# Supplementary material for: Intracristal space proteome mapping using super-resolution proximity labeling with isotope-coded probes
Source: Nat Commun. 2025 Aug 20;16:7757. doi: 10.1038/s41467-025-62756-0 (PMC12368266; doi:10.1038/s41467-025-62756-0)
Supplement: Supplementary file 3 — Supplementary Data 1 [file 41467_2025_62756_MOESM3_ESM.xlsx]

## Sheet: TurboID-NES result
Uniprot Reference								Flp-in T-REx 293 without TurboID-NES expression, DMSO-treated			TurboID-NES, 500 μM, 10 min			TurboID-NES, DMSO, 10 min
Protein name	Gene name	Uniprot number	Gene ID	Subcellular location [CC]	Transmembrane	Function [CC]	Biotin-modified K sites	Rep-1	Rep-2	Rep-3	Rep-1	Rep-2	Rep-3	Rep-1	Rep-2	Rep-3
T-complex protein 1 subunit theta	CCT8	P50990	10694	Cytoplasm {ECO:0000269|PubMed:20080638}. Cytoplasm, cytoskeleton, microtubule organizing center, centrosome {ECO:0000269|PubMed:14654843, ECO:0000269|PubMed:20080638}. Cytoplasm, cytoskeleton, cilium basal body {ECO:0000250|UniProtKB:P42932}.	0	Component of the chaperonin-containing T-complex (TRiC), a molecular chaperone complex that assists the folding of proteins upon ATP hydrolysis (PubMed:25467444). The TRiC complex mediates the folding of WRAP53/TCAB1, thereby regulating telomere maintenance (PubMed:25467444). As part of the TRiC complex may play a role in the assembly of BBSome, a complex involved in ciliogenesis regulating trans…	7, 16, 20, 62, 254, 260, 528, 534				31.3868	29.7912	29.8275	28.0968	27.4697	29.4063
Synapse-associated protein 1	SYAP1	Q96A49	94056	Cytoplasm, perinuclear region {ECO:0000250|UniProtKB:Q9D5V6}. Golgi apparatus {ECO:0000250|UniProtKB:Q9D5V6}. Perikaryon {ECO:0000250|UniProtKB:Q9D5V6}. Cell projection, axon {ECO:0000250|UniProtKB:Q9D5V6}. Cell projection, dendrite {ECO:0000250|UniProtKB:Q9D5V6}. Cell projection, growth cone {ECO:0000250|UniProtKB:Q9D5V6}. Cell junction, synapse, presynaptic cell membrane {ECO:0000250|UniProtKB:…	0	Plays a role in adipocyte differentiation by promoting mTORC2-mediated phosphorylation of AKT1 at 'Ser-473' after growth factor stimulation (PubMed:23300339). {ECO:0000269|PubMed:23300339}.	118, 210				30.4219	29.755	30.2035	26.9304	26.6679	27.369
Vimentin	VIM	P08670	7431	Cytoplasm {ECO:0000269|PubMed:21465480, ECO:0000269|PubMed:29496907}. Cytoplasm, cytoskeleton {ECO:0000269|PubMed:18408015, ECO:0000269|PubMed:29496907}. Nucleus matrix {ECO:0000250|UniProtKB:P31000}. Cell membrane {ECO:0000250|UniProtKB:P20152}.	0	Vimentins are class-III intermediate filaments found in various non-epithelial cells, especially mesenchymal cells. Vimentin is attached to the nucleus, endoplasmic reticulum, and mitochondria, either laterally or terminally. {ECO:0000269|PubMed:21746880}.; Involved with LARP6 in the stabilization of type I collagen mRNAs for CO1A1 and CO1A2. {ECO:0000269|PubMed:21746880}.	439, 445				29.6957	28.3543	29.0669	28.3937	26.6867	28.4575
Filamin-A	FLNA	P21333	2316	Cytoplasm, cell cortex {ECO:0000269|PubMed:16291724}. Cytoplasm, cytoskeleton {ECO:0000250|UniProtKB:Q8BTM8}. Perikaryon {ECO:0000250|UniProtKB:Q8BTM8}. Cell projection, growth cone {ECO:0000250|UniProtKB:Q8BTM8}. Note=Colocalizes with CPMR1 in the central region of DRG neuron growth cone (By similarity). Following SEMA3A stimulation of DRG neurons, colocalizes with F-actin (By similarity). {ECO:…	0	Promotes orthogonal branching of actin filaments and links actin filaments to membrane glycoproteins. Anchors various transmembrane proteins to the actin cytoskeleton and serves as a scaffold for a wide range of cytoplasmic signaling proteins. Interaction with FLNB may allow neuroblast migration from the ventricular zone into the cortical plate. Tethers cell surface-localized furin, modulates its…	916				25.72	27.4379	27.3136	26.5327	26.8352	25.1582
Centrosome-associated protein 350	CEP350	Q5VT06	9857	Cytoplasm, cytoskeleton, microtubule organizing center, centrosome {ECO:0000269|PubMed:14654843, ECO:0000269|PubMed:16314388, ECO:0000269|PubMed:19052644, ECO:0000269|PubMed:28659385}. Cytoplasm, cytoskeleton, spindle {ECO:0000269|PubMed:16314388}. Nucleus {ECO:0000269|PubMed:15615782}. Cytoplasm, cytoskeleton, microtubule organizing center, centrosome, centriole {ECO:0000269|PubMed:28625565, ECO…	0	Plays an essential role in centriole growth by stabilizing a procentriolar seed composed of at least, SASS6 and CENPJ (PubMed:19052644). Required for anchoring microtubules to the centrosomes and for the integrity of the microtubule network (PubMed:16314388, PubMed:17878239, PubMed:28659385). Recruits PPARA to discrete subcellular compartments and thereby modulates PPARA activity (PubMed:15615782…	2280				27.1783	26.4989	26.5716	25.6875	25.3956	26.0625
Serine/threonine-protein kinase PAK 2;PAK-2p27;PAK-2p34	PAK2	Q13177	5062	[Serine/threonine-protein kinase PAK 2]: Cytoplasm. Note=MYO18A mediates the cellular distribution of the PAK2-ARHGEF7-GIT1 complex to the inner surface of the cell membrane.; [PAK-2p34]: Nucleus. Cytoplasm, perinuclear region. Membrane; Lipid-anchor. Note=Interaction with ARHGAP10 probably changes PAK-2p34 location to cytoplasmic perinuclear region. Myristoylation changes PAK-2p34 location to th…	0	Serine/threonine protein kinase that plays a role in a variety of different signaling pathways including cytoskeleton regulation, cell motility, cell cycle progression, apoptosis or proliferation. Acts as downstream effector of the small GTPases CDC42 and RAC1. Activation by the binding of active CDC42 and RAC1 results in a conformational change and a subsequent autophosphorylation on several ser…	52				27.4564	25.9042	26.2895	24.7391	23.7953	26.26
Alpha-synuclein;Beta-synuclein	SNCA	P37840	6622	Cytoplasm {ECO:0000269|PubMed:19762560, ECO:0000269|PubMed:24936070, ECO:0000269|PubMed:25561023, ECO:0000269|PubMed:26442590, ECO:0000269|PubMed:31034892}. Membrane {ECO:0000269|PubMed:24936070}. Nucleus {ECO:0000269|PubMed:12859192, ECO:0000269|PubMed:24936070}. Cell junction, synapse {ECO:0000269|PubMed:15282274}. Secreted {ECO:0000269|PubMed:24936070}. Note=Membrane-bound in dopaminergic neur…	0	Neuronal protein that plays several roles in synaptic activity such as regulation of synaptic vesicle trafficking and subsequent neurotransmitter release. Participates as a monomer in synaptic vesicle exocytosis by enhancing vesicle priming, fusion and dilation of exocytotic fusion pores (PubMed:28288128, PubMed:30404828). Mechanistically, acts by increasing local Ca(2+) release from microdomains…	32, 34, 43, 45				26.8008	26.3088	26.2151	24.5304	24.568	25.2921
CD2-associated protein	CD2AP	Q9Y5K6	23607	Cytoplasm, cytoskeleton {ECO:0000269|PubMed:15800069}. Cell projection, ruffle {ECO:0000269|PubMed:10339567}. Cell junction {ECO:0000269|PubMed:22891260}. Note=Colocalizes with F-actin and BCAR1/p130Cas in membrane ruffles (PubMed:10339567). Located at podocyte slit diaphragm between podocyte foot processes (By similarity). During late anaphase and telophase, concentrates in the vicinity of the m…	0	Seems to act as an adapter protein between membrane proteins and the actin cytoskeleton (PubMed:10339567). In collaboration with CBLC, modulates the rate of RET turnover and may act as regulatory checkpoint that limits the potency of GDNF on neuronal survival. Controls CBLC function, converting it from an inhibitor to a promoter of RET degradation (By similarity). May play a role in receptor clus…	221, 226, 240, 243, 359, 397, 415, 544				27.122	25.5689	25.5533	24.7261	24.051	25.5354
Small ribosomal subunit protein uS5	RPS2	P15880	6187	0	0	0	263, 275				27.0947	25.2807	25.6711	21.0618	20.5053	24.5184
Coronin-1C	CORO1C	Q9ULV4	23603	Cell membrane {ECO:0000269|PubMed:12377779, ECO:0000269|PubMed:19651142, ECO:0000269|PubMed:25074804, ECO:0000269|PubMed:25925950}; Peripheral membrane protein {ECO:0000269|PubMed:19651142, ECO:0000269|PubMed:25074804, ECO:0000269|PubMed:25925950}; Cytoplasmic side {ECO:0000269|PubMed:19651142, ECO:0000269|PubMed:25074804, ECO:0000269|PubMed:25925950}. Cell projection, lamellipodium {ECO:0000269|…	0	Plays a role in directed cell migration by regulating the activation and subcellular location of RAC1 (PubMed:25074804, PubMed:25925950). Increases the presence of activated RAC1 at the leading edge of migrating cells (PubMed:25074804, PubMed:25925950). Required for normal organization of the cytoskeleton, including the actin cytoskeleton, microtubules and the vimentin intermediate filaments (By …	391, 418, 419				26.3364	25.6475	25.6814	25.3185	23.8599	26.1702
SERPINE1 mRNA-binding protein 1	SERBP1	Q8NC51	26135	Cytoplasm {ECO:0000269|PubMed:12505151, ECO:0000269|PubMed:28695742}. Nucleus {ECO:0000269|PubMed:12505151, ECO:0000269|PubMed:28695742}. Cytoplasm, perinuclear region {ECO:0000269|PubMed:12505151}.	0	May play a role in the regulation of mRNA stability. Binds to the 3'-most 134 nt of the SERPINE1/PAI1 mRNA, a region which confers cyclic nucleotide regulation of message decay. Seems to play a role in PML-nuclear bodies formation (PubMed:28695742). {ECO:0000269|PubMed:11001948, ECO:0000269|PubMed:28695742}.	79, 102, 122, 211, 303, 320, 321, 327, 329				26.2448	25.2847	25.2596	23.2571	22.6159	23.5428
3'-5' RNA helicase YTHDC2	YTHDC2	Q9H6S0	64848	Cytoplasm {ECO:0000250|UniProtKB:B2RR83}. Cytoplasm, perinuclear region {ECO:0000269|PubMed:29970596}.	0	3'-5' RNA helicase that plays a key role in the male and female germline by promoting transition from mitotic to meiotic divisions in stem cells (PubMed:26318451, PubMed:29033321, PubMed:29970596). Specifically recognizes and binds N6-methyladenosine (m6A)-containing RNAs, a modification present at internal sites of mRNAs and some non-coding RNAs that plays a role in the efficiency of RNA process…	1220				26.1573	25.3208	25.1545	23.711		23.797
A-kinase anchor protein 11	AKAP11	Q9UKA4	11215	Cytoplasm. Cytoplasm, cytoskeleton, microtubule organizing center, centrosome. Note=Cytoplasmic in premeiotic pachytene spermatocytes and in the centrosome of developing postmeiotic germ cells, while a midpiece/centrosome localization was found in elongating spermatocytes and mature sperm.	0	Binds to type II regulatory subunits of protein kinase A and anchors/targets them.	829				25.4982	25.0387	25.9994	21.4006	21.7315
Lamina-associated polypeptide 2, isoforms beta/gamma;Thymopoietin;Thymopentin	TMPO	P42167	7112	Nucleus inner membrane; Single-pass type II membrane protein. Note=Tightly associated with the nuclear lamina.; [Isoform Zeta]: Cytoplasm {ECO:0000269|PubMed:18403046}.	411..434; /note="Helical; Signal-anchor for type II membrane protein"; /evidence="ECO:0000255"	May help direct the assembly of the nuclear lamina and thereby help maintain the structural organization of the nuclear envelope. Possible receptor for attachment of lamin filaments to the inner nuclear membrane. May be involved in the control of initiation of DNA replication through its interaction with NAKAP95.; Thymopoietin (TP) and Thymopentin (TP5) may play a role in T-cell development and f…	303, 393				25.8149	24.9524	25.6895	24.5021		23.7963
DNA cross-link repair 1A protein	DCLRE1A	Q6PJP8	9937	Nucleus {ECO:0000269|PubMed:10848582, ECO:0000269|PubMed:12446782, ECO:0000269|PubMed:15572677}. Note=In some cells it may be found in typically 1 or 2 discrete nuclear aggregates of unknown function which also contain TP53BP1. Also found in multiple discrete nuclear foci which increase in number following treatment with ionizing radiation or interstrand cross-linking agents. These foci overlap w…	0	May be required for DNA interstrand cross-link repair. Also required for checkpoint mediated cell cycle arrest in early prophase in response to mitotic spindle poisons. {ECO:0000269|PubMed:15542852}.	543				26.1861	24.8909	25.0492	25.3005
Lymphoid-specific helicase	HELLS	Q9NRZ9	3070	Nucleus {ECO:0000250}. Note=Closely associated with pericentric heterochromatin. {ECO:0000250}.	0	Plays an essential role in normal development and survival. Involved in regulation of the expansion or survival of lymphoid cells. Required for de novo or maintenance DNA methylation. May control silencing of the imprinted CDKN1C gene through DNA methylation. May play a role in formation and organization of heterochromatin, implying a functional role in the regulation of transcription and mitosis…	753				26.0385	24.9187	25.1086	22.6837	21.8426	23.3597
Ran-specific GTPase-activating protein	RANBP1	P43487	5902	0	0	Plays a role in RAN-dependent nucleocytoplasmic transport. Alleviates the TNPO1-dependent inhibition of RAN GTPase activity and mediates the dissociation of RAN from proteins involved in transport into the nucleus (By similarity). Induces a conformation change in the complex formed by XPO1 and RAN that triggers the release of the nuclear export signal of cargo proteins (PubMed:20485264). Promotes…	173, 183				25.7904	25.2217	24.9388	24.0662	22.6846	24.154
Elongation factor 1-alpha 1;Putative elongation factor 1-alpha-like 3;Elongation factor 1-alpha 2	EEF1A1	P68104	1915	Cytoplasm {ECO:0000269|PubMed:19158340, ECO:0000269|PubMed:8650580}. Nucleus {ECO:0000269|PubMed:17177976, ECO:0000269|PubMed:8650580}. Nucleus, nucleolus {ECO:0000269|PubMed:8650580}. Cell membrane {ECO:0000269|PubMed:26497934}. Note=Colocalizes with DLC1 at actin-rich regions in the cell periphery (PubMed:19158340). Translocates together with ZPR1 from the cytoplasm to the nucleus and nucleolus…	0	This protein promotes the GTP-dependent binding of aminoacyl-tRNA to the A-site of ribosomes during protein biosynthesis. Plays a role in the positive regulation of IFNG transcription in T-helper 1 cells as part of an IFNG promoter-binding complex with TXK and PARP1 (PubMed:17177976). {ECO:0000269|PubMed:17177976}.; (Microbial infection) Required for the translation of viral proteins and viral re…	255, 450, 453, 457				25.0981	25.4398	25.1887	23.5755	23.9259	24.3808
Microtubule-associated protein 4	MAP4	P27816	4134	Cytoplasm, cytoskeleton.	0	Non-neuronal microtubule-associated protein. Promotes microtubule assembly. {ECO:0000269|PubMed:10791892}.	269, 318, 403, 498, 560, 769, 809, 976, 997, 998, 1070				25.6332	24.9172	25.022	21.2134	20.113	24.8873
Serine/threonine-protein kinase Nek1	NEK1	Q96PY6	4750	Nucleus {ECO:0000269|PubMed:15604234, ECO:0000305|PubMed:21211617}. Cytoplasm, cytoskeleton, microtubule organizing center, centrosome {ECO:0000250|UniProtKB:P51954}. Cytoplasm {ECO:0000269|PubMed:18843199}. Note=Associated with the pericentriolar material (PubMed:21211617). Localizes to centrosome during interphase and mitosis (By similarity). Translocated from cytoplasm to discrete nuclear foci…	0	Phosphorylates serines and threonines, but also appears to possess tyrosine kinase activity (PubMed:20230784). Involved in DNA damage checkpoint control and for proper DNA damage repair (PubMed:20230784). In response to injury that includes DNA damage, NEK1 phosphorylates VDAC1 to limit mitochondrial cell death (PubMed:20230784). May be implicated in the control of meiosis (By similarity). Involv…	645, 648, 709				26.2392	24.5782	24.5246	24.1811	23.4854	24.3004
Activating signal cointegrator 1 complex subunit 3	ASCC3	Q8N3C0	10973	Nucleus {ECO:0000269|PubMed:12077347, ECO:0000269|PubMed:29144457}. Nucleus speckle {ECO:0000269|PubMed:29144457, ECO:0000269|PubMed:29997253}. Note=Colocalizes with ALKBH3 and ASCC2 in nuclear foci when cells have been exposed to alkylating agents that cause DNA damage. {ECO:0000269|PubMed:29144457}.	0	3'-5' DNA helicase involved in repair of alkylated DNA. Promotes DNA unwinding to generate single-stranded substrate needed for ALKBH3, enabling ALKBH3 to process alkylated N3-methylcytosine (3mC) within double-stranded regions (PubMed:22055184). Part of the ASC-1 complex that enhances NF-kappa-B, SRF and AP1 transactivation (PubMed:12077347). {ECO:0000269|PubMed:12077347, ECO:0000269|PubMed:2205…	60				25.7714	24.4852	24.8659	24.2696	23.5914	24.5958
Src substrate cortactin	CTTN	Q14247	2017	Cytoplasm, cytoskeleton {ECO:0000269|PubMed:12151401}. Cell projection, lamellipodium {ECO:0000269|PubMed:12151401}. Cell projection, ruffle. Cell projection, dendrite {ECO:0000250}. Cell projection {ECO:0000250|UniProtKB:Q66HL2}. Cell membrane {ECO:0000305|PubMed:17959782}; Peripheral membrane protein {ECO:0000305}; Cytoplasmic side {ECO:0000305}. Cell projection, podosome {ECO:0000250|UniProtKB…	0	Contributes to the organization of the actin cytoskeleton and cell shape (PubMed:21296879). Plays a role in the formation of lamellipodia and in cell migration. Plays a role in the regulation of neuron morphology, axon growth and formation of neuronal growth cones (By similarity). Through its interaction with CTTNBP2, involved in the regulation of neuronal spine density (By similarity). Plays a r…	42, 79, 97, 107, 110, 124, 152, 171, 230, 235, 266, 309, 346				25.5867	24.5729	24.7089	22.9704	22.2088	23.7598
Large ribosomal subunit protein eL24	RPL24	P83731	6152	0	0	0	131, 135, 141, 147				25.4618	24.4589	24.9351	23.5658	23.0994	24.0854
Band 4.1-like protein 2;Protein 4.1;Band 4.1-like protein 3;Band 4.1-like protein 3, N-terminally processed	EPB41L2	O43491	2037	Cytoplasm, cytoskeleton {ECO:0000250}. Cytoplasm, cell cortex {ECO:0000269|PubMed:23870127}. Cell membrane {ECO:0000269|PubMed:22361696}.	0	Required for dynein-dynactin complex and NUMA1 recruitment at the mitotic cell cortex during anaphase (PubMed:23870127). {ECO:0000269|PubMed:23870127}.	601, 827, 946				25.7487	24.4948	24.602	23.8538	23.6356	24.7567
Stromal interaction molecule 1	STIM1	Q13586	6786	Cell membrane; Single-pass type I membrane protein {ECO:0000269|PubMed:11004585, ECO:0000269|PubMed:16005298, ECO:0000269|PubMed:16208375, ECO:0000269|PubMed:18854159, ECO:0000269|PubMed:19249086, ECO:0000269|PubMed:27185316, ECO:0000269|PubMed:28219928}. Endoplasmic reticulum membrane; Single-pass type I membrane protein {ECO:0000269|PubMed:16005298, ECO:0000269|PubMed:16208375, ECO:0000269|PubM…	214..234; /note="Helical"; /evidence="ECO:0000255"	Plays a role in mediating store-operated Ca(2+) entry (SOCE), a Ca(2+) influx following depletion of intracellular Ca(2+) stores (PubMed:15866891, PubMed:16005298, PubMed:16208375, PubMed:16537481, PubMed:16733527, PubMed:16766533, PubMed:16807233, PubMed:18854159, PubMed:19249086, PubMed:22464749, PubMed:24069340, PubMed:24351972, PubMed:24591628, PubMed:26322679, PubMed:25326555, PubMed:2821992…	580, 592				25.0732	23.8746	25.5864	22.5093	21.4751	25.3845
Alpha- and gamma-adaptin-binding protein p34	AAGAB	Q6PD74	79719	Cytoplasm, cytosol {ECO:0000269|PubMed:23000146, ECO:0000269|PubMed:23064416}.	0	May be involved in endocytic recycling of growth factor receptors such as EGFR. {ECO:0000269|PubMed:23064416}.	275, 290				24.9367	24.6926	24.8108	22.4837	21.7181	21.1904
Coronin-7	CORO7	P57737	79585	Golgi apparatus membrane. Golgi apparatus, trans-Golgi network. Cytoplasmic vesicle {ECO:0000250}. Cytoplasm, cytosol {ECO:0000250}. Note=Predominantly cytosolic. Detected on vesicle-like cytoplasmic structures and on the cis-Golgi. Not associated with actin filaments.	0	F-actin regulator involved in anterograde Golgi to endosome transport: upon ubiquitination via 'Lys-33'-linked ubiquitin chains by the BCR(KLHL20) E3 ubiquitin ligase complex, interacts with EPS15 and localizes to the trans-Golgi network, where it promotes actin polymerization, thereby facilitating post-Golgi trafficking. May play a role in the maintenance of the Golgi apparatus morphology. {ECO:…	903				25.4273	23.9479	25.0175	23.6814	21.1978	25.9555
Stathmin;Stathmin-2	STMN1	P16949	3925	Cytoplasm, cytoskeleton.	0	Involved in the regulation of the microtubule (MT) filament system by destabilizing microtubules. Prevents assembly and promotes disassembly of microtubules. Phosphorylation at Ser-16 may be required for axon formation during neurogenesis. Involved in the control of the learned and innate fear (By similarity). {ECO:0000250}.	29, 42, 43, 62, 104, 119, 128				25.0147	23.8162	25.5249	19.7199		22.0798
E3 ubiquitin/ISG15 ligase TRIM25	TRIM25	Q14258	7706	Cytoplasm {ECO:0000269|PubMed:17392790}. Cytoplasm, Stress granule {ECO:0000269|PubMed:23950712}. Nucleus {ECO:0000250|UniProtKB:Q61510}.	0	Functions as a ubiquitin E3 ligase and as an ISG15 E3 ligase (PubMed:16352599). Involved in innate immune defense against viruses by mediating ubiquitination of DDX58 and IFIH1 (PubMed:17392790, PubMed:30193849). Mediates 'Lys-63'-linked polyubiquitination of the DDX58 N-terminal CARD-like region and may play a role in signal transduction that leads to the production of interferons in response to…	320, 402				24.8258	24.455	25.039	23.9261	22.019	25.7773
Kinesin light chain 1	KLC1	Q07866	3831	Cell projection, growth cone {ECO:0000250}. Cytoplasmic vesicle {ECO:0000250}. Cytoplasm, cytoskeleton {ECO:0000305|PubMed:14970196}.	0	Kinesin is a microtubule-associated force-producing protein that may play a role in organelle transport. The light chain may function in coupling of cargo to the heavy chain or in the modulation of its ATPase activity.	503				24.6648	24.8094	24.8139	22.7051	21.6058	22.6279
Jupiter microtubule associated homolog 2	JPT2	Q9H910	90861	Cytoplasm {ECO:0000269|PubMed:15094197}. Nucleus {ECO:0000269|PubMed:15094197}.	0	0	67, 90, 176				25.496	24.4164	24.2615	23.3723	22.0099	23.2708
Protein CDV3 homolog	CDV3	Q9UKY7	55573	Cytoplasm {ECO:0000250}.	0	0	232				25.1624	24.6532	24.307	22.5687	22.6516	23.9041
Tetratricopeptide repeat protein 1	TTC1	Q99614	7265	0	0	0	44, 250, 252				27.3322	23.6408	23.1289	24.907		25.7426
Synergin gamma	SYNRG	Q9UMZ2	11276	Cytoplasm {ECO:0000250|UniProtKB:Q9JKC9}. Golgi apparatus, trans-Golgi network membrane {ECO:0000250|UniProtKB:Q9JKC9}; Peripheral membrane protein {ECO:0000250|UniProtKB:Q9JKC9}. Cytoplasm, perinuclear region {ECO:0000269|PubMed:15758025}. Cytoplasmic vesicle, clathrin-coated vesicle {ECO:0000269|PubMed:15758025}. Note=Localization at clathrin-coated vesicles depends on AFTPH/aftiphilin (PubMed:…	0	Plays a role in endocytosis and/or membrane trafficking at the trans-Golgi network (TGN) (PubMed:15758025). May act by linking the adapter protein complex AP-1 to other proteins (Probable). Component of clathrin-coated vesicles (PubMed:15758025). Component of the aftiphilin/p200/gamma-synergin complex, which plays roles in AP1G1/AP-1-mediated protein trafficking including the trafficking of trans…	513, 744, 1036				25.465	24.2084	24.2857	21.6378	20.235	23.8451
Ran GTPase-activating protein 1	RANGAP1	P46060	5905	Cytoplasm {ECO:0000269|PubMed:15037602, ECO:0000305|PubMed:8146159}. Nucleus, nucleoplasm {ECO:0000269|PubMed:8146159}. Nucleus envelope {ECO:0000269|PubMed:11854305, ECO:0000269|PubMed:15037602}. Chromosome, centromere, kinetochore {ECO:0000269|PubMed:11854305}. Cytoplasm, cytoskeleton, spindle {ECO:0000269|PubMed:11854305, ECO:0000269|PubMed:15037602}. Note=Cytoplasmic during interphase. Detect…	0	GTPase activator for RAN (PubMed:8146159, PubMed:8896452, PubMed:16428860). Converts cytoplasmic GTP-bound RAN to GDP-bound RAN, which is essential for RAN-mediated nuclear import and export (PubMed:8896452, PubMed:27160050). Mediates dissociation of cargo from nuclear export complexes containing XPO1, RAN and RANBP2 after nuclear export (PubMed:27160050). {ECO:0000269|PubMed:16428860, ECO:000026…	15, 406				24.2316	24.8466	24.7129	21.2679	20.0856	20.8648
Eukaryotic translation initiation factor 4 gamma 1	EIF4G1	Q04637	1981	Cytoplasm, Stress granule {ECO:0000269|PubMed:22872150}.	0	Component of the protein complex eIF4F, which is involved in the recognition of the mRNA cap, ATP-dependent unwinding of 5'-terminal secondary structure and recruitment of mRNA to the ribosome. As a member of the eIF4F complex, required for endoplasmic reticulum stress-induced ATF4 mRNA translation (PubMed:29062139). {ECO:0000269|PubMed:29062139}.	646, 1019, 1026, 1059, 1071, 1074, 1206				25.3883	24.3502	24.0468	23.0026	21.9848	23.9442
Leucine zipper protein 1	LUZP1	Q86V48	7798	Nucleus. Note=Also detected in soma and dendrites of neurons. {ECO:0000250}.	0	0	757, 763				25.6841	24.0941	23.9936	23.2914	22.9548	24.0905
Heat shock protein HSP 90-alpha;Heat shock protein HSP 90-alpha A2;Heat shock protein HSP 90-beta;Putative heat shock protein HSP 90-beta-3	HSP90AA1	P07900	3320	Nucleus {ECO:0000250|UniProtKB:P07901}. Cytoplasm {ECO:0000250|UniProtKB:P07901}. Melanosome {ECO:0000269|PubMed:17081065}. Cell membrane {ECO:0000269|PubMed:11276205}. Mitochondrion {ECO:0000269|PubMed:25609812}. Note=Identified by mass spectrometry in melanosome fractions from stage I to stage IV.	0	Molecular chaperone that promotes the maturation, structural maintenance and proper regulation of specific target proteins involved for instance in cell cycle control and signal transduction. Undergoes a functional cycle that is linked to its ATPase activity which is essential for its chaperone activity. This cycle probably induces conformational changes in the client proteins, thereby causing th…	567				25.3824	24.0636	24.2698	22.5587	21.921	22.5443
C-Jun-amino-terminal kinase-interacting protein 4	SPAG9	O60271	9043	Cytoplasm {ECO:0000250|UniProtKB:Q58A65}. Cytoplasm, perinuclear region {ECO:0000250|UniProtKB:Q58A65}. Lysosome membrane {ECO:0000269|PubMed:29146937}. Note=Perinuclear distribution in response to stress signals such as UV radiation. {ECO:0000250|UniProtKB:Q58A65}.; [Isoform 5]: Cytoplasmic vesicle, secretory vesicle, acrosome {ECO:0000269|PubMed:15693750}. Note=Associated with the plasma membra…	0	The JNK-interacting protein (JIP) group of scaffold proteins selectively mediates JNK signaling by aggregating specific components of the MAPK cascade to form a functional JNK signaling module (PubMed:14743216). Regulates lysosomal positioning by acting as an adapter protein which links PIP4P1-positive lysosomes to the dynein-dynactin complex (PubMed:29146937). Assists PIKFYVE selective functiona…	310, 315, 577, 603, 605				24.9713	24.4592	24.2531	22.4944	22.1876	22.8914
Ataxin-2-like protein	ATXN2L	Q8WWM7	11273	Membrane {ECO:0000269|PubMed:11784712}; Peripheral membrane protein {ECO:0000269|PubMed:11784712}. Cytoplasm {ECO:0000269|PubMed:23209657}. Nucleus speckle {ECO:0000269|PubMed:23209657}. Cytoplasmic granule {ECO:0000269|PubMed:23209657}. Note=Predominantly cytoplasmic but is also detected in nuclear speckles (PubMed:23209657). Component of cytoplasmic stress granules (PubMed:23209657). Inhibition…	0	Involved in the regulation of stress granule and P-body formation. {ECO:0000269|PubMed:23209657}.	348, 529, 547, 573				25.2144	24.2462	23.9516	22.5351	20.9105	23.5043
Peptidyl-prolyl cis-trans isomerase FKBP3	FKBP3	Q00688	2287	Nucleus.	0	FK506- and rapamycin-binding proteins (FKBPs) constitute a family of receptors for the two immunosuppressants which inhibit T-cell proliferation by arresting two distinct cytoplasmic signal transmission pathways. PPIases accelerate the folding of proteins.	86, 89, 170				24.3573	24.3307	24.6471	22.9752	22.9307	23.7279
Spartin	SPART	Q8N0X7	23111	Cytoplasm {ECO:0000269|PubMed:19580544}. Midbody {ECO:0000269|PubMed:20719964}. Note=Transiently associated with endosomes (PubMed:19580544). Colocalized with IST1 to the ends of Flemming bodies during cytokinesis (PubMed:20719964). {ECO:0000269|PubMed:19580544, ECO:0000269|PubMed:20719964}.	0	May be implicated in endosomal trafficking, or microtubule dynamics, or both. Participates in cytokinesis (PubMed:20719964). {ECO:0000269|PubMed:20719964}.	440, 447, 475, 481, 489				25.2648	24.0604	24.0067	22.1581	21.2725	24.1281
Fatty acid synthase;[Acyl-carrier-protein] S-acetyltransferase;[Acyl-carrier-protein] S-malonyltransferase;3-oxoacyl-[acyl-carrier-protein] synthase;3-oxoacyl-[acyl-carrier-protein] reductase;3-hydroxyacyl-[acyl-carrier-protein] dehydratase;Enoyl-[acyl-carrier-protein] reductase;Acyl-[acyl-carrier-protein] hydrolase	FASN	P49327	2194	Cytoplasm {ECO:0000269|PubMed:17081065}. Melanosome {ECO:0000269|PubMed:17081065}. Note=Identified by mass spectrometry in melanosome fractions from stage I to stage IV.	0	Fatty acid synthetase is a multifunctional enzyme that catalyzes the de novo biosynthesis of long-chain saturated fatty acids starting from acetyl-CoA and malonyl-CoA in the presence of NADPH. This multifunctional protein contains 7 catalytic activities and a site for the binding of the prosthetic group 4'-phosphopantetheine of the acyl carrier protein ([ACP]) domain. {ECO:0000269|PubMed:16215233…	1151, 1158, 1866				24.3794	24.3414	24.5219	20.6306		22.3224
Zinc finger CCCH domain-containing protein 15	ZC3H15	Q8WU90	55854	Cytoplasm {ECO:0000269|PubMed:15676025, ECO:0000269|PubMed:19819225}. Nucleus {ECO:0000250}. Note=The DRG1-DFRP2/ZC3H15 complex associates with polysomes.	0	Protects DRG1 from proteolytic degradation (PubMed:19819225). Stimulates DRG1 GTPase activity likely by increasing the affinity for the potassium ions (PubMed:23711155). {ECO:0000269|PubMed:19819225, ECO:0000269|PubMed:23711155}.	27, 44, 51, 285				23.7605	20.9713	28.505	21.1449	20.9607	22.3137
Pyruvate carboxylase, mitochondrial	PC	P11498	5091	Mitochondrion matrix.	0	Pyruvate carboxylase catalyzes a 2-step reaction, involving the ATP-dependent carboxylation of the covalently attached biotin in the first step and the transfer of the carboxyl group to pyruvate in the second. Catalyzes in a tissue specific manner, the initial reactions of glucose (liver, kidney) and lipid (adipose tissue, liver, brain) synthesis from pyruvate.	1144		25.552	25.5096	24.4615	24.2134	24.3903	23.5694	23.7597	25.9457
BET1 homolog	BET1	O15155	10282	Endoplasmic reticulum membrane {ECO:0000250}; Single-pass type IV membrane protein {ECO:0000250}. Golgi apparatus, cis-Golgi network membrane {ECO:0000250}. Golgi apparatus membrane {ECO:0000250}. Note=Concentrated most in the intermediate compartment/cis-Golgi network and the cis-Golgi cisternae 1 and 2. Greatly reduced in concentration at the trans end of the Golgi apparatus (By similarity). {E…	95..115; /note="Helical; Anchor for type IV membrane protein"; /evidence="ECO:0000255"	Required for vesicular transport from the ER to the Golgi complex. Functions as a SNARE involved in the docking process of ER-derived vesicles with the cis-Golgi membrane (By similarity). {ECO:0000250}.	42, 47				24.9136	24.0724	24.0758	21.7736	21.4695	22.1706
Testin	TES	Q9UGI8	26136	Cytoplasm. Cell junction, focal adhesion. Note=Detected along actin stress fibers.	0	Scaffold protein that may play a role in cell adhesion, cell spreading and in the reorganization of the actin cytoskeleton. Plays a role in the regulation of cell proliferation. May act as a tumor suppressor. Inhibits tumor cell growth. {ECO:0000269|PubMed:11420696, ECO:0000269|PubMed:12571287, ECO:0000269|PubMed:12695497}.	78, 183				25.1646	23.7527	24.0842	23.5195	22.338	24.2883
Emerin	EMD	P50402	2010	Nucleus inner membrane {ECO:0000269|PubMed:19167377}; Single-pass membrane protein; Nucleoplasmic side {ECO:0000269|PubMed:19167377}. Nucleus outer membrane. Note=Colocalized with BANF1 at the central region of the assembling nuclear rim, near spindle-attachment sites. The accumulation of different intermediates of prelamin-A/C (non-farnesylated or carboxymethylated farnesylated prelamin-A/C) in …	223..243; /note="Helical"; /evidence="ECO:0000255"	Stabilizes and promotes the formation of a nuclear actin cortical network. Stimulates actin polymerization in vitro by binding and stabilizing the pointed end of growing filaments. Inhibits beta-catenin activity by preventing its accumulation in the nucleus. Acts by influencing the nuclear accumulation of beta-catenin through a CRM1-dependent export pathway. Links centrosomes to the nuclear envel…	79				24.6439	23.8417	24.3167	22.8046	22.728	22.8639
Coiled-coil domain-containing protein 138	CCDC138	Q96M89	165055	0	0	0	123, 323				24.4874	24.3725	23.8914			20.5157
Clathrin interactor 1	CLINT1	Q14677	9685	Cytoplasm. Cytoplasm, perinuclear region. Membrane; Peripheral membrane protein. Cytoplasmic vesicle, clathrin-coated vesicle. Note=Found throughout the cell, with the exception of the cell surface. Concentrated in the perinuclear region and associated with clathrin-coated vesicles close to the trans-Golgi network.	0	Binds to membranes enriched in phosphatidylinositol 4,5-bisphosphate (PtdIns(4,5)P2). May have a role in transport via clathrin-coated vesicles from the trans-Golgi network to endosomes. Stimulates clathrin assembly. {ECO:0000269|PubMed:12429846, ECO:0000269|PubMed:12538641}.	192, 283				24.8025	24.0375	23.8835	23.0792	23.629	23.2463
Delta(14)-sterol reductase LBR	LBR	Q14739	3930	Nucleus inner membrane {ECO:0000269|PubMed:8157662}; Multi-pass membrane protein {ECO:0000255}. Endoplasmic reticulum membrane {ECO:0000269|PubMed:21327084}. Cytoplasm {ECO:0000269|PubMed:21327084}. Nucleus {ECO:0000269|PubMed:21327084}. Note=Nucleus; nuclear rim. {ECO:0000269|PubMed:21327084}.	212..232; /note="Helical"; /evidence="ECO:0000255"; 258..278; /note="Helical"; /evidence="ECO:0000255"; 299..319; /note="Helical"; /evidence="ECO:0000255"; 326..346; /note="Helical"; /evidence="ECO:0000255"; 386..406; /note="Helical"; /evidence="ECO:0000255"; 447..467; /note="Helical"; /evidence="ECO:0000255"; 481..501; /note="Helical"; /evidence="ECO:0000255"; 561..581; /note="Helical"; /evidenc…	Catalyzes the reduction of the C14-unsaturated bond of lanosterol, as part of the metabolic pathway leading to cholesterol biosynthesis (PubMed:9630650, PubMed:12618959, PubMed:16784888, PubMed:21327084, PubMed:27336722). Plays a critical role in myeloid cell cholesterol biosynthesis which is essential to both myeloid cell growth and functional maturation (By similarity). Mediates the activation …	123, 190				24.8645	23.3003	24.4214	23.969	23.3924	24.7151
Serine/threonine-protein kinase N1	PKN1	Q16512	5585	Cytoplasm {ECO:0000269|PubMed:17332740, ECO:0000269|PubMed:9478917}. Nucleus {ECO:0000269|PubMed:12514133}. Endosome {ECO:0000269|PubMed:9478917}. Cell membrane {ECO:0000250|UniProtKB:Q63433}; Peripheral membrane protein {ECO:0000250|UniProtKB:Q63433}. Cleavage furrow {ECO:0000269|PubMed:17332740}. Midbody {ECO:0000269|PubMed:17332740}. Note=Associates with chromatin in a ligand-dependent manner.…	0	PKC-related serine/threonine-protein kinase involved in various processes such as regulation of the intermediate filaments of the actin cytoskeleton, cell migration, tumor cell invasion and transcription regulation. Part of a signaling cascade that begins with the activation of the adrenergic receptor ADRA1B and leads to the activation of MAPK14. Regulates the cytoskeletal network by phosphorylat…	53, 243				24.2785	24.0582	24.1052	22.8702	22.9304	23.6342
Transgelin-2	TAGLN2	P37802	8407	0	0	0	17, 171				24.6973	23.7563	23.9336	22.9109	20.3936	24.2735
Cytoskeleton-associated protein 2	CKAP2	Q8WWK9	26586	Cytoplasm, cytoskeleton. Cytoplasm, cytoskeleton, spindle. Cytoplasm, cytoskeleton, spindle pole. Note=Contrary to the ectopically expressed protein, endogenous CKAP2 does not colocalize with microtubules in G1, S and early G2. At late G2 and prophase after separation of duplicated centrosomes, colocalizes with gamma-tubulin and centrosome-proximal microtubules. From prometaphase through anaphase…	0	Possesses microtubule stabilizing properties. Involved in regulating aneuploidy, cell cycling, and cell death in a p53/TP53-dependent manner (By similarity). {ECO:0000250}.	620, 634, 637				23.9783	23.9296	24.4531	19.7979	19.6247
Ran-binding protein 3	RANBP3	Q9H6Z4	8498	Cytoplasm {ECO:0000269|PubMed:19289081}. Nucleus {ECO:0000269|PubMed:19289081}.	0	Acts as a cofactor for XPO1/CRM1-mediated nuclear export, perhaps as export complex scaffolding protein. Bound to XPO1/CRM1, stabilizes the XPO1/CRM1-cargo interaction. In the absence of Ran-bound GTP prevents binding of XPO1/CRM1 to the nuclear pore complex. Binds to CHC1/RCC1 and increases the guanine nucleotide exchange activity of CHC1/RCC1. Recruits XPO1/CRM1 to CHC1/RCC1 in a Ran-dependent …	145				24.6717	23.6506	23.9631			21.9925
Programmed cell death protein 5	PDCD5	O14737	9141	0	0	May function in the process of apoptosis.	105, 110				24.35	23.7821	23.9624
Protein scribble homolog	SCRIB	Q14160	23513	Cell membrane {ECO:0000269|PubMed:28169360}; Peripheral membrane protein. Cell junction {ECO:0000269|PubMed:27380321}. Cell junction, adherens junction. Cell projection, lamellipodium. Cytoplasm. Cell junction, synapse, postsynapse {ECO:0000269|PubMed:15182672}. Cell junction, synapse, presynapse {ECO:0000269|PubMed:15182672}. Note=Targeting to cell-cell junctions which is CDH1-dependent is requi…	0	Scaffold protein involved in different aspects of polarized cell differentiation regulating epithelial and neuronal morphogenesis and T-cell polarization (PubMed:15182672, PubMed:16344308, PubMed:19041750, PubMed:18716323, PubMed:18641685, PubMed:16965391, PubMed:27380321). Via its interaction with CRTAM, required for the late phase polarization of a subset of CD4+ T-cells, which in turn regulate…	1265, 1375				24.4125	23.8397	23.7965	22.1868	21.2141	23.1003
Septin-9	SEPTIN9	Q9UHD8	10801	Cytoplasm, cytoskeleton {ECO:0000269|PubMed:17546647, ECO:0000269|PubMed:17922164}. Note=In an epithelial cell line, concentrates at cell-cell contact areas. After TGF-beta1 treatment and induction of epithelial to mesenchymal transition, colocalizes partly with actin stress fibers. During bacterial infection, displays a collar shape structure next to actin at the pole of invading bacteria.	0	Filament-forming cytoskeletal GTPase (By similarity). May play a role in cytokinesis (Potential). May play a role in the internalization of 2 intracellular microbial pathogens, Listeria monocytogenes and Shigella flexneri. {ECO:0000250, ECO:0000305}.	99, 141, 171				24.7294	23.5276	23.6997	22.8007	21.4291	22.923
Uncharacterized protein C1orf198	C1orf198	Q9H425	84886	Cytoplasm {ECO:0000269|PubMed:22361696}.	0	0	53, 104				24.3902	23.5586	23.9738		21.7934
Isoleucine--tRNA ligase, mitochondrial	IARS2	Q9NSE4	55699	Mitochondrion matrix {ECO:0000250}.	0	0	649				25.3906	23.0856	23.3827	20.8903		21.5931
Eukaryotic translation initiation factor 3 subunit C;Eukaryotic translation initiation factor 3 subunit C-like protein	EIF3C	Q99613	8663	Cytoplasm {ECO:0000255|HAMAP-Rule:MF_03002}.	0	Component of the eukaryotic translation initiation factor 3 (eIF-3) complex, which is required for several steps in the initiation of protein synthesis (PubMed:17581632, PubMed:25849773, PubMed:27462815). The eIF-3 complex associates with the 40S ribosome and facilitates the recruitment of eIF-1, eIF-1A, eIF-2:GTP:methionyl-tRNAi and eIF-5 to form the 43S pre-initiation complex (43S PIC). The eIF…	712				25.1819	22.9844	23.6893	23.3268	21.6237	23.6368
Merlin	NF2	P35240	4771	[Isoform 1]: Cell projection, filopodium membrane; Peripheral membrane protein; Cytoplasmic side. Cell projection, ruffle membrane; Peripheral membrane protein; Cytoplasmic side. Nucleus. Note=In a fibroblastic cell line, isoform 1 is found homogeneously distributed over the entire cell, with a particularly strong staining in ruffling membranes and filopodia. Colocalizes with MPP1 in non-myelin-f…	0	Probable regulator of the Hippo/SWH (Sav/Wts/Hpo) signaling pathway, a signaling pathway that plays a pivotal role in tumor suppression by restricting proliferation and promoting apoptosis. Along with WWC1 can synergistically induce the phosphorylation of LATS1 and LATS2 and can probably function in the regulation of the Hippo/SWH (Sav/Wts/Hpo) signaling pathway. May act as a membrane stabilizing…	533				24.844	23.4806	23.502	22.242	22.1767	22.359
Nucleoporin NDC1	NDC1	Q9BTX1	55706	Nucleus, nuclear pore complex. Nucleus membrane; Multi-pass membrane protein. Note=Central core structure of the nuclear pore complex.	25..45; /note="Helical; Name=1"; /evidence="ECO:0000255"; 69..89; /note="Helical; Name=2"; /evidence="ECO:0000255"; 115..135; /note="Helical; Name=3"; /evidence="ECO:0000255"; 166..186; /note="Helical; Name=4"; /evidence="ECO:0000255"; 226..246; /note="Helical; Name=5"; /evidence="ECO:0000255"; 273..293; /note="Helical; Name=6"; /evidence="ECO:0000255"	Component of the nuclear pore complex (NPC), which plays a key role in de novo assembly and insertion of NPC in the nuclear envelope. Required for NPC and nuclear envelope assembly, possibly by forming a link between the nuclear envelope membrane and soluble nucleoporins, thereby anchoring the NPC in the membrane. {ECO:0000269|PubMed:16600873, ECO:0000269|PubMed:16702233}.	430				24.8965	23.267	23.6061			19.881
28 kDa heat- and acid-stable phosphoprotein	PDAP1	Q13442	11333	0	0	Enhances PDGFA-stimulated cell growth in fibroblasts, but inhibits the mitogenic effect of PDGFB. {ECO:0000250}.	132, 137				24.3999	23.5546	23.8058	23.2392	22.6985	23.2933
GTPase-activating protein and VPS9 domain-containing protein 1	GAPVD1	Q14C86	26130	Membrane {ECO:0000269|PubMed:16410077}; Peripheral membrane protein {ECO:0000269|PubMed:16410077}. Endosome {ECO:0000269|PubMed:16410077}. Note=Recruited to the plasma membrane by TRIP10/CIP4 in response to insulin.	0	Acts both as a GTPase-activating protein (GAP) and a guanine nucleotide exchange factor (GEF), and participates in various processes such as endocytosis, insulin receptor internalization or LC2A4/GLUT4 trafficking. Acts as a GEF for the Ras-related protein RAB31 by exchanging bound GDP for free GTP, leading to regulate LC2A4/GLUT4 trafficking. In the absence of insulin, it maintains RAB31 in an a…	561				24.6803	23.2797	23.6337	22.4588		22.374
Serine/threonine-protein phosphatase PP1-gamma catalytic subunit	PPP1CC	P36873	5501	Cytoplasm {ECO:0000269|PubMed:11739654}. Nucleus. Nucleus, nucleolus {ECO:0000269|PubMed:11739654, ECO:0000269|PubMed:20926688, ECO:0000269|PubMed:23789093}. Nucleus, nucleoplasm {ECO:0000269|PubMed:11739654}. Nucleus speckle {ECO:0000269|PubMed:11739654}. Chromosome, centromere, kinetochore {ECO:0000269|PubMed:12529430}. Cleavage furrow {ECO:0000269|PubMed:12529430}. Midbody {ECO:0000269|PubMed:…	0	Protein phosphatase that associates with over 200 regulatory proteins to form highly specific holoenzymes which dephosphorylate hundreds of biological targets. Protein phosphatase 1 (PP1) is essential for cell division, and participates in the regulation of glycogen metabolism, muscle contractility and protein synthesis. Dephosphorylates RPS6KB1. Involved in regulation of ionic conductances and l…	319				24.0201	23.7988	23.635	22.2055	21.5905	22.3596
AMSH-like protease	STAMBPL1	Q96FJ0	57559	0	0	Zinc metalloprotease that specifically cleaves 'Lys-63'-linked polyubiquitin chains. Does not cleave 'Lys-48'-linked polyubiquitin chains. {ECO:0000269|PubMed:18758443}.	144				22.6584	24.0855	24.382			23.9954
Protein LYRIC	MTDH	Q86UE4	92140	Endoplasmic reticulum membrane; Single-pass membrane protein. Nucleus membrane {ECO:0000250}; Single-pass membrane protein {ECO:0000250}. Cell junction, tight junction {ECO:0000250}. Nucleus, nucleolus {ECO:0000250}. Cytoplasm, perinuclear region. Note=In epithelial cells, recruited to tight junctions (TJ) during the maturation of the TJ complexes. A nucleolar staining may be due to nuclear targe…	49..69; /note="Helical"; /evidence="ECO:0000255"	Downregulates SLC1A2/EAAT2 promoter activity when expressed ectopically. Activates the nuclear factor kappa-B (NF-kappa-B) transcription factor. Promotes anchorage-independent growth of immortalized melanocytes and astrocytes which is a key component in tumor cell expansion. Promotes lung metastasis and also has an effect on bone and brain metastasis, possibly by enhancing the seeding of tumor ce…	486, 504				24.0406	23.7878	23.2842	22.9507		20.0663
Eukaryotic translation initiation factor 4 gamma 2	EIF4G2	P78344	1982	0	0	Appears to play a role in the switch from cap-dependent to IRES-mediated translation during mitosis, apoptosis and viral infection. Cleaved by some caspases and viral proteases. {ECO:0000269|PubMed:11511540, ECO:0000269|PubMed:11943866, ECO:0000269|PubMed:9032289, ECO:0000269|PubMed:9049310}.	31, 431				24.1827	22.7165	24.1741	20.5491	19.7522	22.2702
Ectonucleotide pyrophosphatase/phosphodiesterase family member 1;Alkaline phosphodiesterase I;Nucleotide pyrophosphatase;Ectonucleotide pyrophosphatase/phosphodiesterase family member 1, secreted form	ENPP1	P22413	5167	[Ectonucleotide pyrophosphatase/phosphodiesterase family member 1]: Cell membrane {ECO:0000269|PubMed:15072822, ECO:0000269|PubMed:27467858, ECO:0000269|PubMed:8001561}; Single-pass type II membrane protein. Basolateral cell membrane {ECO:0000269|PubMed:11598187}; Single-pass type II membrane protein. Note=Targeted to the basolateral membrane in polarized epithelial cells and in hepatocytes, and …	77..97; /note="Helical; Signal-anchor for type II membrane protein"; /evidence="ECO:0000255"	Nucleotide pyrophosphatase that generates diphosphate (PPi) and functions in bone mineralization and soft tissue calcification by regulating pyrophosphate levels (By similarity). PPi inhibits bone mineralization and soft tissue calcification by binding to nascent hydroxyapatite crystals, thereby preventing further growth of these crystals (PubMed:11004006). Preferentially hydrolyzes ATP, but can …	905				23.9332	23.3939	23.6532	22.8258	22.735	22.7511
Elongation factor 1-beta;Elongation factor 1-delta	EEF1B2	P24534	1933	0	0	EF-1-beta and EF-1-delta stimulate the exchange of GDP bound to EF-1-alpha to GTP.	132, 133				23.712	23.3981	23.6962			22.9367
Transforming acidic coiled-coil-containing protein 2	TACC2	O95359	10579	Cytoplasm {ECO:0000269|PubMed:10749935}. Nucleus {ECO:0000269|PubMed:10749935, ECO:0000269|PubMed:14767476}. Cytoplasm, cytoskeleton, microtubule organizing center, centrosome {ECO:0000269|PubMed:15304323}.	0	Plays a role in the microtubule-dependent coupling of the nucleus and the centrosome. Involved in the processes that regulate centrosome-mediated interkinetic nuclear migration (INM) of neural progenitors (By similarity). May play a role in organizing centrosomal microtubules. May act as a tumor suppressor protein. May represent a tumor progression marker. {ECO:0000250, ECO:0000269|PubMed:1074993…	2722				24.2403	23.2788	23.2864	20.8283	20.5071	21.495
Importin-7	IPO7	O95373	10527	Cytoplasm. Nucleus.	0	Functions in nuclear protein import, either by acting as autonomous nuclear transport receptor or as an adapter-like protein in association with the importin-beta subunit KPNB1. Acting autonomously, is thought to serve itself as receptor for nuclear localization signals (NLS) and to promote translocation of import substrates through the nuclear pore complex (NPC) by an energy requiring, Ran-depen…	1009, 1013				23.8983	23.097	23.7746	22.3848	21.9925	22.5757
Calponin-3	CNN3	Q15417	1266	0	0	Thin filament-associated protein that is implicated in the regulation and modulation of smooth muscle contraction. It is capable of binding to actin, calmodulin and tropomyosin. The interaction of calponin with actin inhibits the actomyosin Mg-ATPase activity.	6, 256				24.3864	23.5476	22.7466	22.0421	21.6552	22.7212
Large ribosomal subunit protein eL14	RPL14	P50914	9045	0	0	Component of the large ribosomal subunit. {ECO:0000305|PubMed:12962325}.	165, 177, 187, 204				23.8652	23.9936	22.7546	21.6563	21.5953	23.5226
Vesicle-trafficking protein SEC22b	SEC22B	O75396	9554	Endoplasmic reticulum membrane {ECO:0000250|UniProtKB:Q4KM74}; Single-pass type IV membrane protein {ECO:0000250|UniProtKB:Q4KM74}. Endoplasmic reticulum-Golgi intermediate compartment membrane {ECO:0000250|UniProtKB:Q4KM74}. Golgi apparatus, cis-Golgi network membrane {ECO:0000250|UniProtKB:Q4KM74}. Golgi apparatus, trans-Golgi network membrane {ECO:0000250|UniProtKB:Q4KM74}. Melanosome {ECO:000…	195..215; /note="Helical; Anchor for type IV membrane protein"; /evidence="ECO:0000255"	SNARE involved in targeting and fusion of ER-derived transport vesicles with the Golgi complex as well as Golgi-derived retrograde transport vesicles with the ER. {ECO:0000269|PubMed:15272311}.	169				23.3119	23.7163	23.5655	22.0474	20.9947	22.7472
Kinesin-like protein KIF16B	KIF16B	Q96L93	55614	Cytoplasm, cytoskeleton {ECO:0000305}. Early endosome membrane {ECO:0000269|PubMed:15882625}. Cytoplasm {ECO:0000269|PubMed:18445686}. Cytoplasm, cytoskeleton, spindle {ECO:0000269|PubMed:18445686}. Note=It is unclear whether association with endosomes is mediated via phosphatidylinositol 3-phosphate (PtdIns(3)P)-binding or via its interaction with RAB14. {ECO:0000269|PubMed:15882625}.	0	Plus end-directed microtubule-dependent motor protein involved in endosome transport and receptor recycling and degradation. Regulates the plus end motility of early endosomes and the balance between recycling and degradation of receptors such as EGF receptor (EGFR) and FGF receptor (FGFR). Regulates the Golgi to endosome transport of FGFR-containing vesicles during early development, a key proce…	670, 1229			23.6339	27.1329	21.8257	21.6091	26.747	26.6885	20.6372
Neuroblast differentiation-associated protein AHNAK	AHNAK	Q09666	79026	Nucleus.	0	May be required for neuronal cell differentiation.	537, 807, 884, 942, 1191, 1319, 1461, 1652, 3734, 4118, 5183, 5623				24.7199	23.1394	22.6914
Origin recognition complex subunit 3	ORC3	Q9UBD5	23595	Nucleus {ECO:0000269|PubMed:31160578}. Chromosome {ECO:0000269|PubMed:31160578}.	0	Component of the origin recognition complex (ORC) that binds origins of replication. DNA-binding is ATP-dependent. The specific DNA sequences that define origins of replication have not been identified yet. ORC is required to assemble the pre-replication complex necessary to initiate DNA replication. Binds histone H3 and H4 trimethylation marks H3K9me3, H3K27me3 and H4K20me3. {ECO:0000269|PubMed:…	523				24.2166	23.069	23.1051	20.5554	19.9259	21.5446
Myosin-9	MYH9	P35579	4627	Cytoplasm, cytoskeleton {ECO:0000269|PubMed:22693546}. Cytoplasm, cell cortex {ECO:0000250|UniProtKB:Q8VDD5}. Cytoplasmic vesicle, secretory vesicle, Cortical granule {ECO:0000250|UniProtKB:Q8VDD5}. Note=Colocalizes with actin filaments at lamellipodia margins and at the leading edge of migrating cells (PubMed:20052411). In retinal pigment epithelial cells, predominantly localized to stress fiber…	0	Cellular myosin that appears to play a role in cytokinesis, cell shape, and specialized functions such as secretion and capping. Required for cortical actin clearance prior to oocyte exocytosis (By similarity). Promotes cell motility in conjunction with S100A4 (PubMed:16707441). During cell spreading, plays an important role in cytoskeleton reorganization, focal contact formation (in the margins …	14, 1918				24.6139	22.5013	23.1724	21.5176	20.0856
Protein ecdysoneless homolog	ECD	O95905	11319	Cytoplasm {ECO:0000269|PubMed:16849563, ECO:0000269|PubMed:19919181, ECO:0000269|PubMed:26711270}. Nucleus {ECO:0000269|PubMed:16849563, ECO:0000269|PubMed:19919181, ECO:0000269|PubMed:26711270}. Note=Predominantly is located in the cytoplasm. {ECO:0000269|PubMed:16849563, ECO:0000269|PubMed:19919181, ECO:0000269|PubMed:26711270}.	0	Regulator of p53/TP53 stability and function. Inhibits MDM2-mediated degradation of p53/TP53 possibly by cooperating in part with TXNIP (PubMed:16849563, PubMed:23880345). May be involved transcriptional regulation. In vitro has intrinsic transactivation activity enhanced by EP300. May be a transcriptional activator required for the expression of glycolytic genes (PubMed:19919181, PubMed:9928932)…	463, 468				23.8751	23.2233	23.1682	20.6409		20.88
Alpha-endosulfine	ENSA	O43768	2029	Cytoplasm {ECO:0000250}.	0	Protein phosphatase inhibitor that specifically inhibits protein phosphatase 2A (PP2A) during mitosis. When phosphorylated at Ser-67 during mitosis, specifically interacts with PPP2R2D (PR55-delta) and inhibits its activity, leading to inactivation of PP2A, an essential condition to keep cyclin-B1-CDK1 activity high during M phase (By similarity). Also acts as a stimulator of insulin secretion by…	40, 80, 89, 107				23.8875	23.5425	22.7825	20.6475	19.7546	22.0498
Large ribosomal subunit protein eL19	RPL19	P84098	6143	0	0	0	152, 153, 186, 190, 195				23.8851	22.7917	23.5085	21.509	21.6119	21.6005
Non-POU domain-containing octamer-binding protein	NONO	Q15233	4841	Nucleus. Nucleus, nucleolus. Nucleus speckle. Note=Detected in punctate subnuclear structures often located adjacent to splicing speckles, called paraspeckles.	0	DNA- and RNA binding protein, involved in several nuclear processes. Binds the conventional octamer sequence in double-stranded DNA. Also binds single-stranded DNA and RNA at a site independent of the duplex site. Involved in pre-mRNA splicing, probably as a heterodimer with SFPQ. Interacts with U5 snRNA, probably by binding to a purine-rich sequence located on the 3' side of U5 snRNA stem 1b. To…	243				23.9896	23.0162	23.0182	22.5985	21.6372	22.7594
Zinc finger CCHC domain-containing protein 3	ZCCHC3	Q9NUD5	85364	Cytoplasm {ECO:0000269|PubMed:30135424}.	0	Nucleic acid-binding protein involved in innate immune response to DNA and RNA viruses (PubMed:30193849, PubMed:30135424). Binds DNA and RNA in the cytoplasm and acts by promoting recognition of viral nucleic acids by virus sensors, such as DDX58/RIG-I, IFIH1/MDA5 and CGAS (PubMed:30193849, PubMed:30135424). Acts as a co-sensor for recognition of double-stranded DNA (dsDNA) by cGAS in the cytopla…	37				25.4811	22.5083	21.8538	23.3231	22.2016	23.5757
Keratin, type I cytoskeletal 18	KRT18	P05783	3875	Cytoplasm, perinuclear region. Nucleus, nucleolus.	0	Involved in the uptake of thrombin-antithrombin complexes by hepatic cells (By similarity). When phosphorylated, plays a role in filament reorganization. Involved in the delivery of mutated CFTR to the plasma membrane. Together with KRT8, is involved in interleukin-6 (IL-6)-mediated barrier protection. {ECO:0000250, ECO:0000269|PubMed:15529338, ECO:0000269|PubMed:16424149, ECO:0000269|PubMed:1721…	426				23.5799	23.1937	22.9893	20.9447	21.4302	22.0154
Transcription termination factor 2	TTF2	Q9UNY4	8458	Cytoplasm {ECO:0000269|PubMed:15125840}. Nucleus {ECO:0000269|PubMed:15125840}. Note=Cytoplasmic during interphase. Relocates to the nucleus as cells enter mitosis.	0	DsDNA-dependent ATPase which acts as a transcription termination factor by coupling ATP hydrolysis with removal of RNA polymerase II from the DNA template. May contribute to mitotic transcription repression. May also be involved in pre-mRNA splicing. {ECO:0000269|PubMed:10455150, ECO:0000269|PubMed:12927788, ECO:0000269|PubMed:15125840, ECO:0000269|PubMed:9748214}.	624				23.9781	23.0129	22.7691	20.3494	19.5073	21.0354
Probable ATP-dependent RNA helicase DDX46	DDX46	Q7L014	9879	Nucleus speckle {ECO:0000269|PubMed:12234937}. Nucleus, Cajal body {ECO:0000269|PubMed:12234937}. Membrane {ECO:0000305}; Lipid-anchor {ECO:0000305}. Note=Present in Cajal bodies (CBs) and nuclear speckles.	0	Plays an essential role in splicing, either prior to, or during splicing A complex formation. {ECO:0000269|PubMed:12234937}.	894, 907				23.8634	22.9042	22.9854	22.0332	21.3864	23.1304
Serine/threonine-protein kinase PAK 4	PAK4	O96013	10298	Cytoplasm {ECO:0000269|PubMed:12356872}. Note=Seems to shuttle between cytoplasmic compartments depending on the activating effector. For example, can be found on the cell periphery after activation of growth-factor or integrin-mediated signaling pathways. {ECO:0000269|PubMed:12356872}.	0	Serine/threonine protein kinase that plays a role in a variety of different signaling pathways including cytoskeleton regulation, cell migration, growth, proliferation or cell survival. Activation by various effectors including growth factor receptors or active CDC42 and RAC1 results in a conformational change and a subsequent autophosphorylation on several serine and/or threonine residues. Phosp…	31				24.3009	22.6455	22.674	20.7601
Endothelial differentiation-related factor 1	EDF1	O60869	8721	Cytoplasm. Nucleus. Note=Also nuclear upon binding to NR5A1 and treatment of cells with TPA or forskolin.	0	Transcriptional coactivator stimulating NR5A1 and ligand-dependent NR1H3/LXRA and PPARG transcriptional activities. Enhances the DNA-binding activity of ATF1, ATF2, CREB1 and NR5A1. Regulates nitric oxid synthase activity probably by sequestering calmodulin in the cytoplasm. May function in endothelial cells differentiation, hormone-induced cardiomyocytes hypertrophy and lipid metabolism. {ECO:00…	25, 56				23.1972	22.8879	23.4827	20.2218	19.918	20.6987
Glycylpeptide N-tetradecanoyltransferase 1	NMT1	P30419	4836	Cytoplasm {ECO:0000269|PubMed:9353336, ECO:0000269|PubMed:9506952}. Cytoplasm, cytosol {ECO:0000269|PubMed:9353336}. Membrane {ECO:0000269|PubMed:9506952}; Peripheral membrane protein {ECO:0000269|PubMed:9506952}. Note=Copurifies with ribosomes. {ECO:0000269|PubMed:9353336}.	0	Adds a myristoyl group to the N-terminal glycine residue of certain cellular and viral proteins. {ECO:0000269|PubMed:22865860, ECO:0000269|PubMed:25255805, ECO:0000269|PubMed:9353336, ECO:0000269|PubMed:9506952}.	94				24.1459	22.5339	22.8436	21.8995	21.1027	22.8858
Cysteine and histidine-rich domain-containing protein 1	CHORDC1	Q9UHD1	26973	0	0	Regulates centrosome duplication, probably by inhibiting the kinase activity of ROCK2 (PubMed:20230755). Proposed to act as co-chaperone for HSP90 (PubMed:20230755). May play a role in the regulation of NOD1 via a HSP90 chaperone complex (PubMed:20230755). In vitro, has intrinsic chaperone activity (PubMed:20230755). This function may be achieved by inhibiting association of ROCK2 with NPM1 (PubM…	89, 101				24.2664	22.9145	22.255	21.1551	21.3323	22.4821
PDZ and LIM domain protein 5	PDLIM5	Q96HC4	10611	Cell junction, synapse, postsynaptic density {ECO:0000250|UniProtKB:Q62920}. Cell junction, synapse, presynapse {ECO:0000250|UniProtKB:Q62920}. Cell junction, synapse, postsynapse {ECO:0000250|UniProtKB:Q62920}. Cytoplasm, cytosol {ECO:0000250|UniProtKB:Q62920}. Note=Detected both at presynaptic and postsynaptic sites, exclusively at excitatory synapses, but not inhibitory synapses, in hippocampa…	0	May play an important role in the heart development by scaffolding PKC to the Z-disk region. May play a role in the regulation of cardiomyocyte expansion. Overexpression promotes the development of heart hypertrophy. Contributes to the regulation of dendritic spine morphogenesis in neurons. May restrain postsynaptic growth of excitatory synapses (By similarity). {ECO:0000250}.	105, 415				22.9001	23.1117	23.3555	19.6239		22.0537
Protein FAM83B	FAM83B	Q5T0W9	222584	Cytoplasm {ECO:0000269|PubMed:22886302}. Membrane {ECO:0000269|PubMed:22886302}.	0	Probable proto-oncogene that functions in the epidermal growth factor receptor/EGFR signaling pathway. May activate both the EGFR itself and downstream RAS/MAPK and PI3K/AKT/TOR signaling cascades. {ECO:0000269|PubMed:22886302, ECO:0000269|PubMed:23676467, ECO:0000269|PubMed:23912460}.	547, 681				23.4826	22.951	22.8908	19.6943	19.7438	20.1853
Exocyst complex component 4	EXOC4	Q96A65	60412	Midbody, Midbody ring {ECO:0000269|PubMed:16213214}. Cell projection {ECO:0000250|UniProtKB:Q62824}. Note=Colocalizes with CNTRL/centriolin at the midbody ring (PubMed:16213214). Localizes at the leading edge of migrating cells (By similarity). {ECO:0000250|UniProtKB:Q62824, ECO:0000269|PubMed:16213214}.	0	Component of the exocyst complex involved in the docking of exocytic vesicles with fusion sites on the plasma membrane. {ECO:0000250}.	16, 18, 101, 223				23.982	22.4032	22.8964	20.2787	20.0579	21.7504
Eukaryotic translation initiation factor 4B	EIF4B	P23588	1975	0	0	Required for the binding of mRNA to ribosomes. Functions in close association with EIF4-F and EIF4-A. Binds near the 5'-terminal cap of mRNA in presence of EIF-4F and ATP. Promotes the ATPase activity and the ATP-dependent RNA unwinding activity of both EIF4-A and EIF4-F.	365, 586				22.7532	22.9127	23.6114	21.0685	20.7273	21.6587
Survival motor neuron protein	SMN1	Q16637	6606	Nucleus, gem {ECO:0000269|PubMed:11283611, ECO:0000269|PubMed:8670859, ECO:0000305|PubMed:12067652}. Nucleus, Cajal body {ECO:0000269|PubMed:11283611, ECO:0000269|PubMed:21072240, ECO:0000305|PubMed:12067652}. Cytoplasm {ECO:0000269|PubMed:11283611, ECO:0000269|PubMed:8670859, ECO:0000305|PubMed:12067652}. Cytoplasmic granule {ECO:0000269|PubMed:14715275}. Perikaryon {ECO:0000269|PubMed:18093976}…	0	The SMN complex plays a catalyst role in the assembly of small nuclear ribonucleoproteins (snRNPs), the building blocks of the spliceosome. Thereby, plays an important role in the splicing of cellular pre-mRNAs. Most spliceosomal snRNPs contain a common set of Sm proteins SNRPB, SNRPD1, SNRPD2, SNRPD3, SNRPE, SNRPF and SNRPG that assemble in a heptameric protein ring on the Sm site of the small n…	45, 55				23.6604	22.725	22.7384	21.9127	21.1868	21.8632
Drebrin-like protein	DBNL	Q9UJU6	28988	Cytoplasm, cytoskeleton {ECO:0000250|UniProtKB:Q62418}. Cell projection, lamellipodium {ECO:0000250|UniProtKB:Q62418}. Cell projection, ruffle {ECO:0000250|UniProtKB:Q62418}. Cytoplasm, cell cortex {ECO:0000250|UniProtKB:Q62418}. Cytoplasm, cytosol {ECO:0000250|UniProtKB:Q9JHL4}. Cell junction, synapse {ECO:0000250|UniProtKB:Q62418}. Perikaryon {ECO:0000250|UniProtKB:Q62418}. Cell projection, neu…	0	Adapter protein that binds F-actin and DNM1, and thereby plays a role in receptor-mediated endocytosis. Plays a role in the reorganization of the actin cytoskeleton, formation of cell projections, such as neurites, in neuron morphogenesis and synapse formation via its interaction with WASL and COBL. Does not bind G-actin and promote actin polymerization by itself. Required for the formation of or…	144, 176, 288				24.7639	22.3717	21.9774	20.8082	20.19	22.782
Coatomer subunit zeta-1	COPZ1	P61923	22818	Cytoplasm {ECO:0000250}. Golgi apparatus membrane {ECO:0000250}; Peripheral membrane protein {ECO:0000250}; Cytoplasmic side {ECO:0000250}. Cytoplasmic vesicle, COPI-coated vesicle membrane {ECO:0000250}; Peripheral membrane protein {ECO:0000250}; Cytoplasmic side {ECO:0000250}. Note=The coatomer is cytoplasmic or polymerized on the cytoplasmic side of the Golgi, as well as on the vesicles/buds o…	0	The coatomer is a cytosolic protein complex that binds to dilysine motifs and reversibly associates with Golgi non-clathrin-coated vesicles, which further mediate biosynthetic protein transport from the ER, via the Golgi up to the trans Golgi network. Coatomer complex is required for budding from Golgi membranes, and is essential for the retrograde Golgi-to-ER transport of dilysine-tagged protein…	172				24.0325	22.6123	22.4487	21.5458	20.7384	21.7583
Dedicator of cytokinesis protein 7	DOCK7	Q96N67	85440	Cell projection, axon {ECO:0000269|PubMed:16982419}. Note=Enriched in the developing axons of hippocampal neurons.	0	Functions as a guanine nucleotide exchange factor (GEF), which activates Rac1 and Rac3 Rho small GTPases by exchanging bound GDP for free GTP. Does not have a GEF activity for CDC42. Required for STMN1 'Ser-15' phosphorylation during axon formation and consequently for neuronal polarization (PubMed:16982419). As part of the DISP complex, may regulate the association of septins with actin and ther…	922				23.7465	22.3628	22.9314	21.8694	21.8129	22.3684
SURP and G-patch domain-containing protein 2	SUGP2	Q8IX01	10147	Nucleus {ECO:0000305}.	0	May play a role in mRNA splicing. {ECO:0000305}.	1012				24.5945	22.0501	22.2904	21.7092	20.6826	22.7662
Serine/threonine-protein kinase A-Raf	ARAF	P10398	369	0	0	Involved in the transduction of mitogenic signals from the cell membrane to the nucleus. May also regulate the TOR signaling cascade. {ECO:0000269|PubMed:22609986}.; [Isoform 2]: Serves as a positive regulator of myogenic differentiation by inducing cell cycle arrest, the expression of myogenin and other muscle-specific proteins, and myotube formation. {ECO:0000269|PubMed:22609986}.	28				23.9515	22.5657	22.3839	22.4255	21.2553	22.0344
Condensin complex subunit 3	NCAPG	Q9BPX3	64151	Nucleus. Cytoplasm. Chromosome. Note=In interphase cells, the majority of the condensin complex is found in the cytoplasm, while a minority of the complex is associated with chromatin. A subpopulation of the complex however remains associated with chromosome foci in interphase cells. During mitosis, most of the condensin complex is associated with the chromatin. At the onset of prophase, the regu…	0	Regulatory subunit of the condensin complex, a complex required for conversion of interphase chromatin into mitotic-like condense chromosomes. The condensin complex probably introduces positive supercoils into relaxed DNA in the presence of type I topoisomerases and converts nicked DNA into positive knotted forms in the presence of type II topoisomerases. {ECO:0000269|PubMed:11136719}.	937, 1001				23.0676	22.6158	23.1357	21.2655	19.024	21.7009
Coatomer subunit delta	ARCN1	P48444	372	Cytoplasm {ECO:0000250}. Golgi apparatus membrane {ECO:0000250}; Peripheral membrane protein {ECO:0000250}; Cytoplasmic side {ECO:0000250}. Cytoplasmic vesicle, COPI-coated vesicle membrane {ECO:0000250}; Peripheral membrane protein {ECO:0000250}; Cytoplasmic side {ECO:0000250}. Note=The coatomer is cytoplasmic or polymerized on the cytoplasmic side of the Golgi, as well as on the vesicles/buds o…	0	Component of the coatomer, a cytosolic protein complex that binds to dilysine motifs and reversibly associates with Golgi non-clathrin-coated vesicles, which further mediate biosynthetic protein transport from the ER, via the Golgi up to the trans Golgi network. The coatomer complex is required for budding from Golgi membranes, and is essential for the retrograde Golgi-to-ER transport of dilysine…	44, 224				23.6466	22.6404	22.4502	19.8058		22.2738
Putative ATP-dependent RNA helicase DHX57	DHX57	Q6P158	90957	0	0	Probable ATP-binding RNA helicase.	1237				23.2289	22.5519	22.8761	21.0001	20.4116	20.8009
Baculoviral IAP repeat-containing protein 6	BIRC6	Q9NR09	57448	Golgi apparatus, trans-Golgi network membrane {ECO:0000269|PubMed:18329369}. Endosome {ECO:0000269|PubMed:18329369}. Cytoplasm, cytoskeleton, spindle pole {ECO:0000269|PubMed:18329369}. Cytoplasm, cytoskeleton, microtubule organizing center, centrosome {ECO:0000269|PubMed:18329369}. Midbody, Midbody ring {ECO:0000269|PubMed:18329369}. Note=Exhibits cell cycle-dependent localization. Concentrates …	0	Anti-apoptotic protein which can regulate cell death by controlling caspases and by acting as an E3 ubiquitin-protein ligase. Has an unusual ubiquitin conjugation system in that it could combine in a single polypeptide, ubiquitin conjugating (E2) with ubiquitin ligase (E3) activity, forming a chimeric E2/E3 ubiquitin ligase. Its tragets include CASP9 and DIABLO/SMAC. Acts as an inhibitor of CASP3…	2265, 4020				23.2159	22.4133	22.9834	20.4492	20.3055	21.2279
Annexin A2;Putative annexin A2-like protein	ANXA2	P07355	302	Secreted, extracellular space, extracellular matrix, basement membrane {ECO:0000269|PubMed:17081065}. Melanosome {ECO:0000269|PubMed:17081065}. Note=In the lamina beneath the plasma membrane. Identified by mass spectrometry in melanosome fractions from stage I to stage IV. Translocated from the cytoplasm to the cell surface through a Golgi-independent mechanism.	0	Calcium-regulated membrane-binding protein whose affinity for calcium is greatly enhanced by anionic phospholipids. It binds two calcium ions with high affinity. May be involved in heat-stress response. Inhibits PCSK9-enhanced LDLR degradation, probably reduces PCSK9 protein levels via a translational mechanism but also competes with LDLR for binding with PCSK9 (PubMed:18799458, PubMed:24808179, …	10				24.1558	22.5434	21.9125			23.0855
Caldesmon	CALD1	Q05682	800	Cytoplasm, cytoskeleton {ECO:0000250|UniProtKB:P13505}. Cytoplasm, myofibril {ECO:0000250|UniProtKB:P13505}. Cytoplasm, cytoskeleton, stress fiber {ECO:0000250|UniProtKB:P13505}. Note=On thin filaments in smooth muscle and on stress fibers in fibroblasts (nonmuscle). {ECO:0000250|UniProtKB:P13505}.	0	Actin- and myosin-binding protein implicated in the regulation of actomyosin interactions in smooth muscle and nonmuscle cells (could act as a bridge between myosin and actin filaments). Stimulates actin binding of tropomyosin which increases the stabilization of actin filament structure. In muscle tissues, inhibits the actomyosin ATPase by binding to F-actin. This inhibition is attenuated by cal…	640, 659, 664, 674				23.7851	22.3613	22.4395	21.3281	21.3773	21.8155
Kinesin-like protein KIF11	KIF11	P52732	3832	Cytoplasm {ECO:0000269|PubMed:19001501, ECO:0000269|PubMed:23857769}. Cytoplasm, cytoskeleton, spindle pole {ECO:0000269|PubMed:19001501}.	0	Motor protein required for establishing a bipolar spindle during mitosis (PubMed:19001501). Required in non-mitotic cells for transport of secretory proteins from the Golgi complex to the cell surface (PubMed:23857769). {ECO:0000269|PubMed:19001501, ECO:0000269|PubMed:23857769}.	472, 508, 1045				24.365	21.75	22.4052	19.7357		20.0501
Testis development-related protein	TDRP	Q86YL5	157695	Nucleus {ECO:0000269|PubMed:20170638, ECO:0000269|PubMed:27069551}. Cytoplasm {ECO:0000269|PubMed:20170638, ECO:0000269|PubMed:27069551}. Note=Mainly nuclear. Also detected in cytoplasm near the midpiece of the flagellum. {ECO:0000269|PubMed:27069551}.	0	Contributes to normal sperm motility, but not essential for male fertility. {ECO:0000250|UniProtKB:Q8C5P7}.	95				22.9935	22.6795	22.8121
Tyrosine-protein phosphatase non-receptor type 1	PTPN1	P18031	5770	Endoplasmic reticulum membrane {ECO:0000269|PubMed:1739967, ECO:0000269|PubMed:21135139}; Peripheral membrane protein {ECO:0000269|PubMed:1739967, ECO:0000269|PubMed:21135139}; Cytoplasmic side {ECO:0000269|PubMed:1739967, ECO:0000269|PubMed:21135139}. Note=Interacts with EPHA3 at the cell membrane.	0	Tyrosine-protein phosphatase which acts as a regulator of endoplasmic reticulum unfolded protein response. Mediates dephosphorylation of EIF2AK3/PERK; inactivating the protein kinase activity of EIF2AK3/PERK. May play an important role in CKII- and p60c-src-induced signal transduction cascades. May regulate the EFNA5-EPHA3 signaling pathway which modulates cell reorganization and cell-cell repuls…	323				23.3957	22.6379	22.431	21.8079	21.1411	21.5322
Signal transducer and activator of transcription 2	STAT2	P52630	6773	Cytoplasm {ECO:0000269|PubMed:11150296, ECO:0000269|PubMed:23139419, ECO:0000269|PubMed:27782195}. Nucleus {ECO:0000269|PubMed:11150296, ECO:0000269|PubMed:23139419}. Note=Translocated into the nucleus upon activation by IFN-alpha/beta. {ECO:0000269|PubMed:11150296, ECO:0000269|PubMed:23139419}.	0	Signal transducer and activator of transcription that mediates signaling by type I interferons (IFN-alpha and IFN-beta). Following type I IFN binding to cell surface receptors, Jak kinases (TYK2 and JAK1) are activated, leading to tyrosine phosphorylation of STAT1 and STAT2. The phosphorylated STATs dimerize, associate with IRF9/ISGF3G to form a complex termed ISGF3 transcription factor, that ent…	184				23.1712	22.7869	22.3983	20.1774		20.8855
La-related protein 4	LARP4	Q71RC2	113251	Cytoplasm, Stress granule {ECO:0000269|PubMed:21098120}. Cytoplasm, cytosol {ECO:0000269|PubMed:21098120, ECO:0000269|PubMed:27615744}. Note=Localized throughout the cytosol. Partially localized in stress granules in response to arsenite treatment. {ECO:0000269|PubMed:21098120}.	0	RNA binding protein that binds to the poly-A tract of mRNA molecules (PubMed:21098120). Associates with the 40S ribosomal subunit and with polysomes (PubMed:21098120). Plays a role in the regulation of mRNA translation (PubMed:21098120). Plays a role in the regulation of cell morphology and cytoskeletal organization (PubMed:21834987, PubMed:27615744). {ECO:0000269|PubMed:21098120, ECO:0000269|Pub…	471				23.5852	22.6765	22.0683			21.164
Eukaryotic translation initiation factor 4 gamma 3	EIF4G3	O43432	8672	0	0	Probable component of the protein complex eIF4F, which is involved in the recognition of the mRNA cap, ATP-dependent unwinding of 5'-terminal secondary structure and recruitment of mRNA to the ribosome. Thought to be a functional homolog of EIF4G1. {ECO:0000269|PubMed:9418880}.	1051, 1057, 1063				23.8356	22.2269	22.2269	21.6039		22.3549
Echinoderm microtubule-associated protein-like 4	EML4	Q9HC35	27436	Cytoplasm, cytoskeleton {ECO:0000269|PubMed:16890222, ECO:0000269|PubMed:31409757, ECO:0000305}. Cytoplasm {ECO:0000269|PubMed:16890222}. Cytoplasm, cytoskeleton, spindle {ECO:0000269|PubMed:16890222, ECO:0000269|PubMed:25789526}. Cytoplasm, cytoskeleton, microtubule organizing center {ECO:0000269|PubMed:16890222, ECO:0000269|PubMed:25789526}. Midbody {ECO:0000269|PubMed:25789526}. Note=Localizes…	0	Essential for the formation and stability of microtubules (MTs) (PubMed:16890222, PubMed:31409757). Required for the organization of the mitotic spindle and for the proper attachment of kinetochores to MTs (PubMed:25789526). Promotes the recruitment of NUDC to the mitotic spindle for mitotic progression (PubMed:25789526). {ECO:0000269|PubMed:16890222, ECO:0000269|PubMed:25789526, ECO:0000269|PubM…	173, 197, 203, 210				22.9929	22.4998	22.7403
GRB10-interacting GYF protein 2	GIGYF2	Q6Y7W6	26058	0	0	Key component of the 4EHP-GYF2 complex, a multiprotein complex that acts as a repressor of translation initiation (PubMed:22751931, PubMed:31439631). In the 4EHP-GYF2 complex, acts as a factor that bridges EIF4E2 to ZFP36/TTP, linking translation repression with mRNA decay (PubMed:31439631). Also recruits and bridges the association of the 4EHP complex with the decapping effector protein DDX6, wh…	515, 522, 1123				23.823	22.3992	21.9858	21.1666	20.4411	21.8162
Protein PRRC2A	PRRC2A	P48634	7916	Cytoplasm {ECO:0000269|PubMed:15752841}. Nucleus {ECO:0000269|PubMed:15752841}.	0	May play a role in the regulation of pre-mRNA splicing. {ECO:0000269|PubMed:14667819}.	29, 49, 308, 788				24.4904	21.849	21.8656	21.1814	20.0245	22.714
MAP7 domain-containing protein 2	MAP7D2	Q96T17	256714	0	0	0	318				23.4957	22.4764	22.0997	20.2117	19.8155	20.994
Coatomer subunit gamma-2	COPG2	Q9UBF2	26958	Cytoplasm, cytosol {ECO:0000250}. Golgi apparatus membrane {ECO:0000250}; Peripheral membrane protein {ECO:0000250}; Cytoplasmic side {ECO:0000250}. Cytoplasmic vesicle, COPI-coated vesicle membrane {ECO:0000250}; Peripheral membrane protein {ECO:0000250}; Cytoplasmic side {ECO:0000250}. Note=The coatomer is cytoplasmic or polymerized on the cytoplasmic side of the Golgi, as well as on the vesicl…	0	The coatomer is a cytosolic protein complex that binds to dilysine motifs and reversibly associates with Golgi non-clathrin-coated vesicles, which further mediate biosynthetic protein transport from the ER, via the Golgi up to the trans Golgi network. Coatomer complex is required for budding from Golgi membranes, and is essential for the retrograde Golgi-to-ER transport of dilysine-tagged protein…	602				23.1566	22.517	22.3449	20.9128	20.6791	22.0253
Protein unc-45 homolog A	UNC45A	Q9H3U1	55898	Cytoplasm {ECO:0000269|PubMed:16478993}. Cytoplasm, perinuclear region {ECO:0000269|PubMed:16478993}. Nucleus {ECO:0000269|PubMed:16478993}. Note=Predominant in the perinuclear region. Little protein in the nucleus.	0	Acts as co-chaperone for HSP90. Prevents the stimulation of HSP90AB1 ATPase activity by AHSA1. Positive factor in promoting PGR function in the cell. May be necessary for proper folding of myosin (Potential). Necessary for normal cell proliferation. Necessary for normal myotube formation and myosin accumulation during muscle cell development. May play a role in erythropoiesis in stroma cells in t…	279, 617				23.5351	21.6587	22.7478	19.4534	19.7476	19.7645
Hyaluronan mediated motility receptor	HMMR	O75330	3161	Cell surface {ECO:0000250|UniProtKB:Q00547}. Cytoplasm {ECO:0000250|UniProtKB:Q00547}.	0	Receptor for hyaluronic acid (HA) (By similarity). Involved in cell motility (By similarity). When hyaluronan binds to HMMR, the phosphorylation of a number of proteins, including PTK2/FAK1 occurs. May also be involved in cellular transformation and metastasis formation, and in regulating extracellular-regulated kinase (ERK) activity. May act as a regulator of adipogenisis (By similarity). {ECO:0…	215, 518				22.8396	22.5795	22.5218			19.2162
Cold shock domain-containing protein E1	CSDE1	O75534	7812	Cytoplasm. Cytoplasm, Stress granule {ECO:0000305|PubMed:29395067}. Cytoplasm, P-body {ECO:0000269|PubMed:32354837}.	0	RNA-binding protein involved in translationally coupled mRNA turnover (PubMed:11051545, PubMed:15314026). Implicated with other RNA-binding proteins in the cytoplasmic deadenylation/translational and decay interplay of the FOS mRNA mediated by the major coding-region determinant of instability (mCRD) domain (PubMed:11051545, PubMed:15314026). Required for efficient formation of stress granules (P…	166, 743, 758				23.3835	21.8717	22.6712	20.7786		21.4085
MAP kinase-activating death domain protein	MADD	Q8WXG6	8567	Cell membrane {ECO:0000269|PubMed:8988362}. Cytoplasm {ECO:0000269|PubMed:8988362}. Cell projection, axon {ECO:0000250|UniProtKB:Q80U28}.	0	Guanyl-nucleotide exchange factor that regulates small GTPases of the Rab family (PubMed:20937701, PubMed:18559336). Converts GDP-bound inactive form of RAB27A and RAB27B to the GTP-bound active forms (PubMed:20937701, PubMed:18559336). Converts GDP-bound inactive form of RAB3A, RAB3C and RAB3D to the GTP-bound active forms, GTPases involved in synaptic vesicle exocytosis and vesicle secretion (B…	1260				23.526	22.2215	22.0509
Nucleosome assembly protein 1-like 4	NAP1L4	Q99733	4676	Nucleus {ECO:0000269|PubMed:10764593, ECO:0000269|PubMed:9325046}. Cytoplasm {ECO:0000269|PubMed:10764593, ECO:0000269|PubMed:9325046}. Note=Present in the cytoplasm and excluded from the nucleus during G0/G1 phase, then relocates to the nucleus by the time cells are in S phase (PubMed:9325046). Phosphorylated form localizes in the cytoplasm during the G0/G1 transition, whereas dephosphorylation …	0	Acts as histone chaperone in nucleosome assembly. {ECO:0000269|PubMed:9325046}.	140				22.7092	22.2606	22.7645	21.2624	21.451	22.2057
Endophilin-A2	SH3GL1	Q99961	6455	Cytoplasm {ECO:0000250}. Early endosome membrane {ECO:0000250}; Peripheral membrane protein {ECO:0000250}. Cell projection, podosome {ECO:0000269|PubMed:23285027}. Note=Associated with postsynaptic endosomes in hippocampal neurons. {ECO:0000250}.	0	Implicated in endocytosis. May recruit other proteins to membranes with high curvature (By similarity). {ECO:0000250}.	12, 294				22.3933	22.4592	22.8346			21.4696
Sorting nexin-6;Sorting nexin-6, N-terminally processed	SNX6	Q9UNH7	58533	Early endosome {ECO:0000269|PubMed:11485546, ECO:0000269|PubMed:17148574, ECO:0000269|PubMed:19935774}. Early endosome membrane {ECO:0000269|PubMed:19935774, ECO:0000303|PubMed:11485546}; Peripheral membrane protein {ECO:0000269|PubMed:11485546}; Cytoplasmic side {ECO:0000305}. Cytoplasmic vesicle {ECO:0000269|PubMed:20354142}. Cytoplasm {ECO:0000269|PubMed:20830743}. Nucleus {ECO:0000269|PubMed:…	0	Involved in several stages of intracellular trafficking. Interacts with membranes phosphatidylinositol 3,4-bisphosphate and/or phosphatidylinositol 4,5-bisphosphate (Probable). Acts in part as component of the retromer membrane-deforming SNX-BAR subcomplex (PubMed:19935774). The SNX-BAR retromer mediates retrograde transport of cargo proteins from endosomes to the trans-Golgi network (TGN) and is…	193				23.1975	22.0338	22.3496
Elongation factor 2	EEF2	P13639	1938	Cytoplasm {ECO:0000269|PubMed:25064856}. Nucleus {ECO:0000269|PubMed:24648518}. Note=Phosphorylation by CSK promotes cleavage and SUMOylation-dependent nuclear translocation of the C-terminal cleavage product. {ECO:0000269|PubMed:24648518}.	0	Catalyzes the GTP-dependent ribosomal translocation step during translation elongation. During this step, the ribosome changes from the pre-translocational (PRE) to the post-translocational (POST) state as the newly formed A-site-bound peptidyl-tRNA and P-site-bound deacylated tRNA move to the P and E sites, respectively. Catalyzes the coordinated movement of the two tRNA molecules, the mRNA and …	239, 512				22.8802	22.2813	22.303	21.1	20.168	21.0863
Uncharacterized protein KIAA1671	KIAA1671	Q9BY89	85379	0	0	0	755, 910, 1041				23.5544	21.6489	22.2129	19.3874		22.2545
SHC-transforming protein 1	SHC1	P29353	6464	Cytoplasm.; [Isoform p46Shc]: Mitochondrion matrix {ECO:0000269|PubMed:14573619}. Note=Localized to the mitochondria matrix. Targeting of isoform p46Shc to mitochondria is mediated by its first 32 amino acids, which behave as a bona fide mitochondrial targeting sequence. Isoform p52Shc and isoform p66Shc, that contain the same sequence but more internally located, display a different subcellular …	0	Signaling adapter that couples activated growth factor receptors to signaling pathways. Participates in a signaling cascade initiated by activated KIT and KITLG/SCF. Isoform p46Shc and isoform p52Shc, once phosphorylated, couple activated receptor tyrosine kinases to Ras via the recruitment of the GRB2/SOS complex and are implicated in the cytoplasmic propagation of mitogenic signals. Isoform p46…	321				22.8306	22.4717	22.0967	20.3807		20.3541
Septin-7	SEPTIN7	Q16181	989	Cytoplasm {ECO:0000269|PubMed:18460473}. Chromosome, centromere, kinetochore {ECO:0000269|PubMed:18460473}. Cytoplasm, cytoskeleton, spindle {ECO:0000269|PubMed:18460473}. Cleavage furrow {ECO:0000269|PubMed:18460473}. Midbody {ECO:0000269|PubMed:18460473}. Cytoplasm, cytoskeleton, cilium axoneme {ECO:0000250}. Cell projection, cilium, flagellum {ECO:0000269|PubMed:25588830}. Note=Distributed thr…	0	Filament-forming cytoskeletal GTPase. Required for normal organization of the actin cytoskeleton. Required for normal progress through mitosis. Involved in cytokinesis. Required for normal association of CENPE with the kinetochore. Plays a role in ciliogenesis and collective cell movements. Forms a filamentous structure with SEPTIN12, SEPTIN6, SEPTIN2 and probably SEPTIN4 at the sperm annulus whi…	328, 333				23.5299	21.0596	22.7773		19.9683	21.0863
Centrosomal protein 43	CEP43	O95684	11116	Cytoplasm, cytoskeleton, microtubule organizing center, centrosome {ECO:0000269|PubMed:14654843, ECO:0000269|PubMed:16314388, ECO:0000269|PubMed:16690081, ECO:0000269|PubMed:28659385}. Cytoplasm, cytoskeleton, microtubule organizing center, centrosome, centriole {ECO:0000269|PubMed:28428259, ECO:0000269|PubMed:28625565, ECO:0000269|PubMed:28659385}. Cytoplasm, cytoskeleton, cilium basal body {ECO…	0	Required for anchoring microtubules to the centrosomes (PubMed:16314388, PubMed:28659385). Required for ciliation (PubMed:28625565, PubMed:28659385). {ECO:0000269|PubMed:16314388, ECO:0000269|PubMed:28625565, ECO:0000269|PubMed:28659385}.	214, 315				24.1524	20.9239	22.2821	20.1858		20.7961
Angiomotin	AMOT	Q4VCS5	154796	Cell junction, tight junction {ECO:0000269|PubMed:16043488}. Note=Localized on the cell surface. May act as a transmembrane protein.	0	Plays a central role in tight junction maintenance via the complex formed with ARHGAP17, which acts by regulating the uptake of polarity proteins at tight junctions. Appears to regulate endothelial cell migration and tube formation. May also play a role in the assembly of endothelial cell-cell junctions. {ECO:0000269|PubMed:11257124, ECO:0000269|PubMed:16678097}.	219, 821				23.2291	21.4928	22.6292			18.5311
Calmodulin-regulated spectrin-associated protein 1	CAMSAP1	Q5T5Y3	157922	Cytoplasm, cytoskeleton {ECO:0000269|PubMed:19508979}. Note=Associates with the minus-end of microtubules (PubMed:24486153, PubMed:24706919). In contrast to CAMSAP2 and CAMSAP3, does not form stretches of decorated microtubule minus-ends (PubMed:24486153, PubMed:24706919). {ECO:0000269|PubMed:19508979, ECO:0000269|PubMed:24486153, ECO:0000269|PubMed:24706919}.	0	Key microtubule-organizing protein that specifically binds the minus-end of non-centrosomal microtubules and regulates their dynamics and organization (PubMed:19508979, PubMed:21834987, PubMed:24486153, PubMed:24706919, PubMed:24117850). Specifically recognizes growing microtubule minus-ends and stabilizes microtubules (PubMed:24486153, PubMed:24706919). Acts on free microtubule minus-ends that a…	369, 912				23.233	22.0151	22.0504	21.353		21.7891
Rab11 family-interacting protein 1	RAB11FIP1	Q6WKZ4	80223	Recycling endosome {ECO:0000269|PubMed:11786538, ECO:0000269|PubMed:15181150, ECO:0000269|PubMed:15280022, ECO:0000269|PubMed:15355514, ECO:0000269|PubMed:16920206}. Note=Rab11A rather than Rab4A mediates localization in the endocytic recycling compartment (ERC).; [Isoform 2]: Cytoplasmic vesicle, phagosome membrane. Note=Membrane-bound (isoform 2). Colocalizes with Rab11A at phagosomes (isoform …	0	A Rab11 effector protein involved in the endosomal recycling process. Also involved in controlling membrane trafficking along the phagocytic pathway and in phagocytosis. {ECO:0000269|PubMed:11786538, ECO:0000269|PubMed:15181150, ECO:0000269|PubMed:15355514, ECO:0000269|PubMed:16920206}.	308, 1180				22.6248	22.0486	22.5976		20.3993	21.0594
Heat shock 70 kDa protein 1B;Heat shock 70 kDa protein 1A;Heat shock 70 kDa protein 1-like;Heat shock 70 kDa protein 6;Heat shock cognate 71 kDa protein;Heat shock-related 70 kDa protein 2	HSPA1B	P0DMV9	3303	Cytoplasm {ECO:0000269|PubMed:17289661}. Cytoplasm, cytoskeleton, microtubule organizing center, centrosome {ECO:0000269|PubMed:27137183}. Note=Localized in cytoplasmic mRNP granules containing untranslated mRNAs.	0	Molecular chaperone implicated in a wide variety of cellular processes, including protection of the proteome from stress, folding and transport of newly synthesized polypeptides, activation of proteolysis of misfolded proteins and the formation and dissociation of protein complexes. Plays a pivotal role in the protein quality control system, ensuring the correct folding of proteins, the re-foldin…	507				22.4874	22.1906	22.5576	20.8288	20.8654	21.3299
ATP-citrate synthase	ACLY	P53396	47	Cytoplasm, cytosol {ECO:0000269|PubMed:9116495}.	0	Catalyzes the cleavage of citrate into oxaloacetate and acetyl-CoA, the latter serving as common substrate for de novo cholesterol and fatty acid synthesis. {ECO:0000269|PubMed:10653665, ECO:0000269|PubMed:1371749, ECO:0000269|PubMed:19286649, ECO:0000269|PubMed:23932781, ECO:0000269|PubMed:9116495}.	468				22.215	22.3352	22.6546	21.0141	21.0726	21.7331
PDZ and LIM domain protein 1	PDLIM1	O00151	9124	Cytoplasm {ECO:0000269|PubMed:10861853, ECO:0000269|PubMed:11110697}. Cytoplasm, cytoskeleton {ECO:0000269|PubMed:10861853, ECO:0000269|PubMed:11110697}. Cytoplasm, myofibril, sarcomere, Z line {ECO:0000269|PubMed:10861853}. Note=Associates with actin stress fibers. {ECO:0000269|PubMed:11110697}.	0	Cytoskeletal protein that may act as an adapter that brings other proteins (like kinases) to the cytoskeleton (PubMed:10861853). Involved in assembly, disassembly and directioning of stress fibers in fibroblasts. Required for the localization of ACTN1 and PALLD to stress fibers. Required for cell migration and in maintaining cell polarity of fibroblasts (By similarity). {ECO:0000250|UniProtKB:P52…	87, 241, 246				23.3235	21.5692	22.147		20.1316	20.7995
Dynamin-1-like protein	DNM1L	O00429	10059	Cytoplasm, cytosol. Golgi apparatus. Endomembrane system; Peripheral membrane protein. Mitochondrion outer membrane {ECO:0000269|PubMed:26122121, ECO:0000269|PubMed:27145208, ECO:0000269|PubMed:28969390}; Peripheral membrane protein. Peroxisome. Membrane, clathrin-coated pit {ECO:0000250}. Cytoplasmic vesicle, secretory vesicle, synaptic vesicle membrane {ECO:0000250|UniProtKB:O35303}. Note=Mainl…	0	Functions in mitochondrial and peroxisomal division (PubMed:9570752, PubMed:9786947, PubMed:11514614, PubMed:12499366, PubMed:17301055, PubMed:17553808, PubMed:17460227, PubMed:18695047, PubMed:18838687, PubMed:19638400, PubMed:19411255, PubMed:19342591, PubMed:23921378, PubMed:23283981, PubMed:23530241, PubMed:29478834, PubMed:32484300, PubMed:27145208, PubMed:26992161, PubMed:27301544, PubMed:2…	594, 619				22.5858	21.592	22.8191	19.8309		21.7959
Desmoglein-2	DSG2	Q14126	1829	Cell membrane; Single-pass type I membrane protein. Cell junction, desmosome.	610..634; /note="Helical"; /evidence="ECO:0000255"	Component of intercellular desmosome junctions. Involved in the interaction of plaque proteins and intermediate filaments mediating cell-cell adhesion.	1109				22.6809	22.2304	22.0315
Phosphatidylinositol 5-phosphate 4-kinase type-2 alpha;Phosphatidylinositol 5-phosphate 4-kinase type-2 beta;Phosphatidylinositol 5-phosphate 4-kinase type-2 gamma	PIP4K2A	P48426	5305	Cell membrane {ECO:0000250|UniProtKB:O70172}. Nucleus {ECO:0000269|PubMed:20583997}. Lysosome {ECO:0000250|UniProtKB:O70172}. Cytoplasm {ECO:0000269|PubMed:20583997}. Photoreceptor inner segment {ECO:0000250|UniProtKB:O70172}. Cell projection, cilium, photoreceptor outer segment {ECO:0000250|UniProtKB:O70172}. Note=May translocate from the cytosol to the cell membrane upon activation of tyrosine …	0	Catalyzes the phosphorylation of phosphatidylinositol 5-phosphate (PtdIns5P) on the fourth hydroxyl of the myo-inositol ring, to form phosphatidylinositol 4,5-bisphosphate (PtdIns(4,5)P2) (PubMed:9367159, PubMed:23326584). Has both ATP- and GTP-dependent kinase activities (PubMed:26774281). May exert its function by regulating the levels of PtdIns5P, which functions in the cytosol by increasing A…	375				22.1451	22.4078	22.2955
Casein kinase II subunit beta	CSNK2B	P67870	1460	0	0	Regulatory subunit of casein kinase II/CK2. As part of the kinase complex regulates the basal catalytic activity of the alpha subunit a constitutively active serine/threonine-protein kinase that phosphorylates a large number of substrates containing acidic residues C-terminal to the phosphorylated serine or threonine (PubMed:11239457, PubMed:16818610). Participates in Wnt signaling (By similarity…	212				22.8613	22.067	21.9113	20.6704		20.5609
Stress-induced-phosphoprotein 1	STIP1	P31948	10963	Cytoplasm {ECO:0000250|UniProtKB:Q60864}. Nucleus {ECO:0000250|UniProtKB:Q60864}. Dynein axonemal particle {ECO:0000250|UniProtKB:Q7ZWU1}.	0	Acts as a co-chaperone for HSP90AA1 (PubMed:27353360). Mediates the association of the molecular chaperones HSPA8/HSC70 and HSP90 (By similarity). {ECO:0000250|UniProtKB:O35814, ECO:0000303|PubMed:27353360}.	162, 169, 523				23.0594	21.3025	22.4606	20.9851	22.014	21.3676
Large ribosomal subunit protein eL8	RPL7A	P62424	6130	0	0	0	20, 21, 125				22.5369	22.4078	21.8733	20.9026	20.8413	21.4678
A-kinase anchor protein 12	AKAP12	Q02952	9590	Cytoplasm, cell cortex {ECO:0000305}. Cytoplasm, cytoskeleton {ECO:0000305}. Membrane {ECO:0000305}; Lipid-anchor {ECO:0000305}. Note=May be part of the cortical cytoskeleton.	0	Anchoring protein that mediates the subcellular compartmentation of protein kinase A (PKA) and protein kinase C (PKC).	177, 1504, 1548, 1690				24.0383	20.6335	22.0803
Protein phosphatase 1 regulatory subunit 12A	PPP1R12A	O14974	4659	Cytoplasm {ECO:0000269|PubMed:12923170, ECO:0000269|PubMed:18477460}. Cytoplasm, cytoskeleton, stress fiber {ECO:0000269|PubMed:12923170}. Note=Also along actomyosin filaments. {ECO:0000269|PubMed:12923170}.	0	Key regulator of protein phosphatase 1C (PPP1C). Mediates binding to myosin. As part of the PPP1C complex, involved in dephosphorylation of PLK1. Capable of inhibiting HIF1AN-dependent suppression of HIF1A activity. {ECO:0000269|PubMed:18477460, ECO:0000269|PubMed:19245366, ECO:0000269|PubMed:20354225}.	539, 551				22.4474	22.4035	21.8924			19.9045
RING finger protein unkempt homolog	UNK	Q9C0B0	85451	Cytoplasm {ECO:0000269|PubMed:25737280}.	0	Sequence-specific RNA-binding protein which plays an important role in the establishment and maintenance of the early morphology of cortical neurons during embryonic development. Acts as a translation repressor and controls a translationally regulated cell morphology program to ensure proper structuring of the nervous system. Translational control depends on recognition of its binding element wit…	392, 439				22.7188	21.917	22.0317
Adenylyl cyclase-associated protein 1	CAP1	Q01518	10487	Cell membrane {ECO:0000250}; Peripheral membrane protein {ECO:0000250}.	0	Directly regulates filament dynamics and has been implicated in a number of complex developmental and morphological processes, including mRNA localization and the establishment of cell polarity.	282				22.3181	21.939	22.3425			21.098
Death-associated protein 1	DAP	P51397	1611	0	0	Negative regulator of autophagy. Involved in mediating interferon-gamma-induced cell death. {ECO:0000269|PubMed:20537536}.	12, 20, 29				23.9451	21.2636	21.263			20.3277
Jupiter microtubule associated homolog 1;Jupiter microtubule associated homolog 1, N-terminally processed	JPT1	Q9UK76	51155	Nucleus {ECO:0000269|PubMed:21323578}. Cytoplasm {ECO:0000269|PubMed:25169422}.	0	Modulates negatively AKT-mediated GSK3B signaling (PubMed:21323578, PubMed:22155408). Induces CTNNB1 'Ser-33' phosphorylation and degradation through the suppression of the inhibitory 'Ser-9' phosphorylation of GSK3B, which represses the function of the APC:CTNNB1:GSK3B complex and the interaction with CDH1/E-cadherin in adherent junctions (PubMed:25169422). Plays a role in the regulation of cell…	69, 148				22.8576	21.7831	21.7838
Nischarin	NISCH	Q9Y2I1	11188	Cell membrane. Cytoplasm. Early endosome. Recycling endosome. Note=Enriched in the early/sorting and recycling endosomes. Colocalized in early/sorting endosomes with EEA1 and SNX2 and in recycling endosomes with transferrin receptor. Detected in the perinuclear region partially associated with punctate structures (By similarity). Colocalizes with PAK1 in cytoplasm, vesicular structures in the per…	0	Acts either as the functional imidazoline-1 receptor (I1R) candidate or as a membrane-associated mediator of the I1R signaling. Binds numerous imidazoline ligands that induces initiation of cell-signaling cascades triggering to cell survival, growth and migration. Its activation by the agonist rilmenidine induces an increase in phosphorylation of mitogen-activated protein kinases MAPK1 and MAPK3 …	1303				23.0883	21.6958	21.6127	20.0207		20.6488
FMR1-interacting protein NUFIP2	NUFIP2	Q7Z417	57532	Nucleus {ECO:0000269|PubMed:12837692, ECO:0000269|PubMed:26184334}. Cytoplasm {ECO:0000269|PubMed:12837692, ECO:0000269|PubMed:26184334}. Cytoplasm, Stress granule {ECO:0000269|PubMed:26184334}. Note=Distribution is cell cycle-modulated, being cytoplasmic in the G2/M phase and accumulating in nucleus during the G1 phase (PubMed:12837692). {ECO:0000269|PubMed:12837692, ECO:0000269|PubMed:26184334}.	0	Binds RNA. {ECO:0000269|PubMed:12837692}.	322				22.4359	22.0293	21.9223
Nuclear migration protein nudC	NUDC	Q9Y266	10726	Cytoplasm, cytoskeleton. Nucleus {ECO:0000269|PubMed:10210332}. Cytoplasm, cytoskeleton, spindle {ECO:0000269|PubMed:25789526}. Midbody {ECO:0000269|PubMed:25789526}. Note=In a filamentous pattern adjacent to the nucleus of migrating cerebellar granule cells. Colocalizes with tubulin and dynein and with the microtubule organizing center. Distributed throughout the cytoplasm of non-migrating cells…	0	Plays a role in neurogenesis and neuronal migration (By similarity). Necessary for correct formation of mitotic spindles and chromosome separation during mitosis (PubMed:12852857, PubMed:12679384, PubMed:25789526). Necessary for cytokinesis and cell proliferation (PubMed:12852857, PubMed:12679384). {ECO:0000250|UniProtKB:O35685, ECO:0000269|PubMed:12679384, ECO:0000269|PubMed:12852857, ECO:000026…	250, 297, 309, 327				22.6959	22.9789	20.6202			20.0363
Actin-binding LIM protein 1	ABLIM1	O14639	3983	Cytoplasm {ECO:0000250}. Cytoplasm, cytoskeleton {ECO:0000250}. Note=Associated with the cytoskeleton. {ECO:0000250}.	0	May act as scaffold protein (By similarity). May play a role in the development of the retina. Has been suggested to play a role in axon guidance. {ECO:0000250, ECO:0000269|PubMed:9245787}.	529, 546				23.0981	21.7049	21.4834
Ribonucleoside-diphosphate reductase subunit M2	RRM2	P31350	6241	Cytoplasm.	0	Provides the precursors necessary for DNA synthesis. Catalyzes the biosynthesis of deoxyribonucleotides from the corresponding ribonucleotides. Inhibits Wnt signaling.	23				22.7101	21.5286	21.986
Actin maturation protease	ACTMAP	Q5BKX5	284325	0	0	0	77				22.9322	21.0498	22.2002	19.6597		21.0274
Gem-associated protein 5	GEMIN5	Q8TEQ6	25929	Nucleus, nucleoplasm {ECO:0000269|PubMed:11714716}. Nucleus, gem {ECO:0000269|PubMed:11714716}. Cytoplasm {ECO:0000269|PubMed:11714716, ECO:0000269|PubMed:19750007, ECO:0000269|PubMed:20513430, ECO:0000269|PubMed:25911097, ECO:0000269|PubMed:27507887}. Note=Found both in the nucleoplasm and in nuclear bodies called gems (Gemini of Cajal bodies) that are often in proximity to Cajal (coiled) bodies…	0	Required for the assembly of the SMN complex that plays a catalyst role in the assembly of small nuclear ribonucleoproteins (snRNPs), the building blocks of the spliceosome (PubMed:16857593, PubMed:18984161, PubMed:20513430). Thereby, plays an important role in the splicing of cellular pre-mRNAs. Most spliceosomal snRNPs contain a common set of Sm proteins SNRPB, SNRPD1, SNRPD2, SNRPD3, SNRPE, SN…	823, 1390				21.6629	22.5031	21.9591	20.8121		21.9637
Gem-associated protein 4	GEMIN4	P57678	50628	Cytoplasm. Nucleus. Nucleus, nucleolus. Nucleus, gem. Note=Localized in subnuclear structures next to coiled bodies, called gems, which are highly enriched in spliceosomal snRNPs and in the nucleolus.	0	The SMN complex plays a catalyst role in the assembly of small nuclear ribonucleoproteins (snRNPs), the building blocks of the spliceosome. Thereby, plays an important role in the splicing of cellular pre-mRNAs. Most spliceosomal snRNPs contain a common set of Sm proteins SNRPB, SNRPD1, SNRPD2, SNRPD3, SNRPE, SNRPF and SNRPG that assemble in a heptameric protein ring on the Sm site of the small n…	395				22.6709	22.5605	20.8741
Probable phosphoglycerate mutase 4;Phosphoglycerate mutase 1	PGAM4	Q8N0Y7	441531	0	0	0	106				22.2984	21.7692	22.0238		20.4671	21.1639
RalBP1-associated Eps domain-containing protein 1	REPS1	Q96D71	85021	Membrane, clathrin-coated pit {ECO:0000269|PubMed:20946875}. Note=Colocalize with ITSN1 at the plasma membrane in structures that are most probably clathrin-coated pits.	0	May coordinate the cellular actions of activated EGF receptors and Ral-GTPases. {ECO:0000250}.	691				22.6701	21.5499	21.7787	20.9434	20.1378	21.4401
Protein phosphatase methylesterase 1	PPME1	Q9Y570	51400	0	0	Demethylates proteins that have been reversibly carboxymethylated. Demethylates PPP2CB (in vitro) and PPP2CA. Binding to PPP2CA displaces the manganese ion and inactivates the enzyme. {ECO:0000269|PubMed:10318862}.	6				22.5477	21.6469	21.7494			20.2111
ADP-sugar pyrophosphatase	NUDT5	Q9UKK9	11164	Nucleus {ECO:0000305|PubMed:27257257}.	0	Enzyme that can either act as an ADP-sugar pyrophosphatase in absence of diphosphate or catalyze the synthesis of ATP in presence of diphosphate (PubMed:27257257). In absence of diphosphate, hydrolyzes with similar activities various modified nucleoside diphosphates such as ADP-ribose, ADP-mannose, ADP-glucose, 8-oxo-GDP and 8-oxo-dGDP (PubMed:10567213, PubMed:10722730, PubMed:19699693, PubMed:21…	218				22.468	21.286	22.1893	20.6305		22.2087
E3 ubiquitin-protein ligase XIAP	XIAP	P98170	331	Cytoplasm. Nucleus. Note=TLE3 promotes its nuclear localization.	0	Multi-functional protein which regulates not only caspases and apoptosis, but also modulates inflammatory signaling and immunity, copper homeostasis, mitogenic kinase signaling, cell proliferation, as well as cell invasion and metastasis. Acts as a direct caspase inhibitor. Directly bind to the active site pocket of CASP3 and CASP7 and obstructs substrate entry. Inactivates CASP9 by keeping it in…	358				22.3998	21.975	21.5385
Tight junction protein ZO-2	TJP2	Q9UDY2	9414	Cell junction, adherens junction. Cell membrane {ECO:0000250}; Peripheral membrane protein {ECO:0000250}; Cytoplasmic side {ECO:0000250}. Cell junction, tight junction {ECO:0000250|UniProtKB:Q9Z0U1}. Nucleus {ECO:0000250}. Note=Also nuclear under environmental stress conditions and in migratory endothelial cells and subconfluent epithelial cell cultures. {ECO:0000250}.	0	Plays a role in tight junctions and adherens junctions.	1042, 1113				23.0245	21.4827	21.3948		20.0032	20.7944
Heat shock protein 105 kDa	HSPH1	Q92598	10808	Cytoplasm {ECO:0000269|PubMed:9931472}.	0	Acts as a nucleotide-exchange factor (NEF) for chaperone proteins HSPA1A and HSPA1B, promoting the release of ADP from HSPA1A/B thereby triggering client/substrate protein release (PubMed:24318877). Prevents the aggregation of denatured proteins in cells under severe stress, on which the ATP levels decrease markedly. Inhibits HSPA8/HSC70 ATPase and chaperone activities (By similarity). {ECO:00002…	806, 811				22.0819	21.8675	21.9189	20.1766
Zyxin	ZYX	Q15942	7791	Cytoplasm. Cytoplasm, cytoskeleton. Nucleus. Cell junction, focal adhesion. Note=Associates with the actin cytoskeleton near the adhesion plaques. Enters the nucleus in the presence of HESX1.	0	Adhesion plaque protein. Binds alpha-actinin and the CRP protein. Important for targeting TES and ENA/VASP family members to focal adhesions and for the formation of actin-rich structures. May be a component of a signal transduction pathway that mediates adhesion-stimulated changes in gene expression (By similarity). {ECO:0000250}.	265, 272				23.2544	20.6697	21.8808
Ubiquitin carboxyl-terminal hydrolase 7	USP7	Q93009	7874	Nucleus {ECO:0000269|PubMed:21258371, ECO:0000269|PubMed:23973222, ECO:0000269|PubMed:25283148, ECO:0000269|PubMed:26678539}. Cytoplasm {ECO:0000269|PubMed:25283148}. Nucleus, PML body {ECO:0000269|PubMed:9034339}. Chromosome {ECO:0000269|PubMed:20601937}. Note=Present in a minority of ND10 nuclear bodies. Association with ICP0/VMW110 at early times of infection leads to an increased proportion o…	0	Hydrolase that deubiquitinates target proteins such as FOXO4, p53/TP53, MDM2, ERCC6, DNMT1, UHRF1, PTEN, KMT2E/MLL5 and DAXX (PubMed:11923872, PubMed:15053880, PubMed:16964248, PubMed:18716620, PubMed:25283148, PubMed:26678539, PubMed:28655758). Together with DAXX, prevents MDM2 self-ubiquitination and enhances the E3 ligase activity of MDM2 towards p53/TP53, thereby promoting p53/TP53 ubiquitina…	1096				23.0837	21.3551	21.3415	20.3711	20.4137	21.1984
Matrix-remodeling-associated protein 7	MXRA7	P84157	439921	Membrane {ECO:0000305}; Single-pass membrane protein {ECO:0000305}.	7..27; /note="Helical"; /evidence="ECO:0000255"	0	147				22.5535	21.4944	21.6338
Signal recognition particle subunit SRP68	SRP68	Q9UHB9	6730	Cytoplasm. Nucleus, nucleolus.	0	Signal-recognition-particle assembly has a crucial role in targeting secretory proteins to the rough endoplasmic reticulum membrane. SRP68 binds the 7S RNA, SRP72 binds to this complex subsequently. This ribonucleoprotein complex might interact directly with the docking protein in the ER membrane and possibly participate in the elongation arrest function.	612				22.5953	21.7561	21.3102	20.343	20.122	21.1
Symplekin	SYMPK	Q92797	8189	Cytoplasm, cytoskeleton. Cell junction, tight junction. Cell membrane; Peripheral membrane protein; Cytoplasmic side. Cell junction. Nucleus, nucleoplasm. Note=Cytoplasmic face of adhesion plaques (major) and nucleoplasm (minor) (in cells with TJ). Nucleoplasm (in cells without TJ). Nuclear bodies of heat-stressed cells. Colocalizes with HSF1 in nuclear stress bodies upon heat shock (PubMed:14707…	0	Scaffold protein that functions as a component of a multimolecular complex involved in histone mRNA 3'-end processing. Specific component of the tight junction (TJ) plaque, but might not be an exclusively junctional component. May have a house-keeping rule. Is involved in pre-mRNA polyadenylation. Enhances SSU72 phosphatase activity. {ECO:0000269|PubMed:16230528, ECO:0000269|PubMed:20861839}.	1160				22.2153	21.595	21.8144	19.9532	19.9974	20.9501
Protein AHNAK2	AHNAK2	Q8IVF2	113146	Nucleus {ECO:0000250}.	0	0	839, 1994, 5524, 5701				23.0562	21.493	20.9802			19.9132
Small ribosomal subunit protein uS10	RPS20	P60866	6224	Cytoplasm {ECO:0000250}.	0	0	4, 8				22.9928	22.15	20.3494	22.1422	21.932	22.2683
Eukaryotic translation initiation factor 5B	EIF5B	O60841	9669	Cytoplasm {ECO:0000250|UniProtKB:Q05D44}.	0	Plays a role in translation initiation. Translational GTPase that catalyzes the joining of the 40S and 60S subunits to form the 80S initiation complex with the initiator methionine-tRNA in the P-site base paired to the start codon. GTP binding and hydrolysis induces conformational changes in the enzyme that renders it active for productive interactions with the ribosome. The release of the enzyme…	226, 338, 342, 916				19.7966	23.0383	22.6205
Spermatogenesis-associated protein 2	SPATA2	Q9UM82	9825	Cytoplasm {ECO:0000269|PubMed:10222154, ECO:0000269|PubMed:11079456}. Nucleus {ECO:0000250|UniProtKB:Q66HP6}. Note=Detected in the tubular compartment of the testis and, in the cytoplasm of the Sertoli cells. {ECO:0000269|PubMed:11079456}.	0	Bridging factor that mediates the recruitment of CYLD to the LUBAC complex, thereby regulating TNF-alpha-induced necroptosis (PubMed:27307491, PubMed:27458237, PubMed:27545878, PubMed:27591049). Acts as a direct binding intermediate that bridges RNF31/HOIP, the catalytic subunit of the LUBAC complex, and the deubiquitinase (CYLD), thereby recruiting CYLD to the TNF-R1 signaling complex (TNF-RSC) …	510				22.3939	20.73	22.3183			21.2174
Misshapen-like kinase 1	MINK1	Q8N4C8	50488	Cytoplasm {ECO:0000269|PubMed:15469942, ECO:0000269|PubMed:18930710}. Cell junction, synapse, postsynaptic density {ECO:0000250}. Cell projection, axon {ECO:0000250}. Cell projection, dendrite {ECO:0000250}.; [Isoform 4]: Golgi apparatus.	0	Serine/threonine kinase which acts as a negative regulator of Ras-related Rap2-mediated signal transduction to control neuronal structure and AMPA receptor trafficking. Required for normal synaptic density, dendrite complexity, as well as surface AMPA receptor expression in hippocampal neurons. Can activate the JNK and MAPK14/p38 pathways and mediates stimulation of the stress-activated protein k…	516				22.6518	21.4278	21.3434
Transcription factor BTF3	BTF3	P20290	689	Cytoplasm {ECO:0000269|PubMed:10982809}. Nucleus {ECO:0000269|PubMed:10982809}. Note=The heterodimer with NACA is cytoplasmic.	0	When associated with NACA, prevents inappropriate targeting of non-secretory polypeptides to the endoplasmic reticulum (ER). Binds to nascent polypeptide chains as they emerge from the ribosome and blocks their interaction with the signal recognition particle (SRP), which normally targets nascent secretory peptides to the ER. BTF3 is also a general transcription factor that can form a stable comp…	54, 57, 67, 171				22.1004	22.2025	21.1004	19.5328		19.4347
Large ribosomal subunit protein eL29	RPL29	P47914	6159	0	0	Component of the large ribosomal subunit. {ECO:0000305|PubMed:12962325}.	73, 134				22.0108	21.1248	22.2281	21.7284	20.4504	22.0059
Cytoplasmic dynein 1 light intermediate chain 2	DYNC1LI2	O43237	1783	Cytoplasm, cytoskeleton {ECO:0000250}.	0	Acts as one of several non-catalytic accessory components of the cytoplasmic dynein 1 complex that are thought to be involved in linking dynein to cargos and to adapter proteins that regulate dynein function. Cytoplasmic dynein 1 acts as a motor for the intracellular retrograde motility of vesicles and organelles along microtubules. May play a role in binding dynein to membranous organelles or ch…	8				21.767	21.7151	21.8801
MAP7 domain-containing protein 3	MAP7D3	Q8IWC1	79649	Cytoplasm, cytoskeleton, spindle {ECO:0000269|PubMed:15561729}. Note=Localizes to the microtubules throughout mitosis. {ECO:0000269|PubMed:22142902}.	0	Promotes the assembly and stability of microtubules. {ECO:0000269|PubMed:22142902, ECO:0000269|PubMed:24927501}.	787, 859				20.7428	22.2844	22.2721
Extended synaptotagmin-1	ESYT1	Q9BSJ8	23344	Endoplasmic reticulum membrane {ECO:0000269|PubMed:29469807}; Multi-pass membrane protein {ECO:0000255}. Cell membrane {ECO:0000269|PubMed:29469807}; Peripheral membrane protein {ECO:0000269|PubMed:29469807}. Note=Localizes primarily to the endoplasmic reticulum (PubMed:29469807). Recruited to sites of contact between the endoplasmic reticulum and the cell membrane in response to increased cytoso…	39..59; /note="Helical"; /evidence="ECO:0000255"; 63..83; /note="Helical"; /evidence="ECO:0000255"	Binds glycerophospholipids in a barrel-like domain and may play a role in cellular lipid transport (By similarity). Binds calcium (via the C2 domains) and translocates to sites of contact between the endoplasmic reticulum and the cell membrane in response to increased cytosolic calcium levels. Helps tether the endoplasmic reticulum to the cell membrane and promotes the formation of appositions be…	349				23.3725	20.9567	20.9336	19.8325		21.5983
Myristoylated alanine-rich C-kinase substrate	MARCKS	P29966	4082	Cytoplasm, cytoskeleton {ECO:0000305}. Membrane {ECO:0000305}; Lipid-anchor {ECO:0000305}.	0	MARCKS is the most prominent cellular substrate for protein kinase C. This protein binds calmodulin, actin, and synapsin. MARCKS is a filamentous (F) actin cross-linking protein.	11, 165				21.5853	21.1519	22.5132	19.7225		20.608
Ataxin-2	ATXN2	Q99700	6311	Cytoplasm {ECO:0000250}.	0	Involved in EGFR trafficking, acting as negative regulator of endocytic EGFR internalization at the plasma membrane. {ECO:0000269|PubMed:18602463}.	781				22.3194	21.4033	21.5266	19.9942	20.1443	20.6533
Cleavage and polyadenylation specificity factor subunit 3	CPSF3	Q9UKF6	51692	Nucleus {ECO:0000269|PubMed:15037765}.	0	Component of the cleavage and polyadenylation specificity factor (CPSF) complex that play a key role in pre-mRNA 3'-end formation, recognizing the AAUAAA signal sequence and interacting with poly(A) polymerase and other factors to bring about cleavage and poly(A) addition. Has endonuclease activity, and functions as mRNA 3'-end-processing endonuclease. Also involved in the histone 3'-end pre-mRNA…	487				22.551	21.4003	21.2396
U4/U6.U5 tri-snRNP-associated protein 1	SART1	O43290	9092	Nucleus {ECO:0000269|PubMed:11350945, ECO:0000269|PubMed:9449708}. Note=Found in the nucleus of mitogen-activated peripheral blood mononuclear cells (PBMCs), tumor cells, or normal cell lines, but not in normal tissues except testis and fetal liver or in unstimulated PBMCs, suggesting preferential expression in proliferating cells.	0	Plays a role in mRNA splicing as a component of the U4/U6-U5 tri-snRNP, one of the building blocks of the spliceosome. May also bind to DNA. {ECO:0000269|PubMed:11350945}.	133				22.8438	20.7478	21.5487	20.6387		21.0727
Phosphatidylinositol 4-kinase alpha	PI4KA	P42356	5297	Cytoplasm {ECO:0000269|PubMed:23229899, ECO:0000269|PubMed:24417819}. Cell membrane {ECO:0000269|PubMed:23229899, ECO:0000269|PubMed:24417819}. Note=Localization to the plasma membrane is mediated by the PI4K complex and association with EFR3 (EFR3A or EFR3B), TTC7 (TTC7A or TTC7B) and FAM126 (FAM126A or FAM126B) (PubMed:23229899). Localization to the plasma membrane is regulated by TMEM150A (Pub…	0	Acts on phosphatidylinositol (PtdIns) in the first committed step in the production of the second messenger inositol-1,4,5,-trisphosphate. {ECO:0000269|PubMed:10101268, ECO:0000269|PubMed:23229899}.	754				22.0133	21.5286	21.5872
Unconventional myosin-X	MYO10	Q9HD67	4651	Cytoplasm, cytosol {ECO:0000269|PubMed:10984435}. Cell projection, lamellipodium {ECO:0000269|PubMed:10984435}. Cell projection, ruffle {ECO:0000269|PubMed:10984435}. Cytoplasm, cytoskeleton {ECO:0000269|PubMed:10984435}. Cell projection, filopodium tip {ECO:0000269|PubMed:10984435}. Cytoplasm, cell cortex {ECO:0000269|PubMed:10984435}. Cell projection, filopodium membrane {ECO:0000250}; Peripher…	0	Myosins are actin-based motor molecules with ATPase activity. Unconventional myosins serve in intracellular movements. MYO10 binds to actin filaments and actin bundles and functions as plus end-directed motor. The tail domain binds to membranous compartments containing phosphatidylinositol 3,4,5-trisphosphate or integrins, and mediates cargo transport along actin filaments. Regulates cell shape, …	1210				21.9094	21.441	21.757			21.0614
IQ calmodulin-binding motif-containing protein 1	IQCB1	Q15051	9657	Cytoplasm, cytoskeleton, microtubule organizing center, centrosome {ECO:0000269|PubMed:21565611}. Cytoplasm, cytoskeleton, microtubule organizing center, centrosome, centriole {ECO:0000269|PubMed:23446637}. Note=Localization to the centrosome depends on the interaction with CEP290/NPHP6.	0	Involved in ciliogenesis. The function in an early step in cilia formation depends on its association with CEP290/NPHP6 (PubMed:21565611, PubMed:23446637). Involved in regulation of the BBSome complex integrity, specifically for presence of BBS2 and BBS5 in the complex, and in ciliary targeting of selected BBSome cargos. May play a role in controlling entry of the BBSome complex to cilia possibly…	550				21.8591	21.7272	21.5136
Putative RRN3-like protein RRN3P2;RNA polymerase I-specific transcription initiation factor RRN3	RRN3P2	A6NIE6	0	0	0	0	229				22.1118	21.5206	21.3924	20.8502		20.9924
STE20-like serine/threonine-protein kinase	SLK	Q9H2G2	9748	Cytoplasm {ECO:0000250}.	0	Mediates apoptosis and actin stress fiber dissolution. {ECO:0000250}.	1223				22.6331	20.8251	21.5594	19.3102		20.3947
Rho GTPase-activating protein 21	ARHGAP21	Q5T5U3	57584	Golgi apparatus membrane; Peripheral membrane protein. Cell junction. Cytoplasmic vesicle membrane; Peripheral membrane protein. Cytoplasm, cytoskeleton. Note=Localization to the Golgi is dependent on interaction with GTP-bound ARF1.	0	Functions as a GTPase-activating protein (GAP) for RHOA and CDC42. Downstream partner of ARF1 which may control Golgi apparatus structure and function. Also required for CTNNA1 recruitment to adherens junctions. {ECO:0000269|PubMed:15793564, ECO:0000269|PubMed:16184169}.	280				21.9089	21.0719	21.9124	20.6016
Putative nascent polypeptide-associated complex subunit alpha-like protein;Nascent polypeptide-associated complex subunit alpha;Nascent polypeptide-associated complex subunit alpha, muscle-specific form	NACA4P	Q9BZK3	0	0	0	0	99				21.7783	21.2778	21.8334			21.3003
G2 and S phase-expressed protein 1	GTSE1	Q9NYZ3	51512	Cytoplasm, cytoskeleton. Note=Associated with microtubules.	0	May be involved in p53-induced cell cycle arrest in G2/M phase by interfering with microtubule rearrangements that are required to enter mitosis. Overexpression delays G2/M phase progression.	125				22.1436	21.3865	21.2959
G patch domain-containing protein 1	GPATCH1	Q9BRR8	55094	0	0	0	344				22.0604	20.9394	21.7727			22.3121
Beta-synuclein	SNCB	Q16143	6620	Cytoplasm.	0	Non-amyloid component of senile plaques found in Alzheimer disease. Could act as a regulator of SNCA aggregation process. Protects neurons from staurosporine and 6-hydroxy dopamine (6OHDA)-stimulated caspase activation in a p53/TP53-dependent manner. Contributes to restore the SNCA anti-apoptotic function abolished by 6OHDA. Not found in the Lewy bodies associated with Parkinson disease.	32, 34, 43				21.7118	21.7922	21.2241	20.4168	19.5556	19.3953
BLOC-1-related complex subunit 6	BORCS6	Q96GS4	54785	Lysosome membrane {ECO:0000305|PubMed:25898167}.	0	As part of the BORC complex may play a role in lysosomes movement and localization at the cell periphery. Associated with the cytosolic face of lysosomes, the BORC complex may recruit ARL8B and couple lysosomes to microtubule plus-end-directed kinesin motor. {ECO:0000269|PubMed:25898167}.	63				21.9427	21.5357	21.1828
Desmoplakin	DSP	P15924	1832	Cell junction, desmosome {ECO:0000269|PubMed:12802069}. Cytoplasm, cytoskeleton {ECO:0000269|PubMed:12802069}. Cell membrane {ECO:0000250|UniProtKB:E9Q557}. Note=Innermost portion of the desmosomal plaque. Colocalizes with epidermal KRT5-KRT14 and simple KRT8-KRT18 keratins and VIM intermediate filaments network (PubMed:12802069). Localizes at the intercalated disk in cardiomyocytes (By similarit…	0	Major high molecular weight protein of desmosomes. Involved in the organization of the desmosomal cadherin-plakoglobin complexes into discrete plasma membrane domains and in the anchoring of intermediate filaments to the desmosomes.	2592				22.2777	21.5118	20.839
LIM domain and actin-binding protein 1	LIMA1	Q9UHB6	51474	Cytoplasm. Cell junction, focal adhesion {ECO:0000269|PubMed:10618726, ECO:0000269|PubMed:24694988}. Cytoplasm, cytoskeleton. Cytoplasm, cytoskeleton, stress fiber {ECO:0000269|PubMed:10618726}. Cell membrane {ECO:0000250|UniProtKB:Q9ERG0}. Note=Expressed in the brush border membrane of the small intestine and colocalizes with NPC1L1 and MYO5B (PubMed:29880681). Colocalizes with PXN at focal adhe…	0	Actin-binding protein involved in actin cytoskeleton regulation and dynamics. Increases the number and size of actin stress fibers and inhibits membrane ruffling. Inhibits actin filament depolymerization. Bundles actin filaments, delays filament nucleation and reduces formation of branched filaments (PubMed:12566430). Plays a role in cholesterol homeostasis. Influences plasma cholesterol levels t…	210, 359, 606				22.1661	21.682	20.7339	20.2346	19.9604	19.6386
GTP-binding protein 1	GTPBP1	O00178	9567	Cytoplasm {ECO:0000250}.	0	Promotes degradation of target mRNA species. Plays a role in the regulation of circadian mRNA stability. Binds GTP and has GTPase activity (By similarity). {ECO:0000250}.	258, 261				21.5457	21.1533	21.8349	20.4776		21.1134
Calcyclin-binding protein	CACYBP	Q9HB71	27101	Nucleus {ECO:0000269|PubMed:12895292}. Cytoplasm {ECO:0000269|PubMed:12895292}. Note=Cytoplasmic at low calcium concentrations. In neuroblastoma cells, after a retinoic acid (RA) induction and calcium increase, it localizes in both the nucleus and cytoplasm. The nuclear fraction may be phosphorylated.	0	May be involved in calcium-dependent ubiquitination and subsequent proteasomal degradation of target proteins. Probably serves as a molecular bridge in ubiquitin E3 complexes. Participates in the ubiquitin-mediated degradation of beta-catenin (CTNNB1). {ECO:0000269|PubMed:16085652}.	51, 212				22.4168	20.2665	21.7828	18.6365
Tudor domain-containing protein 3	TDRD3	Q9H7E2	81550	Cytoplasm {ECO:0000269|PubMed:18632687}. Nucleus {ECO:0000269|PubMed:21172665}. Note=Predominantly cytoplasmic. Associated with actively translating polyribosomes and with mRNA stress granules. {ECO:0000269|PubMed:18632687, ECO:0000269|PubMed:18664458}.	0	Scaffolding protein that specifically recognizes and binds dimethylarginine-containing proteins. In nucleus, acts as a coactivator: recognizes and binds asymmetric dimethylation on the core histone tails associated with transcriptional activation (H3R17me2a and H4R3me2a) and recruits proteins at these arginine-methylated loci. In cytoplasm, may play a role in the assembly and/or disassembly of mR…	473				22.3402	20.8323	21.217			20.0699
N-alpha-acetyltransferase 30	NAA30	Q147X3	122830	Cytoplasm {ECO:0000269|PubMed:19398576, ECO:0000269|PubMed:25732826}. Nucleus {ECO:0000269|PubMed:25732826}.	0	Catalytic subunit of the N-terminal acetyltransferase C (NatC) complex. Catalyzes acetylation of the N-terminal methionine residues of peptides beginning with Met-Leu-Ala and Met-Leu-Gly. Necessary for the lysosomal localization and function of ARL8B sugeesting that ARL8B is a NatC substrate. {ECO:0000269|PubMed:19398576}.	104				22.0694	20.744	21.5635	19.7954		21.0222
Ral GTPase-activating protein subunit beta	RALGAPB	Q86X10	57148	0	0	Non-catalytic subunit of the heterodimeric RalGAP1 and RalGAP2 complexes which act as GTPase activators for the Ras-like small GTPases RALA and RALB. {ECO:0000250}.	397				21.4425	21.4831	21.319
Protein phosphatase inhibitor 2 family member B;Protein phosphatase inhibitor 2	PPP1R2B	Q6NXS1	0	0	0	Inhibitor of protein-phosphatase 1. {ECO:0000269|PubMed:23506001}.	12				22.356	21.1129	20.7456
Caspase-3;Caspase-3 subunit p17;Caspase-3 subunit p12	CASP3	P42574	836	Cytoplasm.	0	Involved in the activation cascade of caspases responsible for apoptosis execution (PubMed:7596430). At the onset of apoptosis it proteolytically cleaves poly(ADP-ribose) polymerase (PARP) at a '216-Asp-|-Gly-217' bond (PubMed:7774019). Cleaves and activates sterol regulatory element binding proteins (SREBPs) between the basic helix-loop-helix leucine zipper domain and the membrane attachment dom…	57				22.0077	21.1788	21.0183	20.7337	19.5945	21.0785
SH3 and multiple ankyrin repeat domains protein 2	SHANK2	Q9UPX8	22941	Apical cell membrane {ECO:0000250}. Cytoplasm {ECO:0000250}. Cell junction, synapse {ECO:0000250}. Cell junction, synapse, postsynaptic density {ECO:0000250}. Cell projection, growth cone {ECO:0000250}. Cell projection, dendritic spine {ECO:0000250}. Note=Colocalizes with cortactin in growth cones in differentiating hippocampal neurons. Colocalized with PDE4D to the apical membrane of colonic cry…	0	Seems to be an adapter protein in the postsynaptic density (PSD) of excitatory synapses that interconnects receptors of the postsynaptic membrane including NMDA-type and metabotropic glutamate receptors, and the actin-based cytoskeleton. May play a role in the structural and functional organization of the dendritic spine and synaptic junction.	619				21.8694	21.006	21.3058			20.076
Double-stranded RNA-specific adenosine deaminase	ADAR	P55265	103	[Isoform 1]: Cytoplasm {ECO:0000269|PubMed:7565688}. Nucleus {ECO:0000269|PubMed:24753571, ECO:0000269|PubMed:7565688}. Note=Shuttles between the cytoplasm and nucleus (PubMed:7565688, PubMed:24753571). Nuclear import is mediated by TNPO1 (PubMed:24753571). {ECO:0000269|PubMed:24753571, ECO:0000269|PubMed:7565688}.; [Isoform 5]: Cytoplasm {ECO:0000269|PubMed:19124606}. Nucleus {ECO:0000269|PubMed…	0	Catalyzes the hydrolytic deamination of adenosine to inosine in double-stranded RNA (dsRNA) referred to as A-to-I RNA editing (PubMed:7972084, PubMed:7565688, PubMed:12618436). This may affect gene expression and function in a number of ways that include mRNA translation by changing codons and hence the amino acid sequence of proteins; pre-mRNA splicing by altering splice site recognition sequenc…	637				21.9361	20.894	21.3339	20.6075	20.6397
Tyrosine-protein phosphatase non-receptor type 12	PTPN12	Q05209	5782	Cytoplasm {ECO:0000250|UniProtKB:P35831}. Cell junction, focal adhesion {ECO:0000269|PubMed:18559503}. Cell projection, podosome {ECO:0000250|UniProtKB:P35831}. Note=Partial translocation to focal adhesion sites may be mediated by interaction with SORBS2. {ECO:0000269|PubMed:18559503}.	0	Dephosphorylates a range of proteins, and thereby regulates cellular signaling cascades (PubMed:18559503). Dephosphorylates cellular tyrosine kinases, such as ERBB2 and PTK2B/PYK2, and thereby regulates signaling via ERBB2 and PTK2B/PYK2 (PubMed:17329398, PubMed:27134172). Selectively dephosphorylates ERBB2 phosphorylated at 'Tyr-1112', 'Tyr-1196', and/or 'Tyr-1248' (PubMed:27134172). {ECO:000026…	465				21.7164	21.4514	20.9959			19.2839
Double-strand break repair protein MRE11	MRE11	P49959	4361	Nucleus {ECO:0000269|PubMed:10783165, ECO:0000269|PubMed:26215093}. Chromosome, telomere {ECO:0000269|PubMed:10888888}. Chromosome {ECO:0000269|PubMed:26215093, ECO:0000269|PubMed:30612738}. Note=Localizes to discrete nuclear foci after treatment with genotoxic agents. {ECO:0000269|PubMed:10783165, ECO:0000269|PubMed:26215093, ECO:0000269|PubMed:30612738}.	0	Component of the MRN complex, which plays a central role in double-strand break (DSB) repair, DNA recombination, maintenance of telomere integrity and meiosis (PubMed:9651580, PubMed:9590181, PubMed:9705271, PubMed:11741547, PubMed:29670289). The complex possesses single-strand endonuclease activity and double-strand-specific 3'-5' exonuclease activity, which are provided by MRE11 (PubMed:9651580…	416, 420				21.3506	21.0978	21.6836		19.16	21.088
Protein 4.1	EPB41	P11171	2035	Cytoplasm, cytoskeleton {ECO:0000269|PubMed:12427749}. Cytoplasm, cell cortex {ECO:0000269|PubMed:12427749, ECO:0000269|PubMed:23870127}. Nucleus {ECO:0000269|PubMed:12427749}.	0	Protein 4.1 is a major structural element of the erythrocyte membrane skeleton. It plays a key role in regulating membrane physical properties of mechanical stability and deformability by stabilizing spectrin-actin interaction. Recruits DLG1 to membranes. Required for dynein-dynactin complex and NUMA1 recruitment at the mitotic cell cortex during anaphase (PubMed:23870127). {ECO:0000269|PubMed:23…	499, 753				21.969	21.0603	21.0963
Lipoma-preferred partner	LPP	Q93052	4026	Nucleus. Cytoplasm. Cell junction. Cell membrane. Note=Found in the nucleus, in the cytoplasm and at cell adhesion sites. Shuttles between the cytoplasm and the nucleus. It has been found in sites of cell adhesion such as cell-to-cell contact and focal adhesion which are membrane attachment sites of cells to the extracellular matrix. Mainly nuclear when fused with HMGA2/HMGIC and KMT2A/MLL1.	0	May play a structural role at sites of cell adhesion in maintaining cell shape and motility. In addition to these structural functions, it may also be implicated in signaling events and activation of gene transcription. May be involved in signal transduction from cell adhesion sites to the nucleus allowing successful integration of signals arising from soluble factors and cell-cell adhesion sites…	10				22.2364	20.9513	20.8676			19.7106
Calmodulin-regulated spectrin-associated protein 3	CAMSAP3	Q9P1Y5	57662	Cytoplasm, cytoskeleton {ECO:0000269|PubMed:19041755, ECO:0000269|PubMed:23169647, ECO:0000269|PubMed:24486153, ECO:0000269|PubMed:27693509, ECO:0000269|PubMed:28386021}. Cell junction, adherens junction {ECO:0000269|PubMed:19041755}. Cytoplasm {ECO:0000269|PubMed:19041755}. Cytoplasm, cytoskeleton, cilium axoneme {ECO:0000250|UniProtKB:Q80VC9}. Cytoplasm, cytoskeleton, cilium basal body {ECO:000…	0	Key microtubule-organizing protein that specifically binds the minus-end of non-centrosomal microtubules and regulates their dynamics and organization (PubMed:19041755, PubMed:23169647). Specifically recognizes growing microtubule minus-ends and autonomously decorates and stabilizes microtubule lattice formed by microtubule minus-end polymerization (PubMed:24486153). Acts on free microtubule minu…	634				21.9826	20.6194	21.4034			19.3716
Extended synaptotagmin-2	ESYT2	A0FGR8	57488	Cell membrane {ECO:0000269|PubMed:17360437, ECO:0000269|PubMed:20833364, ECO:0000269|PubMed:23791178, ECO:0000269|PubMed:29469807}; Peripheral membrane protein {ECO:0000269|PubMed:17360437}. Endoplasmic reticulum membrane {ECO:0000269|PubMed:23791178, ECO:0000269|PubMed:29469807}; Multi-pass membrane protein {ECO:0000255}. Note=Localizes to endoplasmic reticulum-plasma membrane contact sites (EPC…	104..124; /note="Helical"; /evidence="ECO:0000255"; 128..148; /note="Helical"; /evidence="ECO:0000255"	Tethers the endoplasmic reticulum to the cell membrane and promotes the formation of appositions between the endoplasmic reticulum and the cell membrane. Binds glycerophospholipids in a barrel-like domain and may play a role in cellular lipid transport. Plays a role in FGF signaling via its role in the rapid internalization of FGFR1 that has been activated by FGF1 binding; this occurs most likely…	405				22.1801	20.7317	20.9959	20.3024		20.4556
Ankyrin repeat domain-containing protein 17	ANKRD17	O75179	26057	Cytoplasm {ECO:0000269|PubMed:17276651, ECO:0000269|PubMed:22328336}. Nucleus {ECO:0000269|PubMed:17276651, ECO:0000269|PubMed:19150984, ECO:0000269|PubMed:22328336}. Note=Detected around the nucleolus. Localized on chromatin in a cell cycle-dependent manner. {ECO:0000269|PubMed:17276651, ECO:0000269|PubMed:19150984}.	0	Could play pivotal roles in cell cycle and DNA regulation (PubMed:19150984). Involved in innate immune defense against viruse by positively regulating the viral dsRNA receptors DDX58 and IFIH1 signaling pathways (PubMed:22328336). Involves in NOD2- and NOD1-mediated responses to bacteria suggesting a role in innate antibacterial immune pathways too (PubMed:23711367). Target of enterovirus 71 whic…	879				22.2002	20.8274	20.8345			19.8694
ATP-dependent DNA/RNA helicase DHX36	DHX36	Q9H2U1	170506	Nucleus {ECO:0000269|PubMed:18279852, ECO:0000269|PubMed:18854321}. Cytoplasm {ECO:0000269|PubMed:18279852, ECO:0000269|PubMed:18854321}. Cytoplasm, cytosol {ECO:0000250|UniProtKB:Q8VHK9}. Cytoplasm, Stress granule {ECO:0000269|PubMed:18854321}. Nucleus speckle {ECO:0000269|PubMed:18279852}. Chromosome, telomere {ECO:0000269|PubMed:20472641}. Mitochondrion {ECO:0000250|UniProtKB:Q8VHK9}. Perikary…	0	Multifunctional ATP-dependent helicase that unwinds G-quadruplex (G4) structures (PubMed:16150737, PubMed:18854321, PubMed:20472641, PubMed:21586581). Plays a role in many biological processes such as genomic integrity, gene expression regulations and as a sensor to initiate antiviral responses (PubMed:14731398, PubMed:18279852, PubMed:21993297, PubMed:22238380, PubMed:25579584). G4 structures co…	58				21.4838	21.1175	21.2229			19.7752
Methionine--tRNA ligase, cytoplasmic	MARS1	P56192	4141	Cytoplasm, cytosol {ECO:0000269|PubMed:10791971, ECO:0000269|PubMed:19289464, ECO:0000305|PubMed:26472928}. Nucleus, nucleolus {ECO:0000269|PubMed:10791971}. Note=Localizes to the nucleolus in proliferative cells but disappears in quiescent cells. {ECO:0000269|PubMed:10791971}.	0	Catalyzes the specific attachment of an amino acid to its cognate tRNA in a 2 step reaction: the amino acid (AA) is first activated by ATP to form AA-AMP and then transferred to the acceptor end of the tRNA (PubMed:11714285). Plays a role in the synthesis of ribosomal RNA in the nucleolus (PubMed:10791971). {ECO:0000269|PubMed:10791971, ECO:0000269|PubMed:11714285}.	863, 881				21.9661	20.8106	21.0443
Junction-mediating and -regulatory protein	JMY	Q8N9B5	133746	Nucleus {ECO:0000250}. Cytoplasm, cytoskeleton {ECO:0000269|PubMed:19287377}. Note=Localizes to the nucleus in most cell types. Accumulates in nucleus under DNA damage conditions, increasing p53/TP53 transcription response and reducing its influence on cell motility (By similarity). In primary neutrophils, it colocalizes with actin filaments at the leading edge and is excluded from the nucleus. L…	0	Acts both as a nuclear p53/TP53-cofactor and a cytoplasmic regulator of actin dynamics depending on conditions. In nucleus, acts as a cofactor that increases p53/TP53 response via its interaction with p300/EP300. Increases p53/TP53-dependent transcription and apoptosis, suggesting an important role in p53/TP53 stress response such as DNA damage. In cytoplasm, acts as a nucleation-promoting factor…	464, 467				22.3582	21.0171	20.4257	20.3273	19.4732	20.4531
Inositol-tetrakisphosphate 1-kinase	ITPK1	Q13572	3705	0	0	Kinase that can phosphorylate various inositol polyphosphate such as Ins(3,4,5,6)P4 or Ins(1,3,4)P3. Phosphorylates Ins(3,4,5,6)P4 at position 1 to form Ins(1,3,4,5,6)P5. This reaction is thought to have regulatory importance, since Ins(3,4,5,6)P4 is an inhibitor of plasma membrane Ca(2+)-activated Cl(-) channels, while Ins(1,3,4,5,6)P5 is not. Also phosphorylates Ins(1,3,4)P3 on O-5 and O-6 to f…	340				21.9852	21.0981	20.7154	19.4056		20.2308
Mitochondrial import receptor subunit TOM20 homolog	TOMM20	Q15388	9804	Mitochondrion outer membrane {ECO:0000269|PubMed:20628368, ECO:0000269|PubMed:25764979, ECO:0000269|PubMed:25997101, ECO:0000269|PubMed:31644573}; Single-pass membrane protein {ECO:0000255}.	7..24; /note="Helical"; /evidence="ECO:0000255"	Central component of the receptor complex responsible for the recognition and translocation of cytosolically synthesized mitochondrial preproteins. Together with TOM22 functions as the transit peptide receptor at the surface of the mitochondrion outer membrane and facilitates the movement of preproteins into the TOM40 translocation pore (By similarity). Required for the translocation across the m…	56				22.1066	20.8745	20.8012	20.4782	19.6482	20.8723
Serine/threonine-protein kinase N3	PKN3	Q6P5Z2	29941	Nucleus {ECO:0000269|PubMed:10441506}. Cytoplasm, perinuclear region {ECO:0000269|PubMed:10441506}. Note=Nuclear and perinuclear Golgi region.	0	Contributes to invasiveness in malignant prostate cancer. {ECO:0000269|PubMed:15282551}.	34				21.6461	21.2565	20.8733
BUD13 homolog	BUD13	Q9BRD0	84811	Nucleus {ECO:0000269|PubMed:29360106, ECO:0000269|PubMed:29361316}.	0	Involved in pre-mRNA splicing as component of the activated spliceosome. {ECO:0000269|PubMed:29360106, ECO:0000269|PubMed:29361316}.	9				22.4237	20.976	20.3411			20.1998
E3 ubiquitin-protein ligase ZFP91	ZFP91	Q96JP5	80829	Nucleus {ECO:0000269|PubMed:12738986}.	0	Atypical E3 ubiquitin-protein ligase that mediates 'Lys-63'-linked ubiquitination of MAP3K14/NIK, leading to stabilize and activate MAP3K14/NIK. It thereby acts as an activator of the non-canonical NF-kappa-B2/NFKB2 pathway. May also play an important role in cell proliferation and/or anti-apoptosis. {ECO:0000269|PubMed:12738986, ECO:0000269|PubMed:20682767}.	174				21.9693	21.0297	20.7374
RAF proto-oncogene serine/threonine-protein kinase;Serine/threonine-protein kinase B-raf	RAF1	P04049	5894	Cytoplasm. Cell membrane. Mitochondrion. Nucleus. Note=Colocalizes with RGS14 and BRAF in both the cytoplasm and membranes. Phosphorylation at Ser-259 impairs its membrane accumulation. Recruited to the cell membrane by the active Ras protein. Phosphorylation at Ser-338 and Ser-339 by PAK1 is required for its mitochondrial localization. Retinoic acid-induced Ser-621 phosphorylated form of RAF1 is…	0	Serine/threonine-protein kinase that acts as a regulatory link between the membrane-associated Ras GTPases and the MAPK/ERK cascade, and this critical regulatory link functions as a switch determining cell fate decisions including proliferation, differentiation, apoptosis, survival and oncogenic transformation. RAF1 activation initiates a mitogen-activated protein kinase (MAPK) cascade that compr…	65				22.0224	21.0636	20.565			20.2011
Vesicle-associated membrane protein 3;Vesicle-associated membrane protein 2;Vesicle-associated membrane protein 1	VAMP3	Q15836	9341	Membrane {ECO:0000305}; Single-pass type IV membrane protein {ECO:0000305}. Cell junction, synapse, synaptosome {ECO:0000250}.	78..98; /note="Helical; Anchor for type IV membrane protein"; /evidence="ECO:0000255"	SNARE involved in vesicular transport from the late endosomes to the trans-Golgi network. {ECO:0000269|PubMed:18195106}.	35				21.9223	20.8417	20.8174	20.6742	20.6037	20.8133
Pericentriolar material 1 protein	PCM1	Q15154	5108	Cytoplasm, cytoskeleton {ECO:0000250|UniProtKB:Q8AV28}. Cytoplasm, cytoskeleton, microtubule organizing center, centrosome {ECO:0000269|PubMed:14654843, ECO:0000269|PubMed:20719959, ECO:0000269|PubMed:30804208}. Cytoplasmic granule {ECO:0000269|PubMed:15107855}. Cytoplasm, cytoskeleton, microtubule organizing center, centrosome, centriolar satellite {ECO:0000269|PubMed:15107855, ECO:0000269|PubMe…	0	Required for centrosome assembly and function (PubMed:12403812, PubMed:15659651, PubMed:16943179). Essential for the correct localization of several centrosomal proteins including CEP250, CETN3, PCNT and NEK2 (PubMed:12403812, PubMed:15659651). Required to anchor microtubules to the centrosome (PubMed:12403812, PubMed:15659651). Involved in the biogenesis of cilia (PubMed:20551181, PubMed:2412131…	412, 1357				22.8643	21.0998	19.587
Synphilin-1	SNCAIP	Q9Y6H5	9627	Cytoplasm {ECO:0000269|PubMed:10319874, ECO:0000269|PubMed:15064394, ECO:0000269|PubMed:16595633, ECO:0000269|PubMed:19762560}. Note=Detected in cytoplasmic inclusion bodies, together with SNCA.	0	Isoform 2 inhibits the ubiquitin ligase activity of SIAH1 and inhibits proteasomal degradation of target proteins. Isoform 2 inhibits autoubiquitination and proteasomal degradation of SIAH1, and thereby increases cellular levels of SIAH. Isoform 2 modulates SNCA monoubiquitination by SIAH1. {ECO:0000269|PubMed:16595633, ECO:0000269|PubMed:19224863}.	273				21.8299	21.1014	20.4915
D-3-phosphoglycerate dehydrogenase	PHGDH	O43175	26227	0	0	Catalyzes the reversible oxidation of 3-phospho-D-glycerate to 3-phosphonooxypyruvate, the first step of the phosphorylated L-serine biosynthesis pathway. Also catalyzes the reversible oxidation of 2-hydroxyglutarate to 2-oxoglutarate and the reversible oxidation of (S)-malate to oxaloacetate. {ECO:0000269|PubMed:11751922, ECO:0000269|PubMed:25406093}.	384, 394				21.416	21.7448	20.2525
Paladin	PALD1	Q9ULE6	27143	Cytoplasm, cytosol {ECO:0000269|PubMed:22354871}.	0	0	592				21.6932	20.8635	20.7228			20.4187
Lymphokine-activated killer T-cell-originated protein kinase	PBK	Q96KB5	55872	0	0	Phosphorylates MAP kinase p38. Seems to be active only in mitosis. May also play a role in the activation of lymphoid cells. When phosphorylated, forms a complex with TP53, leading to TP53 destabilization and attenuation of G2/M checkpoint during doxorubicin-induced DNA damage. {ECO:0000269|PubMed:10781613, ECO:0000269|PubMed:17482142}.	64, 65				21.8456	20.7005	20.6818
Valine--tRNA ligase	VARS1	P26640	7407	0	0	0	229				21.555	20.5524	21.0217			20.0255
Sorting nexin-2	SNX2	O60749	6643	Early endosome membrane {ECO:0000269|PubMed:16179610, ECO:0000269|PubMed:17101778}; Peripheral membrane protein {ECO:0000269|PubMed:16179610, ECO:0000269|PubMed:17101778}; Cytoplasmic side {ECO:0000269|PubMed:16179610, ECO:0000269|PubMed:17101778}. Cell projection, lamellipodium {ECO:0000269|PubMed:20604901}. Note=Colocalized with SORT1 to tubular endosomal membrane structures called endosome-to-…	0	Involved in several stages of intracellular trafficking. Interacts with membranes containing phosphatidylinositol 3-phosphate (PtdIns(3P)) or phosphatidylinositol 3,5-bisphosphate (PtdIns(3,5)P2) (PubMed:16179610). Acts in part as component of the retromer membrane-deforming SNX-BAR subcomplex (PubMed:17101778). The SNX-BAR retromer mediates retrograde transport of cargo proteins from endosomes t…	287				21.1605	21.296	20.5844	19.2583
Creatine kinase B-type	CKB	P12277	1152	Cytoplasm.	0	Reversibly catalyzes the transfer of phosphate between ATP and various phosphogens (e.g. creatine phosphate). Creatine kinase isoenzymes play a central role in energy transduction in tissues with large, fluctuating energy demands, such as skeletal muscle, heart, brain and spermatozoa.	11				21.7794	20.7343	20.3956	19.9924		21.0672
MARCKS-related protein	MARCKSL1	P49006	65108	Cytoplasm, cytoskeleton {ECO:0000250|UniProtKB:P28667}. Cell membrane {ECO:0000305|PubMed:22751924, ECO:0000305|PubMed:25255805}; Lipid-anchor {ECO:0000305|PubMed:25255805}. Note=Associates with the membrane via the insertion of the N-terminal N-myristoyl chain and the partial insertion of the effector domain. Association of the effector domain with membranes may be regulated by Ca(2+)/calmodulin…	0	Controls cell movement by regulating actin cytoskeleton homeostasis and filopodium and lamellipodium formation (PubMed:22751924). When unphosphorylated, induces cell migration (By similarity). When phosphorylated by MAPK8, induces actin bundles formation and stabilization, thereby reducing actin plasticity, hence restricting cell movement, including neuronal migration (By similarity). May be invo…	99				21.594	20.2534	21.0139
Bifunctional glutamate/proline--tRNA ligase;Glutamate--tRNA ligase;Proline--tRNA ligase	EPRS1	P07814	2058	Cytoplasm, cytosol {ECO:0000269|PubMed:10791971, ECO:0000269|PubMed:19289464}. Membrane {ECO:0000269|PubMed:28178239}; Peripheral membrane protein {ECO:0000305|PubMed:19289464, ECO:0000305|PubMed:28178239}. Note=Translocates from cytosol to membranes upon phosphorylation at Ser-999. {ECO:0000269|PubMed:19289464, ECO:0000269|PubMed:28178239}.	0	Multifunctional protein which is primarily part of the aminoacyl-tRNA synthetase multienzyme complex, also know as multisynthetase complex, that catalyzes the attachment of the cognate amino acid to the corresponding tRNA in a two-step reaction: the amino acid is first activated by ATP to form a covalent intermediate with AMP and is then transferred to the acceptor end of the cognate tRNA (PubMed…	725				21.0771	20.9585	20.7856			20.3905
Actin-related protein 2	ACTR2	P61160	10097	Cytoplasm, cytoskeleton {ECO:0000269|PubMed:9000076}. Cell projection {ECO:0000269|PubMed:9000076}. Nucleus {ECO:0000269|PubMed:17220302, ECO:0000269|PubMed:29925947}.	0	ATP-binding component of the Arp2/3 complex, a multiprotein complex that mediates actin polymerization upon stimulation by nucleation-promoting factor (NPF) (PubMed:9000076). The Arp2/3 complex mediates the formation of branched actin networks in the cytoplasm, providing the force for cell motility (PubMed:9000076). Seems to contact the pointed end of the daughter actin filament (PubMed:9000076).…	46				21.4332	20.9807	20.3586
Sorting nexin-5	SNX5	Q9Y5X3	27131	Endosome {ECO:0000269|PubMed:11485546}. Early endosome {ECO:0000269|PubMed:17148574, ECO:0000269|PubMed:24610942}. Early endosome membrane {ECO:0000269|PubMed:15561769}; Peripheral membrane protein; Cytoplasmic side. Cell membrane {ECO:0000269|PubMed:15561769}; Peripheral membrane protein; Cytoplasmic side {ECO:0000269|PubMed:18854019}. Cytoplasmic vesicle membrane; Peripheral membrane protein; C…	0	Involved in several stages of intracellular trafficking. Interacts with membranes containing phosphatidylinositol 3-phosphate (PtdIns(3P)) or phosphatidylinositol 3,4-bisphosphate (PtdIns(3,4)P2) (PubMed:15561769). Acts in part as component of the retromer membrane-deforming SNX-BAR subcomplex. The SNX-BAR retromer mediates retrograde transport of cargo proteins from endosomes to the trans-Golgi …	192				21.1538	21.0132	20.5905
Eukaryotic translation initiation factor 5	EIF5	P55010	1983	0	0	Catalyzes the hydrolysis of GTP bound to the 40S ribosomal initiation complex (40S.mRNA.Met-tRNA[F].eIF-2.GTP) with the subsequent joining of a 60S ribosomal subunit resulting in the release of eIF-2 and the guanine nucleotide. The subsequent joining of a 60S ribosomal subunit results in the formation of a functional 80S initiation complex (80S.mRNA.Met-tRNA[F]).	413				21.1191	20.539	20.8629
Coiled-coil domain-containing protein 43	CCDC43	Q96MW1	124808	0	0	0	116				21.1504	21.0161	20.3383	19.6448		20.1655
Mitochondrial fission regulator 1	MTFR1	Q15390	9650	Mitochondrion {ECO:0000250}. Note=May be associated with the inner and the outer mitochondrial membrane. {ECO:0000250}.	0	May play a role in mitochondrial aerobic respiration. May also regulate mitochondrial organization and fission (By similarity). {ECO:0000250}.	318				21.8453	20.0531	20.5356
PMS1 protein homolog 1	PMS1	P54277	5378	Nucleus {ECO:0000255|PROSITE-ProRule:PRU00267}.	0	Probably involved in the repair of mismatches in DNA. {ECO:0000269|PubMed:10748105}.	505				20.8501	21.7798	19.7909
Gamma-taxilin	TXLNG	Q9NUQ3	55787	Nucleus membrane {ECO:0000269|PubMed:15911876}. Cytoplasm, cytosol {ECO:0000250|UniProtKB:Q8BHN1}.	0	May be involved in intracellular vesicle traffic. Inhibits ATF4-mediated transcription, possibly by dimerizing with ATF4 to form inactive dimers that cannot bind DNA. May be involved in regulating bone mass density through an ATF4-dependent pathway. May be involved in cell cycle progression. {ECO:0000269|PubMed:15911876, ECO:0000269|PubMed:18068885}.	466				20.8483	21.0022	20.5481
PDZ and LIM domain protein 7	PDLIM7	Q9NR12	9260	Cytoplasm {ECO:0000250}. Cytoplasm, cytoskeleton {ECO:0000250}. Note=Colocalizes with RET to the cell periphery and in some cytoskeletal components. Colocalizes with TPM2 near the Z line in muscle. Colocalizes with TBX4 and TBX5 to actin filaments (By similarity). {ECO:0000250}.	0	May function as a scaffold on which the coordinated assembly of proteins can occur. May play a role as an adapter that, via its PDZ domain, localizes LIM-binding proteins to actin filaments of both skeletal muscle and nonmuscle tissues. Involved in both of the two fundamental mechanisms of bone formation, direct bone formation (e.g. embryonic flat bones mandible and cranium), and endochondral bon…	238				21.4686	20.2915	20.5387			19.9732
Golgin subfamily A member 3	GOLGA3	Q08378	2802	Cytoplasm. Golgi apparatus, Golgi stack membrane; Peripheral membrane protein.	0	Golgi auto-antigen; probably involved in maintaining Golgi structure.	208, 222				21.7764	20.3567	20.126
Ankyrin repeat domain-containing protein SOWAHC	SOWAHC	Q53LP3	65124	0	0	0	417				20.7582	20.623	20.8499
M-phase inducer phosphatase 3	CDC25C	P30307	995	Nucleus {ECO:0000269|PubMed:14968113, ECO:0000269|PubMed:8119945}.	0	Functions as a dosage-dependent inducer in mitotic control. Tyrosine protein phosphatase required for progression of the cell cycle. When phosphorylated, highly effective in activating G2 cells into prophase. Directly dephosphorylates CDK1 and activates its kinase activity. {ECO:0000269|PubMed:8119945}.	52				20.0532	20.7508	21.4036			20.0224
Leucine--tRNA ligase, cytoplasmic	LARS1	Q9P2J5	51520	Cytoplasm {ECO:0000250}.	0	Catalyzes the specific attachment of an amino acid to its cognate tRNA in a two step reaction: the amino acid (AA) is first activated by ATP to form AA-AMP and then transferred to the acceptor end of the tRNA. Exhibits a post-transfer editing activity to hydrolyze mischarged tRNAs. {ECO:0000269|PubMed:19426743}.	1133, 1138				22.8048	19.9011	19.4848	20.7079	20.9181	21.5849
Protein LTV1 homolog	LTV1	Q96GA3	84946	0	0	0	381				21.6981	20.4933	19.9792	19.4424
Double-stranded RNA-binding protein Staufen homolog 2	STAU2	Q9NUL3	27067	Cytoplasm. Nucleus. Nucleus, nucleolus. Endoplasmic reticulum. Note=Shuttles between the nucleolus, nucleus and the cytoplasm. Nuclear export of isoform 1 is independent of XPO1/CRM1 and requires the exportin XPO5. Nuclear export of isoform 2 and isoform 3 can occur by both XPO1/CRM1-dependent and XPO1/CRM1-independent pathways. Found in large cytoplasmic ribonucleoprotein (RNP) granules which ar…	0	RNA-binding protein required for the microtubule-dependent transport of neuronal RNA from the cell body to the dendrite. As protein synthesis occurs within the dendrite, the localization of specific mRNAs to dendrites may be a prerequisite for neurite outgrowth and plasticity at sites distant from the cell body (By similarity). {ECO:0000250|UniProtKB:Q68SB1}.	77, 429, 498				21.9594	20.0913	20.1188
Oxysterol-binding protein-related protein 6	OSBPL6	Q9BZF3	114880	Cytoplasm, cytosol {ECO:0000269|PubMed:14593528, ECO:0000269|PubMed:30028970}. Endoplasmic reticulum membrane {ECO:0000269|PubMed:14593528, ECO:0000269|PubMed:26941018, ECO:0000269|PubMed:30028970}; Peripheral membrane protein {ECO:0000305}. Nucleus envelope {ECO:0000269|PubMed:14593528}. Cell membrane {ECO:0000269|PubMed:14593528, ECO:0000269|PubMed:30028970}; Peripheral membrane protein {ECO:00…	0	Regulates cellular transport and efflux of cholesterol (PubMed:26941018). Plays a role in phosphatidylinositol-4-phophate (PI4P) turnover at the neuronal membrane (By similarity). Binds via its PH domain PI4P, phosphatidylinositol-4,5-diphosphate, phosphatidylinositol-3,4,5-triphosphate, and phosphatidic acid (By similarity). Weakly binds 25-hydroxycholesterol (PubMed:17428193). {ECO:0000250|UniP…	13				20.9373	20.3518	20.7348
ADP-ribosylation factor GTPase-activating protein 1	ARFGAP1	Q8N6T3	55738	Cytoplasm {ECO:0000250}. Golgi apparatus {ECO:0000250}. Note=Associates with the Golgi complex. {ECO:0000250}.	0	GTPase-activating protein (GAP) for the ADP ribosylation factor 1 (ARF1). Involved in membrane trafficking and /or vesicle transport. Promotes hydrolysis of the ARF1-bound GTP and thus, is required for the dissociation of coat proteins from Golgi-derived membranes and vesicles, a prerequisite for vesicle's fusion with target compartment. Probably regulates ARF1-mediated transport via its interact…	253, 278				21.0447	20.5051	20.4368	19.6829		20.9026
Vacuolar fusion protein CCZ1 homolog;Vacuolar fusion protein CCZ1 homolog B	CCZ1	P86791	221960	Lysosome membrane {ECO:0000269|PubMed:17897319}.	0	Acts in concert with MON1A, as a guanine exchange factor (GEF) for RAB7, promotes the exchange of GDP to GTP, converting it from an inactive GDP-bound form into an active GTP-bound form (PubMed:23084991). {ECO:0000269|PubMed:23084991}.	79				21.1754	20.3428	20.45
Cordon-bleu protein-like 1	COBLL1	Q53SF7	22837	0	0	0	694				21.2204	20.3344	20.3667
Centrosomal protein of 170 kDa	CEP170	Q5SW79	9859	Cytoplasm, cytoskeleton, microtubule organizing center, centrosome {ECO:0000269|PubMed:30354798, ECO:0000269|PubMed:31789463}. Cytoplasm, cytoskeleton, microtubule organizing center, centrosome, centriole {ECO:0000269|PubMed:15616186, ECO:0000269|PubMed:23386061, ECO:0000269|PubMed:31789463}. Cytoplasm, cytoskeleton, spindle {ECO:0000269|PubMed:15616186}. Note=Associated with the mature mother ce…	0	Plays a role in microtubule organization (PubMed:15616186). Required for centriole subdistal appendage assembly (PubMed:28422092). {ECO:0000269|PubMed:15616186, ECO:0000269|PubMed:28422092}.	111, 717				20.6636	20.141	21.0312
Ankyrin repeat and SAM domain-containing protein 1A	ANKS1A	Q92625	23294	Cytoplasm. Cell projection {ECO:0000250}. Note=Cytoplasmic before and after growth factor treatment.	0	Regulator of different signaling pathways. Regulates EPHA8 receptor tyrosine kinase signaling to control cell migration and neurite retraction (By similarity). {ECO:0000250, ECO:0000269|PubMed:17875921}.	840				21.3893	20.2609	20.1289		19.2649	20.1934
Histone H2B type 1-C/E/F/G/I;Histone H2B type 1-K;Histone H2B type F-S;Histone H2B type 2-E;Histone H2B type 1-J	H2BC4	P62807	3017	Nucleus. Chromosome.	0	Core component of nucleosome. Nucleosomes wrap and compact DNA into chromatin, limiting DNA accessibility to the cellular machineries which require DNA as a template. Histones thereby play a central role in transcription regulation, DNA repair, DNA replication and chromosomal stability. DNA accessibility is regulated via a complex set of post-translational modifications of histones, also called h…	6				20.8242	20.7653	20.1284		19.3744	20.4599
Histidine--tRNA ligase, cytoplasmic	HARS1	P12081	3035	Cytoplasm {ECO:0000250|UniProtKB:F1Q5D5}.	0	Catalyzes the ATP-dependent ligation of histidine to the 3'-end of its cognate tRNA, via the formation of an aminoacyl-adenylate intermediate (His-AMP) (PubMed:29235198). Plays a role in axon guidance (PubMed:26072516). {ECO:0000269|PubMed:26072516, ECO:0000269|PubMed:29235198}.	42				21.0389	20.32	20.2993	20.5554	19.505
GRIP and coiled-coil domain-containing protein 2	GCC2	Q8IWJ2	9648	Cytoplasm. Golgi apparatus, trans-Golgi network membrane; Peripheral membrane protein.	0	Golgin which probably tethers transport vesicles to the trans-Golgi network (TGN) and regulates vesicular transport between the endosomes and the Golgi. As a RAB9A effector it is involved in recycling of the mannose 6-phosphate receptor from the late endosomes to the TGN. May also play a role in transport between the recycling endosomes and the Golgi. Required for maintenance of the Golgi structu…	929				21.6835	19.9388	19.9833			19.8304
Translation machinery-associated protein 7	TMA7	Q9Y2S6	51372	0	0	0	50				20.7919	20.4711	20.3062
Beta/gamma crystallin domain-containing protein 1	CRYBG1	Q9Y4K1	202	0	0	May function as suppressor of malignant melanoma. It may exert its effects through interactions with the cytoskeleton.	166, 831				22.6292	18.5585	20.2774			19.667
MLX-interacting protein	MLXIP	Q9HAP2	22877	Cytoplasm {ECO:0000269|PubMed:12446771, ECO:0000269|PubMed:16782875}. Nucleus {ECO:0000255|PROSITE-ProRule:PRU00981, ECO:0000269|PubMed:12446771, ECO:0000269|PubMed:16782875}. Mitochondrion outer membrane {ECO:0000269|PubMed:12446771, ECO:0000269|PubMed:16782875}. Note=Predominantly cytoplasmic but shuttles between cytoplasm and nucleus when associated with MLX. Also associates with the outer mit…	0	Binds DNA as a heterodimer with MLX and activates transcription. Binds to the canonical E box sequence 5'-CACGTG-3'. Plays a role in transcriptional activation of glycolytic target genes. Involved in glucose-responsive gene regulation. {ECO:0000250|UniProtKB:Q2VPU4, ECO:0000269|PubMed:12446771, ECO:0000269|PubMed:16782875}.	571				21.2595	19.9386	20.201			19.5355
Radixin	RDX	P35241	5962	Cell membrane; Peripheral membrane protein; Cytoplasmic side. Cytoplasm, cytoskeleton. Cleavage furrow. Cell projection, microvillus {ECO:0000250|UniProtKB:P26043}. Note=Highly concentrated in the undercoat of the cell-to-cell adherens junction and the cleavage furrow in the interphase and mitotic phase, respectively.	0	Probably plays a crucial role in the binding of the barbed end of actin filaments to the plasma membrane.	400, 405				20.4991	20.2435	20.6489		18.7289	20.2027
Protein phosphatase 1 regulatory subunit 35	PPP1R35	Q8TAP8	221908	0	0	Inhibits PPP1CA phosphatase activity. {ECO:0000269|PubMed:19389623}.	182				21.1103	20.061	20.0713
Intermembrane lipid transfer protein VPS13C	VPS13C	Q709C8	54832	Mitochondrion outer membrane {ECO:0000269|PubMed:26942284}.	0	Necessary for proper mitochondrial function and maintenance of mitochondrial transmembrane potential. Involved in the regulation of PINK1/PRKN-mediated mitophagy in response to mitochondrial depolarization. {ECO:0000269|PubMed:26942284}.	3553, 3557				21.1674	19.8779	20.1241			19.3743
Protein PRRC2C	PRRC2C	Q9Y520	23215	Cytoplasm, Stress granule {ECO:0000305|PubMed:29395067}.	0	Required for efficient formation of stress granules. {ECO:0000269|PubMed:29395067}.	1017, 2877				20.9535	20.155	20.0133			20.0465
Kinesin-like protein KIF13A	KIF13A	Q9H1H9	63971	Cytoplasm, cytoskeleton, microtubule organizing center, centrosome. Midbody. Endosome membrane. Golgi apparatus membrane {ECO:0000250}. Note=Recruited to the midbody during cytokinesis.	0	Plus end-directed microtubule-dependent motor protein involved in intracellular transport and regulating various processes such as mannose-6-phosphate receptor (M6PR) transport to the plasma membrane, endosomal sorting during melanosome biogenesis and cytokinesis. Mediates the transport of M6PR-containing vesicles from trans-Golgi network to the plasma membrane via direct interaction with the AP-…	1663				20.6424	20.0065	20.4076			18.6474
Lys-63-specific deubiquitinase BRCC36	BRCC3	P46736	79184	Nucleus {ECO:0000269|PubMed:18077395, ECO:0000269|PubMed:19202061, ECO:0000269|PubMed:19261748, ECO:0000269|PubMed:19261749, ECO:0000269|PubMed:20656690, ECO:0000269|PubMed:24075985, ECO:0000269|PubMed:26344097}. Cytoplasm {ECO:0000269|PubMed:20656690, ECO:0000269|PubMed:24075985}. Cytoplasm, cytoskeleton, spindle pole {ECO:0000305|PubMed:26195665}. Note=Localizes at sites of DNA damage at double…	0	Metalloprotease that specifically cleaves 'Lys-63'-linked polyubiquitin chains (PubMed:19214193, PubMed:20656690, PubMed:24075985, PubMed:26344097). Does not have activity toward 'Lys-48'-linked polyubiquitin chains. Component of the BRCA1-A complex, a complex that specifically recognizes 'Lys-63'-linked ubiquitinated histones H2A and H2AX at DNA lesions sites, leading to target the BRCA1-BARD1 h…	51				20.9129	20.0059	20.0671
Bifunctional phosphoribosylaminoimidazole carboxylase/phosphoribosylaminoimidazole succinocarboxamide synthetase;Phosphoribosylaminoimidazole carboxylase;Phosphoribosylaminoimidazole succinocarboxamide synthetase	PAICS	P22234	10606	0	0	0	47, 304				20.1947	20.3439	20.4332			19.4562
Zinc finger CCCH domain-containing protein 14	ZC3H14	Q6PJT7	79882	Nucleus speckle {ECO:0000269|PubMed:17630287, ECO:0000269|PubMed:19303045, ECO:0000269|PubMed:24671764}. Note=Colocalizes with poly(A) RNA in nuclear speckles. {ECO:0000250|UniProtKB:Q7TMD5}.; [Isoform 1]: Nucleus speckle.; [Isoform 3]: Nucleus speckle.; [Isoform 6]: Cytoplasm {ECO:0000269|PubMed:21734151}.	0	Involved in poly(A) tail length control in neuronal cells. Binds the polyadenosine RNA oligonucleotides. {ECO:0000269|PubMed:17630287, ECO:0000269|PubMed:24671764}.	352				20.9968	20.0782	19.8539
Rab GTPase-activating protein 1	RABGAP1	Q9Y3P9	23637	Cytoplasm, cytosol {ECO:0000269|PubMed:10202141}. Cytoplasm, cytoskeleton, microtubule organizing center, centrosome {ECO:0000269|PubMed:10202141}. Note=Predominantly cytosolic but also associated with the centrosome. {ECO:0000269|PubMed:10202141}.	0	May act as a GTPase-activating protein of RAB6A. May play a role in microtubule nucleation by centrosome. May participate in a RAB6A-mediated pathway involved in the metaphase-anaphase transition. {ECO:0000269|PubMed:10202141, ECO:0000269|PubMed:16395330}.	1058				21.0264	19.8714	19.9329
Allograft inflammatory factor 1-like	AIF1L	Q9BQI0	83543	Cytoplasm, cytoskeleton {ECO:0000269|PubMed:18699778}. Cell projection, ruffle membrane {ECO:0000269|PubMed:18699778}; Peripheral membrane protein {ECO:0000269|PubMed:18699778}; Cytoplasmic side {ECO:0000269|PubMed:18699778}. Note=Colocalizes with F-actin. Partially relocates to membrane ruffles in response to invading bacteria.	0	Actin-binding protein that promotes actin bundling. May neither bind calcium nor depend on calcium for function. {ECO:0000269|PubMed:18699778}.	13, 83, 89		25.9618		21.6413	19.1735	19.9488
Plastin-2	LCP1	P13796	3936	Cytoplasm, cytoskeleton {ECO:0000269|PubMed:16636079}. Cell junction {ECO:0000269|PubMed:17294403}. Cell projection {ECO:0000269|PubMed:16636079}. Cell projection, ruffle membrane {ECO:0000250|UniProtKB:Q61233, ECO:0000269|PubMed:16636079}; Peripheral membrane protein {ECO:0000250|UniProtKB:Q61233}; Cytoplasmic side {ECO:0000250|UniProtKB:Q61233}. Note=Relocalizes to the immunological synapse bet…	0	Actin-binding protein (PubMed:16636079, PubMed:17294403, PubMed:28493397). Plays a role in the activation of T-cells in response to costimulation through TCR/CD3 and CD2 or CD28 (PubMed:17294403). Modulates the cell surface expression of IL2RA/CD25 and CD69 (PubMed:17294403). {ECO:0000269|PubMed:16636079, ECO:0000269|PubMed:17294403, ECO:0000269|PubMed:28493397}.	82, 88				21.5317	19.4604	19.7611
Ankyrin repeat and LEM domain-containing protein 2	ANKLE2	Q86XL3	23141	Endoplasmic reticulum membrane {ECO:0000269|PubMed:22770216}; Single-pass type III membrane protein {ECO:0000269|PubMed:22770216}.	13..32; /note="Helical; Signal-anchor for type III membrane protein"; /evidence="ECO:0000255"	Involved in mitotic nuclear envelope reassembly by promoting dephosphorylation of BAF/BANF1 during mitotic exit (PubMed:22770216). Coordinates the control of BAF/BANF1 dephosphorylation by inhibiting VRK1 kinase and promoting dephosphorylation of BAF/BANF1 by protein phosphatase 2A (PP2A), thereby facilitating nuclear envelope assembly (PubMed:22770216). May regulate nuclear localization of VRK1 …	271, 759				21.3013	19.6513	19.6946
NAD-capped RNA hydrolase NUDT12	NUDT12	Q9BQG2	83594	Cytoplasm {ECO:0000269|PubMed:12790796}. Peroxisome {ECO:0000269|PubMed:12790796}.	0	mRNA decapping enzyme that specifically removes the nicotinamide adenine dinucleotide (NAD) cap from a subset of mRNAs by hydrolyzing the diphosphate linkage to produce nicotinamide mononucleotide (NMN) and 5' monophosphate mRNA (PubMed:31101919). The NAD-cap is present at the 5'-end of some RNAs; in contrast to the canonical N7 methylguanosine (m7G) cap, the NAD cap promotes mRNA decay (PubMed:3…	435				20.6609	19.3274	20.1771			19.7947
E3 ubiquitin-protein ligase RNF114	RNF114	Q9Y508	55905	Cytoplasm {ECO:0000269|PubMed:23645206}. Nucleus {ECO:0000269|PubMed:23645206}.	0	E3 ubiquitin-protein ligase that promotes the ubiquitination of various substrates (PubMed:23645206, PubMed:25165885). In turn, participates in the regulation of many biological processes including cell cycle, apoptosis, osteoclastogenesis as well as innate or adaptive immunity (PubMed:25165885, PubMed:28708287). Acts as negative regulator of NF-kappa-B-dependent transcription by promoting the ub…	126				20.0411	19.9906	19.8968
RNA-binding protein FXR1	FXR1	P51114	8087	Cytoplasm, cytosol {ECO:0000269|PubMed:30770808, ECO:0000269|PubMed:7781595}. Note=Adjacent to Z-lines in muscles. {ECO:0000250|UniProtKB:Q61584}.	0	RNA-binding protein required for embryonic and postnatal development of muscle tissue (PubMed:30770808). May regulate intracellular transport and local translation of certain mRNAs (By similarity). {ECO:0000250|UniProtKB:Q61584, ECO:0000269|PubMed:30770808}.	207, 310				19.8426	19.9262	20.1338
Heat shock protein HSP 90-beta;Putative heat shock protein HSP 90-beta-3	HSP90AB1	P08238	3326	Cytoplasm {ECO:0000269|PubMed:16580629, ECO:0000269|PubMed:18239673, ECO:0000269|PubMed:24880080, ECO:0000269|PubMed:9482106}. Melanosome {ECO:0000269|PubMed:17081065}. Nucleus {ECO:0000269|PubMed:18239673}. Secreted {ECO:0000269|PubMed:20599762}. Cell membrane {ECO:0000269|PubMed:20599762}. Dynein axonemal particle {ECO:0000250|UniProtKB:Q6AZV1}. Note=Identified by mass spectrometry in melanosom…	0	Molecular chaperone that promotes the maturation, structural maintenance and proper regulation of specific target proteins involved for instance in cell cycle control and signal transduction. Undergoes a functional cycle linked to its ATPase activity. This cycle probably induces conformational changes in the client proteins, thereby causing their activation. Interacts dynamically with various co-…	180, 347, 348, 607				21.2691	19.2335	19.2412
Rho-associated protein kinase 1	ROCK1	Q13464	6093	Cytoplasm {ECO:0000269|PubMed:8617235}. Cytoplasm, cytoskeleton, microtubule organizing center, centrosome, centriole {ECO:0000250|UniProtKB:P70335}. Golgi apparatus membrane {ECO:0000269|PubMed:12773565}; Peripheral membrane protein {ECO:0000269|PubMed:12773565}. Cell projection, bleb {ECO:0000269|PubMed:18694941}. Cytoplasm, cytoskeleton {ECO:0000250|UniProtKB:P70335}. Cell membrane {ECO:000025…	0	Protein kinase which is a key regulator of the actin cytoskeleton and cell polarity (PubMed:10436159, PubMed:10652353, PubMed:11018042, PubMed:11283607, PubMed:17158456, PubMed:18573880, PubMed:19131646, PubMed:8617235, PubMed:9722579). Involved in regulation of smooth muscle contraction, actin cytoskeleton organization, stress fiber and focal adhesion formation, neurite retraction, cell adhesion…	701				19.5387	20.1708	19.7517
Phosphatase and actin regulator 2	PHACTR2	O75167	9749	[Isoform 2]: Membrane {ECO:0000305}; Lipid-anchor {ECO:0000305}.; [Isoform 4]: Membrane {ECO:0000305}; Lipid-anchor {ECO:0000305}.	0	0	404				19.6466	20.0823	19.5146
Peroxiredoxin-6	PRDX6	P30041	9588	Cytoplasm {ECO:0000269|PubMed:16186110, ECO:0000269|PubMed:19188445, ECO:0000269|PubMed:9497358}. Lysosome {ECO:0000250|UniProtKB:O35244}. Note=Also found in lung secretory organelles (lamellar bodies). {ECO:0000250|UniProtKB:O35244}.	0	Thiol-specific peroxidase that catalyzes the reduction of hydrogen peroxide and organic hydroperoxides to water and alcohols, respectively (PubMed:9497358, PubMed:10893423). Can reduce H(2)O(2) and short chain organic, fatty acid, and phospholipid hydroperoxides (PubMed:10893423). Also has phospholipase activity, can therefore either reduce the oxidized sn-2 fatty acyl group of phospholipids (per…	209				20.6416	19.1454	19.4419			19.9844
Splicing factor 3B subunit 2	SF3B2	Q13435	10992	Nucleus {ECO:0000269|PubMed:27720643, ECO:0000269|PubMed:28541300}. Nucleus speckle {ECO:0000269|PubMed:16923959}.	0	Involved in pre-mRNA splicing as a component of the splicing factor SF3B complex (PubMed:27720643). SF3B complex is required for 'A' complex assembly formed by the stable binding of U2 snRNP to the branchpoint sequence (BPS) in pre-mRNA. Sequence independent binding of SF3A/SF3B complex upstream of the branch site is essential, it may anchor U2 snRNP to the pre-mRNA (PubMed:12234937). May also be…	275				20.6834	18.9432	19.5193
Elongator complex protein 4	ELP4	Q96EB1	26610	Cytoplasm {ECO:0000269|PubMed:11818576, ECO:0000269|PubMed:11889558, ECO:0000269|PubMed:22854966}. Nucleus {ECO:0000269|PubMed:11889558}.	0	Component of the RNA polymerase II elongator complex, a multiprotein complex associated with the RNA polymerase II (Pol II) holoenzyme, and which is involved in transcriptional elongation (PubMed:11714725, PubMed:11818576, PubMed:16713582). The elongator complex catalyzes formation of carboxymethyluridine in the wobble base at position 34 in tRNAs (PubMed:29332244). {ECO:0000269|PubMed:11714725, …	169				19.7089	19.4736	19.8355
Gamma-tubulin complex component 2	TUBGCP2	Q9BSJ2	10844	Cytoplasm, cytoskeleton, microtubule organizing center, centrosome {ECO:0000269|PubMed:14654843, ECO:0000269|PubMed:9566967}.	0	Gamma-tubulin complex is necessary for microtubule nucleation at the centrosome. Plays a role in neuronal migration. {ECO:0000269|PubMed:31630790, ECO:0000269|PubMed:9566967}.	595, 598				19.2747	19.0023	19.8924
Serine/threonine-protein kinase LMTK2	LMTK2	Q8IWU2	22853	Membrane {ECO:0000269|PubMed:23114966}; Multi-pass membrane protein {ECO:0000269|PubMed:23114966}.	11..31; /note="Helical"; /evidence="ECO:0000255"; 43..63; /note="Helical"; /evidence="ECO:0000255"	Phosphorylates PPP1C, phosphorylase b and CFTR.	733				20.0189	19.1411	18.8302
Proline-rich protein 36	PRR36	Q9H6K5	80164	0	0	0	275				25.7897	24.3612
Lactoylglutathione lyase	GLO1	Q04760	2739	0	0	Catalyzes the conversion of hemimercaptal, formed from methylglyoxal and glutathione, to S-lactoylglutathione. Involved in the regulation of TNF-induced transcriptional activity of NF-kappa-B. Required for normal osteoclastogenesis. {ECO:0000269|PubMed:19199007, ECO:0000269|PubMed:23122816, ECO:0000269|PubMed:9705294}.	157				23.7029		24.9111	22.2352	21.9758	23.6495
Methylcrotonoyl-CoA carboxylase subunit alpha, mitochondrial	MCCC1	Q96RQ3	56922	Mitochondrion matrix {ECO:0000269|PubMed:16023992}.	0	Biotin-attachment subunit of the 3-methylcrotonyl-CoA carboxylase, an enzyme that catalyzes the conversion of 3-methylcrotonyl-CoA to 3-methylglutaconyl-CoA, a critical step for leucine and isovaleric acid catabolism. {ECO:0000269|PubMed:17360195}.	681			22.8007	24.4804		23.3144		22.2559	25.8874
G patch domain-containing protein 4	GPATCH4	Q5T3I0	0	0	0	0	21					23.5432	23.8484	22.3761	21.891
Translocation protein SEC63 homolog	SEC63	Q9UGP8	11231	Endoplasmic reticulum membrane; Multi-pass membrane protein.	15..35; /note="Helical"; /evidence="ECO:0000255"; 70..90; /note="Helical"; /evidence="ECO:0000255"; 189..209; /note="Helical"; /evidence="ECO:0000255"	Mediates cotranslational and post-translational transport of certain precursor polypeptides across endoplasmic reticulum (ER) (PubMed:22375059, PubMed:29719251). Proposed to play an auxiliary role in recognition of precursors with short and apolar signal peptides. May cooperate with SEC62 and HSPA5/BiP to facilitate targeting of small presecretory proteins into the SEC61 channel-forming transloco…	535				23.8726		23.1394	22.7569
Striatin-4	STRN4	Q9NRL3	29888	Cytoplasm {ECO:0000250}. Membrane {ECO:0000250}; Peripheral membrane protein {ECO:0000250}. Cell projection, dendritic spine {ECO:0000250}. Note=CTTNBP2-binding may regulate dendritic spine distribution. {ECO:0000250}.	0	Binds calmodulin in a calcium dependent manner. May function as scaffolding or signaling protein.	238					23.2052	23.7236
Catenin alpha-1	CTNNA1	P35221	1495	[Isoform 1]: Cytoplasm, cytoskeleton. Cell junction, adherens junction. Cell membrane; Peripheral membrane protein; Cytoplasmic side. Cell junction. Note=Found at cell-cell boundaries and probably at cell-matrix boundaries.; [Isoform 3]: Cell membrane {ECO:0000269|PubMed:21708131}; Peripheral membrane protein {ECO:0000269|PubMed:21708131}; Cytoplasmic side {ECO:0000269|PubMed:21708131}.	0	Associates with the cytoplasmic domain of a variety of cadherins. The association of catenins to cadherins produces a complex which is linked to the actin filament network, and which seems to be of primary importance for cadherins cell-adhesion properties. Can associate with both E- and N-cadherins. Originally believed to be a stable component of E-cadherin/catenin adhesion complexes and to media…	889				23.4815		22.6049
26S proteasome regulatory subunit 6A	PSMC3	P17980	5702	Cytoplasm {ECO:0000305}. Nucleus {ECO:0000305}. Note=Colocalizes with TRIM5 in the cytoplasmic bodies. {ECO:0000250|UniProtKB:O88685}.	0	Component of the 26S proteasome, a multiprotein complex involved in the ATP-dependent degradation of ubiquitinated proteins. This complex plays a key role in the maintenance of protein homeostasis by removing misfolded or damaged proteins, which could impair cellular functions, and by removing proteins whose functions are no longer required. Therefore, the proteasome participates in numerous cell…	56				20.6168		25.26
Peroxiredoxin-1	PRDX1	Q06830	5052	Cytoplasm {ECO:0000269|PubMed:17081065, ECO:0000269|PubMed:9497357}. Melanosome {ECO:0000269|PubMed:17081065}. Note=Identified by mass spectrometry in melanosome fractions from stage I to stage IV.	0	Thiol-specific peroxidase that catalyzes the reduction of hydrogen peroxide and organic hydroperoxides to water and alcohols, respectively. Plays a role in cell protection against oxidative stress by detoxifying peroxides and as sensor of hydrogen peroxide-mediated signaling events. Might participate in the signaling cascades of growth factors and tumor necrosis factor-alpha by regulating the int…	192, 197				23.3661		22.5054			20.29
Tyrosine-protein phosphatase non-receptor type 9	PTPN9	P43378	5780	Cytoplasm {ECO:0000305}.	0	Protein-tyrosine phosphatase that could participate in the transfer of hydrophobic ligands or in functions of the Golgi apparatus. {ECO:0000269|PubMed:19167335}.	81					22.7941	22.8337			23.307
Non-receptor tyrosine-protein kinase TNK1	TNK1	Q13470	8711	Cytoplasm {ECO:0000269|PubMed:10873601}. Membrane {ECO:0000269|PubMed:10873601}; Peripheral membrane protein {ECO:0000269|PubMed:10873601}.	0	Involved in negative regulation of cell growth. Has tumor suppressor properties. Plays a negative regulatory role in the Ras-MAPK pathway. May function in signaling pathways utilized broadly during fetal development and more selectively in adult tissues and in cells of the lymphohematopoietic system. Could specifically be involved in phospholipid signal transduction. {ECO:0000269|PubMed:10873601,…	73				22.9175	22.2908		20.4113
Sterol carrier protein 2	SCP2	P22307	6342	[Isoform SCP2]: Peroxisome {ECO:0000250|UniProtKB:P32020}. Cytoplasm {ECO:0000269|PubMed:10706581, ECO:0000269|PubMed:17157249}. Mitochondrion {ECO:0000269|PubMed:17157249}. Endoplasmic reticulum {ECO:0000250|UniProtKB:P32020}. Mitochondrion {ECO:0000250|UniProtKB:P32020}.; [Isoform SCPx]: Peroxisome {ECO:0000250|UniProtKB:P11915}.	0	[Isoform SCPx]: Plays a crucial role in the peroxisomal oxidation of branched-chain fatty acids (PubMed:10706581). Catalyzes the last step of the peroxisomal beta-oxidation of branched chain fatty acids and the side chain of the bile acid intermediates di- and trihydroxycoprostanic acids (DHCA and THCA) (PubMed:10706581). Also active with medium and long straight chain 3-oxoacyl-CoAs. Stimulates …	142				22.8717		22.2853
Biotin--protein ligase;Biotin--[methylmalonyl-CoA-carboxytransferase] ligase;Biotin--[propionyl-CoA-carboxylase [ATP-hydrolyzing]] ligase;Biotin--[methylcrotonoyl-CoA-carboxylase] ligase;Biotin--[acetyl-CoA-carboxylase] ligase	HLCS	P50747	3141	Cytoplasm {ECO:0000305|PubMed:7842009}. Mitochondrion {ECO:0000305|PubMed:7842009}.	0	Biotin--protein ligase catalyzing the biotinylation of the 4 biotin-dependent carboxylases acetyl-CoA-carboxylase, pyruvate carboxylase, propionyl-CoA carboxylase, and methylcrotonyl-CoA carboxylase. {ECO:0000269|PubMed:10590022, ECO:0000269|PubMed:7753853, ECO:0000269|PubMed:7842009}.	15, 27					22.1937	22.8328	21.4713		22.8655
AP-3 complex subunit sigma-1	AP3S1	Q92572	1176	Golgi apparatus. Cytoplasmic vesicle membrane; Peripheral membrane protein; Cytoplasmic side. Note=Component of the coat surrounding the cytoplasmic face of coated vesicles located at the Golgi complex.	0	Part of the AP-3 complex, an adaptor-related complex which is not clathrin-associated. The complex is associated with the Golgi region as well as more peripheral structures. It facilitates the budding of vesicles from the Golgi membrane and may be directly involved in trafficking to lysosomes. In concert with the BLOC-1 complex, AP-3 is required to target cargos into vesicles assembled at cell bo…	185				23.5711		21.3352
Neurexin-2	NRXN2	Q9P2S2	9379	Membrane {ECO:0000305}; Single-pass type I membrane protein {ECO:0000305}.	1637..1657; /note="Helical"; /evidence="ECO:0000255"	Neuronal cell surface protein that may be involved in cell recognition and cell adhesion. May mediate intracellular signaling.	183				22.7915	21.975		20.3902		21.4434
Rho GTPase-activating protein 17	ARHGAP17	Q68EM7	55114	Membrane; Peripheral membrane protein. Cytoplasm. Cell junction, tight junction. Note=Associates with membranes and concentrates at sites of cell-cell contact.	0	Rho GTPase-activating protein involved in the maintenance of tight junction by regulating the activity of CDC42, thereby playing a central role in apical polarity of epithelial cells. Specifically acts as a GTPase activator for the CDC42 GTPase by converting it to an inactive GDP-bound state. The complex formed with AMOT acts by regulating the uptake of polarity proteins at tight junctions, possi…	495				22.4463	22.1104
GTP-binding nuclear protein Ran	RAN	P62826	5901	Nucleus {ECO:0000269|PubMed:10679025, ECO:0000269|PubMed:12194828, ECO:0000269|PubMed:18617507, ECO:0000269|PubMed:1961752, ECO:0000269|PubMed:19753112, ECO:0000269|PubMed:31075303, ECO:0000269|PubMed:8421051, ECO:0000269|PubMed:8896452, ECO:0000269|PubMed:9351834, ECO:0000269|PubMed:9822603}. Nucleus envelope {ECO:0000269|PubMed:8896452, ECO:0000269|PubMed:9822603}. Cytoplasm, cytosol {ECO:00002…	0	GTPase involved in nucleocytoplasmic transport, participating both to the import and the export from the nucleus of proteins and RNAs (PubMed:10400640, PubMed:8276887, PubMed:8896452, PubMed:8636225, PubMed:8692944, PubMed:9351834, PubMed:9428644, PubMed:9822603, PubMed:17209048, PubMed:26272610). Switches between a cytoplasmic GDP- and a nuclear GTP-bound state by nucleotide exchange and GTP hyd…	71				23.2501		21.2198			21.4252
mRNA-decapping enzyme 1A	DCP1A	Q9NPI6	55802	Cytoplasm, P-body {ECO:0000269|PubMed:12417715, ECO:0000269|PubMed:12515382, ECO:0000269|PubMed:16364915}. Nucleus {ECO:0000269|PubMed:11836524, ECO:0000269|PubMed:12417715}. Note=Co-localizes with NANOS3 in the processing bodies (By similarity). Predominantly cytoplasmic, in processing bodies (PB) (PubMed:16364915). Nuclear, after TGFB1 treatment. Translocation to the nucleus depends on interact…	0	Necessary for the degradation of mRNAs, both in normal mRNA turnover and in nonsense-mediated mRNA decay. Removes the 7-methyl guanine cap structure from mRNA molecules, yielding a 5'-phosphorylated mRNA fragment and 7m-GDP. Contributes to the transactivation of target genes after stimulation by TGFB1. {ECO:0000269|PubMed:11836524, ECO:0000269|PubMed:12417715}.	215				22.47		21.9965			21.541
Utrophin	UTRN	P46939	7402	Cell junction, synapse, postsynaptic cell membrane; Peripheral membrane protein; Cytoplasmic side. Cytoplasm, cytoskeleton. Note=Neuromuscular junction.	0	May play a role in anchoring the cytoskeleton to the plasma membrane. {ECO:0000250}.	2205					21.6962	22.4804
Eukaryotic translation initiation factor 3 subunit A	EIF3A	Q14152	8661	Cytoplasm {ECO:0000255|HAMAP-Rule:MF_03000, ECO:0000269|PubMed:9150439}.	0	RNA-binding component of the eukaryotic translation initiation factor 3 (eIF-3) complex, which is required for several steps in the initiation of protein synthesis (PubMed:17581632, PubMed:25849773). The eIF-3 complex associates with the 40S ribosome and facilitates the recruitment of eIF-1, eIF-1A, eIF-2:GTP:methionyl-tRNAi and eIF-5 to form the 43S pre-initiation complex (43S PIC). The eIF-3 co…	538, 645, 1174				24.005		19.9887	19.6143	18.8926	19.8767
Exosome complex component 10	EXOSC10	Q01780	5394	Cytoplasm. Nucleus, nucleolus. Nucleus. Note=Strongly enriched in the nucleolus and a small amount has been found in cytoplasm supporting the existence of a nucleolar RNA exosome complex form.	0	Putative catalytic component of the RNA exosome complex which has 3'->5' exoribonuclease activity and participates in a multitude of cellular RNA processing and degradation events. In the nucleus, the RNA exosome complex is involved in proper maturation of stable RNA species such as rRNA, snRNA and snoRNA, in the elimination of RNA processing by-products and non-coding 'pervasive' transcripts, su…	168				21.8007		21.8826
[F-actin]-monooxygenase MICAL3	MICAL3	Q7RTP6	57553	Cytoplasm {ECO:0000269|PubMed:15694364}. Cytoplasm, cell cortex {ECO:0000269|PubMed:21596566}. Cytoplasm, cytoskeleton {ECO:0000269|PubMed:15694364}. Nucleus {ECO:0000269|PubMed:24440334}. Midbody {ECO:0000269|PubMed:27528609}. Cytoplasm, cytoskeleton, spindle {ECO:0000269|PubMed:27528609}. Cytoplasm, cytoskeleton, cilium basal body {ECO:0000305|PubMed:26485645}. Note=Mainly localizes in the nucl…	0	Monooxygenase that promotes depolymerization of F-actin by mediating oxidation of specific methionine residues on actin to form methionine-sulfoxide, resulting in actin filament disassembly and preventing repolymerization. In the absence of actin, it also functions as a NADPH oxidase producing H(2)O(2). Seems to act as Rab effector protein and plays a role in vesicle trafficking. Involved in exoc…	1381					21.5468	22.1159			20.885
Thyroid hormone receptor-associated protein 3	THRAP3	Q9Y2W1	9967	Nucleus {ECO:0000269|PubMed:20123736, ECO:0000269|PubMed:23525231}. Nucleus, nucleoplasm {ECO:0000269|PubMed:24100041}. Nucleus speckle {ECO:0000269|PubMed:24100041}.	0	Involved in pre-mRNA splicing. Remains associated with spliced mRNA after splicing which probably involves interactions with the exon junction complex (EJC). Can trigger mRNA decay which seems to be independent of nonsense-mediated decay involving premature stop codons (PTC) recognition. May be involved in nuclear mRNA decay. Involved in regulation of signal-induced alternative splicing. During s…	519				22.5269		21.0624		20.663	21.5626
Charged multivesicular body protein 5	CHMP5	Q9NZZ3	51510	Cytoplasm, cytosol. Endosome membrane {ECO:0000305}; Peripheral membrane protein {ECO:0000305}. Note=Localizes to the midbody of dividing cells. Localized in two distinct rings on either side of the Fleming body.	0	Probable peripherally associated component of the endosomal sorting required for transport complex III (ESCRT-III) which is involved in multivesicular bodies (MVBs) formation and sorting of endosomal cargo proteins into MVBs. MVBs contain intraluminal vesicles (ILVs) that are generated by invagination and scission from the limiting membrane of the endosome and mostly are delivered to lysosomes en…	9, 114, 121				21.8238	21.7399
Spectrin alpha chain, non-erythrocytic 1	SPTAN1	Q13813	6709	Cytoplasm, cytoskeleton. Cytoplasm, cell cortex. Note=Expressed along the cell membrane in podocytes and presumptive tubule cells during glomerulogenesis and is expressed along lateral cell margins in tubule cells. {ECO:0000250}.	0	Fodrin, which seems to be involved in secretion, interacts with calmodulin in a calcium-dependent manner and is thus candidate for the calcium-dependent movement of the cytoskeleton at the membrane.	1193					21.3786	22.0894		21.1301
Cell division cycle-associated protein 3	CDCA3	Q99618	83461	Cytoplasm, cytosol {ECO:0000250}.	0	F-box-like protein which is required for entry into mitosis. Acts by participating in E3 ligase complexes that mediate the ubiquitination and degradation of WEE1 kinase at G2/M phase (By similarity). {ECO:0000250}.	219				22.2441	21.2096
Cystathionine beta-synthase	CBS	P35520	102724560	Cytoplasm {ECO:0000269|PubMed:17087506, ECO:0000269|PubMed:23981774}. Nucleus {ECO:0000269|PubMed:17087506}.	0	Hydro-lyase catalyzing the first step of the transsulfuration pathway, where the hydroxyl group of L-serine is displaced by L-homocysteine in a beta-replacement reaction to form L-cystathionine, the precursor of L-cysteine. This catabolic route allows the elimination of L-methionine and the toxic metabolite L-homocysteine (PubMed:23981774, PubMed:20506325, PubMed:23974653). Also involved in the p…	25				21.9641	21.3628
Pleckstrin homology-like domain family B member 1	PHLDB1	Q86UU1	23187	0	0	0	834					21.6049	21.6946
6-phosphogluconate dehydrogenase, decarboxylating	PGD	P52209	5226	Cytoplasm {ECO:0000250}.	0	Catalyzes the oxidative decarboxylation of 6-phosphogluconate to ribulose 5-phosphate and CO(2), with concomitant reduction of NADP to NADPH. {ECO:0000250}.	248				22.248		20.9251
Cytoskeleton-associated protein 4	CKAP4	Q07065	10970	Endoplasmic reticulum membrane {ECO:0000269|PubMed:18296695, ECO:0000269|PubMed:19144824}; Single-pass type II membrane protein. Cell membrane {ECO:0000269|PubMed:18296695, ECO:0000269|PubMed:19144824}; Single-pass type II membrane protein. Cytoplasm, cytoskeleton. Cytoplasm, perinuclear region. Note=Translocates to the perinuclear region upon APF-stimulation.	107..127; /note="Helical"; /evidence="ECO:0000255"	Mediates the anchoring of the endoplasmic reticulum to microtubules. {ECO:0000269|PubMed:15703217}.; High-affinity epithelial cell surface receptor for the FZD8-related low molecular weight sialoglycopeptide APF/antiproliferative factor. Mediates the APF antiproliferative signaling within cells. {ECO:0000269|PubMed:17030514, ECO:0000269|PubMed:19144824}.	21				21.687		21.4341			20.8741
Exocyst complex component 1	EXOC1	Q9NV70	55763	Midbody, Midbody ring {ECO:0000269|PubMed:16213214}. Cytoplasm {ECO:0000269|PubMed:19889084}. Cytoplasm, perinuclear region {ECO:0000269|PubMed:19889084}. Note=Colocalizes with CNTRL/centriolin at the midbody ring. {ECO:0000269|PubMed:16213214}.	0	Component of the exocyst complex involved in the docking of exocytic vesicles with fusion sites on the plasma membrane.; (Microbial infection) Has an antiviral effect against flaviviruses by affecting viral RNA transcription and translation through the sequestration of elongation factor 1-alpha (EEF1A1). This results in decreased viral RNA synthesis and decreased viral protein translation. {ECO:0…	432				21.9887	21.0738
Ubiquitin-associated protein 2-like	UBAP2L	Q14157	9898	Cytoplasm, Stress granule {ECO:0000305|PubMed:29395067}.	0	Plays an important role in the activity of long-term repopulating hematopoietic stem cells (LT-HSCs). Required for efficient formation of stress granules (PubMed:29395067). {ECO:0000250|UniProtKB:Q80X50, ECO:0000269|PubMed:29395067}.	344, 420				20.5455		22.5016
Interleukin enhancer-binding factor 3	ILF3	Q12906	3609	Nucleus, nucleolus {ECO:0000269|PubMed:26240280}. Cytoplasm {ECO:0000269|PubMed:28625552}. Nucleus {ECO:0000269|PubMed:10749851, ECO:0000269|PubMed:26240280, ECO:0000269|PubMed:28625552}. Note=Localizes in the cytoplasm in response to viral infection. The unphosphorylated form is retained in the nucleus by ILF2. Phosphorylation at Thr-188 and Thr-315 causes the dissociation of ILF2 from the ILF2-…	0	RNA-binding protein that plays an essential role in the biogenesis of circular RNAs (circRNAs) which are produced by back-splicing circularization of pre-mRNAs. Within the nucleus, promotes circRNAs processing by stabilizing the regulatory elements residing in the flanking introns of the circularized exons. Plays thereby a role in the back-splicing of a subset of circRNAs (PubMed:28625552). As a …	100, 413				21.8634	21.0184		20.7894		20.6336
Talin-1	TLN1	Q9Y490	7094	Cell projection, ruffle membrane {ECO:0000250}; Peripheral membrane protein {ECO:0000250}; Cytoplasmic side {ECO:0000250}. Cytoplasm, cytoskeleton {ECO:0000250}. Cell surface {ECO:0000250|UniProtKB:P26039}. Cell junction, focal adhesion {ECO:0000250|UniProtKB:P26039}. Note=Colocalizes with LAYN at the membrane ruffles. Localized preferentially in focal adhesions than fibrillar adhesions (By simil…	0	Probably involved in connections of major cytoskeletal structures to the plasma membrane. High molecular weight cytoskeletal protein concentrated at regions of cell-substratum contact and, in lymphocytes, at cell-cell contacts (By similarity). {ECO:0000250}.	441				21.7059	21.0705		20.2445
WD repeat-containing protein 41	WDR41	Q9HAD4	55255	Cytoplasm {ECO:0000269|PubMed:27193190}.	0	Non-catalytic component of the C9orf72-SMCR8 complex, a complex that has guanine nucleotide exchange factor (GEF) activity and regulates autophagy (PubMed:27193190, PubMed:27103069, PubMed:27617292, PubMed:28195531). The C9orf72-SMCR8 complex promotes the exchange of GDP to GTP, converting inactive GDP-bound RAB8A and RAB39B into their active GTP-bound form, thereby promoting autophagosome matura…	377					21.5743	21.0274
Zinc finger matrin-type protein 2	ZMAT2	Q96NC0	153527	Nucleus {ECO:0000269|PubMed:28781166}.	0	Involved in pre-mRNA splicing as a component of the spliceosome. {ECO:0000269|PubMed:28781166}.	45, 64					21.87	20.6193
Amyloid beta precursor protein binding family B member 1	APBB1	O00213	322	Cell membrane. Cytoplasm. Nucleus. Cell projection, growth cone {ECO:0000250}. Nucleus speckle. Note=Colocalizes with TSHZ3 in axonal growth cone (By similarity). In normal conditions, it mainly localizes to the cytoplasm, while a small fraction is tethered to the cell membrane via its interaction with APP. Following exposure to DNA damaging agents, it is released from cell membrane and transloca…	0	Transcription coregulator that can have both coactivator and corepressor functions. Adapter protein that forms a transcriptionally active complex with the gamma-secretase-derived amyloid precursor protein (APP) intracellular domain. Plays a central role in the response to DNA damage by translocating to the nucleus and inducing apoptosis. May act by specifically recognizing and binding histone H2A…	204				21.9344	20.515
E3 ubiquitin-protein ligase UBR4	UBR4	Q5T4S7	23352	Membrane {ECO:0000305}; Multi-pass membrane protein {ECO:0000305}. Cytoplasm. Cytoplasm, cytoskeleton. Nucleus. Note=Concentrates at the leading edge of membrane structures involved in actin motility.	850..870; /note="Helical"; /evidence="ECO:0000255"; 993..1013; /note="Helical"; /evidence="ECO:0000255"	E3 ubiquitin-protein ligase which is a component of the N-end rule pathway. Recognizes and binds to proteins bearing specific N-terminal residues that are destabilizing according to the N-end rule, leading to their ubiquitination and subsequent degradation. Together with clathrin, forms meshwork structures involved in membrane morphogenesis and cytoskeletal organization. Regulates integrin-mediat…	4820					21.2741	21.1632
Microtubule-associated protein tau	MAPT	P10636	4137	Cytoplasm, cytosol {ECO:0000269|PubMed:10747907, ECO:0000269|PubMed:23666762, ECO:0000269|PubMed:26014385}. Cell membrane {ECO:0000269|PubMed:10747907}; Peripheral membrane protein {ECO:0000269|PubMed:10747907}; Cytoplasmic side {ECO:0000269|PubMed:10747907}. Cytoplasm, cytoskeleton {ECO:0000269|PubMed:10747907}. Cell projection, axon {ECO:0000269|PubMed:10747907}. Cell projection, dendrite {ECO:…	0	Promotes microtubule assembly and stability, and might be involved in the establishment and maintenance of neuronal polarity (PubMed:21985311). The C-terminus binds axonal microtubules while the N-terminus binds neural plasma membrane components, suggesting that tau functions as a linker protein between both (PubMed:21985311, PubMed:32961270). Axonal polarity is predetermined by TAU/MAPT localiza…	638, 670				22.6577	19.5827				20.3479
5'-3' exoribonuclease 1	XRN1	Q8IZH2	54464	Cytoplasm {ECO:0000269|PubMed:12515382, ECO:0000269|PubMed:14580940, ECO:0000269|PubMed:9802570}. Note=Discrete foci at the inner surface of the cell membrane.	0	Major 5'-3' exoribonuclease involved in mRNA decay. Required for the 5'-3'-processing of the G4 tetraplex-containing DNA and RNA substrates. The kinetic of hydrolysis is faster for G4 RNA tetraplex than for G4 DNA tetraplex and monomeric RNA tetraplex. Binds to RNA and DNA (By similarity). Plays a role in replication-dependent histone mRNA degradation. May act as a tumor suppressor protein in ost…	1256				21.3009		20.8086
Developmentally-regulated GTP-binding protein 2	DRG2	P55039	1819	Nucleus {ECO:0000269|PubMed:29915238}. Cytoplasm {ECO:0000269|PubMed:29915238}.	0	Catalyzes the conversion of GTP to GDP through hydrolysis of the gamma-phosphate bond in GTP. When hydroxylated at C-3 of 'Lys-21' by JMJD7, may bind to RNA and play a role in translation. {ECO:0000269|PubMed:29915238}.	21				21.5808		20.5273
PEST proteolytic signal-containing nuclear protein	PCNP	Q8WW12	57092	Nucleus {ECO:0000269|PubMed:12176013}.	0	May be involved in cell cycle regulation.	70, 152				20.2372	21.8478
Nuclear receptor-binding factor 2	NRBF2	Q96F24	29982	Nucleus {ECO:0000250|UniProtKB:Q9QYK3}. Cytoplasm {ECO:0000250|UniProtKB:Q9QYK3}. Cytoplasmic vesicle {ECO:0000269|PubMed:25086043}. Cytoplasmic vesicle, autophagosome {ECO:0000305}.	0	May modulate transcriptional activation by target nuclear receptors. Can act as transcriptional activator (in vitro). {ECO:0000269|PubMed:15610520}.; Involved in starvation-induced autophagy probably by its association with PI3K complex I (PI3KC3-C1). However, effects has been described variably. Involved in the induction of starvation-induced autophagy (PubMed:24785657). Stabilzes PI3KC3-C1 asse…	252				21.0465	21.0084		20.0842	18.677	19.9337
ATPase family AAA domain-containing protein 2	ATAD2	Q6PL18	29028	Nucleus {ECO:0000269|PubMed:17998543}.	0	May be a transcriptional coactivator of the nuclear receptor ESR1 required to induce the expression of a subset of estradiol target genes, such as CCND1, MYC and E2F1. May play a role in the recruitment or occupancy of CREBBP at some ESR1 target gene promoters. May be required for histone hyperacetylation. Involved in the estrogen-induced cell proliferation and cell cycle progression of breast ca…	939					20.5695	21.4732
Superkiller complex protein 2	SKIC2	Q15477	6499	Nucleus {ECO:0000305}. Cytoplasm {ECO:0000305}.	0	Helicase; has ATPase activity. Component of the SKI complex which is thought to be involved in exosome-mediated RNA decay and associates with transcriptionally active genes in a manner dependent on PAF1 complex (PAF1C).	539				21.4336	20.5944
Bcl-2-associated transcription factor 1	BCLAF1	Q9NYF8	9774	Cytoplasm. Nucleus. Nucleus speckle {ECO:0000269|PubMed:24100041}. Nucleus, nucleoplasm {ECO:0000269|PubMed:24100041}.	0	Death-promoting transcriptional repressor. May be involved in cyclin-D1/CCND1 mRNA stability through the SNARP complex which associates with both the 3'end of the CCND1 gene and its mRNA. {ECO:0000269|PubMed:18794151}.	421, 462				21.6622	20.2987
26S proteasome non-ATPase regulatory subunit 6	PSMD6	Q15008	9861	0	0	Component of the 26S proteasome, a multiprotein complex involved in the ATP-dependent degradation of ubiquitinated proteins. This complex plays a key role in the maintenance of protein homeostasis by removing misfolded or damaged proteins, which could impair cellular functions, and by removing proteins whose functions are no longer required. Therefore, the proteasome participates in numerous cell…	372				21.5686	20.3595			19.4153	20.2495
Serine/threonine-protein kinase WNK2	WNK2	Q9Y3S1	65268	Cytoplasm {ECO:0000269|PubMed:17667937, ECO:0000269|PubMed:18593598}. Cell membrane {ECO:0000269|PubMed:18593598}.	0	Serine/threonine kinase which plays an important role in the regulation of electrolyte homeostasis, cell signaling, survival, and proliferation. Acts as an activator and inhibitor of sodium-coupled chloride cotransporters and potassium-coupled chloride cotransporters respectively. Activates SLC12A2, SCNN1A, SCNN1B, SCNN1D and SGK1 and inhibits SLC12A5. Negatively regulates the EGF-induced activat…	1859					20.8246	21.0387
RuvB-like 1	RUVBL1	Q9Y265	8607	Nucleus matrix. Nucleus, nucleoplasm. Cytoplasm. Membrane. Cytoplasm, cytoskeleton, microtubule organizing center, centrosome. Dynein axonemal particle {ECO:0000250|UniProtKB:Q9DE26}. Note=Mainly localized in the nucleus, associated with nuclear matrix or in the nuclear cytosol, although it is also present in the cytoplasm and associated with the cell membranes. In prophase and prometaphase it is…	0	Possesses single-stranded DNA-stimulated ATPase and ATP-dependent DNA helicase (3' to 5') activity; hexamerization is thought to be critical for ATP hydrolysis and adjacent subunits in the ring-like structure contribute to the ATPase activity (PubMed:17157868). Component of the NuA4 histone acetyltransferase complex which is involved in transcriptional activation of select genes principally by ac…	2				20.9428		20.8682
Clathrin heavy chain 2	CLTCL1	P53675	8218	Cytoplasmic vesicle membrane {ECO:0000250}; Peripheral membrane protein {ECO:0000250}; Cytoplasmic side {ECO:0000250}. Membrane, coated pit {ECO:0000250}; Peripheral membrane protein {ECO:0000250}; Cytoplasmic side {ECO:0000250}. Note=Cytoplasmic face of coated pits and vesicles. {ECO:0000250}.	0	Clathrin is the major protein of the polyhedral coat of coated pits and vesicles. Two different adapter protein complexes link the clathrin lattice either to the plasma membrane or to the trans-Golgi network (By similarity). {ECO:0000250}.	1621				21.192	20.6119		20.4383
Eukaryotic translation initiation factor 3 subunit D	EIF3D	O15371	8664	Cytoplasm {ECO:0000255|HAMAP-Rule:MF_03003}.	0	mRNA cap-binding component of the eukaryotic translation initiation factor 3 (eIF-3) complex, a complex required for several steps in the initiation of protein synthesis of a specialized repertoire of mRNAs (PubMed:27462815). The eIF-3 complex associates with the 40S ribosome and facilitates the recruitment of eIF-1, eIF-1A, eIF-2:GTP:methionyl-tRNAi and eIF-5 to form the 43S pre-initiation compl…	41				21.4979	20.2635
CLIP-associating protein 2	CLASP2	O75122	23122	Cytoplasm, cytoskeleton {ECO:0000269|PubMed:15631994, ECO:0000269|PubMed:20937854}. Cytoplasm, cytoskeleton, microtubule organizing center, centrosome {ECO:0000269|PubMed:16914514}. Chromosome, centromere, kinetochore {ECO:0000269|PubMed:16866869, ECO:0000269|PubMed:16914514}. Cytoplasm, cytoskeleton, spindle {ECO:0000269|PubMed:16866869, ECO:0000269|PubMed:16914514}. Golgi apparatus {ECO:0000250…	0	Microtubule plus-end tracking protein that promotes the stabilization of dynamic microtubules (PubMed:26003921). Involved in the nucleation of noncentrosomal microtubules originating from the trans-Golgi network (TGN). Required for the polarization of the cytoplasmic microtubule arrays in migrating cells towards the leading edge of the cell. May act at the cell cortex to enhance the frequency of …	1001					20.6766	21.0741
Coiled-coil domain-containing protein 102A	CCDC102A	Q96A19	92922	0	0	0	17				20.9852		20.736
Serine/threonine-protein kinase Nek9	NEK9	Q8TD19	91754	Cytoplasm {ECO:0000269|PubMed:14660563}. Nucleus {ECO:0000269|PubMed:14660563}.	0	Pleiotropic regulator of mitotic progression, participating in the control of spindle dynamics and chromosome separation. Phosphorylates different histones, myelin basic protein, beta-casein, and BICD2. Phosphorylates histone H3 on serine and threonine residues and beta-casein on serine residues. Important for G1/S transition and S phase progression. Phosphorylates NEK6 and NEK7 and stimulates th…	262					20.6282	21.0005
Synaptosomal-associated protein 29	SNAP29	O95721	9342	Cytoplasm {ECO:0000269|PubMed:23217709}. Golgi apparatus membrane {ECO:0000250|UniProtKB:Q9Z2P6}; Peripheral membrane protein {ECO:0000305}. Cytoplasmic vesicle, autophagosome membrane {ECO:0000269|PubMed:25686604}; Peripheral membrane protein {ECO:0000305}. Cell projection, cilium membrane {ECO:0000269|PubMed:25686250}; Peripheral membrane protein {ECO:0000305}. Note=Appears to be mostly membran…	0	SNAREs, soluble N-ethylmaleimide-sensitive factor-attachment protein receptors, are essential proteins for fusion of cellular membranes. SNAREs localized on opposing membranes assemble to form a trans-SNARE complex, an extended, parallel four alpha-helical bundle that drives membrane fusion. SNAP29 is a SNARE involved in autophagy through the direct control of autophagosome membrane fusion with t…	107, 191				21.7933		19.8313
Zinc finger CCHC domain-containing protein 14	ZCCHC14	Q8WYQ9	23174	0	0	0	595				21.183		20.3034
Ras-related protein Rab-21	RAB21	Q9UL25	23011	Endoplasmic reticulum membrane {ECO:0000269|PubMed:10887961}; Lipid-anchor {ECO:0000305}. Golgi apparatus, trans-Golgi network {ECO:0000269|PubMed:19745841}. Golgi apparatus membrane {ECO:0000305}. Early endosome membrane {ECO:0000269|PubMed:16525121, ECO:0000269|PubMed:25648148}. Cytoplasmic vesicle membrane {ECO:0000269|PubMed:10887961}. Cleavage furrow {ECO:0000269|PubMed:18804435}. Cell proje…	0	Small GTPase involved in membrane trafficking control (PubMed:18804435, PubMed:25648148). During the mitosis of adherent cells, controls the endosomal trafficking of integrins which is required for the successful completion of cytokinesis (PubMed:18804435). Regulates integrin internalization and recycling, but does not influence the traffic of endosomally translocated receptors in general (By sim…	47				21.2847		20.1019
Coiled-coil domain-containing protein 124	CCDC124	Q96CT7	115098	Cytoplasm, cytoskeleton, microtubule organizing center, centrosome {ECO:0000269|PubMed:23894443}. Midbody {ECO:0000269|PubMed:23894443}. Note=Colocalizes with gamma-tubulin at interphase, prophase, metaphase, and anaphase. Relocates from centrosome to midbody at telophase.	0	Required for proper progression of late cytokinetic stages. {ECO:0000269|PubMed:23894443}.	94, 121				21.6397	19.7198		19.331	20.1088	19.5307
Uncharacterized protein C1orf50	C1orf50	Q9BV19	79078	0	0	0	77				21.1863		20.1624			20.3541
AMP deaminase 2	AMPD2	Q01433	271	0	0	AMP deaminase plays a critical role in energy metabolism. Catalyzes the deamination of AMP to IMP and plays an important role in the purine nucleotide cycle. {ECO:0000269|PubMed:23911318}.	182				20.9323	20.3874
La-related protein 4B	LARP4B	Q92615	23185	Cytoplasm, cytosol {ECO:0000269|PubMed:20573744}. Note=Localized in cytoplasmic mRNP granules containing untranslated mRNAs in response to arsenite treatment. {ECO:0000269|PubMed:20573744}.	0	Stimulates mRNA translation. {ECO:0000269|PubMed:20573744}.	563				21.6001	19.694
Condensin complex subunit 2	NCAPH	Q15003	23397	Nucleus {ECO:0000269|PubMed:11694586}. Cytoplasm {ECO:0000269|PubMed:11694586}. Chromosome {ECO:0000269|PubMed:11694586}. Note=In interphase cells, the majority of the condensin complex is found in the cytoplasm, while a minority of the complex is associated with chromatin. A subpopulation of the complex however remains associated with chromosome foci in interphase cells. During mitosis, most of …	0	Regulatory subunit of the condensin complex, a complex required for conversion of interphase chromatin into mitotic-like condense chromosomes. The condensin complex probably introduces positive supercoils into relaxed DNA in the presence of type I topoisomerases and converts nicked DNA into positive knotted forms in the presence of type II topoisomerases (PubMed:11136719). Early in neurogenesis, …	630				20.9035	20.3126		20.2209
Epithelial-stromal interaction protein 1	EPSTI1	Q96J88	94240	0	0	Plays a role in M1 macrophage polarization and is required for the proper regulation of gene expression during M1 versus M2 macrophage differentiation (By similarity). Might play a role in RELA/p65 and STAT1 phosphorylation and nuclear localization upon activation of macrophages (By similarity). {ECO:0000250|UniProtKB:Q8VDI1}.	101				20.8884		20.2928
Ensconsin	MAP7	Q14244	9053	Cytoplasm, perinuclear region. Basolateral cell membrane. Cytoplasm, cytoskeleton. Note=Colocalized on microtubules. An intracellular redistribution is triggered during induction of keratinocyte terminal differentiation from microtubules with a perinuclear localization to cortical microtubules organized in spike-like bundles facing intercellular contacts.	0	Microtubule-stabilizing protein that may play an important role during reorganization of microtubules during polarization and differentiation of epithelial cells. Associates with microtubules in a dynamic manner. May play a role in the formation of intercellular contacts. Colocalization with TRPV4 results in the redistribution of TRPV4 toward the membrane and may link cytoskeletal microfilaments.…	189					20.4814	20.5589			20.1996
RWD domain-containing protein 4	RWDD4	Q6NW29	201965	0	0	0	163				20.6744		20.3512
Elongation factor-like GTPase 1	EFL1	Q7Z2Z2	79631	0	0	Involved in the biogenesis of the 60S ribosomal subunit and translational activation of ribosomes. Together with SBDS, triggers the GTP-dependent release of EIF6 from 60S pre-ribosomes in the cytoplasm, thereby activating ribosomes for translation competence by allowing 80S ribosome assembly and facilitating EIF6 recycling to the nucleus, where it is required for 60S rRNA processing and nuclear e…	714				19.8594	21.122
EF-hand domain-containing protein D2	EFHD2	Q96C19	79180	Membrane raft {ECO:0000250}. Note=In a mouse immature B-cell line WEHI-231. {ECO:0000250}.	0	May regulate B-cell receptor (BCR)-induced immature and primary B-cell apoptosis. Plays a role as negative regulator of the canonical NF-kappa-B-activating branch. Controls spontaneous apoptosis through the regulation of BCL2L1 abundance. {ECO:0000250}.	191, 197				20.7938	20.1454				19.4604
Proteasome activator complex subunit 1	PSME1	Q06323	5720	0	0	Implicated in immunoproteasome assembly and required for efficient antigen processing. The PA28 activator complex enhances the generation of class I binding peptides by altering the cleavage pattern of the proteasome.	190				20.2348		20.7018
Probable ATP-dependent RNA helicase DDX20	DDX20	Q9UHI6	11218	Cytoplasm. Nucleus, gem. Note=Localized in subnuclear structures next to coiled bodies, called Gemini of Cajal bodies (Gems).	0	The SMN complex plays a catalyst role in the assembly of small nuclear ribonucleoproteins (snRNPs), the building blocks of the spliceosome. Thereby, plays an important role in the splicing of cellular pre-mRNAs. Most spliceosomal snRNPs contain a common set of Sm proteins SNRPB, SNRPD1, SNRPD2, SNRPD3, SNRPE, SNRPF and SNRPG that assemble in a heptameric protein ring on the Sm site of the small n…	634					20.3333	20.5193
Arfaptin-2	ARFIP2	P53365	23647	Golgi apparatus {ECO:0000269|PubMed:22981988}. Golgi apparatus, trans-Golgi network membrane {ECO:0000269|PubMed:21239483, ECO:0000269|PubMed:22679020, ECO:0000269|PubMed:26507660, ECO:0000269|PubMed:31204568}.	0	Plays a role in constitutive metalloproteinase (MMP) secretion from the trans Golgi network. May have important functions during vesicle biogenesis at certain cargo subdomains, which could be predominantly utilized by secreted MMPs, such as MMP7 and MMP2 (PubMed:26507660). Participates also in autophagy by regulating the starvation-depdendent trafficking of ATG9A vesicles which deliver the PI4-ki…	92				21.0826		19.7017
Small ribosomal subunit protein mS39	PTCD3	Q96EY7	55037	Mitochondrion {ECO:0000269|PubMed:19427859, ECO:0000269|PubMed:23908630}.	0	Mitochondrial RNA-binding protein that has a role in mitochondrial translation. {ECO:0000269|PubMed:19427859}.	67				20.1986		20.5856
Twinfilin-1	TWF1	Q12792	5756	Cytoplasm. Cytoplasm, cytoskeleton {ECO:0000250}. Note=Diffuse cytoplasmic localization with perinuclear and G-actin-rich cortical actin structures sublocalization. Also found at membrane ruffles and cell-cell contacts (By similarity). {ECO:0000250}.	0	Actin-binding protein involved in motile and morphological processes. Inhibits actin polymerization, likely by sequestering G-actin. By capping the barbed ends of filaments, it also regulates motility. Seems to play an important role in clathrin-mediated endocytosis and distribution of endocytic organelles (By similarity). {ECO:0000250}.	171					20.1771	20.5962
E3 ubiquitin-protein ligase HUWE1	HUWE1	Q7Z6Z7	10075	Cytoplasm {ECO:0000269|PubMed:19713937}. Nucleus {ECO:0000269|PubMed:19713937}. Note=Mainly expressed in the cytoplasm of most tissues, except in the nucleus of spermatogonia, primary spermatocytes and neuronal cells (By similarity). Predominantly cytosolic or perinuclear in some colorectal carcinoma cells. {ECO:0000250|UniProtKB:Q7TMY8}.	0	E3 ubiquitin-protein ligase which mediates ubiquitination and subsequent proteasomal degradation of target proteins (PubMed:15989957, PubMed:19713937, PubMed:15567145, PubMed:15767685, PubMed:18488021, PubMed:17567951, PubMed:19037095, PubMed:20534529). Regulates apoptosis by catalyzing the polyubiquitination and degradation of MCL1 (PubMed:15989957). Mediates monoubiquitination of DNA polymerase…	1917				21.1403	19.632
Multivesicular body subunit 12A	MVB12A	Q96EY5	93343	Cytoplasm. Nucleus. Endosome. Cytoplasm, cytoskeleton, microtubule organizing center, centrosome. Late endosome membrane {ECO:0000305}; Peripheral membrane protein {ECO:0000305}. Note=Colocalizes with F-actin. Some fraction may be nuclear.	0	Component of the ESCRT-I complex, a regulator of vesicular trafficking process. Required for the sorting of endocytic ubiquitinated cargos into multivesicular bodies. May be involved in the ligand-mediated internalization and down-regulation of EGF receptor. {ECO:0000269|PubMed:16895919}.	229				20.7337		19.9724
PDZ and LIM domain protein 3	PDLIM3	Q53GG5	27295	Cytoplasm, myofibril, sarcomere, Z line {ECO:0000269|PubMed:10063829}. Note=Localizes to myofiber Z-lines.	0	May play a role in the organization of actin filament arrays within muscle cells. {ECO:0000250}.	280				20.5409		20.1521
Bardet-Biedl syndrome 7 protein	BBS7	Q8IWZ6	55212	Cell projection, cilium membrane {ECO:0000269|PubMed:17574030, ECO:0000269|PubMed:22072986}. Cytoplasm {ECO:0000269|PubMed:22072986}. Cytoplasm, cytoskeleton, microtubule organizing center, centrosome, centriolar satellite {ECO:0000269|PubMed:22072986}. Cytoplasm, cytoskeleton, cilium basal body {ECO:0000250|UniProtKB:Q8K2G4}.	0	The BBSome complex is thought to function as a coat complex required for sorting of specific membrane proteins to the primary cilia. The BBSome complex is required for ciliogenesis but is dispensable for centriolar satellite function. This ciliogenic function is mediated in part by the Rab8 GDP/GTP exchange factor, which localizes to the basal body and contacts the BBSome. Rab8(GTP) enters the pr…	612					20.2011	20.4546			19.4441
WASH complex subunit 2A	WASHC2A	Q641Q2	387680	Early endosome membrane {ECO:0000269|PubMed:28892079}. Cell membrane {ECO:0000250|UniProtKB:Q9Y4E1}.	0	Acts at least in part as component of the WASH core complex whose assembly at the surface of endosomes inhibits WASH nucleation-promoting factor (NPF) activity in recruiting and activating the Arp2/3 complex to induce actin polymerization and is involved in the fission of tubules that serve as transport intermediates during endosome sorting. Mediates the recruitment of the WASH core complex to en…	557, 946				22.2194	18.3971
AP-3 complex subunit sigma-2	AP3S2	P59780	10239	Golgi apparatus. Cytoplasmic vesicle membrane {ECO:0000250}; Peripheral membrane protein {ECO:0000250}; Cytoplasmic side {ECO:0000250}. Note=Component of the coat surrounding the cytoplasmic face of coated vesicles located at the Golgi complex. {ECO:0000250}.	0	Part of the AP-3 complex, an adaptor-related complex which is not clathrin-associated. The complex is associated with the Golgi region as well as more peripheral structures. It facilitates the budding of vesicles from the Golgi membrane and may be directly involved in trafficking to lysosomes. In concert with the BLOC-1 complex, AP-3 is required to target cargos into vesicles assembled at cell bo…	166				20.7147	19.8724
Rho guanine nucleotide exchange factor 2	ARHGEF2	Q92974	9181	Cytoplasm, cytoskeleton {ECO:0000269|PubMed:11912491, ECO:0000269|PubMed:21887730, ECO:0000269|PubMed:9857026}. Cytoplasm {ECO:0000269|PubMed:15827085, ECO:0000269|PubMed:21887730}. Cell junction, tight junction {ECO:0000269|PubMed:19043560}. Golgi apparatus {ECO:0000269|PubMed:15827085}. Cytoplasm, cytoskeleton, spindle {ECO:0000269|PubMed:17488622}. Cell projection, ruffle membrane {ECO:0000269…	0	Activates Rho-GTPases by promoting the exchange of GDP for GTP. May be involved in epithelial barrier permeability, cell motility and polarization, dendritic spine morphology, antigen presentation, leukemic cell differentiation, cell cycle regulation, innate immune response, and cancer. Binds Rac-GTPases, but does not seem to promote nucleotide exchange activity toward Rac-GTPases, which was uniq…	799				20.7837	19.801				19.987
Afadin	AFDN	P55196	4301	Cell junction, adherens junction {ECO:0000269|PubMed:30463011}. Note=Not found at cell-matrix AJs. {ECO:0000250|UniProtKB:O35889}.	0	Belongs to an adhesion system, probably together with the E-cadherin-catenin system, which plays a role in the organization of homotypic, interneuronal and heterotypic cell-cell adherens junctions (AJs) (By similarity). Nectin- and actin-filament-binding protein that connects nectin to the actin cytoskeleton (PubMed:11024295). May play a key role in the organization of epithelial structures of th…	520				20.4804	19.9199				19.6785
Ribonuclease P protein subunit p29	POP4	O95707	10775	Nucleus, nucleolus {ECO:0000269|PubMed:10352175}.	0	Component of ribonuclease P, a ribonucleoprotein complex that generates mature tRNA molecules by cleaving their 5'-ends. {ECO:0000269|PubMed:10024167, ECO:0000269|PubMed:10352175, ECO:0000269|PubMed:30454648}.	2				20.8001		19.5968			19.2262
Rab-like protein 3	RABL3	Q5HYI8	285282	0	0	Required for KRAS signaling regulation and modulation of cell proliferation (PubMed:31406347). Regulator of KRAS prenylation, and probably prenylation of other small GTPases (PubMed:31406347). Required for lymphocyte development and function (By similarity). Not required for myeloid cell development (By similarity). {ECO:0000250|UniProtKB:Q9D4V7, ECO:0000269|PubMed:31406347}.	231				20.7634	19.6318
Inosine-5'-monophosphate dehydrogenase 2	IMPDH2	P12268	3615	Cytoplasm {ECO:0000269|PubMed:14766016}. Nucleus {ECO:0000269|PubMed:14766016}. Cytoplasm, cytosol {ECO:0000269|PubMed:31337707}. Note=Can form fiber-like subcellular structures termed 'cytoophidia' in response to intracellular guanine-nucleotide depletion. {ECO:0000269|PubMed:24477477, ECO:0000269|PubMed:31337707}.	0	Catalyzes the conversion of inosine 5'-phosphate (IMP) to xanthosine 5'-phosphate (XMP), the first committed and rate-limiting step in the de novo synthesis of guanine nucleotides, and therefore plays an important role in the regulation of cell growth (PubMed:7903306, PubMed:7763314). Could also have a single-stranded nucleic acid-binding activity and could play a role in RNA and/or DNA metabolis…	422				20.9136		19.4681
CUE domain-containing protein 2	CUEDC2	Q9H467	79004	Cytoplasm {ECO:0000269|PubMed:17347654}. Nucleus {ECO:0000269|PubMed:17347654}.	0	Down-regulates ESR1 protein levels through the ubiquitination-proteasome pathway, regardless of the presence of 17 beta-estradiol. Also involved in 17 beta-estradiol-induced ESR1 degradation. Controls PGR protein levels through a similar mechanism. {ECO:0000269|PubMed:17347654, ECO:0000269|PubMed:21572428}.	209, 279				20.8589	19.4969
5'-3' DNA helicase ZGRF1	ZGRF1	Q86YA3	55345	Membrane {ECO:0000305}; Single-pass membrane protein {ECO:0000305}.	1944..1964; /note="Helical"; /evidence="ECO:0000255"	0	252					20.0037	20.243
Tropomodulin-3	TMOD3	Q9NYL9	29766	Cytoplasm, cytoskeleton {ECO:0000250}.	0	Blocks the elongation and depolymerization of the actin filaments at the pointed end. The Tmod/TM complex contributes to the formation of the short actin protofilament, which in turn defines the geometry of the membrane skeleton (By similarity). {ECO:0000250}.	96				20.9656		19.2572
26S proteasome regulatory subunit 7	PSMC2	P35998	5701	Cytoplasm {ECO:0000269|PubMed:22078707}. Note=Colocalizes with TRIM5 in cytoplasmic bodies. {ECO:0000269|PubMed:22078707}.	0	Component of the 26S proteasome, a multiprotein complex involved in the ATP-dependent degradation of ubiquitinated proteins. This complex plays a key role in the maintenance of protein homeostasis by removing misfolded or damaged proteins, which could impair cellular functions, and by removing proteins whose functions are no longer required. Therefore, the proteasome participates in numerous cell…	422				20.6693	19.4909				19.0115
Serine/threonine-protein kinase 26	STK26	Q9P289	51765	Cytoplasm {ECO:0000269|PubMed:17360971, ECO:0000269|PubMed:27807006}. Golgi apparatus {ECO:0000269|PubMed:15037601, ECO:0000269|PubMed:27807006}. Note=Colocalized with RIPOR1 in the Golgi of serum-starved cells and relocated to cytoplasmic punctae, probably vesicular compartments, along with RIPOR1 upon serum stimulation in a Rho- and PDCD10-dependent manner (PubMed:27807006). {ECO:0000269|PubMed…	0	Mediator of cell growth (PubMed:11641781, PubMed:17360971). Modulates apoptosis (PubMed:11641781, PubMed:17360971). In association with STK24 negatively regulates Golgi reorientation in polarized cell migration upon RHO activation (PubMed:27807006). {ECO:0000269|PubMed:11641781, ECO:0000269|PubMed:17360971, ECO:0000269|PubMed:27807006}.	233				20.1469		19.9682			19.9569
Charged multivesicular body protein 4b	CHMP4B	Q9H444	128866	Cytoplasm, cytosol {ECO:0000269|PubMed:15511219}. Late endosome membrane {ECO:0000269|PubMed:15511219, ECO:0000305|PubMed:12860994}; Peripheral membrane protein {ECO:0000305}. Midbody {ECO:0000269|PubMed:21310966, ECO:0000269|PubMed:22422861}. Nucleus envelope {ECO:0000269|PubMed:26040712}. Note=Recruited to the nuclear envelope by CHMP7 during late anaphase (PubMed:26040712). Localizes transient…	0	Probable core component of the endosomal sorting required for transport complex III (ESCRT-III) which is involved in multivesicular bodies (MVBs) formation and sorting of endosomal cargo proteins into MVBs. MVBs contain intraluminal vesicles (ILVs) that are generated by invagination and scission from the limiting membrane of the endosome and mostly are delivered to lysosomes enabling degradation …	6				20.5461		19.5121			19.5049
A-kinase anchor protein 1, mitochondrial	AKAP1	Q92667	8165	Mitochondrion outer membrane {ECO:0000250|UniProtKB:O08715}. Mitochondrion {ECO:0000250|UniProtKB:O08715}.	0	Binds to type I and II regulatory subunits of protein kinase A and anchors them to the cytoplasmic face of the mitochondrial outer membrane (By similarity). Involved in mitochondrial-mediated antiviral innate immunity (PubMed:31522117). Promotes translocation of NDUFS1 into mitochondria to regulate mitochondrial membrane respiratory chain NADH dehydrogenase (Complex I) activity (By similarity). {…	153, 160				20.9804	19.0513
RNA-binding protein 10	RBM10	P98175	8241	Nucleus {ECO:0000269|PubMed:18315527}. Note=In the extranucleolar nucleoplasm constitutes hundreds of nuclear domains, which dynamically change their structures in a reversible manner. Upon globally reducing RNA polymerase II transcription, the nuclear bodies enlarge and decrease in number. They occur closely adjacent to nuclear speckles or IGCs (interchromatin granule clusters) but coincide with…	0	May be involved in post-transcriptional processing, most probably in mRNA splicing. Binds to RNA homopolymers, with a preference for poly(G) and poly(U) and little for poly(A) (By similarity). May bind to specific miRNA hairpins (PubMed:28431233). {ECO:0000250|UniProtKB:P70501, ECO:0000269|PubMed:18315527, ECO:0000269|PubMed:28431233}.	464				20.07	19.8639
Heat shock 70 kDa protein 4	HSPA4	P34932	3308	Cytoplasm {ECO:0000305}.	0	0	674				20.1209	19.6342		19.5591		19.474
60 kDa heat shock protein, mitochondrial	HSPD1	P10809	3329	Mitochondrion matrix.	0	Chaperonin implicated in mitochondrial protein import and macromolecular assembly. Together with Hsp10, facilitates the correct folding of imported proteins. May also prevent misfolding and promote the refolding and proper assembly of unfolded polypeptides generated under stress conditions in the mitochondrial matrix (PubMed:1346131, PubMed:11422376). The functional units of these chaperonins con…	91				20.3719	19.3497
Kinesin-like protein KIF23	KIF23	Q02241	9493	Nucleus. Cytoplasm, cytoskeleton, spindle. Midbody, Midbody ring {ECO:0000269|PubMed:16213214}. Note=Localizes to the interzone of mitotic spindles. Detected at the midbody during later stages of mitotic cytokinesis.	0	Component of the centralspindlin complex that serves as a microtubule-dependent and Rho-mediated signaling required for the myosin contractile ring formation during the cell cycle cytokinesis. Essential for cytokinesis in Rho-mediated signaling. Required for the localization of ECT2 to the central spindle. Plus-end-directed motor enzyme that moves antiparallel microtubules in vitro. {ECO:0000269|…	636				20.2835		19.3604
Nonsense-mediated mRNA decay factor SMG9	SMG9	Q9H0W8	56006	0	0	Involved in nonsense-mediated decay (NMD) of mRNAs containing premature stop codons (PubMed:19417104). Is recruited by release factors to stalled ribosomes together with SMG1 and SMG8 (forming the SMG1C protein kinase complex) and, in the SMG1C complex, is required for the efficient association between SMG1 and SMG8 (PubMed:19417104). Plays a role in brain, heart, and eye development (By similari…	70					19.9406	19.6575
Peroxisomal targeting signal 1 receptor	PEX5	P50542	5830	Cytoplasm {ECO:0000269|PubMed:7719337}. Peroxisome membrane {ECO:0000269|PubMed:7706321, ECO:0000269|PubMed:7719337}; Peripheral membrane protein. Note=Its distribution appears to be dynamic. It is probably a cycling receptor found mainly in the cytoplasm and as well associated to the peroxisomal membrane through a docking factor (PEX13).	0	Binds to the C-terminal PTS1-type tripeptide peroxisomal targeting signal (SKL-type) and plays an essential role in peroxisomal protein import. {ECO:0000269|PubMed:7706321, ECO:0000269|PubMed:7719337, ECO:0000269|PubMed:7790377}.	28				19.9461		19.5852
Mitogen-activated protein kinase kinase kinase kinase 5	MAP4K5	Q9Y4K4	11183	Cytoplasm {ECO:0000269|PubMed:9038372}.	0	May play a role in the response to environmental stress. Appears to act upstream of the JUN N-terminal pathway. {ECO:0000269|PubMed:9038372}.	341				20.1841	19.3008
Nucleophosmin	NPM1	P06748	4869	Nucleus, nucleolus {ECO:0000269|PubMed:19208757, ECO:0000269|PubMed:22528486, ECO:0000269|PubMed:25818168, ECO:0000269|PubMed:25956029}. Nucleus, nucleoplasm {ECO:0000269|PubMed:25818168}. Cytoplasm, cytoskeleton, microtubule organizing center, centrosome {ECO:0000269|PubMed:14654843}. Note=Generally nucleolar, but is translocated to the nucleoplasm in case of serum starvation or treatment with a…	0	Involved in diverse cellular processes such as ribosome biogenesis, centrosome duplication, protein chaperoning, histone assembly, cell proliferation, and regulation of tumor suppressors p53/TP53 and ARF. Binds ribosome presumably to drive ribosome nuclear export. Associated with nucleolar ribonucleoprotein structures and bind single-stranded nucleic acids. Acts as a chaperonin for the core histo…	267				20.3514	19.127		20.1152	20.2013	20.3286
ATP-dependent RNA helicase A	DHX9	Q08211	1660	Nucleus {ECO:0000269|PubMed:10198287, ECO:0000269|PubMed:10207077, ECO:0000269|PubMed:11687588, ECO:0000269|PubMed:16375861, ECO:0000269|PubMed:17303075, ECO:0000269|PubMed:9162007}. Nucleus, nucleoplasm {ECO:0000269|PubMed:28221134}. Nucleus, nucleolus {ECO:0000269|PubMed:12429849}. Cytoplasm {ECO:0000269|PubMed:10198287, ECO:0000269|PubMed:10207077, ECO:0000269|PubMed:16375861, ECO:0000269|PubM…	0	Multifunctional ATP-dependent nucleic acid helicase that unwinds DNA and RNA in a 3' to 5' direction and that plays important roles in many processes, such as DNA replication, transcriptional activation, post-transcriptional RNA regulation, mRNA translation and RNA-mediated gene silencing (PubMed:9111062, PubMed:11416126, PubMed:12711669, PubMed:15355351, PubMed:16680162, PubMed:17531811, PubMed:…	146				19.9352	19.3094
E3 ubiquitin-protein ligase TRIP12	TRIP12	Q14669	9320	Nucleus, nucleoplasm {ECO:0000269|PubMed:20208519}.	0	E3 ubiquitin-protein ligase involved in ubiquitin fusion degradation (UFD) pathway and regulation of DNA repair (PubMed:19028681, PubMed:22884692). Part of the ubiquitin fusion degradation (UFD) pathway, a process that mediates ubiquitination of protein at their N-terminus, regardless of the presence of lysine residues in target proteins (PubMed:19028681). Acts as a key regulator of DNA damage re…	1038					19.5259	19.6029
Centrosome-associated protein ALMS1	ALMS1	Q8TCU4	7840	Cytoplasm. Cytoplasm, cytoskeleton, microtubule organizing center, centrosome {ECO:0000269|PubMed:14654843}. Cytoplasm, cytoskeleton, cilium basal body. Cytoplasm, cytoskeleton, spindle pole. Note=Associated with centrosomes and basal bodies at the base of primary cilia. Specifically locates to the proximal ends of centrioles and basal bodies. Colocalizes partially with NCAPD2 at these sites. Dur…	0	Involved in PCM1-dependent intracellular transport. Required, directly or indirectly, for the localization of NCAPD2 to the proximal ends of centrioles. Required for proper formation and/or maintenance of primary cilia (PC), microtubule-based structures that protrude from the surface of epithelial cells. {ECO:0000269|PubMed:17954613}.	1529				19.8369		19.2847
DDRGK domain-containing protein 1	DDRGK1	Q96HY6	65992	Endoplasmic reticulum {ECO:0000269|PubMed:20018847, ECO:0000269|PubMed:32160526}. Endoplasmic reticulum membrane {ECO:0000269|PubMed:32160526}. Note=Localizes to the endoplasmic reticulum membrane in response to endoplasmic reticulum stress. {ECO:0000269|PubMed:32160526}.	0	Substrate adapter for ufmylation, the covalent attachment of the ubiquitin-like modifier UFM1 to substrate proteins, which plays a key role in reticulophagy (also called ER-phagy) (PubMed:32160526). In response to endoplasmic reticulum stress, promotes recruitment of the E3 UFM1-protein ligase UFL1 to the endoplasmic reticulum membrane: in turn, UFL1 mediates ufmylation of proteins such as RPN1 a…	227				20.3821		18.7363
Splicing factor 45	RBM17	Q96I25	84991	Nucleus {ECO:0000269|PubMed:9731529}.	0	Splice factor that binds to the single-stranded 3'AG at the exon/intron border and promotes its utilization in the second catalytic step. Involved in the regulation of alternative splicing and the utilization of cryptic splice sites. Promotes the utilization of a cryptic splice site created by the beta-110 mutation in the HBB gene. The resulting frameshift leads to sickle cell anemia. {ECO:000026…	33				20.1592		18.7422
Centrosome and spindle pole-associated protein 1	CSPP1	Q1MSJ5	79848	Cytoplasm, cytoskeleton, microtubule organizing center, centrosome. Cytoplasm, cytoskeleton, spindle. Cytoplasm, cytoskeleton, spindle pole {ECO:0000250}. Note=Associated with mitotic spindles.	0	May play a role in cell-cycle-dependent microtubule organization. {ECO:0000269|PubMed:16826565}.	181				20.4002	18.3587
Ubiquitin-ribosomal protein eL40 fusion protein;Ubiquitin;Large ribosomal subunit protein eL40;Ubiquitin-ribosomal protein eS31 fusion protein;Ubiquitin;Small ribosomal subunit protein eS31;Polyubiquitin-B;Ubiquitin;Polyubiquitin-C;Ubiquitin	UBA52	P62987	7311	[Ubiquitin]: Cytoplasm {ECO:0000250}. Nucleus {ECO:0000250}.; [60S ribosomal protein L40]: Cytoplasm {ECO:0000250}.	0	[Ubiquitin]: Exists either covalently attached to another protein, or free (unanchored). When covalently bound, it is conjugated to target proteins via an isopeptide bond either as a monomer (monoubiquitin), a polymer linked via different Lys residues of the ubiquitin (polyubiquitin chains) or a linear polymer linked via the initiator Met of the ubiquitin (linear polyubiquitin chains). Polyubiqui…	6				19.5224	18.9759		19.4354		19.2361
Plastin-3	PLS3	P13797	5358	Cytoplasm.	0	Actin-bundling protein found in intestinal microvilli, hair cell stereocilia, and fibroblast filopodia. May play a role in the regulation of bone development.	91					19.1697	19.2936
Cyclin-D1-binding protein 1	CCNDBP1	O95273	23582	Cytoplasm. Nucleus.	0	May negatively regulate cell cycle progression. May act at least in part via inhibition of the cyclin-D1/CDK4 complex, thereby preventing phosphorylation of RB1 and blocking E2F-dependent transcription. {ECO:0000269|PubMed:10801854}.	170				19.1901		18.2354
Hemicentin-1	HMCN1	Q96RW7	83872	Secreted, extracellular space, extracellular matrix, basement membrane {ECO:0000250|UniProtKB:D3YXG0}. Cytoplasm {ECO:0000250|UniProtKB:D3YXG0}. Cell junction {ECO:0000250|UniProtKB:D3YXG0}. Cleavage furrow {ECO:0000250|UniProtKB:D3YXG0}. Note=The antibody used to determine subcellular location does not distinguish between HMCN1 and HMCN2. {ECO:0000250|UniProtKB:D3YXG0}.	0	Promotes cleavage furrow maturation during cytokinesis in preimplantation embryos. May play a role in the architecture of adhesive and flexible epithelial cell junctions. May play a role during myocardial remodeling by imparting an effect on cardiac fibroblast migration. {ECO:0000250|UniProtKB:D3YXG0}.	72				29.7391
KN motif and ankyrin repeat domain-containing protein 2	KANK2	Q63ZY3	25959	Cytoplasm {ECO:0000269|PubMed:17476305, ECO:0000269|PubMed:17996375, ECO:0000269|PubMed:22371500, ECO:0000269|PubMed:25961457}. Mitochondrion {ECO:0000269|PubMed:22371500}.	0	Involved in transcription regulation by sequestering in the cytoplasm nuclear receptor coactivators such as NCOA1, NCOA2 and NCOA3 (PubMed:17476305). Involved in regulation of caspase-independent apoptosis by sequestering the proapoptotic factor AIFM1 in mitochondria (PubMed:22371500). Pro-apoptotic stimuli can induce its proteasomal degradation allowing the translocation of AIFM1 to the nucleus …	500, 503				29.2852
AF4/FMR2 family member 1	AFF1	P51825	4299	Nucleus {ECO:0000305}.	0	0	1066, 1067						24.5439
Trinucleotide repeat-containing gene 18 protein	TNRC18	O15417	84629	0	0	0	270				23.5091
Heterogeneous nuclear ribonucleoprotein F;Heterogeneous nuclear ribonucleoprotein F, N-terminally processed	HNRNPF	P52597	3185	Nucleus, nucleoplasm.	0	Component of the heterogeneous nuclear ribonucleoprotein (hnRNP) complexes which provide the substrate for the processing events that pre-mRNAs undergo before becoming functional, translatable mRNAs in the cytoplasm. Plays a role in the regulation of alternative splicing events. Binds G-rich sequences in pre-mRNAs and keeps target RNA in an unfolded state. {ECO:0000269|PubMed:20526337}.	224				23.502			22.1975	20.5577	22.1945
Actin nucleation-promoting factor WASL	WASL	O00401	8976	Cytoplasm, cytoskeleton {ECO:0000269|PubMed:9422512}. Nucleus {ECO:0000269|PubMed:16767080}. Cytoplasm {ECO:0000250|UniProtKB:Q91YD9}. Note=Preferentially localized in the cytoplasm when phosphorylated and in the nucleus when unphosphorylated (By similarity). Exported from the nucleus by an nuclear export signal (NES)-dependent mechanism to the cytoplasm (By similarity). {ECO:0000250|UniProtKB:Q9…	0	Regulates actin polymerization by stimulating the actin-nucleating activity of the Arp2/3 complex (PubMed:9422512, PubMed:16767080, PubMed:19366662, PubMed:19487689, PubMed:22847007, PubMed:22921828). Involved in various processes, such as mitosis and cytokinesis, via its role in the regulation of actin polymerization (PubMed:9422512, PubMed:19366662, PubMed:19487689, PubMed:22847007, PubMed:2292…	420					23.383
Zinc finger protein 780B	ZNF780B	Q9Y6R6	163131	Nucleus {ECO:0000305}.	0	May be involved in transcriptional regulation. {ECO:0000250}.	240				23.2654
Rho GTPase-activating protein 15	ARHGAP15	Q53QZ3	55843	Cytoplasm {ECO:0000269|PubMed:12650940}. Membrane {ECO:0000269|PubMed:12650940}; Peripheral membrane protein {ECO:0000269|PubMed:12650940}.	0	GTPase activator for the Rho-type GTPases by converting them to an inactive GDP-bound state. Has activity toward RAC1. Overexpression results in an increase in actin stress fibers and cell contraction. {ECO:0000269|PubMed:12650940}.	96				23.1906
Band 4.1-like protein 3;Band 4.1-like protein 3, N-terminally processed	EPB41L3	Q9Y2J2	23136	Cytoplasm, cytoskeleton {ECO:0000250}. Cell junction {ECO:0000269|PubMed:9892180}. Cell membrane {ECO:0000269|PubMed:9892180}; Peripheral membrane protein {ECO:0000269|PubMed:9892180}; Cytoplasmic side {ECO:0000269|PubMed:9892180}. Cytoplasm {ECO:0000269|PubMed:9892180}. Note=Detected in the cytoplasm of actively dividing cells.	0	Tumor suppressor that inhibits cell proliferation and promotes apoptosis. Modulates the activity of protein arginine N-methyltransferases, including PRMT3 and PRMT5. {ECO:0000269|PubMed:15334060, ECO:0000269|PubMed:15737618, ECO:0000269|PubMed:16420693, ECO:0000269|PubMed:9892180}.	1071				23.1887					20.4304
Pyrroline-5-carboxylate reductase 3	PYCR3	Q53H96	65263	Cytoplasm {ECO:0000269|PubMed:23024808}.	0	Enzyme that catalyzes the last step in proline biosynthesis. Proline is synthesized from either glutamate or ornithine; both are converted to pyrroline-5-carboxylate (P5C), and then to proline via pyrroline-5-carboxylate reductases (PYCRs). PYCRL is exclusively linked to the conversion of ornithine to proline. {ECO:0000269|PubMed:23024808}.	218						22.9246			23.5473
Peroxisomal membrane protein PEX14	PEX14	O75381	5195	Peroxisome membrane {ECO:0000269|PubMed:19197237}; Peripheral membrane protein {ECO:0000269|PubMed:19197237}; Cytoplasmic side {ECO:0000269|PubMed:19197237}.	0	Peroxisome membrane protein that is an essential component of the peroxisomal import machinery. Functions as a docking factor for the predominantly cytoplasmic PTS1 receptor (PEX5). Plays a key role for peroxisome movement through a direct interaction with tubulin. {ECO:0000269|PubMed:21525035, ECO:0000269|PubMed:9653144}.	246				22.9139
LIM and calponin homology domains-containing protein 1	LIMCH1	Q9UPQ0	22998	Cytoplasm, cytoskeleton, stress fiber {ECO:0000269|PubMed:28228547}.	0	Actin stress fibers-associated protein that activates non-muscle myosin IIa. Activates the non-muscle myosin IIa complex by promoting the phosphorylation of its regulatory subunit MRLC/MYL9. Through the activation of non-muscle myosin IIa, positively regulates actin stress fibers assembly and stabilizes focal adhesions. It therefore negatively regulates cell spreading and cell migration. {ECO:000…	588				22.8618
Polyadenylate-binding protein 1	PABPC1	P11940	26986	Cytoplasm {ECO:0000269|PubMed:20573744, ECO:0000269|PubMed:21883093, ECO:0000269|PubMed:28733330, ECO:0000269|PubMed:31649314, ECO:0000269|PubMed:7908267, ECO:0000269|PubMed:9582337}. Cytoplasm, Stress granule {ECO:0000269|PubMed:21883093, ECO:0000269|PubMed:22872150, ECO:0000269|PubMed:27573237}. Nucleus {ECO:0000269|PubMed:18799579, ECO:0000269|PubMed:9582337}. Cell projection, lamellipodium {E…	0	Binds the poly(A) tail of mRNA, including that of its own transcript, and regulates processes of mRNA metabolism such as pre-mRNA splicing and mRNA stability (PubMed:11051545, PubMed:17212783, PubMed:25480299). Its function in translational initiation regulation can either be enhanced by PAIP1 or repressed by PAIP2 (PubMed:11051545, PubMed:20573744). Can probably bind to cytoplasmic RNA sequences…	512, 620				22.8421					21.206
Putative ribosomal protein uL10-like;Large ribosomal subunit protein uL10	RPLP0P6	Q8NHW5	0	0	0	Ribosomal protein P0 is the functional equivalent of E.coli protein L10. {ECO:0000250}.	134				22.6272					20.557
Ataxin-10	ATXN10	Q9UBB4	25814	Cytoplasm, perinuclear region {ECO:0000269|PubMed:16498633}.	0	Necessary for the survival of cerebellar neurons. Induces neuritogenesis by activating the Ras-MAP kinase pathway. May play a role in the maintenance of a critical intracellular glycosylation level and homeostasis. {ECO:0000250}.	467				22.475
Serine/threonine-protein phosphatase 6 regulatory ankyrin repeat subunit A	ANKRD28	O15084	23243	Nucleus, nucleoplasm {ECO:0000269|PubMed:16564677}. Note=Seems to be excluded from nucleoli.	0	Putative regulatory subunit of protein phosphatase 6 (PP6) that may be involved in the recognition of phosphoprotein substrates. Involved in the PP6-mediated dephosphorylation of NFKBIE opposing its degradation in response to TNF-alpha. Selectively inhibits the phosphatase activity of PPP1C. Targets PPP1C to modulate HNRPK phosphorylation. {ECO:0000269|PubMed:16564677, ECO:0000269|PubMed:18186651…	1008				22.4237
Liprin-alpha-1	PPFIA1	Q13136	8500	Cytoplasm {ECO:0000269|PubMed:7796809}. Note=Colocalizes with PTPRF at the ends of focal adhesions most proximal to the cell nucleus.	0	May regulate the disassembly of focal adhesions. May localize receptor-like tyrosine phosphatases type 2A at specific sites on the plasma membrane, possibly regulating their interaction with the extracellular environment and their association with substrates. {ECO:0000269|PubMed:7796809}.	756				22.3461					20.1909
ATP-dependent RNA helicase DDX3X	DDX3X	O00571	1654	Cell membrane {ECO:0000269|PubMed:23413191, ECO:0000269|PubMed:29899501}. Nucleus {ECO:0000269|PubMed:10329544, ECO:0000269|PubMed:15507209, ECO:0000269|PubMed:16818630, ECO:0000269|PubMed:18596238, ECO:0000269|PubMed:18636090, ECO:0000269|PubMed:22034099, ECO:0000269|PubMed:29899501, ECO:0000269|PubMed:30131165, ECO:0000269|PubMed:31575075}. Cytoplasm {ECO:0000269|PubMed:10329544, ECO:0000269|Pu…	0	Multifunctional ATP-dependent RNA helicase (PubMed:17357160, PubMed:21589879, PubMed:31575075). The ATPase activity can be stimulated by various ribo-and deoxynucleic acids indicative for a relaxed substrate specificity (PubMed:29222110). In vitro can unwind partially double-stranded DNA with a preference for 5'-single-stranded DNA overhangs (PubMed:17357160, PubMed:21589879). Binds RNA G-quadrup…	81				22.2402					20.3619
Inhibitor of Bruton tyrosine kinase	IBTK	Q9P2D0	25998	Cytoplasm. Membrane; Peripheral membrane protein. Note=Translocates to the plasma membrane upon IgM stimulation.; [Isoform 2]: Nucleus.	0	Acts as an inhibitor of BTK tyrosine kinase activity, thereby playing a role in B-cell development. Down-regulates BTK kinase activity, leading to interference with BTK-mediated calcium mobilization and NF-kappa-B-driven transcription. {ECO:0000269|PubMed:11577348}.	1145, 1187				22.1013
Poly(rC)-binding protein 2	PCBP2	Q15366	5094	Nucleus {ECO:0000269|PubMed:19029303}. Cytoplasm {ECO:0000269|PubMed:19029303}. Note=Loosely bound in the nucleus. May shuttle between the nucleus and the cytoplasm.	0	Single-stranded nucleic acid binding protein that binds preferentially to oligo dC. Major cellular poly(rC)-binding protein. Binds also poly(rU). Negatively regulates cellular antiviral responses mediated by MAVS signaling (PubMed:19881509). It acts as an adapter between MAVS and the E3 ubiquitin ligase ITCH, therefore triggering MAVS ubiquitination and degradation (PubMed:19881509). {ECO:0000269…	185				21.9858			19.4885		20.4997
ATP-binding cassette sub-family F member 2	ABCF2	Q9UG63	10061	0	0	0	351				21.9706
Neuron navigator 1	NAV1	Q8NEY1	89796	Cytoplasm, cytoskeleton {ECO:0000250}. Note=Associates with a subset of microtubule plus ends. Enriched in neuronal growth cones (By similarity). {ECO:0000250}.	0	May be involved in neuronal migration. {ECO:0000250}.	519				21.9277
Vacuolar protein sorting-associated protein 4A;Vacuolar protein sorting-associated protein 4B	VPS4A	Q9UN37	27183	Late endosome membrane {ECO:0000250|UniProtKB:Q8VEJ9}; Peripheral membrane protein {ECO:0000250|UniProtKB:Q8VEJ9}. Midbody {ECO:0000269|PubMed:24814515}. Note=Membrane-associated in the prevacuolar endosomal compartment. Localizes to the midbody of dividing cells, interaction with ZFYVE19/ANCHR mediates retention at midbody (PubMed:24814515). Localized in two distinct rings on either side of the …	0	Involved in late steps of the endosomal multivesicular bodies (MVB) pathway. Recognizes membrane-associated ESCRT-III assemblies and catalyzes their disassembly, possibly in combination with membrane fission. Redistributes the ESCRT-III components to the cytoplasm for further rounds of MVB sorting. MVBs contain intraluminal vesicles (ILVs) that are generated by invagination and scission from the …	148, 156				21.9032
Insulin receptor substrate 4	IRS4	O14654	8471	Cell membrane {ECO:0000269|PubMed:9553137}; Peripheral membrane protein {ECO:0000269|PubMed:9553137}; Cytoplasmic side {ECO:0000269|PubMed:9553137}.	0	Acts as an interface between multiple growth factor receptors possessing tyrosine kinase activity, such as insulin receptor, IGF1R and FGFR1, and a complex network of intracellular signaling molecules containing SH2 domains. Involved in the IGF1R mitogenic signaling pathway. Promotes the AKT1 signaling pathway and BAD phosphorylation during insulin stimulation without activation of RPS6KB1 or the…	618, 835, 897				21.8808
E3 SUMO-protein ligase RanBP2;RanBP2-like and GRIP domain-containing protein 4;RanBP2-like and GRIP domain-containing protein 3;RANBP2-like and GRIP domain-containing protein 5/6;RANBP2-like and GRIP domain-containing protein 8	RANBP2	P49792	5903	Nucleus {ECO:0000269|PubMed:7775481}. Nucleus membrane {ECO:0000269|PubMed:11839768}. Nucleus, nuclear pore complex {ECO:0000269|PubMed:11839768, ECO:0000269|PubMed:20386726, ECO:0000269|PubMed:23353830, ECO:0000269|PubMed:7603572}. Nucleus envelope {ECO:0000269|PubMed:20386726}. Note=Detected in diffuse and discrete intranuclear foci (PubMed:11839768). Cytoplasmic filaments (PubMed:7775481). {EC…	0	E3 SUMO-protein ligase which facilitates SUMO1 and SUMO2 conjugation by UBE2I (PubMed:11792325, PubMed:12032081, PubMed:15378033, PubMed:22194619, PubMed:15931224). Involved in transport factor (Ran-GTP, karyopherin)-mediated protein import via the F-G repeat-containing domain which acts as a docking site for substrates (PubMed:7775481). Binds single-stranded RNA (in vitro) (PubMed:7775481). May …	997, 1324, 1446, 1466, 1530, 1596, 1772, 1842, 1848, 1886, 2165, 2178, 2279, 2513, 2529, 2594, 2725				21.8744
Heterogeneous nuclear ribonucleoprotein U	HNRNPU	Q00839	3192	Nucleus {ECO:0000269|PubMed:10671544, ECO:0000269|PubMed:11003645, ECO:0000269|PubMed:1324173, ECO:0000269|PubMed:14608463, ECO:0000269|PubMed:15563465, ECO:0000269|PubMed:19617346, ECO:0000269|PubMed:21242313, ECO:0000269|PubMed:8174554, ECO:0000269|PubMed:9353307, ECO:0000269|PubMed:9405365}. Nucleus matrix {ECO:0000269|PubMed:1324173, ECO:0000269|PubMed:14608463, ECO:0000269|PubMed:8174554}. C…	0	DNA- and RNA-binding protein involved in several cellular processes such as nuclear chromatin organization, telomere-length regulation, transcription, mRNA alternative splicing and stability, Xist-mediated transcriptional silencing and mitotic cell progression (PubMed:10490622, PubMed:18082603, PubMed:19029303, PubMed:22325991, PubMed:25986610, PubMed:28622508). Plays a role in the regulation of …	31				21.8399
Beta-adrenergic receptor kinase 1	GRK2	P25098	156	Cytoplasm {ECO:0000250|UniProtKB:P21146}. Cell membrane {ECO:0000250|UniProtKB:P21146}.	0	Specifically phosphorylates the agonist-occupied form of the beta-adrenergic and closely related receptors, probably inducing a desensitization of them (PubMed:19715378). Key regulator of LPAR1 signaling (PubMed:19306925). Competes with RALA for binding to LPAR1 thus affecting the signaling properties of the receptor (PubMed:19306925). Desensitizes LPAR1 and LPAR2 in a phosphorylation-independent…	677				21.7685
G2/mitotic-specific cyclin-B1	CCNB1	P14635	891	Cytoplasm. Nucleus. Cytoplasm, cytoskeleton, microtubule organizing center, centrosome.	0	Essential for the control of the cell cycle at the G2/M (mitosis) transition. {ECO:0000269|PubMed:17495531, ECO:0000269|PubMed:17495533}.	81				21.71
Anoctamin-6	ANO6	Q4KMQ2	196527	Cell membrane {ECO:0000269|PubMed:20056604, ECO:0000269|PubMed:21107324, ECO:0000269|PubMed:22075693, ECO:0000269|PubMed:22946059}; Multi-pass membrane protein {ECO:0000269|PubMed:20056604, ECO:0000269|PubMed:21107324, ECO:0000269|PubMed:22075693, ECO:0000269|PubMed:22946059}. Note=Shows an intracellular localization according to PubMed:22075693.	301..321; /note="Helical"; /evidence="ECO:0000250|UniProtKB:Q6P9J9"; 376..396; /note="Helical"; /evidence="ECO:0000250|UniProtKB:Q6P9J9"; 456..476; /note="Helical"; /evidence="ECO:0000250|UniProtKB:Q6P9J9"; 510..530; /note="Helical"; /evidence="ECO:0000250|UniProtKB:Q6P9J9"; 552..572; /note="Helical"; /evidence="ECO:0000250|UniProtKB:Q6P9J9"; 602..621; /note="Helical"; /evidence="ECO:0000250|UniP…	Small-conductance calcium-activated nonselective cation (SCAN) channel which acts as a regulator of phospholipid scrambling in platelets and osteoblasts. Phospholipid scrambling results in surface exposure of phosphatidylserine which in platelets is essential to trigger the clotting system whereas in osteoblasts is essential for the deposition of hydroxyapatite during bone mineralization. Has cal…	884				21.6474
26S proteasome non-ATPase regulatory subunit 14	PSMD14	O00487	10213	0	0	Component of the 26S proteasome, a multiprotein complex involved in the ATP-dependent degradation of ubiquitinated proteins. This complex plays a key role in the maintenance of protein homeostasis by removing misfolded or damaged proteins, which could impair cellular functions, and by removing proteins whose functions are no longer required. Therefore, the proteasome participates in numerous cell…	186						21.6396			23.4202
Microtubule-associated protein 1B;MAP1B heavy chain;MAP1 light chain LC1	MAP1B	P46821	4131	Cytoplasm, cytoskeleton {ECO:0000269|PubMed:18195017}. Cytoplasm {ECO:0000269|PubMed:18195017}. Cell junction, synapse {ECO:0000250}. Cell projection, dendritic spine {ECO:0000250}. Note=Colocalizes with DAPK1 in the microtubules and cortical actin fibers. {ECO:0000250}.; [MAP1 light chain LC1]: Cytoplasm {ECO:0000250|UniProtKB:P14873}.	0	Facilitates tyrosination of alpha-tubulin in neuronal microtubules (By similarity). Phosphorylated MAP1B may play a role in the cytoskeletal changes that accompany neurite extension. Possibly MAP1B binds to at least two tubulin subunits in the polymer, and this bridging of subunits might be involved in nucleating microtubule polymerization and in stabilizing microtubules. Acts as a positive cofac…	576, 2266				21.6257
Polyadenylate-binding protein-interacting protein 1	PAIP1	Q9H074	10605	Cytoplasm {ECO:0000305}.	0	Acts as a coactivator in the regulation of translation initiation of poly(A)-containing mRNAs. Its stimulatory activity on translation is mediated via its action on PABPC1. Competes with PAIP2 for binding to PABPC1. Its association with EIF4A and PABPC1 may potentiate contacts between mRNA termini. May also be involved in translationally coupled mRNA turnover. Implicated with other RNA-binding pr…	49				21.5979					19.6418
CDGSH iron-sulfur domain-containing protein 2	CISD2	Q8N5K1	493856	Endoplasmic reticulum membrane; Single-pass membrane protein. Mitochondrion outer membrane; Single-pass membrane protein. Note=According to PubMed:20010695, it mainly localizes to the endoplasmic reticulum. However, experiments in mouse showed that it mainly localizes to the mitochondrion outer membrane.	38..60; /note="Helical"; /evidence="ECO:0000255"	Regulator of autophagy that contributes to antagonize BECN1-mediated cellular autophagy at the endoplasmic reticulum. Participates in the interaction of BCL2 with BECN1 and is required for BCL2-mediated depression of endoplasmic reticulum Ca(2+) stores during autophagy. Contributes to BIK-initiated autophagy, while it is not involved in BIK-dependent activation of caspases. Involved in life span …	131, 132				21.5317					21.344
Chloride channel CLIC-like protein 1	CLCC1	Q96S66	23155	Endoplasmic reticulum membrane {ECO:0000269|PubMed:30157172, ECO:0000269|PubMed:31653868}; Multi-pass membrane protein {ECO:0000255}. Golgi apparatus membrane {ECO:0000250|UniProtKB:Q9WU61}; Multi-pass membrane protein {ECO:0000255}. Nucleus membrane {ECO:0000250|UniProtKB:Q9WU61}; Multi-pass membrane protein {ECO:0000255}. Note=Within the endoplasmic reticulum (ER), localizes to the mitochondria…	185..205; /note="Helical"; /evidence="ECO:0000255"; 217..237; /note="Helical"; /evidence="ECO:0000255"; 330..350; /note="Helical"; /evidence="ECO:0000255"	Seems to act as a chloride ion channel (PubMed:30157172). Plays a role in retina development (PubMed:30157172). {ECO:0000269|PubMed:30157172}.	463				21.5254
Embryonic polyadenylate-binding protein 2;Polyadenylate-binding protein 2	PABPN1L	A6NDY0	390748	Cytoplasm {ECO:0000250}.	0	Binds the poly(A) tail of mRNA. {ECO:0000250}.	182				21.4164
Pyruvate kinase PKM	PKM	P14618	5315	Cytoplasm {ECO:0000269|PubMed:25263439}. Nucleus {ECO:0000269|PubMed:17308100, ECO:0000269|PubMed:18191611}. Note=Translocates to the nucleus in response to different apoptotic stimuli. Nuclear translocation is sufficient to induce cell death that is caspase independent, isoform-specific and independent of its enzymatic activity. {ECO:0000269|PubMed:17308100}.	0	Glycolytic enzyme that catalyzes the transfer of a phosphoryl group from phosphoenolpyruvate (PEP) to ADP, generating ATP (PubMed:15996096, PubMed:1854723). The ratio between the highly active tetrameric form and nearly inactive dimeric form determines whether glucose carbons are channeled to biosynthetic processes or used for glycolytic ATP production (PubMed:15996096, PubMed:1854723). The trans…	3						21.3996
Elongin-A	ELOA	Q14241	6924	Nucleus {ECO:0000305}.	0	SIII, also known as elongin, is a general transcription elongation factor that increases the RNA polymerase II transcription elongation past template-encoded arresting sites. Subunit A is transcriptionally active and its transcription activity is strongly enhanced by binding to the dimeric complex of the SIII regulatory subunits B and C (elongin BC complex). {ECO:0000269|PubMed:8654961}.	672				21.3995
FYVE, RhoGEF and PH domain-containing protein 1	FGD1	P98174	2245	Cytoplasm {ECO:0000250}. Cell projection, lamellipodium {ECO:0000250}. Cell projection, ruffle {ECO:0000250}. Cytoplasm, cytoskeleton {ECO:0000250}. Note=Associated with membrane ruffles and lamellipodia. {ECO:0000250}.	0	Activates CDC42, a member of the Ras-like family of Rho- and Rac proteins, by exchanging bound GDP for free GTP. Plays a role in regulating the actin cytoskeleton and cell shape. {ECO:0000269|PubMed:8969170}.	113				21.3778
Solute carrier organic anion transporter family member 4A1	SLCO4A1	Q96BD0	28231	Cell membrane; Multi-pass membrane protein.	104..124; /note="Helical; Name=1"; /evidence="ECO:0000255"; 144..164; /note="Helical; Name=2"; /evidence="ECO:0000255"; 171..195; /note="Helical; Name=3"; /evidence="ECO:0000255"; 223..253; /note="Helical; Name=4"; /evidence="ECO:0000255"; 273..293; /note="Helical; Name=5"; /evidence="ECO:0000255"; 308..332; /note="Helical; Name=6"; /evidence="ECO:0000255"; 379..400; /note="Helical; Name=7"; /evi…	Mediates the Na(+)-independent transport of organic anions such as the thyroid hormones T3 (triiodo-L-thyronine), T4 (thyroxine) and rT3, and of estrone-3-sulfate and taurocholate.	56				21.3725
Microtubule-associated protein RP/EB family member 1	MAPRE1	Q15691	22919	Cytoplasm, cytoskeleton {ECO:0000269|PubMed:10188731, ECO:0000269|PubMed:12388762, ECO:0000269|PubMed:21646404, ECO:0000269|PubMed:28814570, ECO:0000269|PubMed:9724749}. Cytoplasm, cytoskeleton, microtubule organizing center, centrosome {ECO:0000269|PubMed:12388762, ECO:0000269|PubMed:14654843}. Golgi apparatus {ECO:0000269|PubMed:25217626}. Note=Associated with the microtubule growing distal tip…	0	Plus-end tracking protein (+TIP) that binds to the plus-end of microtubules and regulates the dynamics of the microtubule cytoskeleton (PubMed:12388762, PubMed:16109370, PubMed:19632184, PubMed:21646404, PubMed:28726242, PubMed:28814570). Promotes cytoplasmic microtubule nucleation and elongation (PubMed:12388762, PubMed:16109370, PubMed:19632184, PubMed:21646404, PubMed:28726242, PubMed:28814570…	151, 174				21.3562
Translation initiation factor eIF2B subunit alpha	EIF2B1	Q14232	1967	0	0	Catalyzes the exchange of eukaryotic initiation factor 2-bound GDP for GTP.	253						21.3546
Junctophilin-1	JPH1	Q9HDC5	56704	Cell membrane {ECO:0000250}; Peripheral membrane protein {ECO:0000250}. Endoplasmic reticulum membrane {ECO:0000250}; Single-pass type IV membrane protein {ECO:0000250}. Sarcoplasmic reticulum membrane {ECO:0000250}; Single-pass type IV membrane protein {ECO:0000250}. Note=Localized predominantly on the plasma membrane. The transmembrane domain is anchored in endoplasmic/sarcoplasmic reticulum me…	640..660; /note="Helical; Anchor for type IV membrane protein"; /evidence="ECO:0000255"	Junctophilins contribute to the formation of junctional membrane complexes (JMCs) which link the plasma membrane with the endoplasmic or sarcoplasmic reticulum in excitable cells. Provides a structural foundation for functional cross-talk between the cell surface and intracellular calcium release channels. JPH1 contributes to the construction of the skeletal muscle triad by linking the t-tubule (…	597				21.3002
Nuclear pore complex protein Nup98-Nup96;Nuclear pore complex protein Nup98;Nuclear pore complex protein Nup96	NUP98	P52948	4928	Nucleus membrane {ECO:0000269|PubMed:10087256, ECO:0000269|PubMed:11106761, ECO:0000269|PubMed:11839768, ECO:0000269|PubMed:12191480, ECO:0000269|PubMed:12802065, ECO:0000269|PubMed:15229283, ECO:0000269|PubMed:20407419, ECO:0000269|PubMed:28221134}; Peripheral membrane protein; Nucleoplasmic side {ECO:0000269|PubMed:11839768}. Nucleus, nuclear pore complex {ECO:0000269|PubMed:11839768, ECO:00002…	0	Plays a role in the nuclear pore complex (NPC) assembly and/or maintenance. NUP98 and NUP96 are involved in the bidirectional transport across the NPC. May anchor NUP153 and TPR to the NPC. In cooperation with DHX9, plays a role in transcription and alternative splicing activation of a subset of genes (PubMed:28221134). Involved in the localization of DHX9 in discrete intranuclear foci (GLFG-body…	1019, 1128				21.2957
Tubulin alpha-1B chain;Detyrosinated tubulin alpha-1B chain;Tubulin alpha-1C chain;Detyrosinated tubulin alpha-1C chain	TUBA1B	P68363	10376	Cytoplasm, cytoskeleton.	0	Tubulin is the major constituent of microtubules. It binds two moles of GTP, one at an exchangeable site on the beta chain and one at a non-exchangeable site on the alpha chain.	60				21.2311
Rab3 GTPase-activating protein catalytic subunit	RAB3GAP1	Q15042	22930	Cytoplasm {ECO:0000269|PubMed:9852129}. Note=In neurons, it is enriched in the synaptic soluble fraction.	0	Probable catalytic subunit of a GTPase activating protein that has specificity for Rab3 subfamily (RAB3A, RAB3B, RAB3C and RAB3D). Rab3 proteins are involved in regulated exocytosis of neurotransmitters and hormones. Specifically converts active Rab3-GTP to the inactive form Rab3-GDP. Required for normal eye and brain development. May participate in neurodevelopmental processes such as proliferat…	377				21.2295
Erbin	ERBIN	Q96RT1	55914	Cell junction, hemidesmosome {ECO:0000269|PubMed:10878805, ECO:0000269|PubMed:11375975}. Nucleus membrane {ECO:0000250}. Basolateral cell membrane {ECO:0000269|PubMed:16203728}. Note=Found in hemidesmosomes, which are cell-substrate adhesion complexes in stratified epithelia. In transfected cells, either diffusely distributed over the cytoplasm or concentrated at the basolateral membrane. Colocal…	0	Acts as an adapter for the receptor ERBB2, in epithelia. By binding the unphosphorylated 'Tyr-1248' of receptor ERBB2, it may contribute to stabilize this unphosphorylated state (PubMed:16203728). Inhibits NOD2-dependent NF-kappa-B signaling and proinflammatory cytokine secretion (PubMed:16203728). {ECO:0000269|PubMed:10878805, ECO:0000269|PubMed:16203728}.	1297				21.2268
HAUS augmin-like complex subunit 3	HAUS3	Q68CZ6	79441	Cytoplasm, cytoskeleton, microtubule organizing center, centrosome {ECO:0000269|PubMed:14654843, ECO:0000269|PubMed:19427217}. Cytoplasm, cytoskeleton, spindle {ECO:0000269|PubMed:19427217, ECO:0000269|PubMed:30723163}. Note=Localizes to interphase centrosomes and to mitotic spindle microtubules. {ECO:0000269|PubMed:19427217, ECO:0000269|PubMed:30723163}.	0	Contributes to mitotic spindle assembly, maintenance of centrosome integrity and completion of cytokinesis as part of the HAUS augmin-like complex. {ECO:0000269|PubMed:19369198, ECO:0000269|PubMed:19427217}.	90						21.1998
Obg-like ATPase 1	OLA1	Q9NTK5	29789	Cytoplasm {ECO:0000255|HAMAP-Rule:MF_03167, ECO:0000269|PubMed:20053727}. Nucleus {ECO:0000255|HAMAP-Rule:MF_03167, ECO:0000269|PubMed:20053727}. Nucleus, nucleolus {ECO:0000255|HAMAP-Rule:MF_03167, ECO:0000269|PubMed:20053727}. Note=Predominantly cytoplasmic, shuttles between the nucleus and the cytoplasm. {ECO:0000255|HAMAP-Rule:MF_03167}.	0	Hydrolyzes ATP, and can also hydrolyze GTP with lower efficiency. Has lower affinity for GTP. {ECO:0000255|HAMAP-Rule:MF_03167}.	394				21.196
EF-hand calcium-binding domain-containing protein 4B	CRACR2A	Q9BSW2	84766	[Isoform 1]: Cytoplasm {ECO:0000269|PubMed:20418871}.; [Isoform 2]: Cytoplasm {ECO:0000269|PubMed:30814157, ECO:0000269|PubMed:31092558}. Cytoplasm, cytoskeleton, microtubule organizing center {ECO:0000269|PubMed:30814157, ECO:0000269|PubMed:31092558}. Cell membrane {ECO:0000269|PubMed:30814157}. Golgi apparatus membrane {ECO:0000269|PubMed:27016526}. Golgi apparatus, trans-Golgi network membrane…	0	[Isoform 1]: Ca(2+)-binding protein that plays a key role in store-operated Ca(2+) entry (SOCE) in T-cells by regulating CRAC channel activation. Acts as a cytoplasmic calcium-sensor that facilitates the clustering of ORAI1 and STIM1 at the junctional regions between the plasma membrane and the endoplasmic reticulum upon low Ca(2+) concentration. It thereby regulates CRAC channel activation, incl…	362					21.1652
Mitogen-activated protein kinase kinase kinase kinase 4	MAP4K4	O95819	9448	Cytoplasm {ECO:0000269|PubMed:14966141}.	0	Serine/threonine kinase that may play a role in the response to environmental stress and cytokines such as TNF-alpha. Appears to act upstream of the JUN N-terminal pathway. Phosphorylates SMAD1 on Thr-322. {ECO:0000269|PubMed:21690388, ECO:0000269|PubMed:9890973}.	738						21.0826
Rab-like protein 6	RABL6	Q3YEC7	55684	[Isoform 1]: Cytoplasm {ECO:0000269|PubMed:17962191}. Note=Predominantly cytoplasmic (PubMed:17962191).; [Isoform 3]: Nucleus {ECO:0000269|PubMed:17962191}. Note=Predominantly nuclear (PubMed:17962191).	0	May enhance cellular proliferation. May reduce growth inhibitory activity of CDKN2A. {ECO:0000269|PubMed:16582619}.	497				21.0811
Heterogeneous nuclear ribonucleoprotein M	HNRNPM	P52272	4670	Nucleus, nucleolus {ECO:0000269|Ref.5}.	0	Pre-mRNA binding protein in vivo, binds avidly to poly(G) and poly(U) RNA homopolymers in vitro. Involved in splicing. Acts as a receptor for carcinoembryonic antigen in Kupffer cells, may initiate a series of signaling events leading to tyrosine phosphorylation of proteins and induction of IL-1 alpha, IL-6, IL-10 and tumor necrosis factor alpha cytokines.	388				21.0758			20.0795		19.9035
Rab11 family-interacting protein 2	RAB11FIP2	Q7L804	22841	Cell projection, phagocytic cup {ECO:0000269|PubMed:30883606}. Cell membrane; Peripheral membrane protein. Recycling endosome membrane; Peripheral membrane protein. Note=Translocates with RAB11A from the vesicles of the endocytic recycling compartment (ERC) to the plasma membrane.	0	A Rab11 effector binding preferentially phosphatidylinositol 3,4,5-trisphosphate (PtdInsP3) and phosphatidic acid (PA) and acting in the regulation of the transport of vesicles from the endosomal recycling compartment (ERC) to the plasma membrane. Involved in insulin granule exocytosis. Also involved in receptor-mediated endocytosis and membrane trafficking of recycling endosomes, probably origin…	213				21.069
cAMP-regulated phosphoprotein 19	ARPP19	P56211	10776	Cytoplasm {ECO:0000250}.	0	Protein phosphatase inhibitor that specifically inhibits protein phosphatase 2A (PP2A) during mitosis. When phosphorylated at Ser-62 during mitosis, specifically interacts with PPP2R2D (PR55-delta) and inhibits its activity, leading to inactivation of PP2A, an essential condition to keep cyclin-B1-CDK1 activity high during M phase. May indirectly enhance GAP-43 expression. {ECO:0000269|PubMed:211…	42				21.0591
Microtubule-associated tumor suppressor 1	MTUS1	Q9ULD2	57509	Mitochondrion {ECO:0000269|PubMed:10697957, ECO:0000269|PubMed:12692079, ECO:0000269|PubMed:19794912}. Golgi apparatus {ECO:0000250}. Cell membrane {ECO:0000250}. Nucleus {ECO:0000250}. Note=In neurons, translocates into the nucleus after treatment with angiotensin-II. {ECO:0000250}.; [Isoform 1]: Cytoplasm, cytoskeleton, microtubule organizing center, centrosome. Cytoplasm, cytoskeleton, spindle…	0	Cooperates with AGTR2 to inhibit ERK2 activation and cell proliferation. May be required for AGTR2 cell surface expression. Together with PTPN6, induces UBE2V2 expression upon angiotensin-II stimulation. Isoform 1 inhibits breast cancer cell proliferation, delays the progression of mitosis by prolonging metaphase and reduces tumor growth. {ECO:0000269|PubMed:12692079, ECO:0000269|PubMed:19794912}.	638				21.039
Trimethylguanosine synthase	TGS1	Q96RS0	96764	Cytoplasm {ECO:0000269|PubMed:12943661}. Nucleus, Cajal body {ECO:0000305|PubMed:12032086}. Nucleus, nucleolus {ECO:0000269|PubMed:12032086}. Note=A 90 kDa isoform is found in the nucleus while a 55 kDa isoform is found in the cytoplasm and colocalizes with the tubulin network. {ECO:0000269|PubMed:12943661}.	0	Catalyzes the 2 serial methylation steps for the conversion of the 7-monomethylguanosine (m(7)G) caps of snRNAs and snoRNAs to a 2,2,7-trimethylguanosine (m(2,2,7)G) cap structure. The enzyme is specific for guanine, and N7 methylation must precede N2 methylation. Hypermethylation of the m7G cap of U snRNAs leads to their concentration in nuclear foci, their colocalization with coilin and the for…	493				20.995
Protein PRRC1	PRRC1	Q96M27	133619	Golgi apparatus {ECO:0000269|PubMed:15541471}.	0	0	234						20.9508
Cilia- and flagella-associated protein 298	CFAP298	P57076	56683	Cytoplasm {ECO:0000269|PubMed:29601588}. Cytoplasm, cytoskeleton, cilium basal body {ECO:0000250|UniProtKB:A0A1L8HCK2}. Note=Partially colocalized with SASS6 in cytoplasmic puncta, suggesting a centrosomal localization. {ECO:0000250|UniProtKB:Q5U3Z0}.	0	Plays a role in motile cilium function, possibly by acting on outer dynein arm assembly (PubMed:24094744). Seems to be important for initiation rather than maintenance of cilium motility (By similarity). Required for correct positioning of the cilium at the apical cell surface, suggesting an additional role in the planar cell polarity (PCP) pathway (By similarity). May suppress canonical Wnt sign…	210, 213, 283				20.9091
Synaptosomal-associated protein 47	SNAP47	Q5SQN1	116841	Endomembrane system {ECO:0000250}. Cytoplasm, perinuclear region {ECO:0000250}. Note=Appears to be exclusively membrane-bound. {ECO:0000250}.	0	Plays a role in intracellular membrane fusion. {ECO:0000250}.	367				20.8972
Adenomatous polyposis coli protein	APC	P25054	324	Cell junction, adherens junction {ECO:0000269|PubMed:16611247}. Cytoplasm, cytoskeleton {ECO:0000269|PubMed:19632184, ECO:0000269|PubMed:20937854}. Cell projection, lamellipodium {ECO:0000269|PubMed:19151759}. Cell projection, ruffle membrane {ECO:0000269|PubMed:19151759}. Cytoplasm {ECO:0000269|PubMed:10947987}. Cell membrane {ECO:0000269|PubMed:10947987, ECO:0000269|PubMed:16611247, ECO:0000269…	0	Tumor suppressor. Promotes rapid degradation of CTNNB1 and participates in Wnt signaling as a negative regulator. APC activity is correlated with its phosphorylation state. Activates the GEF activity of SPATA13 and ARHGEF4. Plays a role in hepatocyte growth factor (HGF)-induced cell migration. Required for MMP9 up-regulation via the JNK signaling pathway in colorectal tumor cells. Acts as a media…	1628				20.8956
Separin	ESPL1	Q14674	9700	Cytoplasm. Nucleus.	0	Caspase-like protease, which plays a central role in the chromosome segregation by cleaving the SCC1/RAD21 subunit of the cohesin complex at the onset of anaphase. During most of the cell cycle, it is inactivated by different mechanisms. {ECO:0000269|PubMed:10411507, ECO:0000269|PubMed:11509732}.	1020				20.8784
Histone H4;Histone H4-like protein type G	H4C1	P62805	121504	Nucleus. Chromosome.	0	Core component of nucleosome. Nucleosomes wrap and compact DNA into chromatin, limiting DNA accessibility to the cellular machineries which require DNA as a template. Histones thereby play a central role in transcription regulation, DNA repair, DNA replication and chromosomal stability. DNA accessibility is regulated via a complex set of post-translational modifications of histones, also called h…	13					20.8132
Oxysterol-binding protein-related protein 8	OSBPL8	Q9BZF1	114882	[Isoform 1]: Endoplasmic reticulum membrane {ECO:0000269|PubMed:17991739, ECO:0000269|PubMed:26206935}; Single-pass membrane protein {ECO:0000269|PubMed:17991739}. Nucleus membrane {ECO:0000269|PubMed:21698267}. Note=The presence of the N-terminus extension contains an overall negative charge that may explain the weak localization to the cortical endoplasmic reticulum (Probable). {ECO:0000305|Pub…	871..888; /note="Helical"; /evidence="ECO:0000255"	Lipid transporter involved in lipid countertransport between the endoplasmic reticulum and the plasma membrane: specifically exchanges phosphatidylserine with phosphatidylinositol 4-phosphate (PI4P), delivering phosphatidylserine to the plasma membrane in exchange for PI4P, which is degraded by the SAC1/SACM1L phosphatase in the endoplasmic reticulum. Binds phosphatidylserine and PI4P in a mutual…	57				20.7956
Metal regulatory transcription factor 1	MTF1	Q14872	4520	Nucleus {ECO:0000269|PubMed:8065932}. Cytoplasm {ECO:0000250|UniProtKB:Q07243}. Note=Translocation to the nucleus is induced by metals. {ECO:0000250|UniProtKB:Q07243}.	0	Zinc-dependent transcriptional regulator of cellular adaption to conditions of exposure to heavy metals (PubMed:8065932). Binds to metal responsive elements (MRE) in promoters and activates the transcription of metallothionein genes like metallothionein-2/MT2A (PubMed:8065932). Also regulates the expression of metalloproteases in response to intracellular zinc and functions as a catabolic regulat…	277				20.7903
TSC22 domain family protein 4	TSC22D4	Q9Y3Q8	81628	Nucleus {ECO:0000305}.	0	Transcriptional repressor.	278					20.7853				20.2162
Protein MON2 homolog	MON2	Q7Z3U7	23041	Early endosome membrane {ECO:0000269|PubMed:30213940}.	0	Plays a role in regulating membrane trafficking of cargo proteins. Together with ATP9A and DOP1B, regulates SNX3 retromer-mediated endosomal sorting of WLS away from lysosomal degradation. {ECO:0000269|PubMed:30213940}.	1631				20.7829
Protein-L-isoaspartate(D-aspartate) O-methyltransferase	PCMT1	P22061	5110	Cytoplasm.	0	Catalyzes the methyl esterification of L-isoaspartyl and D-aspartyl residues in peptides and proteins that result from spontaneous decomposition of normal L-aspartyl and L-asparaginyl residues. It plays a role in the repair and/or degradation of damaged proteins. Acts on EIF4EBP2, microtubule-associated protein 2, calreticulin, clathrin light chains a and b, Ubiquitin carboxyl-terminal hydrolase …	4				20.7812
STAM-binding protein	STAMBP	O95630	10617	Nucleus. Membrane; Peripheral membrane protein. Cytoplasm. Early endosome.	0	Zinc metalloprotease that specifically cleaves 'Lys-63'-linked polyubiquitin chains. Does not cleave 'Lys-48'-linked polyubiquitin chains (By similarity). Plays a role in signal transduction for cell growth and MYC induction mediated by IL-2 and GM-CSF. Potentiates BMP (bone morphogenetic protein) signaling by antagonizing the inhibitory action of SMAD6 and SMAD7. Has a key role in regulation of …	180				20.7746
SH3 and PX domain-containing protein 2B	SH3PXD2B	A1X283	285590	Cytoplasm {ECO:0000250}. Cell projection, podosome {ECO:0000250}. Note=Cytoplasmic in normal cells and localizes to podosomes in SRC-transformed cells. {ECO:0000250}.	0	Adapter protein involved in invadopodia and podosome formation and extracellular matrix degradation. Binds matrix metalloproteinases (ADAMs), NADPH oxidases (NOXs) and phosphoinositides. Acts as an organizer protein that allows NOX1- or NOX3-dependent reactive oxygen species (ROS) generation and ROS localization. Plays a role in mitotic clonal expansion during the immediate early stage of adipocy…	734					20.7539
Cysteine and glycine-rich protein 2	CSRP2	Q16527	1466	Nucleus {ECO:0000250}.	0	Drastically down-regulated in response to PDGF-BB or cell injury, that promote smooth muscle cell proliferation and dedifferentiation. Seems to play a role in the development of the embryonic vascular system.	91				20.7361
PALM2-AKAP2 fusion protein	PALM2AKAP2	Q8IXS6	445815	Cell membrane {ECO:0000250}; Lipid-anchor {ECO:0000250}; Cytoplasmic side {ECO:0000250}.	0	0	242				20.7336
Sorting nexin-9	SNX9	Q9Y5X1	51429	Cytoplasmic vesicle membrane; Peripheral membrane protein; Cytoplasmic side. Cell membrane; Peripheral membrane protein; Cytoplasmic side. Cytoplasmic vesicle, clathrin-coated vesicle. Golgi apparatus, trans-Golgi network. Cell projection, ruffle. Cytoplasm. Note=Localized at sites of endocytosis at the cell membrane. Detected on newly formed macropinosomes. Transiently recruited to clathrin-coat…	0	Involved in endocytosis and intracellular vesicle trafficking, both during interphase and at the end of mitosis. Required for efficient progress through mitosis and cytokinesis. Required for normal formation of the cleavage furrow at the end of mitosis. Plays a role in endocytosis via clathrin-coated pits, but also clathrin-independent, actin-dependent fluid-phase endocytosis. Plays a role in mac…	207, 262				20.7033
eIF5-mimic protein 1	BZW2	Q9Y6E2	28969	0	0	May be involved in neuronal differentiation. {ECO:0000250}.	6				20.6832
Bridge-like lipid transfer protein family member 2	BLTP2	Q14667	9703	Secreted {ECO:0000305}.	0	May be involved in membrane trafficking. {ECO:0000250|UniProtKB:K7VLR4}.	2184						20.6751
Mucin-16	MUC16	Q8WXI7	94025	Cell membrane; Single-pass type I membrane protein. Secreted, extracellular space. Note=May be liberated into the extracellular space following the phosphorylation of the intracellular C-terminus which induces the proteolytic cleavage and liberation of the extracellular domain.	14452..14472; /note="Helical"; /evidence="ECO:0000255"	Thought to provide a protective, lubricating barrier against particles and infectious agents at mucosal surfaces. {ECO:0000250}.	6674				20.6715
SLIT-ROBO Rho GTPase-activating protein 2	SRGAP2	O75044	23380	Cell membrane. Cell projection, dendritic spine. Cell junction, synapse, postsynaptic density {ECO:0000250}. Cell junction, synapse, postsynaptic cell membrane {ECO:0000250}. Cell projection, lamellipodium. Cytoplasmic vesicle, phagosome {ECO:0000250}. Nucleus {ECO:0000250}. Cytoplasm {ECO:0000250}. Note=Recruited to actin-rich phagosomes during phagocytosis. Translocates from nucleus to cytoplas…	0	RAC1 GTPase activating protein (GAP) that binds and deforms membranes, and regulates actin dynamics to regulate cell migration and differentiation. Plays an important role in different aspects of neuronal morphogenesis and migration mainly during development of the cerebral cortex. This includes the biogenesis of neurites, where it is required for both axons and dendrites outgrowth, and the matur…	1026					20.6565
Serine/threonine-protein kinase N2	PKN2	Q16513	5586	Cytoplasm {ECO:0000269|PubMed:11356191, ECO:0000269|PubMed:17332740}. Nucleus {ECO:0000269|PubMed:11356191}. Membrane {ECO:0000250|UniProtKB:Q8BWW9}. Cell projection, lamellipodium {ECO:0000269|PubMed:11356191}. Cytoplasm, cytoskeleton {ECO:0000269|PubMed:11356191}. Cleavage furrow {ECO:0000269|PubMed:17332740}. Midbody {ECO:0000269|PubMed:17332740}. Cell junction {ECO:0000269|PubMed:20974804}. N…	0	PKC-related serine/threonine-protein kinase and Rho/Rac effector protein that participates in specific signal transduction responses in the cell. Plays a role in the regulation of cell cycle progression, actin cytoskeleton assembly, cell migration, cell adhesion, tumor cell invasion and transcription activation signaling processes. Phosphorylates CTTN in hyaluronan-induced astrocytes and hence de…	247				20.6564					20.217
Methionine synthase	MTR	Q99707	4548	Cytoplasm.	0	Catalyzes the transfer of a methyl group from methylcob(III)alamin (MeCbl) to homocysteine, yielding enzyme-bound cob(I)alamin and methionine in the cytosol (PubMed:27771510). MeCbl is an active form of cobalamin (vitamin B12) used as a cofactor for methionine biosynthesis. Cob(I)alamin form is regenerated to MeCbl by a transfer of a methyl group from 5-methyltetrahydrofolate (PubMed:27771510). T…	789						20.6545
Arginine--tRNA ligase, cytoplasmic	RARS1	P54136	5917	Cytoplasm {ECO:0000269|PubMed:10791971, ECO:0000269|PubMed:16055448, ECO:0000269|PubMed:16430231}. Cytoplasm, cytosol {ECO:0000269|PubMed:19289464}.	0	Forms part of a macromolecular complex that catalyzes the attachment of specific amino acids to cognate tRNAs during protein synthesis (PubMed:25288775). Modulates the secretion of AIMP1 and may be involved in generation of the inflammatory cytokine EMAP2 from AIMP1 (PubMed:17443684). {ECO:0000269|PubMed:17443684, ECO:0000269|PubMed:25288775}.	626					20.6256
Receptor expression-enhancing protein 5	REEP5	Q00765	7905	Membrane {ECO:0000255}; Multi-pass membrane protein {ECO:0000255}. Endoplasmic reticulum {ECO:0000269|PubMed:23969831}. Note=Localizes to endoplasmic reticulum tubular network. {ECO:0000269|PubMed:23969831}.	35..55; /note="Helical"; /evidence="ECO:0000255"; 90..110; /note="Helical"; /evidence="ECO:0000255"	May promote functional cell surface expression of olfactory receptors.	176				20.6204
Anaphase-promoting complex subunit 1	ANAPC1	Q9H1A4	64682	0	0	Component of the anaphase promoting complex/cyclosome (APC/C), a cell cycle-regulated E3 ubiquitin ligase that controls progression through mitosis and the G1 phase of the cell cycle. The APC/C complex acts by mediating ubiquitination and subsequent degradation of target proteins: it mainly mediates the formation of 'Lys-11'-linked polyubiquitin chains and, to a lower extent, the formation of 'Ly…	1346				20.5781
Phosphoinositide 3-kinase adapter protein 1	PIK3AP1	Q6ZUJ8	118788	Cytoplasm {ECO:0000250}. Cell membrane {ECO:0000250}; Peripheral membrane protein {ECO:0000250}.	0	Signaling adapter that contributes to B-cell development by linking B-cell receptor (BCR) signaling to the phosphoinositide 3-kinase (PI3K)-Akt signaling pathway. Has a complementary role to the BCR coreceptor CD19, coupling BCR and PI3K activation by providing a docking site for the PI3K subunit PIK3R1. Alternatively, links Toll-like receptor (TLR) signaling to PI3K activation, a process prevent…	688				20.5746
Terminal uridylyltransferase 4	TUT4	Q5TAX3	23318	Nucleus {ECO:0000269|PubMed:16643855}. Cytoplasm {ECO:0000269|PubMed:16643855, ECO:0000269|PubMed:19703396, ECO:0000269|PubMed:25480299}. Cytoplasm, Cytoplasmic ribonucleoprotein granule {ECO:0000269|PubMed:30122351}. Note=Mainly cytoplasmic (PubMed:19703396, PubMed:25480299). Translocates into the cytoplasm following treatment of the cell with LPS (PubMed:16643855). Co-enriched in cytoplasmic fo…	0	Uridylyltransferase that mediates the terminal uridylation of mRNAs with short (less than 25 nucleotides) poly(A) tails, hence facilitating global mRNA decay (PubMed:25480299, PubMed:31036859). Essential for both oocyte maturation and fertility. Through 3' terminal uridylation of mRNA, sculpts, with TUT7, the maternal transcriptome by eliminating transcripts during oocyte growth (By similarity). …	162				20.5646
Leucine-rich repeat and calponin homology domain-containing protein 2	LRCH2	Q5VUJ6	57631	0	0	May play a role in the organization of the cytoskeleton. {ECO:0000250|UniProtKB:Q960C5, ECO:0000250|UniProtKB:Q96II8}.	613				20.562
Mitogen-activated protein kinase kinase kinase 7	MAP3K7	O43318	6885	Cytoplasm {ECO:0000269|PubMed:12242293}. Cell membrane {ECO:0000269|PubMed:12242293}; Peripheral membrane protein {ECO:0000269|PubMed:12242293}; Cytoplasmic side {ECO:0000269|PubMed:12242293}. Note=Although the majority of MAP3K7/TAK1 is found in the cytosol, when complexed with TAB1/MAP3K7IP1 and TAB2/MAP3K7IP2, it is also localized at the cell membrane.	0	Serine/threonine kinase which acts as an essential component of the MAP kinase signal transduction pathway. Plays an important role in the cascades of cellular responses evoked by changes in the environment. Mediates signal transduction of TRAF6, various cytokines including interleukin-1 (IL-1), transforming growth factor-beta (TGFB), TGFB-related factors like BMP2 and BMP4, toll-like receptors (…	351				20.5613
Cytokine-dependent hematopoietic cell linker	CLNK	Q7Z7G1	116449	Cytoplasm {ECO:0000269|PubMed:26009488}.	0	An adapter protein which plays a role in the regulation of immunoreceptor signaling, including PLC-gamma-mediated B-cell antigen receptor (BCR) signaling and FC-epsilon R1-mediated mast cell degranulation (By similarity). Together with FGR, it acts as a negative regulator of natural killer cell-activating receptors and inhibits interferon-gamma production (By similarity). Acts as a positive regul…	136						20.5465
NSFL1 cofactor p47	NSFL1C	Q9UNZ2	55968	Nucleus {ECO:0000250|UniProtKB:O35987}. Golgi apparatus, Golgi stack {ECO:0000250|UniProtKB:O35987}. Chromosome {ECO:0000250|UniProtKB:O35987}. Cytoplasm, cytoskeleton, microtubule organizing center, centrosome {ECO:0000250|UniProtKB:O35987}. Note=Predominantly nuclear in interphase cells. Bound to the axial elements of sex chromosomes in pachytene spermatocytes. A small proportion of the protein…	0	Reduces the ATPase activity of VCP (By similarity). Necessary for the fragmentation of Golgi stacks during mitosis and for VCP-mediated reassembly of Golgi stacks after mitosis (By similarity). May play a role in VCP-mediated formation of transitional endoplasmic reticulum (tER) (By similarity). Inhibits the activity of CTSL (in vitro) (PubMed:15498563). Together with UBXN2B/p37, regulates the ce…	127				20.5354
Protein phosphatase 3 catalytic subunit alpha	PPP3CA	Q08209	5530	Cytoplasm {ECO:0000269|PubMed:19154138, ECO:0000269|PubMed:22343722}. Cell membrane {ECO:0000269|PubMed:22343722}; Peripheral membrane protein {ECO:0000269|PubMed:22343722}. Cell membrane, sarcolemma {ECO:0000250|UniProtKB:P63329}. Cytoplasm, myofibril, sarcomere, Z line {ECO:0000250|UniProtKB:P63329}. Cell projection, dendritic spine {ECO:0000269|PubMed:22343722}. Note=Colocalizes with ACTN1 and…	0	Calcium-dependent, calmodulin-stimulated protein phosphatase which plays an essential role in the transduction of intracellular Ca(2+)-mediated signals (PubMed:15671020, PubMed:18838687, PubMed:19154138, PubMed:23468591). Many of the substrates contain a PxIxIT motif and/or a LxVP motif (PubMed:17498738, PubMed:17502104, PubMed:23468591, PubMed:27974827, PubMed:22343722). In response to increased…	466				20.5336
SH2 domain-containing protein 4A	SH2D4A	Q9H788	63898	Cytoplasm {ECO:0000269|PubMed:18641339}. Note=Located at podocyte foot processes. {ECO:0000250}.	0	Inhibits estrogen-induced cell proliferation by competing with PLCG for binding to ESR1, blocking the effect of estrogen on PLCG and repressing estrogen-induced proliferation. May play a role in T-cell development and function. {ECO:0000269|PubMed:18641339, ECO:0000269|PubMed:19712589}.	128				20.5312
BET1-like protein	BET1L	Q9NYM9	51272	Golgi apparatus membrane {ECO:0000250}; Single-pass type IV membrane protein {ECO:0000250}. Golgi apparatus, trans-Golgi network membrane {ECO:0000250}. Note=Present throughout the Golgi apparatus, with increasing concentration from cis-Golgi to the trans-Golgi face of the stacks. {ECO:0000250}.	87..107; /note="Helical; Anchor for type IV membrane protein"; /evidence="ECO:0000255"	Vesicle SNARE required for targeting and fusion of retrograde transport vesicles with the Golgi complex. Required for the integrity of the Golgi complex (By similarity). {ECO:0000250|UniProtKB:O35152}.	31				20.5072
Leucine-rich repeat-containing protein 59;Leucine-rich repeat-containing protein 59, N-terminally processed	LRRC59	Q96AG4	55379	Microsome membrane {ECO:0000250}; Single-pass type II membrane protein {ECO:0000250}. Endoplasmic reticulum membrane; Single-pass type II membrane protein. Nucleus envelope. Note=Localization in the nuclear envelope depends upon the nuclear import machinery, including KPNB1.	245..265; /note="Helical"; /evidence="ECO:0000255"	Required for nuclear import of FGF1, but not that of FGF2. Might regulate nuclear import of exogenous FGF1 by facilitating interaction with the nuclear import machinery and by transporting cytosolic FGF1 to, and possibly through, the nuclear pores. {ECO:0000269|PubMed:22321063}.	40				20.5043			20.3694		20.634
2-aminoethanethiol dioxygenase	ADO	Q96SZ5	84890	0	0	0	232				20.5041
DmX-like protein 1	DMXL1	Q9Y485	1657	0	0	0	2584				20.4875
Peptidyl-prolyl cis-trans isomerase FKBP8	FKBP8	Q14318	23770	Mitochondrion {ECO:0000269|PubMed:16176796}. Mitochondrion membrane {ECO:0000305}; Single-pass membrane protein; Cytoplasmic side {ECO:0000305}.; [Isoform 1]: Mitochondrion membrane {ECO:0000269|PubMed:12510191, ECO:0000269|PubMed:18385096}; Single-pass membrane protein; Cytoplasmic side {ECO:0000305}.; [Isoform 3]: Mitochondrion membrane {ECO:0000269|PubMed:18385096}; Single-pass membrane protei…	390..410; /note="Helical"; /evidence="ECO:0000255"	Constitutively inactive PPiase, which becomes active when bound to calmodulin and calcium. Seems to act as a chaperone for BCL2, targets it to the mitochondria and modulates its phosphorylation state. The BCL2/FKBP8/calmodulin/calcium complex probably interferes with the binding of BCL2 to its targets. The active form of FKBP8 may therefore play a role in the regulation of apoptosis. {ECO:0000269…	273				20.4819			19.4479		19.3951
Actin filament-associated protein 1-like 1	AFAP1L1	Q8TED9	134265	Cytoplasm {ECO:0000269|PubMed:21333378}. Cell projection, podosome {ECO:0000269|PubMed:21333378}. Cell projection, invadopodium {ECO:0000269|PubMed:21333378}. Cytoplasm, cytoskeleton, stress fiber {ECO:0000269|PubMed:21333378}.	0	May be involved in podosome and invadosome formation. {ECO:0000269|PubMed:21333378}.	335				20.4707
Thymosin beta-4;Hemoregulatory peptide AcSDKP	TMSB4X	P62328	7114	Cytoplasm, cytoskeleton.	0	Plays an important role in the organization of the cytoskeleton (By similarity). Binds to and sequesters actin monomers (G actin) and therefore inhibits actin polymerization. {ECO:0000250}.; Seraspenide inhibits the entry of hematopoietic pluripotent stem cells into the S-phase. {ECO:0000250}.	26				20.4671
Probable helicase with zinc finger domain	HELZ	P42694	9931	Nucleus {ECO:0000305}.	0	May act as a helicase that plays a role in RNA metabolism in multiple tissues and organs within the developing embryo.	1176				20.4661
M-phase phosphoprotein 9	MPHOSPH9	Q99550	10198	Cytoplasm, cytoskeleton, microtubule organizing center, centrosome, centriole. Golgi apparatus membrane {ECO:0000305}; Peripheral membrane protein {ECO:0000305}. Note=Localizes to the distal and proximal end of centriole pairs in duplicated centrosomes. In ciliated cells, localizes to the distal and proximal end of daughter centriole and proximal of the mother centriole but not in the distal end …	0	0	180				20.4635
Protein NEDD1	NEDD1	Q8NHV4	121441	Cytoplasm, cytoskeleton, microtubule organizing center, centrosome {ECO:0000269|PubMed:14654843, ECO:0000269|PubMed:19029337, ECO:0000269|PubMed:27137183}.	0	Required for mitosis progression. Promotes the nucleation of microtubules from the spindle. {ECO:0000269|PubMed:19029337, ECO:0000269|PubMed:19509060}.	498				20.4602
Sorbin and SH3 domain-containing protein 2	SORBS2	O94875	8470	Cytoplasm, perinuclear region {ECO:0000269|PubMed:16125169, ECO:0000269|PubMed:9211900}. Apical cell membrane {ECO:0000269|PubMed:18559503}. Cell junction, focal adhesion {ECO:0000269|PubMed:18559503}. Cell projection, lamellipodium {ECO:0000269|PubMed:18559503}. Note=Found at the Z-disk sarcomeres, stress fibers, dense bodies and focal adhesion. In pancreatic acinar cells, localized preferential…	0	Adapter protein that plays a role in the assembling of signaling complexes, being a link between ABL kinases and actin cytoskeleton. Can form complex with ABL1 and CBL, thus promoting ubiquitination and degradation of ABL1. May play a role in the regulation of pancreatic cell adhesion, possibly by acting on WASF1 phosphorylation, enhancing phosphorylation by ABL1, as well as dephosphorylation by …	95				20.453
Glutamate-rich protein 1	ERICH1	Q86X53	157697	0	0	0	12				20.4513
Protein aurora borealis	BORA	Q6PGQ7	79866	0	0	Required for the activation of AURKA at the onset of mitosis. {ECO:0000269|PubMed:16890155}.	55				20.4488
Peroxisomal ATPase PEX1	PEX1	O43933	5189	Cytoplasm. Peroxisome membrane. Note=Associated with peroxisomal membranes.	0	Required for stability of PEX5 and protein import into the peroxisome matrix. Anchored by PEX26 to peroxisome membranes, possibly to form heteromeric AAA ATPase complexes required for the import of proteins into peroxisomes.	402				20.4128
Peptidyl-prolyl cis-trans isomerase D	PPID	Q08752	5481	Cytoplasm {ECO:0000269|PubMed:11525244, ECO:0000269|PubMed:18708059}. Nucleus, nucleolus {ECO:0000269|PubMed:11525244, ECO:0000269|PubMed:18708059}. Nucleus, nucleoplasm {ECO:0000269|PubMed:11525244, ECO:0000269|PubMed:18708059}.	0	PPIase that catalyzes the cis-trans isomerization of proline imidic peptide bonds in oligopeptides and may therefore assist protein folding (PubMed:11350175, PubMed:20676357). Proposed to act as a co-chaperone in HSP90 complexes such as in unligated steroid receptors heterocomplexes. Different co-chaperones seem to compete for association with HSP90 thus establishing distinct HSP90-co-chaperone-r…	362				20.3832
Nucleolin	NCL	P19338	4691	Nucleus, nucleolus. Cytoplasm. Note=Localized in cytoplasmic mRNP granules containing untranslated mRNAs.	0	Nucleolin is the major nucleolar protein of growing eukaryotic cells. It is found associated with intranucleolar chromatin and pre-ribosomal particles. It induces chromatin decondensation by binding to histone H1. It is thought to play a role in pre-rRNA transcription and ribosome assembly. May play a role in the process of transcriptional elongation. Binds RNA oligonucleotides with 5'-UUAGGG-3' …	116				20.3749
Protein FAM171A1	FAM171A1	Q5VUB5	221061	Cell membrane {ECO:0000269|PubMed:30312582}; Single-pass type I membrane protein {ECO:0000305|PubMed:30312582}.	304..324; /note="Helical"; /evidence="ECO:0000255"	Involved in the regulation of the cytoskeletal dynamics, plays a role in actin stress fiber formation. {ECO:0000269|PubMed:30312582}.	459				20.3677
Protein transport protein Sec16A	SEC16A	O15027	9919	Endoplasmic reticulum membrane {ECO:0000269|PubMed:17005010, ECO:0000269|PubMed:29300766}; Peripheral membrane protein {ECO:0000269|PubMed:17005010}. Golgi apparatus membrane {ECO:0000305}; Peripheral membrane protein {ECO:0000305}. Cytoplasm, perinuclear region {ECO:0000250|UniProtKB:E9QAT4}. Cytoplasm, cytosol {ECO:0000269|PubMed:17428803, ECO:0000269|PubMed:21768384}. Microsome membrane {ECO:0…	0	Acts as a molecular scaffold that plays a key role in the organization of the endoplasmic reticulum exit sites (ERES), also known as transitional endoplasmic reticulum (tER). SAR1A-GTP-dependent assembly of SEC16A on the ER membrane forms an organized scaffold defining an ERES. Required for secretory cargo traffic from the endoplasmic reticulum to the Golgi apparatus (PubMed:17192411, PubMed:1700…	622				20.3593
Transforming acidic coiled-coil-containing protein 3	TACC3	Q9Y6A5	10460	Cytoplasm {ECO:0000250}. Cytoplasm, cytoskeleton, microtubule organizing center, centrosome {ECO:0000269|PubMed:17545617}. Cytoplasm, cytoskeleton, spindle {ECO:0000269|PubMed:17545617, ECO:0000269|PubMed:21297582, ECO:0000269|PubMed:23918938}. Cytoplasm, cytoskeleton, spindle pole {ECO:0000250|UniProtKB:Q9PTG8}. Note=In complex with CKAP5 localized to microtubule plus-ends in mitosis and interph…	0	Plays a role in the microtubule-dependent coupling of the nucleus and the centrosome. Involved in the processes that regulate centrosome-mediated interkinetic nuclear migration (INM) of neural progenitors (By similarity). Acts as component of the TACC3/ch-TOG/clathrin complex proposed to contribute to stabilization of kinetochore fibers of the mitotic spindle by acting as inter-microtubule bridge…	556				20.3449
Protein PAT1 homolog 1	PATL1	Q86TB9	219988	Cytoplasm, P-body {ECO:0000269|PubMed:17936923, ECO:0000269|PubMed:20543818, ECO:0000269|PubMed:20584987, ECO:0000269|PubMed:20826699, ECO:0000269|PubMed:20852261, ECO:0000269|PubMed:22090346, ECO:0000269|PubMed:32354837}. Nucleus {ECO:0000269|PubMed:22090346}. Nucleus, PML body {ECO:0000269|PubMed:22090346}. Nucleus speckle {ECO:0000269|PubMed:22090346}. Note=Predominantly cytoplasmic (PubMed:22…	0	RNA-binding protein involved in deadenylation-dependent decapping of mRNAs, leading to the degradation of mRNAs (PubMed:17936923, PubMed:20543818, PubMed:20584987, PubMed:20852261). Acts as a scaffold protein that connects deadenylation and decapping machinery (PubMed:17936923, PubMed:20543818, PubMed:20584987, PubMed:20852261). Required for cytoplasmic mRNA processing body (P-body) assembly (Pub…	474				20.3406
Transcription initiation factor TFIID subunit 7	TAF7	Q15545	6879	Nucleus {ECO:0000250|UniProtKB:Q9R1C0}.	0	Functions as a component of the DNA-binding general transcription factor complex TFIID, a multimeric protein complex that plays a central role in mediating promoter responses to various activators and repressors. Present in both of the previously described TFIID species which either lack or contain TAFII30 (TFIID alpha and TFIID beta respectively). {ECO:0000269|PubMed:10438527}.	40				20.3386
Synaptojanin-2	SYNJ2	O15056	8871	Cytoplasm {ECO:0000269|PubMed:11084340}. Cell membrane {ECO:0000269|PubMed:11084340}. Membrane raft {ECO:0000269|PubMed:11084340}. Cell junction, synapse, presynapse {ECO:0000250|UniProtKB:O55207}. Cytoplasm, cytoskeleton {ECO:0000250|UniProtKB:O55207}. Note=Localizes at presynapse terminals in brain and at bundles of microtubules surrounding the nucleus in the elongating spermatids corresponding…	0	Inositol 5-phosphatase which may be involved in distinct membrane trafficking and signal transduction pathways. May mediate the inhibitory effect of Rac1 on endocytosis.	1432						20.3355
HAUS augmin-like complex subunit 8	HAUS8	Q9BT25	93323	Cytoplasm {ECO:0000305}. Cytoplasm, cytoskeleton, microtubule organizing center, centrosome {ECO:0000269|PubMed:19369198, ECO:0000269|PubMed:19427217}. Cytoplasm, cytoskeleton, spindle {ECO:0000269|PubMed:19369198, ECO:0000269|PubMed:19427217, ECO:0000269|PubMed:30723163}. Cytoplasm, cytoskeleton, spindle pole {ECO:0000305|PubMed:19369198}. Note=During interphase, primarily cytoplasmic and associ…	0	Contributes to mitotic spindle assembly, maintenance of centrosome integrity and completion of cytokinesis as part of the HAUS augmin-like complex. {ECO:0000269|PubMed:18362163, ECO:0000269|PubMed:19369198, ECO:0000269|PubMed:19427217}.	121				20.3269
Large subunit GTPase 1 homolog	LSG1	Q9H089	55341	Cytoplasm {ECO:0000269|PubMed:16209721}. Endoplasmic reticulum {ECO:0000269|PubMed:16209721}. Nucleus, Cajal body {ECO:0000269|PubMed:16209721}. Note=Shuttles between the Cajal bodies in the nucleus and the endoplasmic reticulum.	0	GTPase required for the XPO1/CRM1-mediated nuclear export of the 60S ribosomal subunit. Probably acts by mediating the release of NMD3 from the 60S ribosomal subunit after export into the cytoplasm (Probable). {ECO:0000305|PubMed:16209721}.	81, 594				20.3153					19.7583
Glutamate receptor-interacting protein 1	GRIP1	Q9Y3R0	23426	Cytoplasmic vesicle {ECO:0000269|PubMed:10197531}. Perikaryon {ECO:0000250|UniProtKB:P97879}. Cell projection, dendrite {ECO:0000250|UniProtKB:P97879}. Cytoplasm {ECO:0000250|UniProtKB:P97879}. Endomembrane system {ECO:0000250|UniProtKB:P97879}; Peripheral membrane protein {ECO:0000250|UniProtKB:P97879}. Cell junction, synapse, postsynaptic cell membrane {ECO:0000250|UniProtKB:P97879}. Cell junct…	0	May play a role as a localized scaffold for the assembly of a multiprotein signaling complex and as mediator of the trafficking of its binding partners at specific subcellular location in neurons (PubMed:10197531). Through complex formation with NSG1, GRIA2 and STX12 controls the intracellular fate of AMPAR and the endosomal sorting of the GRIA2 subunit toward recycling and membrane targeting (By…	343				20.3094
Dynactin subunit 4	DCTN4	Q9UJW0	51164	Cytoplasm, cytoskeleton {ECO:0000269|PubMed:10671518}. Cytoplasm, cytoskeleton, microtubule organizing center, centrosome {ECO:0000269|PubMed:10671518}. Cytoplasm, cytoskeleton, stress fiber {ECO:0000250|UniProtKB:Q9QUR2}. Cytoplasm, cell cortex {ECO:0000250|UniProtKB:Q9QUR2}. Cytoplasm, myofibril, sarcomere {ECO:0000250|UniProtKB:Q8CBY8}. Note=Has a punctate cytoplasmic distribution as well as c…	0	Could have a dual role in dynein targeting and in ACTR1A/Arp1 subunit of dynactin pointed-end capping. Could be involved in ACTR1A pointed-end binding and in additional roles in linking dynein and dynactin to the cortical cytoskeleton.	181				20.3063
Protein CASC3	CASC3	O15234	22794	Cytoplasm {ECO:0000269|PubMed:12080473}. Cytoplasm, perinuclear region {ECO:0000250|UniProtKB:Q8K3W3}. Nucleus {ECO:0000269|PubMed:12080473, ECO:0000269|PubMed:28502770, ECO:0000269|PubMed:29301961}. Nucleus speckle {ECO:0000269|PubMed:16170325}. Cytoplasm, Stress granule {ECO:0000269|PubMed:17652158}. Cytoplasm, Cytoplasmic ribonucleoprotein granule {ECO:0000250|UniProtKB:Q8K3X0}. Cell projectio…	0	Required for pre-mRNA splicing as component of the spliceosome (PubMed:28502770, PubMed:29301961). Core component of the splicing-dependent multiprotein exon junction complex (EJC) deposited at splice junctions on mRNAs. The EJC is a dynamic structure consisting of core proteins and several peripheral nuclear and cytoplasmic associated factors that join the complex only transiently either during …	185				20.2826
Cullin-4B	CUL4B	Q13620	8450	Nucleus {ECO:0000269|PubMed:18593899, ECO:0000269|PubMed:19801544}.	0	Core component of multiple cullin-RING-based E3 ubiquitin-protein ligase complexes which mediate the ubiquitination and subsequent proteasomal degradation of target proteins. The functional specificity of the E3 ubiquitin-protein ligase complex depends on the variable substrate recognition subunit. CUL4B may act within the complex as a scaffold protein, contributing to catalysis through positioni…	160					20.2806
HBS1-like protein	HBS1L	Q9Y450	10767	[Isoform 2]: Cytoplasm {ECO:0000269|PubMed:28204585}.	0	Cotranslational quality control factor involved in the No-Go Decay (NGD) pathway (PubMed:21448132). In the presence of ABCE1 and PELO, is required for 48S complex formation from 80S ribosomes and dissociation of vacant 80S ribosomes (PubMed:21448132). Together with PELO and in presence of ABCE1, recognizes stalled ribosomes and promotes dissociation of elongation complexes assembled on non-stop m…	109, 161, 164				20.2736
ATP-dependent 6-phosphofructokinase, muscle type;ATP-dependent 6-phosphofructokinase, platelet type	PFKM	P08237	5213	Cytoplasm {ECO:0000255|HAMAP-Rule:MF_03184}.	0	Catalyzes the phosphorylation of D-fructose 6-phosphate to fructose 1,6-bisphosphate by ATP, the first committing step of glycolysis.	738				20.2397
Spindle and kinetochore-associated protein 3	SKA3	Q8IX90	221150	Cytoplasm, cytoskeleton, spindle. Chromosome, centromere, kinetochore {ECO:0000269|PubMed:19289083, ECO:0000269|PubMed:19360002, ECO:0000269|PubMed:20813266}. Note=Localizes to the outer kinetochore and spindle microtubules during mitosis in a NDC80 complex-dependent manner. {ECO:0000269|PubMed:19360002}.	0	Component of the SKA1 complex, a microtubule-binding subcomplex of the outer kinetochore that is essential for proper chromosome segregation (PubMed:19289083, PubMed:19360002, PubMed:23085020). The SKA1 complex is a direct component of the kinetochore-microtubule interface and directly associates with microtubules as oligomeric assemblies (PubMed:19289083, PubMed:19360002). The complex facilitate…	205, 377						20.2235
Protein FAM50A	FAM50A	Q14320	9130	Nucleus {ECO:0000269|PubMed:32703943}.	0	Probably involved in the regulation of pre-mRNA splicing. {ECO:0000269|PubMed:32703943}.	42				20.2069
NHS-like protein 1	NHSL1	Q5SYE7	57224	0	0	0	1115				20.1975
Glyceraldehyde-3-phosphate dehydrogenase	GAPDH	P04406	2597	Cytoplasm, cytosol {ECO:0000269|PubMed:12829261}. Nucleus {ECO:0000250|UniProtKB:P04797}. Cytoplasm, perinuclear region {ECO:0000269|PubMed:12829261}. Membrane {ECO:0000269|PubMed:12829261}. Cytoplasm, cytoskeleton {ECO:0000250|UniProtKB:P04797}. Note=Translocates to the nucleus following S-nitrosylation and interaction with SIAH1, which contains a nuclear localization signal (By similarity). Pos…	0	Has both glyceraldehyde-3-phosphate dehydrogenase and nitrosylase activities, thereby playing a role in glycolysis and nuclear functions, respectively (PubMed:3170585, PubMed:11724794). Glyceraldehyde-3-phosphate dehydrogenase is a key enzyme in glycolysis that catalyzes the first step of the pathway by converting D-glyceraldehyde 3-phosphate (G3P) into 3-phospho-D-glyceroyl phosphate (PubMed:317…	219				20.1918
Coiled-coil domain-containing protein 50	CCDC50	Q8IVM0	152137	Cytoplasm. Note=Associated with microtubules of the cytoskeleton and mitotic apparatus. {ECO:0000250}.	0	Involved in EGFR signaling. {ECO:0000269|PubMed:15314609}.	15				20.1859
SEC23-interacting protein	SEC23IP	Q9Y6Y8	11196	Cytoplasmic vesicle, COPII-coated vesicle membrane; Peripheral membrane protein; Cytoplasmic side. Endoplasmic reticulum {ECO:0000305}.	0	Plays a role in the organization of endoplasmic reticulum exit sites. Specifically binds to phosphatidylinositol 3-phosphate (PI(3)P), phosphatidylinositol 4-phosphate (PI(4)P) and phosphatidylinositol 5-phosphate (PI(5)P). {ECO:0000269|PubMed:10400679, ECO:0000269|PubMed:15623529, ECO:0000269|PubMed:22922100}.	616				20.1769
Polycomb protein SUZ12	SUZ12	Q15022	23512	Nucleus {ECO:0000269|PubMed:15231737, ECO:0000269|PubMed:29499137, ECO:0000269|PubMed:31959557}. Note=Localizes to chromatin as part of the PRC2 complex. {ECO:0000269|PubMed:29499137, ECO:0000269|PubMed:31959557}.	0	Polycomb group (PcG) protein. Component of the PRC2 complex, which methylates 'Lys-9' (H3K9me) and 'Lys-27' (H3K27me) of histone H3, leading to transcriptional repression of the affected target gene (PubMed:15225548, PubMed:15231737, PubMed:15385962, PubMed:16618801, PubMed:17344414, PubMed:18285464, PubMed:28229514, PubMed:29499137, PubMed:31959557). The PRC2 complex may also serve as a recruiti…	521				20.1702
COMM domain-containing protein 3	COMMD3	Q9UBI1	23412	Cytoplasm {ECO:0000269|PubMed:21778237}. Nucleus {ECO:0000269|PubMed:21778237}.	0	May modulate activity of cullin-RING E3 ubiquitin ligase (CRL) complexes (PubMed:21778237). May down-regulate activation of NF-kappa-B (PubMed:15799966). Modulates Na(+) transport in epithelial cells by regulation of apical cell surface expression of amiloride-sensitive sodium channel (ENaC) subunits (PubMed:23637203). {ECO:0000269|PubMed:15799966, ECO:0000269|PubMed:23637203, ECO:0000305|PubMed:…	137				20.1219
Reticulon-4	RTN4	Q9NQC3	57142	[Isoform A]: Endoplasmic reticulum membrane {ECO:0000269|PubMed:25612671, ECO:0000269|PubMed:26906412, ECO:0000269|PubMed:27619977, ECO:0000269|PubMed:27786289}; Multi-pass membrane protein {ECO:0000255}. Cell membrane; Multi-pass membrane protein {ECO:0000255}; Cytoplasmic side {ECO:0000269|PubMed:27786289}. Note=Anchored to the membrane of the endoplasmic reticulum (ER) through 2 putative trans…	1019..1039; /note="Helical"; /evidence="ECO:0000255"; 1134..1154; /note="Helical"; /evidence="ECO:0000255"	Required to induce the formation and stabilization of endoplasmic reticulum (ER) tubules (PubMed:27619977, PubMed:25612671, PubMed:24262037). They regulate membrane morphogenesis in the ER by promoting tubular ER production (PubMed:27619977, PubMed:25612671, PubMed:24262037, PubMed:27786289). They influence nuclear envelope expansion, nuclear pore complex formation and proper localization of inne…	281				20.1042
Uncharacterized protein C1orf21	C1orf21	Q9H246	81563	0	0	0	37				20.0842
Vesicle-associated membrane protein-associated protein B/C	VAPB	O95292	9217	Endoplasmic reticulum membrane {ECO:0000250}; Single-pass type IV membrane protein {ECO:0000250}. Note=Present in mitochondria-associated membranes that are endoplasmic reticulum membrane regions closely apposed to the outer mitochondrial membrane. {ECO:0000269|PubMed:22131369}.	223..243; /note="Helical; Anchor for type IV membrane protein"; /evidence="ECO:0000255"	Participates in the endoplasmic reticulum unfolded protein response (UPR) by inducing ERN1/IRE1 activity. Involved in cellular calcium homeostasis regulation. {ECO:0000269|PubMed:16891305, ECO:0000269|PubMed:20940299, ECO:0000269|PubMed:22131369}.	147				20.075
Protein PRRC2B	PRRC2B	Q5JSZ5	84726	0	0	0	188						20.0461
Cell death regulator Aven	AVEN	Q9NQS1	57099	Endomembrane system; Peripheral membrane protein. Note=Associated with intracellular membranes.	0	Protects against apoptosis mediated by Apaf-1.	245				20.0446					19.3378
DNA replication licensing factor MCM4	MCM4	P33991	4173	Nucleus {ECO:0000250|UniProtKB:P30664}. Chromosome {ECO:0000250|UniProtKB:P30664}. Note=Associated with chromatin before the formation of nuclei and detaches from it as DNA replication progresses. {ECO:0000250|UniProtKB:P30664}.	0	Acts as component of the MCM2-7 complex (MCM complex) which is the putative replicative helicase essential for 'once per cell cycle' DNA replication initiation and elongation in eukaryotic cells. The active ATPase sites in the MCM2-7 ring are formed through the interaction surfaces of two neighboring subunits such that a critical structure of a conserved arginine finger motif is provided in trans…	220				20.0442
ATPase family gene 2 protein homolog B	AFG2B	Q9BVQ7	79029	Cytoplasm {ECO:0000269|PubMed:18445686, ECO:0000305}. Cytoplasm, cytoskeleton, spindle {ECO:0000269|PubMed:18445686}.	0	0	646				20.0003
Origin recognition complex subunit 2	ORC2	Q13416	4999	Nucleus.	0	Component of the origin recognition complex (ORC) that binds origins of replication. DNA-binding is ATP-dependent. The specific DNA sequences that define origins of replication have not been identified yet. ORC is required to assemble the pre-replication complex necessary to initiate DNA replication. Binds histone H3 and H4 trimethylation marks H3K9me3, H3K20me3 and H4K27me3. Stabilizes LRWD1, by…	119				19.9858
Small nuclear ribonucleoprotein E	SNRPE	P62304	6635	Cytoplasm, cytosol {ECO:0000269|PubMed:18984161}. Nucleus {ECO:0000269|PubMed:11574479, ECO:0000269|PubMed:11991638, ECO:0000269|PubMed:23246290, ECO:0000269|PubMed:26912367, ECO:0000269|PubMed:28076346, ECO:0000269|PubMed:28502770, ECO:0000269|PubMed:28781166}. Note=SMN-mediated assembly into core snRNPs occurs in the cytosol before SMN-mediated transport to the nucleus to be included in spliceo…	0	Plays role in pre-mRNA splicing as core component of the SMN-Sm complex that mediates spliceosomal snRNP assembly and as component of the spliceosomal U1, U2, U4 and U5 small nuclear ribonucleoproteins (snRNPs), the building blocks of the spliceosome (PubMed:11991638, PubMed:18984161, PubMed:23246290, PubMed:19325628, PubMed:23333303, PubMed:25555158, PubMed:26912367, PubMed:28502770, PubMed:2878…	9						19.9538
Brain-specific angiogenesis inhibitor 1-associated protein 2	BAIAP2	Q9UQB8	10458	Cytoplasm. Membrane; Peripheral membrane protein. Cell projection, filopodium. Cell projection, ruffle. Cytoplasm, cytoskeleton. Note=Detected throughout the cytoplasm in the absence of specific binding partners. Detected in filopodia and close to membrane ruffles. Recruited to actin pedestals that are formed upon infection by bacteria at bacterial attachment sites.	0	Adapter protein that links membrane-bound small G-proteins to cytoplasmic effector proteins. Necessary for CDC42-mediated reorganization of the actin cytoskeleton and for RAC1-mediated membrane ruffling. Involved in the regulation of the actin cytoskeleton by WASF family members and the Arp2/3 complex. Plays a role in neurite growth. Acts syngeristically with ENAH to promote filipodia formation. …	521				19.9402
Dystonin	DST	Q03001	667	Cytoplasm, cytoskeleton {ECO:0000269|PubMed:11751855, ECO:0000269|PubMed:19932097}. Cytoplasm, cytoskeleton, stress fiber {ECO:0000250|UniProtKB:Q91ZU6}. Cell projection, axon {ECO:0000250|UniProtKB:Q91ZU6}. Note=Associates with intermediate filaments, actin and microtubule cytoskeletons. Localizes to actin stress fibers and to actin-rich ruffling at the cortex of cells (By similarity). Associate…	0	Cytoskeletal linker protein. Acts as an integrator of intermediate filaments, actin and microtubule cytoskeleton networks. Required for anchoring either intermediate filaments to the actin cytoskeleton in neural and muscle cells or keratin-containing intermediate filaments to hemidesmosomes in epithelial cells. The proteins may self-aggregate to form filaments or a two-dimensional mesh. Regulates…	7387				19.9107
Protein enabled homolog	ENAH	Q8N8S7	55740	Cytoplasm. Cytoplasm, cytoskeleton {ECO:0000250}. Cell projection, lamellipodium {ECO:0000250}. Cell projection, filopodium {ECO:0000250}. Cell junction, synapse {ECO:0000250}. Cell junction, focal adhesion. Note=Targeted to the leading edge of lamellipodia and filopodia by MRL family members. Colocalizes at filopodial tips with a number of other proteins including vinculin and zyxlin. Colocalize…	0	Ena/VASP proteins are actin-associated proteins involved in a range of processes dependent on cytoskeleton remodeling and cell polarity such as axon guidance and lamellipodial and filopodial dynamics in migrating cells. ENAH induces the formation of F-actin rich outgrowths in fibroblasts. Acts synergistically with BAIAP2-alpha and downstream of NTN1 to promote filipodia formation (By similarity).…	519						19.9103
Guanidinoacetate N-methyltransferase	GAMT	Q14353	2593	0	0	Converts guanidinoacetate to creatine, using S-adenosylmethionine as the methyl donor (PubMed:26003046, PubMed:24415674, PubMed:26319512). Important in nervous system development (PubMed:24415674). {ECO:0000269|PubMed:24415674, ECO:0000269|PubMed:26003046, ECO:0000269|PubMed:26319512}.	39				19.9035
Coiled-coil and C2 domain-containing protein 1A	CC2D1A	Q6P1N0	54862	Cytoplasm {ECO:0000269|PubMed:16033914}. Nucleus {ECO:0000250|UniProtKB:Q66HA5}. Cytoplasm, cytoskeleton, microtubule organizing center, centrosome {ECO:0000303|PubMed:20171170}.	0	Transcription factor that binds specifically to the DRE (dual repressor element) and represses HTR1A gene transcription in neuronal cells. The combination of calcium and ATP specifically inactivates the binding with FRE. May play a role in the altered regulation of HTR1A associated with anxiety and major depression. Mediates HDAC-independent repression of HTR1A promoter in neuronal cell. Performs…	65, 75				19.8868
Epidermal growth factor receptor substrate 15	EPS15	P42566	2060	Cytoplasm. Cell membrane; Peripheral membrane protein; Cytoplasmic side. Membrane, clathrin-coated pit. Note=Recruited to the plasma membrane upon EGFR activation and localizes to coated pits. Colocalizes with UBQLN1 in ubiquitin-rich cytoplasmic aggregates that are not endocytic compartments and in cytoplasmic juxtanuclear structures called aggresomes. {ECO:0000269|PubMed:16159959}.; [Isoform 2]…	0	Involved in cell growth regulation. May be involved in the regulation of mitogenic signals and control of cell proliferation. Involved in the internalization of ligand-inducible receptors of the receptor tyrosine kinase (RTK) type, in particular EGFR. Plays a role in the assembly of clathrin-coated pits (CCPs). Acts as a clathrin adapter required for post-Golgi trafficking. Seems to be involved i…	754					19.8714
Autophagy-related protein 2 homolog B	ATG2B	Q96BY7	55102	Preautophagosomal structure membrane {ECO:0000269|PubMed:22219374}; Peripheral membrane protein {ECO:0000269|PubMed:22219374}. Lipid droplet {ECO:0000269|PubMed:22219374}. Endoplasmic reticulum membrane {ECO:0000250|UniProtKB:P53855}; Peripheral membrane protein {ECO:0000250|UniProtKB:P53855}.	0	Required for both autophagosome formation and regulation of lipid droplet morphology and dispersion (PubMed:22219374). Tethers the edge of the isolation membrane (IM) to the endoplasmic reticulum (ER) and mediates direct lipid transfer from ER to IM for IM expansion (PubMed:31721365). {ECO:0000269|PubMed:22219374, ECO:0000269|PubMed:31721365}.	261						19.8676
Alpha-enolase	ENO1	P06733	2023	Cytoplasm {ECO:0000269|PubMed:10802057}. Cell membrane {ECO:0000269|PubMed:10802057}. Cytoplasm, myofibril, sarcomere, M line {ECO:0000269|PubMed:10802057}. Note=Can translocate to the plasma membrane in either the homodimeric (alpha/alpha) or heterodimeric (alpha/gamma) form. ENO1 is localized to the M line.; [Isoform MBP-1]: Nucleus.	0	Glycolytic enzyme the catalyzes the conversion of 2-phosphoglycerate to phosphoenolpyruvate (PubMed:29775581, PubMed:1369209). In addition to glycolysis, involved in various processes such as growth control, hypoxia tolerance and allergic responses (PubMed:2005901, PubMed:10802057, PubMed:12666133, PubMed:29775581). May also function in the intravascular and pericellular fibrinolytic system due t…	71					19.8613				19.8367
Calpain-7	CAPN7	Q9Y6W3	23473	Nucleus.	0	Calcium-regulated non-lysosomal thiol-protease. {ECO:0000250}.	74						19.8477
RNA-binding protein 14	RBM14	Q96PK6	100526737	Nucleus {ECO:0000269|PubMed:25385835}. Nucleus, nucleolus {ECO:0000269|PubMed:11790299}. Cytoplasm {ECO:0000269|PubMed:25385835}. Note=In punctate subnuclear structures often located adjacent to splicing speckles, called paraspeckles (PubMed:11790299). Cytoplasmic localization is crucial for its function in suppressing the formation of aberrant centriolar protein complexes (PubMed:25385835). {ECO…	0	Isoform 1 may function as a nuclear receptor coactivator, enhancing transcription through other coactivators such as NCOA6 and CITED1. Isoform 2, functions as a transcriptional repressor, modulating transcriptional activities of coactivators including isoform 1, NCOA6 and CITED1 (PubMed:11443112). Regulates centriole biogenesis by suppressing the formation of aberrant centriolar protein complexes…	630				19.8413
Rho GTPase-activating protein 1	ARHGAP1	Q07960	392	Cytoplasm.	0	GTPase activator for the Rho, Rac and Cdc42 proteins, converting them to the putatively inactive GDP-bound state. Cdc42 seems to be the preferred substrate.	222				19.8398
Pituitary tumor-transforming gene 1 protein-interacting protein	PTTG1IP	P53801	754	Membrane {ECO:0000305}; Single-pass type I membrane protein {ECO:0000305}. Cytoplasm {ECO:0000269|PubMed:10781616}. Nucleus {ECO:0000269|PubMed:10781616}. Note=According to PubMed:10781616, it is found in the cytoplasm and the nucleus.	97..117; /note="Helical"; /evidence="ECO:0000255"	May facilitate PTTG1 nuclear translocation.	169				19.8381
Serine/arginine repetitive matrix protein 2	SRRM2	Q9UQ35	23524	Nucleus {ECO:0000269|PubMed:28076346, ECO:0000269|PubMed:28502770, ECO:0000269|PubMed:29301961, ECO:0000269|PubMed:29360106, ECO:0000269|PubMed:29361316, ECO:0000269|PubMed:30705154}. Nucleus speckle {ECO:0000269|PubMed:9531537}.	0	Required for pre-mRNA splicing as component of the spliceosome. {ECO:0000269|PubMed:19854871, ECO:0000269|PubMed:28076346, ECO:0000269|PubMed:28502770, ECO:0000269|PubMed:29301961, ECO:0000269|PubMed:29360106, ECO:0000269|PubMed:29361316, ECO:0000269|PubMed:30705154, ECO:0000269|PubMed:9531537}.	51				19.8287
Protein ECT2	ECT2	Q9H8V3	1894	Nucleus. Cytoplasm. Cytoplasm, cytoskeleton, spindle. Cleavage furrow. Midbody. Cell junction. Cell junction, tight junction. Note=Sequestered within the nucleus during interphase. Dispersed throughout the cytoplasm upon breakdown of the nuclear envelope during mitosis. Colocalizes with the centralspindlin complex to the mitotic spindles during anaphase/metaphase, the cleavage furrow during telop…	0	Guanine nucleotide exchange factor (GEF) that catalyzes the exchange of GDP for GTP. Promotes guanine nucleotide exchange on the Rho family members of small GTPases, like RHOA, RHOC, RAC1 and CDC42. Required for signal transduction pathways involved in the regulation of cytokinesis. Component of the centralspindlin complex that serves as a microtubule-dependent and Rho-mediated signaling required…	872						19.8261
Rab GTPase-activating protein 1-like, isoform 10	RABGAP1L	B7ZAP0	9910	0	0	0	157					19.8237
Ubiquitin carboxyl-terminal hydrolase 45	USP45	Q70EL2	85015	Photoreceptor inner segment {ECO:0000269|PubMed:30573563}. Cytoplasm {ECO:0000269|PubMed:25538220}. Nucleus {ECO:0000269|PubMed:25538220}.	0	Catalyzes the deubiquitination of SPDL1 (PubMed:30258100). Plays a role in the repair of UV-induced DNA damage via deubiquitination of ERCC1, promoting its recruitment to DNA damage sites (PubMed:25538220). May be involved in the maintenance of photoreceptor function (PubMed:30573563). May play a role in normal retinal development (By similarity). Plays a role in cell migration (PubMed:30258100).…	156				19.8219
Junctional adhesion molecule C;Soluble form of JAM-C	JAM3	Q9BX67	83700	Cell membrane {ECO:0000269|PubMed:11590146, ECO:0000269|PubMed:12208882, ECO:0000269|PubMed:15994945, ECO:0000269|PubMed:23255084, ECO:0000269|PubMed:28196865}; Single-pass type I membrane protein {ECO:0000305|PubMed:11590146}. Cell junction {ECO:0000269|PubMed:15994945}. Cell junction, desmosome {ECO:0000269|PubMed:15194813}. Cell junction, tight junction {ECO:0000269|PubMed:28196865}. Note=Dete…	242..262; /note="Helical"; /evidence="ECO:0000255"	Junctional adhesion protein that mediates heterotypic cell-cell interactions with its cognate receptor JAM2 to regulate different cellular processes (PubMed:11590146, PubMed:11823489). Plays a role in homing and mobilization of hematopoietic stem and progenitor cells within the bone marrow. At the surface of bone marrow stromal cells, it contributes to the retention of the hematopoietic stem and …	305				19.8179
DNA-dependent protein kinase catalytic subunit	PRKDC	P78527	5591	Nucleus {ECO:0000269|PubMed:12231622, ECO:0000269|PubMed:14734805, ECO:0000269|PubMed:22002106}. Nucleus, nucleolus {ECO:0000269|PubMed:22002106, ECO:0000269|PubMed:32103174}.	0	Serine/threonine-protein kinase that acts as a molecular sensor for DNA damage. Involved in DNA non-homologous end joining (NHEJ) required for double-strand break (DSB) repair and V(D)J recombination (PubMed:11955432, PubMed:12649176, PubMed:14734805). Must be bound to DNA to express its catalytic properties. Promotes processing of hairpin DNA structures in V(D)J recombination by activation of th…	2694				19.7847
TELO2-interacting protein 1 homolog	TTI1	O43156	9675	Cytoplasm {ECO:0000269|PubMed:23263282}.	0	Regulator of the DNA damage response (DDR). Part of the TTT complex that is required to stabilize protein levels of the phosphatidylinositol 3-kinase-related protein kinase (PIKK) family proteins. The TTT complex is involved in the cellular resistance to DNA damage stresses, like ionizing radiation (IR), ultraviolet (UV) and mitomycin C (MMC). Together with the TTT complex and HSP90 may participa…	261				19.7709
Alpha-adducin	ADD1	P35611	118	Cytoplasm, cytoskeleton. Cell membrane; Peripheral membrane protein; Cytoplasmic side.	0	Membrane-cytoskeleton-associated protein that promotes the assembly of the spectrin-actin network. Binds to calmodulin.	543					19.762
Golgin subfamily A member 5	GOLGA5	Q8TBA6	9950	Golgi apparatus membrane {ECO:0000269|PubMed:9915833}; Single-pass type IV membrane protein {ECO:0000269|PubMed:9915833}. Note=Found throughout the Golgi, both on cisternae and, at higher abundance, on the tubulo-vesicular structures of the cis-Golgi network.	699..719; /note="Helical; Anchor for type IV membrane protein"; /evidence="ECO:0000255"	Involved in maintaining Golgi structure. Stimulates the formation of Golgi stacks and ribbons. Involved in intra-Golgi retrograde transport. {ECO:0000269|PubMed:12538640, ECO:0000269|PubMed:15718469}.	74				19.7577
Disks large homolog 4;Disks large homolog 2;Disks large homolog 1	DLG4	P78352	1742	Cell membrane {ECO:0000269|PubMed:12151521}; Lipid-anchor {ECO:0000269|PubMed:12151521}; Cytoplasmic side {ECO:0000269|PubMed:12151521}. Cell junction, synapse, postsynaptic density {ECO:0000250|UniProtKB:P31016}. Cell junction, synapse {ECO:0000269|PubMed:12151521}. Cytoplasm {ECO:0000250|UniProtKB:P31016}. Cell projection, axon {ECO:0000250|UniProtKB:P31016}. Cell projection, dendritic spine {E…	0	Postsynaptic scaffolding protein that plays a critical role in synaptogenesis and synaptic plasticity by providing a platform for the postsynaptic clustering of crucial synaptic proteins. Interacts with the cytoplasmic tail of NMDA receptor subunits and shaker-type potassium channels. Required for synaptic plasticity associated with NMDA receptor signaling. Overexpression or depletion of DLG4 cha…	403						19.7421
Coiled-coil domain-containing protein 28B	CCDC28B	Q9BUN5	79140	Cytoplasm, cytoskeleton, microtubule organizing center, centrosome {ECO:0000269|PubMed:16327777}. Note=It localizes near centrosomes and basal bodies.	0	Involved in ciliogenesis. Regulates cilia length through its interaction with MAPKAP1/SIN1 but independently of mTORC2 complex. Modulates mTORC2 complex assembly and function, possibly enhances AKT1 phosphorylation. Does not seem to modulate assembly and function of mTORC1 complex. {ECO:0000269|PubMed:23015189, ECO:0000269|PubMed:23727834}.	112				19.7031
E3 ubiquitin-protein ligase MIB2	MIB2	Q96AX9	142678	Cytoplasm {ECO:0000269|PubMed:14507647}. Endosome {ECO:0000269|PubMed:14507647}. Note=Colocalizes with endosomal compartments.	0	E3 ubiquitin-protein ligase that mediates ubiquitination of Delta receptors, which act as ligands of Notch proteins. Positively regulates the Delta-mediated Notch signaling by ubiquitinating the intracellular domain of Delta, leading to endocytosis of Delta receptors. {ECO:0000250|UniProtKB:Q8R516}.	262				19.6932
Coiled-coil domain-containing protein 120	CCDC120	Q96HB5	90060	Cytoplasm, cytoskeleton, microtubule organizing center, centrosome, centriole {ECO:0000269|PubMed:28422092}. Cytoplasm {ECO:0000269|PubMed:25326380}. Cell projection, neuron projection {ECO:0000269|PubMed:25326380}. Cell projection, growth cone {ECO:0000269|PubMed:25326380}. Endosome {ECO:0000269|PubMed:25326380}. Note=Localizes to the subdistal appendages of mother centrioles and proximal ends o…	0	Centriolar protein required for centriole subdistal appendage assembly and microtubule anchoring in interphase cells (PubMed:28422092). Together with CCDC68, cooperate with subdistal appendage components ODF2, NIN and CEP170 for hierarchical subdistal appendage assembly (PubMed:28422092). Recruits NIN and CEP170 to centrosomes (PubMed:28422092). Also required for neurite growth. Localizes CYTH2 t…	552					19.6922
Hepatoma-derived growth factor-related protein 2	HDGFL2	Q7Z4V5	84717	Nucleus {ECO:0000250|UniProtKB:Q3UMU9}.	0	Involved in cellular growth control, through the regulation of cyclin D1 expression. {ECO:0000269|PubMed:25689719}.	554				19.6715
V-type proton ATPase catalytic subunit A	ATP6V1A	P38606	523	Cytoplasm {ECO:0000269|PubMed:29668857, ECO:0000269|PubMed:33208464}. Cytoplasmic vesicle, secretory vesicle {ECO:0000269|PubMed:23035048}. Note=Co-localizes with WFS1 in the secretory granules in neuroblastoma cell lines. {ECO:0000269|PubMed:23035048}.	0	Catalytic subunit of the V1 complex of vacuolar(H+)-ATPase (V-ATPase), a multisubunit enzyme composed of a peripheral complex (V1) that hydrolyzes ATP and a membrane integral complex (V0) that translocates protons (By similarity). V-ATPase is responsible for acidifying and maintaining the pH of intracellular compartments and in some cell types, is targeted to the plasma membrane, where it is resp…	5				19.6485
Ethylmalonyl-CoA decarboxylase	ECHDC1	Q9NTX5	55862	Cytoplasm, cytosol {ECO:0000305|PubMed:22016388}.	0	Decarboxylates ethylmalonyl-CoA, a potentially toxic metabolite, to form butyryl-CoA, suggesting it might be involved in metabolite proofreading (PubMed:22016388). Also has methylmalonyl-CoA decarboxylase activity at lower level (By similarity). {ECO:0000250|UniProtKB:Q9D9V3, ECO:0000269|PubMed:22016388}.	13				19.6366
Proliferation marker protein Ki-67	MKI67	P46013	4288	Chromosome {ECO:0000269|PubMed:15896774, ECO:0000269|PubMed:22002106, ECO:0000269|PubMed:27362226, ECO:0000269|PubMed:9510506}. Nucleus {ECO:0000269|PubMed:10878551, ECO:0000269|PubMed:22002106}. Nucleus, nucleolus {ECO:0000269|PubMed:10878551, ECO:0000269|PubMed:22002106, ECO:0000269|PubMed:2674163, ECO:0000269|PubMed:8799815}. Note=Associates with the surface of the mitotic chromosome, the peri…	0	Required to maintain individual mitotic chromosomes dispersed in the cytoplasm following nuclear envelope disassembly (PubMed:27362226). Associates with the surface of the mitotic chromosome, the perichromosomal layer, and covers a substantial fraction of the chromosome surface (PubMed:27362226). Prevents chromosomes from collapsing into a single chromatin mass by forming a steric and electrostat…	1823, 1825				19.6235
Protein FAM83G	FAM83G	A6ND36	644815	Cytoplasm, cytosol {ECO:0000269|PubMed:24554596}. Nucleus {ECO:0000269|PubMed:24554596}. Note=Detected predominantly in cytosolic. Upon BMP stimulation, a small portion of PAWS1 is detected in the nucleus. {ECO:0000269|PubMed:24554596}.	0	May regulate the bone morphogenetic proteins (BMP) pathway. {ECO:0000269|PubMed:24554596}.	348				19.6215
InaD-like protein	PATJ	Q8NI35	0	Cell junction, tight junction {ECO:0000269|PubMed:11927608, ECO:0000269|PubMed:11964389, ECO:0000269|PubMed:12021270, ECO:0000269|PubMed:19755384, ECO:0000269|PubMed:22006950}. Apical cell membrane {ECO:0000269|PubMed:11964389}; Peripheral membrane protein {ECO:0000269|PubMed:11964389}. Cytoplasm, perinuclear region {ECO:0000269|PubMed:18596123}. Note=Localizes to the apical region at the start o…	0	Scaffolding protein that facilitates the localization of proteins to the cell membrane (PubMed:11927608, PubMed:16678097, PubMed:22006950). Required for the correct formation of tight junctions and epithelial apico-basal polarity (PubMed:11927608, PubMed:16678097). Positively regulates epithelial cell microtubule elongation and cell migration, possibly via facilitating localization of PRKCI/aPKC …	561				19.6063
Replication protein A 70 kDa DNA-binding subunit;Replication protein A 70 kDa DNA-binding subunit, N-terminally processed	RPA1	P27694	6117	Nucleus {ECO:0000269|PubMed:17959650}. Nucleus, PML body {ECO:0000269|PubMed:17959650}. Note=Enriched in PML bodies in cells displaying alternative lengthening of their telomeres. {ECO:0000269|PubMed:17959650}.	0	As part of the heterotrimeric replication protein A complex (RPA/RP-A), binds and stabilizes single-stranded DNA intermediates, that form during DNA replication or upon DNA stress. It prevents their reannealing and in parallel, recruits and activates different proteins and complexes involved in DNA metabolism (PubMed:27723720, PubMed:27723717). Thereby, it plays an essential role both in DNA repl…	267					19.5668
Protein LSM14 homolog A	LSM14A	Q8ND56	26065	Cytoplasm, P-body {ECO:0000269|PubMed:16484376, ECO:0000269|PubMed:17074753, ECO:0000269|PubMed:32354837}. Cytoplasm, cytoskeleton, spindle {ECO:0000269|PubMed:26339800}. Cytoplasm, Stress granule {ECO:0000269|PubMed:16484376}.	0	Essential for formation of P-bodies, cytoplasmic structures that provide storage sites for translationally inactive mRNAs and protect them from degradation (PubMed:16484376, PubMed:17074753, PubMed:29510985). Acts as a repressor of mRNA translation (PubMed:29510985). May play a role in mitotic spindle assembly (PubMed:26339800). {ECO:0000269|PubMed:16484376, ECO:0000269|PubMed:17074753, ECO:00002…	174				19.5536
BAG family molecular chaperone regulator 2	BAG2	O95816	9532	0	0	Co-chaperone for HSP70 and HSC70 chaperone proteins. Acts as a nucleotide-exchange factor (NEF) promoting the release of ADP from the HSP70 and HSC70 proteins thereby triggering client/substrate protein release (PubMed:24318877, PubMed:9873016). {ECO:0000269|PubMed:24318877, ECO:0000269|PubMed:9873016}.	186						19.539
DENN domain-containing protein 4C	DENND4C	Q5VZ89	55667	Cytoplasmic vesicle membrane. Cell membrane. Cytoplasm, cytosol. Note=Associates with SLC2A4/GLUT4 storage vesicles.	0	Guanine nucleotide exchange factor (GEF) activating RAB10. Promotes the exchange of GDP to GTP, converting inactive GDP-bound RAB10 into its active GTP-bound form. Thereby, stimulates SLC2A4/GLUT4 glucose transporter-enriched vesicles delivery to the plasma membrane in response to insulin. {ECO:0000269|PubMed:20937701}.	1088						19.5175
Probable ATP-dependent RNA helicase DDX6	DDX6	P26196	1656	Cytoplasm, P-body {ECO:0000269|PubMed:16364915, ECO:0000269|PubMed:16699599, ECO:0000269|PubMed:20616046, ECO:0000269|PubMed:22915799, ECO:0000269|PubMed:25995375, ECO:0000269|PubMed:26184334, ECO:0000269|PubMed:31422817, ECO:0000269|PubMed:32354837}. Cytoplasm {ECO:0000269|PubMed:26184334, ECO:0000269|PubMed:28216671}. Nucleus {ECO:0000269|PubMed:26184334, ECO:0000269|PubMed:28216671}. Note=Impo…	0	Essential for the formation of P-bodies, cytosolic membrane-less ribonucleoprotein granules involved in RNA metabolism through the coordinated storage of mRNAs encoding regulatory functions (PubMed:25995375, PubMed:27342281, PubMed:31422817). Plays a role in P-bodies to coordinate the storage of translationally inactive mRNAs in the cytoplasm and prevent their degradation (PubMed:27342281). In th…	26					19.4934
Ubiquitin-like-conjugating enzyme ATG3	ATG3	Q9NT62	64422	Cytoplasm {ECO:0000269|PubMed:11825910}.	0	E2 conjugating enzyme required for the cytoplasm to vacuole transport (Cvt), autophagy, and mitochondrial homeostasis. Responsible for the E2-like covalent binding of phosphatidylethanolamine to the C-terminal Gly of ATG8-like proteins (GABARAP, GABARAPL1, GABARAPL2 or MAP1LC3A). The ATG12-ATG5 conjugate plays a role of an E3 and promotes the transfer of ATG8-like proteins from ATG3 to phosphatid…	11						19.439			19.9388
Dynactin subunit 1	DCTN1	Q14203	1639	Cytoplasm {ECO:0000269|PubMed:17828277}. Cytoplasm, cytoskeleton {ECO:0000269|PubMed:17828277, ECO:0000269|PubMed:22777741, ECO:0000269|PubMed:25774020, ECO:0000269|PubMed:26972003}. Cytoplasm, cytoskeleton, microtubule organizing center, centrosome {ECO:0000269|PubMed:14654843, ECO:0000269|PubMed:20719959, ECO:0000269|PubMed:23985322, ECO:0000269|PubMed:25774020}. Cytoplasm, cytoskeleton, microt…	0	Plays a key role in dynein-mediated retrograde transport of vesicles and organelles along microtubules by recruiting and tethering dynein to microtubules. Binds to both dynein and microtubules providing a link between specific cargos, microtubules and dynein. Essential for targeting dynein to microtubule plus ends, recruiting dynein to membranous cargos and enhancing dynein processivity (the abil…	127						19.4239
Kinetochore-associated protein 1	KNTC1	P50748	9735	Cytoplasm. Nucleus. Chromosome, centromere, kinetochore. Cytoplasm, cytoskeleton, spindle. Note=Dynamic pattern of localization during the cell cycle. At interphase, uniformly distributed throughout the cytoplasm and nucleus. By prophase and until late stages of prometaphase, a fraction of the total pool is concentrated at kinetochores. By metaphase, detected at kinetochores, along spindle fibers…	0	Essential component of the mitotic checkpoint, which prevents cells from prematurely exiting mitosis. Required for the assembly of the dynein-dynactin and MAD1-MAD2 complexes onto kinetochores (PubMed:11146660, PubMed:11590237, PubMed:15824131). Its function related to the spindle assembly machinery is proposed to depend on its association in the mitotic RZZ complex. {ECO:0000269|PubMed:11146660,…	404				19.4173
Ubiquitin-associated domain-containing protein 1	UBAC1	Q9BSL1	10422	Cytoplasm {ECO:0000269|PubMed:10857748, ECO:0000269|PubMed:15531880}.	0	Non-catalytic subunit of the KPC complex that acts as E3 ubiquitin-protein ligase. Required for poly-ubiquitination and proteasome-mediated degradation of CDKN1B during G1 phase of the cell cycle. {ECO:0000269|PubMed:15531880, ECO:0000269|PubMed:15746103}.	121						19.4055
Staphylococcal nuclease domain-containing protein 1	SND1	Q7KZF4	27044	Cytoplasm {ECO:0000269|PubMed:14508492, ECO:0000269|PubMed:17081065}. Nucleus {ECO:0000269|PubMed:12234934, ECO:0000269|PubMed:14508492, ECO:0000269|PubMed:17081065, ECO:0000269|PubMed:7651391}. Melanosome {ECO:0000269|PubMed:17081065}. Note=In IL-4 stimulated cells colocalizes with STAT6 in the nucleus (PubMed:12234934). Identified by mass spectrometry in melanosome fractions from stage I to sta…	0	Endonuclease that mediates miRNA decay of both protein-free and AGO2-loaded miRNAs (PubMed:28546213, PubMed:18453631). As part of its function in miRNA decay, regulates mRNAs involved in G1-to-S phase transition (PubMed:28546213). Functions as a bridging factor between STAT6 and the basal transcription factor (PubMed:12234934). Plays a role in PIM1 regulation of MYB activity (PubMed:9809063). Fun…	341					19.4051
Ubiquitin carboxyl-terminal hydrolase 10	USP10	Q14694	9100	Cytoplasm {ECO:0000269|PubMed:20096447}. Nucleus {ECO:0000269|PubMed:20096447, ECO:0000269|PubMed:24845384}. Early endosome {ECO:0000269|PubMed:19398555}. Note=Cytoplasmic in normal conditions (PubMed:20096447). After DNA damage, translocates to the nucleus following phosphorylation by ATM (PubMed:20096447). {ECO:0000269|PubMed:20096447}.	0	Hydrolase that can remove conjugated ubiquitin from target proteins such as p53/TP53, BECN1, SNX3 and CFTR. Acts as an essential regulator of p53/TP53 stability: in unstressed cells, specifically deubiquitinates p53/TP53 in the cytoplasm, leading to counteract MDM2 action and stabilize p53/TP53. Following DNA damage, translocates to the nucleus and deubiquitinates p53/TP53, leading to regulate th…	488				19.4015
Disintegrin and metalloproteinase domain-containing protein 17	ADAM17	P78536	6868	Membrane; Single-pass type I membrane protein.	672..692; /note="Helical"; /evidence="ECO:0000255"	Cleaves the membrane-bound precursor of TNF-alpha to its mature soluble form (PubMed:9034191). Responsible for the proteolytical release of soluble JAM3 from endothelial cells surface (PubMed:20592283). Responsible for the proteolytic release of several other cell-surface proteins, including p75 TNF-receptor, interleukin 1 receptor type II, p55 TNF-receptor, transforming growth factor-alpha, L-se…	805				19.337
Band 4.1-like protein 1	EPB41L1	Q9H4G0	2036	Cytoplasm, cytoskeleton.	0	May function to confer stability and plasticity to neuronal membrane via multiple interactions, including the spectrin-actin-based cytoskeleton, integral membrane channels and membrane-associated guanylate kinases.	860				19.3362
Store-operated calcium entry regulator STIMATE	STIMATE	Q86TL2	375346	Endoplasmic reticulum membrane {ECO:0000269|PubMed:26322679, ECO:0000269|PubMed:26644574}; Multi-pass membrane protein {ECO:0000269|PubMed:26322679, ECO:0000269|PubMed:26644574}. Note=Colocalizes with STIM1 at ER-plasma membrane (ER-PM) junctions, also called cortical endoplasmic reticulum (ER), in store-depleted calcium cells (PubMed:26644574). May translocate to ER-PM junctions in a STIM1-depen…	29..49; /note="Helical"; /evidence="ECO:0000255"; 69..89; /note="Helical"; /evidence="ECO:0000255"; 102..122; /note="Helical"; /evidence="ECO:0000255"; 156..176; /note="Helical"; /evidence="ECO:0000255"; 194..214; /note="Helical"; /evidence="ECO:0000255"	Acts as a regulator of store-operated Ca(2+) entry (SOCE) at junctional sites that connect the endoplasmic reticulum (ER) and plasma membrane (PM), called ER-plasma membrane (ER-PM) junction or cortical ER (PubMed:26322679, PubMed:26644574). SOCE is a Ca(2+) influx following depletion of intracellular Ca(2+) stores (PubMed:26322679). Acts by interacting with STIM1, promoting STIM1 conformational …	281				19.3233
La-related protein 1	LARP1	Q6PKG0	23367	Cytoplasm {ECO:0000269|PubMed:20430826, ECO:0000269|PubMed:24532714, ECO:0000269|PubMed:28650797}. Cytoplasmic granule {ECO:0000269|PubMed:24532714, ECO:0000269|PubMed:25940091}. Note=Colocalizes with RPTOR and PABPC1 in cytoplasmic granules that resemble stress granules. {ECO:0000269|PubMed:24532714, ECO:0000269|PubMed:25940091}.	0	RNA-binding protein that regulates the translation of specific target mRNA species downstream of the mTORC1 complex, in function of growth signals and nutrient availability (PubMed:20430826, PubMed:23711370, PubMed:24532714, PubMed:25940091, PubMed:28650797, PubMed:28673543, PubMed:29244122). Interacts on the one hand with the 3' poly-A tails that are present in all mRNA molecules, and on the oth…	753					19.3049
Large ribosomal subunit protein uL4	RPL4	P36578	6124	0	0	0	368, 374						19.3001	22.198	18.24	21.6518
Plectin	PLEC	Q15149	5339	Cytoplasm, cytoskeleton {ECO:0000269|PubMed:12482924}. Cell junction, hemidesmosome {ECO:0000269|PubMed:12482924}.	0	Interlinks intermediate filaments with microtubules and microfilaments and anchors intermediate filaments to desmosomes or hemidesmosomes. Could also bind muscle proteins such as actin to membrane complexes in muscle. May be involved not only in the filaments network, but also in the regulation of their dynamics. Structural component of muscle. Isoform 9 plays a major role in the maintenance of m…	1725				19.2746
Ubiquitin-conjugating enzyme E2 variant 2	UBE2V2	Q15819	7336	0	0	Has no ubiquitin ligase activity on its own. The UBE2V2/UBE2N heterodimer catalyzes the synthesis of non-canonical poly-ubiquitin chains that are linked through 'Lys-63'. This type of poly-ubiquitination does not lead to protein degradation by the proteasome. Mediates transcriptional activation of target genes. Plays a role in the control of progress through the cell cycle and differentiation. Pl…	8				19.2716
Signal recognition particle subunit SRP54	SRP54	P61011	6729	Nucleus speckle {ECO:0000269|PubMed:14729963}. Cytoplasm {ECO:0000269|PubMed:14729963, ECO:0000269|PubMed:29914977}. Endoplasmic reticulum {ECO:0000269|PubMed:29914977}.	0	Binds to the signal sequence of presecretory protein when they emerge from the ribosomes and transfers them to TRAM (translocating chain-associating membrane protein). Plays a role in proliferation and differentiation of granulocytic cells, neutrophils migration capacity and exocrine pancreas development (PubMed:29914977, PubMed:28972538). {ECO:0000269|PubMed:28972538, ECO:0000269|PubMed:29914977…	464				19.2512
Treacle protein	TCOF1	Q13428	6949	Nucleus, nucleolus {ECO:0000269|PubMed:12777385}.	0	Nucleolar protein that acts as a regulator of RNA polymerase I by connecting RNA polymerase I with enzymes responsible for ribosomal processing and modification (PubMed:12777385, PubMed:26399832). Required for neural crest specification: following monoubiquitination by the BCR(KBTBD8) complex, associates with NOLC1 and acts as a platform to connect RNA polymerase I with enzymes responsible for ri…	725				19.1461					19.0212
Centrosomal protein of 89 kDa	CEP89	Q96ST8	84902	Cytoplasm, cytosol. Cytoplasm, cytoskeleton, microtubule organizing center, centrosome {ECO:0000269|PubMed:14654843}. Cytoplasm, cytoskeleton, spindle pole. Cytoplasm, cytoskeleton, microtubule organizing center, centrosome, centriole. Mitochondrion intermembrane space. Note=Localizes to the distal appendage region of the centriole, which anchors the mother centriole to the plasma membrane.	0	Required for ciliogenesis. Also plays a role in mitochondrial metabolism where it may modulate complex IV activity. {ECO:0000269|PubMed:23348840, ECO:0000269|PubMed:23575228}.	550						19.1309
NEDD8-activating enzyme E1 regulatory subunit	NAE1	Q13564	8883	Cell membrane {ECO:0000269|PubMed:14557245}. Note=Colocalizes with APP in lipid rafts.	0	Regulatory subunit of the dimeric UBA3-NAE1 E1 enzyme. E1 activates NEDD8 by first adenylating its C-terminal glycine residue with ATP, thereafter linking this residue to the side chain of the catalytic cysteine, yielding a NEDD8-UBA3 thioester and free AMP. E1 finally transfers NEDD8 to the catalytic cysteine of UBE2M. Necessary for cell cycle progression through the S-M checkpoint. Overexpressi…	6					19.0842
Disks large-associated protein 5	DLGAP5	Q15398	9787	Nucleus. Cytoplasm. Cytoplasm, cytoskeleton, spindle. Note=Localizes to the spindle in mitotic cells. Colocalizes with CDH1 at sites of cell-cell contact in intestinal epithelial cells.	0	Potential cell cycle regulator that may play a role in carcinogenesis of cancer cells. Mitotic phosphoprotein regulated by the ubiquitin-proteasome pathway. Key regulator of adherens junction integrity and differentiation that may be involved in CDH1-mediated adhesion and signaling in epithelial cells. {ECO:0000269|PubMed:12527899, ECO:0000269|PubMed:14699157, ECO:0000269|PubMed:15145941}.	678					19.0507
Sequestosome-1	SQSTM1	Q13501	8878	Cytoplasm, cytosol {ECO:0000269|PubMed:20168092, ECO:0000269|PubMed:22792322}. Late endosome. Lysosome. Cytoplasmic vesicle, autophagosome. Nucleus. Endoplasmic reticulum. Nucleus, PML body {ECO:0000269|PubMed:20168092}. Cytoplasm, myofibril, sarcomere {ECO:0000250}. Note=In cardiac muscle, localizes to the sarcomeric band (By similarity). Commonly found in inclusion bodies containing polyubiquit…	0	Autophagy receptor required for selective macroautophagy (aggrephagy). Functions as a bridge between polyubiquitinated cargo and autophagosomes. Interacts directly with both the cargo to become degraded and an autophagy modifier of the MAP1 LC3 family (PubMed:16286508, PubMed:20168092, PubMed:24128730, PubMed:28404643, PubMed:22622177). Along with WDFY3, involved in the formation and autophagic d…	435						19.0105
Perilipin-3	PLIN3	O60664	10226	Cytoplasm {ECO:0000269|PubMed:15545278, ECO:0000269|PubMed:26357594, ECO:0000269|PubMed:9590177}. Endosome membrane {ECO:0000305}; Peripheral membrane protein {ECO:0000305}; Cytoplasmic side {ECO:0000305}. Lipid droplet {ECO:0000305}. Note=Membrane associated on endosomes. Detected in the envelope and the core of lipid bodies and in lipid sails. {ECO:0000305}.	0	Required for the transport of mannose 6-phosphate receptors (MPR) from endosomes to the trans-Golgi network. {ECO:0000269|PubMed:9590177}.	164				19.0082
Far upstream element-binding protein 2	KHSRP	Q92945	8570	Nucleus {ECO:0000269|PubMed:19198587}. Cytoplasm {ECO:0000269|PubMed:19198587}. Note=A small proportion is also found in the cytoplasm of neuronal cell bodies and dendrites. {ECO:0000250}.	0	Binds to the dendritic targeting element and may play a role in mRNA trafficking (By similarity). Part of a ternary complex that binds to the downstream control sequence (DCS) of the pre-mRNA. Mediates exon inclusion in transcripts that are subject to tissue-specific alternative splicing. May interact with single-stranded DNA from the far-upstream element (FUSE). May activate gene expression. Als…	71				18.9799
Leucine-rich repeat flightless-interacting protein 1	LRRFIP1	Q32MZ4	9208	Nucleus. Cytoplasm.	0	Transcriptional repressor which preferentially binds to the GC-rich consensus sequence (5'-AGCCCCCGGCG-3') and may regulate expression of TNF, EGFR and PDGFA. May control smooth muscle cells proliferation following artery injury through PDGFA repression. May also bind double-stranded RNA. Positively regulates Toll-like receptor (TLR) signaling in response to agonist probably by competing with the…	589					18.77
Protein CASP	CUX1	Q13948	1523	Golgi apparatus membrane {ECO:0000269|PubMed:12429822}; Single-pass type IV membrane protein {ECO:0000269|PubMed:12429822}.	620..640; /note="Helical; Anchor for type IV membrane protein"; /evidence="ECO:0000255"	May be involved in intra-Golgi retrograde transport. {ECO:0000269|PubMed:15718469}.	470						18.7573
Angiomotin-like protein 1	AMOTL1	Q8IY63	154810	Cell junction, tight junction {ECO:0000250}.	0	Inhibits the Wnt/beta-catenin signaling pathway, probably by recruiting CTNNB1 to recycling endosomes and hence preventing its translocation to the nucleus. {ECO:0000269|PubMed:22362771}.	826						18.6633
NEDD8-conjugating enzyme Ubc12	UBE2M	P61081	9040	0	0	Accepts the ubiquitin-like protein NEDD8 from the UBA3-NAE1 E1 complex and catalyzes its covalent attachment to other proteins. The specific interaction with the E3 ubiquitin ligase RBX1, but not RBX2, suggests that the RBX1-UBE2M complex neddylates specific target proteins, such as CUL1, CUL2, CUL3 and CUL4. Involved in cell proliferation. {ECO:0000269|PubMed:10207026, ECO:0000269|PubMed:1536185…	3				18.4604
Superoxide dismutase [Cu-Zn]	SOD1	P00441	6647	Cytoplasm {ECO:0000269|PubMed:19741096}. Mitochondrion {ECO:0000269|PubMed:19741096}. Nucleus {ECO:0000269|PubMed:22496122}. Note=Predominantly cytoplasmic; the pathogenic variants ALS1 Arg-86 and Ala-94 gradually aggregates and accumulates in mitochondria. {ECO:0000269|PubMed:19741096}.	0	Destroys radicals which are normally produced within the cells and which are toxic to biological systems.	10							19.8518		22.5122
Propionyl-CoA carboxylase alpha chain, mitochondrial	PCCA	P05165	5095	Mitochondrion matrix {ECO:0000269|PubMed:10101253, ECO:0000269|PubMed:16023992}.	0	This is one of the 2 subunits of the biotin-dependent propionyl-CoA carboxylase (PCC), a mitochondrial enzyme involved in the catabolism of odd chain fatty acids, branched-chain amino acids isoleucine, threonine, methionine, and valine and other metabolites (PubMed:8434582, PubMed:6765947). Propionyl-CoA carboxylase catalyzes the carboxylation of propionyl-CoA/propanoyl-CoA to D-methylmalonyl-CoA…	694		22.8306	21.4755
Poly [ADP-ribose] polymerase 1;Poly [ADP-ribose] polymerase 1, processed C-terminus;Poly [ADP-ribose] polymerase 1, processed N-terminus	PARP1	P09874	142	Nucleus {ECO:0000269|PubMed:17177976, ECO:0000269|PubMed:21799911, ECO:0000269|PubMed:23230272}. Nucleus, nucleolus {ECO:0000269|PubMed:9518481}. Chromosome {ECO:0000269|PubMed:23230272, ECO:0000269|PubMed:26344098}. Note=Localizes to sites of DNA damage. {ECO:0000269|PubMed:23230272, ECO:0000269|PubMed:26344098}.	0	Poly-ADP-ribosyltransferase that mediates poly-ADP-ribosylation of proteins and plays a key role in DNA repair (PubMed:17177976, PubMed:18172500, PubMed:19344625, PubMed:19661379, PubMed:23230272, PubMed:25043379, PubMed:33186521, PubMed:32028527, PubMed:26344098). Mediates glutamate, aspartate, serine or tyrosine ADP-ribosylation of proteins: the ADP-D-ribosyl group of NAD(+) is transferred to t…	564									20.1343
Nucleoside diphosphate kinase B;Putative nucleoside diphosphate kinase	NME2	P22392	4831	Cytoplasm {ECO:0000269|PubMed:16442775}. Nucleus {ECO:0000269|PubMed:16442775}. Cell projection, lamellipodium {ECO:0000269|PubMed:11919189}. Cell projection, ruffle {ECO:0000269|PubMed:11919189}. Note=Isoform 3 is mainly cytoplasmic and isoform 1 and isoform 3 are excluded from the nucleolus. Colocalizes with ITGB1 and ITGB1BP1 at the edge or peripheral ruffles and lamellipodia during the early …	0	Major role in the synthesis of nucleoside triphosphates other than ATP. The ATP gamma phosphate is transferred to the NDP beta phosphate via a ping-pong mechanism, using a phosphorylated active-site intermediate (By similarity). Negatively regulates Rho activity by interacting with AKAP13/LBC (PubMed:15249197). Acts as a transcriptional activator of the MYC gene; binds DNA non-specifically (PubMe…	56									20.9193
ATP-dependent RNA helicase DHX29	DHX29	Q7Z478	54505	Cytoplasm {ECO:0000255|HAMAP-Rule:MF_03068}.	0	ATP-binding RNA helicase involved in translation initiation. Part of the 43S pre-initiation complex that is required for efficient initiation on mRNAs of higher eukaryotes with structured 5'-UTRs by promoting efficient NTPase-dependent 48S complex formation. Specifically binds to the 40S ribosome near the mRNA entrance. Does not possess a processive helicase activity. {ECO:0000255|HAMAP-Rule:MF_0…	494									20.6905
Zinc finger protein 335	ZNF335	Q9H4Z2	63925	Nucleus {ECO:0000269|PubMed:12215545}.	0	Component or associated component of some histone methyltransferase complexes may regulate transcription through recruitment of those complexes on gene promoters (PubMed:19131338, PubMed:23178126). Enhances ligand-dependent transcriptional activation by nuclear hormone receptors (PubMed:12215545, PubMed:18180299, PubMed:19131338). Plays an important role in neural progenitor cell proliferation an…	582		23.68							24.2768
