# Supplementary material for: Intracristal space proteome mapping using super-resolution proximity labeling with isotope-coded probes
Source: Nat Commun. 2025 Aug 20;16:7757. doi: 10.1038/s41467-025-62756-0 (PMC12368266; doi:10.1038/s41467-025-62756-0)
Supplement: Supplementary file 4 — Supplementary Data 2 [file 41467_2025_62756_MOESM4_ESM.xlsx]

## Sheet: LDBP-peptides in LDBP samples
Uniprot Reference							MitoCarta Reference			LDBP-modified peptides by MTS-APEX2 + LDBP (Log2 intensity)
Protein name	Gene name	Uniprot number	Gene ID	Subcellular Localization (uniprot)	Transmembrane (Uniprot)	Functions (Uniprot)	MitoCarta3.0_SubMitoLocalization	MitoCarta3.0_MitoPathways	Sequence	Rep-1	Rep-2	Rep-3
Serine/threonine-protein phosphatase 2A 65 kDa regulatory subunit A alpha isoform	PPP2R1A	P30153	5518	Cytoplasm {ECO:0000250|UniProtKB:Q32PI5}. Nucleus {ECO:0000269|PubMed:30611118}. Chromosome, centromere {ECO:0000269|PubMed:16580887}. Lateral cell membrane {ECO:0000269|PubMed:15525651}. Cell projection, dendrite {ECO:0000269|PubMed:15525651}. Note=Centromeric localization requires the presence of BUB1. {ECO:0000269|PubMed:16580887}.	0	The PR65 subunit of protein phosphatase 2A serves as a scaffolding molecule to coordinate the assembly of the catalytic subunit and a variable regulatory B subunit. Upon interaction with GNA12 promotes dephosphorylation of microtubule associated protein TAU/MAPT (PubMed:15525651). Required for proper chromosome segregation and for centromeric localization of SGO1 in mitosis (PubMed:16580887). {EC…	#N/A	#N/A	AAADGDDSLYPIAVLIDELR		19.701
3-ketoacyl-CoA thiolase, mitochondrial	ACAA2	P42765	10449	Mitochondrion {ECO:0000269|PubMed:18371312}.	0	In the production of energy from fats, this is one of the enzymes that catalyzes the last step of the mitochondrial beta-oxidation pathway, an aerobic process breaking down fatty acids into acetyl-CoA (Probable). Using free coenzyme A/CoA, catalyzes the thiolytic cleavage of medium- to long-chain unbranched 3-oxoacyl-CoAs into acetyl-CoA and a fatty acyl-CoA shortened by two carbon atoms (Probabl…	Matrix	Metabolism > Carbohydrate metabolism > Ketone metabolism | Metabolism > Lipid metabolism > Fatty acid oxidation | Metabolism > Amino acid metabolism > Lysine metabolism	AANDAGYFNDEMAPIEVK	24.6913	24.3551	24.3598
Lipoamide acyltransferase component of branched-chain alpha-keto acid dehydrogenase complex, mitochondrial	DBT	P11182	1629	Mitochondrion matrix.	0	The branched-chain alpha-keto dehydrogenase complex catalyzes the overall conversion of alpha-keto acids to acyl-CoA and CO(2). It contains multiple copies of three enzymatic components: branched-chain alpha-keto acid decarboxylase (E1), lipoamide acyltransferase (E2) and lipoamide dehydrogenase (E3). Within this complex, the catalytic function of this enzyme is to accept, and to transfer to coen…	Matrix	Metabolism > Amino acid metabolism > Branched-chain amino acid metabolism | Metabolism > Amino acid metabolism > Branched-chain amino acid dehydrogenase complex	AASLGLLQFPILNASVDENCQNITYK	23.3254	23.4145	22.617
Unhealthy ribosome biogenesis protein 2 homolog	URB2	Q14146	9816	Nucleus, nucleolus {ECO:0000269|PubMed:15635413}.	0	0	#N/A	#N/A	AAVYSGISLK	24.4557		24.0556
Pyruvate carboxylase, mitochondrial	PC	P11498	5091	Mitochondrion matrix.	0	Pyruvate carboxylase catalyzes a 2-step reaction, involving the ATP-dependent carboxylation of the covalently attached biotin in the first step and the transfer of the carboxyl group to pyruvate in the second. Catalyzes in a tissue specific manner, the initial reactions of glucose (liver, kidney) and lipid (adipose tissue, liver, brain) synthesis from pyruvate.	Matrix	Metabolism > Carbohydrate metabolism > Gluconeogenesis | Metabolism > Carbohydrate metabolism > TCA-associated | Metabolism > Vitamin metabolism > Biotin utilizing proteins	AAYGGGGR	24.171		23.6056
Cytochrome b-c1 complex subunit 2, mitochondrial	UQCRC2	P22695	7385	Mitochondrion inner membrane {ECO:0000250|UniProtKB:P07257}; Peripheral membrane protein {ECO:0000250|UniProtKB:P07257}; Matrix side {ECO:0000250|UniProtKB:P07257}.	0	Component of the ubiquinol-cytochrome c oxidoreductase, a multisubunit transmembrane complex that is part of the mitochondrial electron transport chain which drives oxidative phosphorylation. The respiratory chain contains 3 multisubunit complexes succinate dehydrogenase (complex II, CII), ubiquinol-cytochrome c oxidoreductase (cytochrome b-c1 complex, complex III, CIII) and cytochrome c oxidase …	MIM	Protein import, sorting and homeostasis > Protein import and sorting > Preprotein cleavage | OXPHOS > Complex III > CIII subunits | OXPHOS > OXPHOS subunits	AAYNQVK	22.5776	22.4583	21.9851
Cytochrome c oxidase subunit 7A-related protein, mitochondrial	COX7A2L	O14548	9167	Mitochondrion inner membrane {ECO:0000250}.	0	Involved in the regulation of oxidative phosphorylation and energy metabolism (By similarity). Necessary for the assembly of mitochondrial respiratory supercomplex (By similarity). {ECO:0000250|UniProtKB:Q61387}.	MIM	OXPHOS > Complex IV > CIV subunits | OXPHOS > OXPHOS subunits | OXPHOS > OXPHOS assembly factors | OXPHOS > Respirasome assembly	ADGVPVYLKR	22.6888	22.4542	22.9116
Palmitoyl-protein thioesterase ABHD10, mitochondrial	ABHD10	Q9NUJ1	55347	Mitochondrion {ECO:0000269|PubMed:31740833}.	0	Acts as an acyl-protein thioesterase that hydrolyzes fatty acids from acylated residues in proteins (PubMed:31740833). Regulates the mitochondrial S-depalmitoylation of the nucleophilic active site residue of peroxiredoxin-5/PRDX5, a key antioxidant protein, therefore modulating mitochondrial antioxidant ability (PubMed:31740833). Also catalyzes the deglucuronidation of mycophenolic acid acyl-glu…	Matrix	Metabolism > Detoxification > Xenobiotic metabolism	ADIQLLVYTIDDLIDK	24.0913	25.7359	25.4817
Short/branched chain specific acyl-CoA dehydrogenase, mitochondrial	ACADSB	P45954	36	Mitochondrion matrix {ECO:0000305|PubMed:11013134}.	0	Short and branched chain specific acyl-CoA dehydrogenase that catalyzes the removal of one hydrogen from C-2 and C-3 of the fatty acyl-CoA thioester, resulting in the formation of trans-2-enoyl-CoA (PubMed:7698750, PubMed:11013134, PubMed:21430231, PubMed:10832746). Among the different mitochondrial acyl-CoA dehydrogenases, acts specifically on short and branched chain acyl-CoA derivatives such a…	Matrix	Metabolism > Lipid metabolism > Fatty acid oxidation | Metabolism > Amino acid metabolism > Branched-chain amino acid metabolism	ADKEGDYYVLNGSK	25.0523	25.021	24.4406
Enhancer of rudimentary homolog	ERH	P84090	2079	Nucleus {ECO:0000269|PubMed:23145069}.	0	May have a role in the cell cycle.	#N/A	#N/A	ADTQTYQPYNK	22.3956	23.0906	23.1029
Transcription factor A, mitochondrial	TFAM	Q00059	7019	Mitochondrion {ECO:0000269|PubMed:1737790, ECO:0000269|PubMed:18063578, ECO:0000269|PubMed:22841477, ECO:0000269|PubMed:29445193}. Mitochondrion matrix, mitochondrion nucleoid {ECO:0000269|PubMed:18063578}.	0	Binds to the mitochondrial light strand promoter and functions in mitochondrial transcription regulation (PubMed:29445193, PubMed:32183942). Component of the mitochondrial transcription initiation complex, composed at least of TFB2M, TFAM and POLRMT that is required for basal transcription of mitochondrial DNA (PubMed:29149603). In this complex, TFAM recruits POLRMT to a specific promoter whereas…	Matrix	Mitochondrial central dogma > mtDNA maintenance > mtDNA replication | Mitochondrial central dogma > mtDNA maintenance > mtDNA nucleoid | Mitochondrial central dogma > mtRNA metabolism > Transcription	AEWQVYKEEISR	26.0605	25.5534	26.1062
Splicing factor U2AF 26 kDa subunit	U2AF1L4	Q8WU68	199746	Nucleus {ECO:0000250|UniProtKB:Q8BGJ9}. Nucleus speckle {ECO:0000250|UniProtKB:Q8BGJ9}. Cytoplasm {ECO:0000250|UniProtKB:Q8BGJ9}. Note=Interaction with C1QBP is required for the nuclear translocation. Displays active nucleo-cytoplasmic shuttling. {ECO:0000250|UniProtKB:Q8BGJ9}.	0	RNA-binding protein that function as a pre-mRNA splicing factor. Plays a critical role in both constitutive and enhancer-dependent splicing by mediating protein-protein interactions and protein-RNA interactions required for accurate 3'-splice site selection. Acts by enhancing the binding of U2AF2 to weak pyrimidine tracts. Also participates in the regulation of alternative pre-mRNA splicing. Acti…	#N/A	#N/A	AEYLASIFGTEK		19.6659	19.8872
Medium-chain specific acyl-CoA dehydrogenase, mitochondrial	ACADM	P11310	34	Mitochondrion matrix {ECO:0000269|PubMed:16020546}.	0	Medium-chain specific acyl-CoA dehydrogenase is one of the acyl-CoA dehydrogenases that catalyze the first step of mitochondrial fatty acid beta-oxidation, an aerobic process breaking down fatty acids into acetyl-CoA and allowing the production of energy from fats (PubMed:1970566, PubMed:8823175, PubMed:21237683, PubMed:2251268). The first step of fatty acid beta-oxidation consists in the removal…	Matrix	Metabolism > Lipid metabolism > Fatty acid oxidation	AFAGDIANQLATDAVQILGGNGFNTEYPVEK		24.2607	22.4532
Large ribosomal subunit protein mL39	MRPL39	Q9NYK5	54148	Mitochondrion {ECO:0000269|PubMed:25278503, ECO:0000269|PubMed:25838379, ECO:0000269|PubMed:28892042}.	0	0	Matrix	Mitochondrial central dogma > Translation > Mitochondrial ribosome	AFKDEYMVNLVR	23.3149	23.6247
NADH dehydrogenase [ubiquinone] 1 beta subcomplex subunit 9	NDUFB9	Q9Y6M9	4715	Mitochondrion inner membrane {ECO:0000305|PubMed:12611891}; Peripheral membrane protein {ECO:0000305}; Matrix side {ECO:0000305}.	0	Accessory subunit of the mitochondrial membrane respiratory chain NADH dehydrogenase (Complex I), that is believed to be not involved in catalysis. Complex I functions in the transfer of electrons from NADH to the respiratory chain. The immediate electron acceptor for the enzyme is believed to be ubiquinone. {ECO:0000269|PubMed:27626371}.	MIM	OXPHOS > Complex I > CI subunits | OXPHOS > OXPHOS subunits	AFLASGPYLTHQQK	27.6488	27.6544	27.8938
Thioredoxin-dependent peroxide reductase, mitochondrial	PRDX3	P30048	10935	Mitochondrion {ECO:0000250|UniProtKB:P35705}. Cytoplasm {ECO:0000305|PubMed:12492477}. Early endosome {ECO:0000269|PubMed:15750338}. Note=Localizes to early endosomes in a RPS6KC1-dependent manner. {ECO:0000269|PubMed:15750338}.	0	Thiol-specific peroxidase that catalyzes the reduction of hydrogen peroxide and organic hydroperoxides to water and alcohols, respectively. Plays a role in cell protection against oxidative stress by detoxifying peroxides (PubMed:7733872, PubMed:17707404). Acts synergistically with MAP3K13 to regulate the activation of NF-kappa-B in the cytosol (PubMed:12492477). {ECO:0000269|PubMed:12492477, ECO…	Matrix	Metabolism > Detoxification > ROS and glutathione metabolism	AFQYVETHGEVCPANWTPDSPTIK	24.8504	24.8295	24.4924
Thioredoxin-dependent peroxide reductase, mitochondrial	PRDX3	P30048	10935	Mitochondrion {ECO:0000250|UniProtKB:P35705}. Cytoplasm {ECO:0000305|PubMed:12492477}. Early endosome {ECO:0000269|PubMed:15750338}. Note=Localizes to early endosomes in a RPS6KC1-dependent manner. {ECO:0000269|PubMed:15750338}.	0	Thiol-specific peroxidase that catalyzes the reduction of hydrogen peroxide and organic hydroperoxides to water and alcohols, respectively. Plays a role in cell protection against oxidative stress by detoxifying peroxides (PubMed:7733872, PubMed:17707404). Acts synergistically with MAP3K13 to regulate the activation of NF-kappa-B in the cytosol (PubMed:12492477). {ECO:0000269|PubMed:12492477, ECO…	Matrix	Metabolism > Detoxification > ROS and glutathione metabolism	AFQYVETHGEVCPANWTPDSPTIKPSPAASK	31.0456	31.2911	31.2204
Thioredoxin-dependent peroxide reductase, mitochondrial	PRDX3	P30048	10935	Mitochondrion {ECO:0000250|UniProtKB:P35705}. Cytoplasm {ECO:0000305|PubMed:12492477}. Early endosome {ECO:0000269|PubMed:15750338}. Note=Localizes to early endosomes in a RPS6KC1-dependent manner. {ECO:0000269|PubMed:15750338}.	0	Thiol-specific peroxidase that catalyzes the reduction of hydrogen peroxide and organic hydroperoxides to water and alcohols, respectively. Plays a role in cell protection against oxidative stress by detoxifying peroxides (PubMed:7733872, PubMed:17707404). Acts synergistically with MAP3K13 to regulate the activation of NF-kappa-B in the cytosol (PubMed:12492477). {ECO:0000269|PubMed:12492477, ECO…	Matrix	Metabolism > Detoxification > ROS and glutathione metabolism	AFQYVETHGEVCPANWTPDSPTIKPSPAASKEYFQK	28.8791	29.3181	29.2488
Ornithine aminotransferase, mitochondrial	OAT	P04181	4942	Mitochondrion matrix {ECO:0000269|PubMed:23076989}.	0	0	Matrix	Metabolism > Amino acid metabolism > Proline metabolism	AFYNNVLGEYEEYITK	26.4823	26.9272	26.8882
Monofunctional C1-tetrahydrofolate synthase, mitochondrial	MTHFD1L	Q6UB35	25902	Mitochondrion {ECO:0000269|PubMed:12937168}.	0	May provide the missing metabolic reaction required to link the mitochondria and the cytoplasm in the mammalian model of one-carbon folate metabolism in embryonic an transformed cells complementing thus the enzymatic activities of MTHFD2. {ECO:0000250, ECO:0000269|PubMed:16171773}.	Matrix	Metabolism > Vitamin metabolism > Folate and 1-C metabolism	AGAFDAVPCYHWSVGGK	24.3988	24.5699	24.3871
Succinate dehydrogenase [ubiquinone] iron-sulfur subunit, mitochondrial	SDHB	P21912	6390	Mitochondrion inner membrane; Peripheral membrane protein; Matrix side.	0	Iron-sulfur protein (IP) subunit of succinate dehydrogenase (SDH) that is involved in complex II of the mitochondrial electron transport chain and is responsible for transferring electrons from succinate to ubiquinone (coenzyme Q).	MIM	OXPHOS > Complex II > CII subunits | Metabolism > Carbohydrate metabolism > TCA cycle | Metabolism > Metals and cofactors > Fe-S-containing proteins | OXPHOS > OXPHOS subunits	AGDKPHMQTYEVDLNK	23.865	22.569
Succinyl-CoA:3-ketoacid coenzyme A transferase 1, mitochondrial	OXCT1	P55809	5019	Mitochondrion matrix.	0	Key enzyme for ketone body catabolism. Transfers the CoA moiety from succinate to acetoacetate. Formation of the enzyme-CoA intermediate proceeds via an unstable anhydride species formed between the carboxylate groups of the enzyme and substrate.	Matrix	Metabolism > Carbohydrate metabolism > Ketone metabolism	AGGAGVPAFYTPTGYGTLVQEGGSPIK	25.1159	25.1045	25.2237
Succinyl-CoA:3-ketoacid coenzyme A transferase 1, mitochondrial	OXCT1	P55809	5019	Mitochondrion matrix.	0	Key enzyme for ketone body catabolism. Transfers the CoA moiety from succinate to acetoacetate. Formation of the enzyme-CoA intermediate proceeds via an unstable anhydride species formed between the carboxylate groups of the enzyme and substrate.	Matrix	Metabolism > Carbohydrate metabolism > Ketone metabolism	AGGAGVPAFYTPTGYGTLVQEGGSPIKYNK	28.7613	29.0659	28.8205
Succinyl-CoA:3-ketoacid coenzyme A transferase 1, mitochondrial	OXCT1	P55809	5019	Mitochondrion matrix.	0	Key enzyme for ketone body catabolism. Transfers the CoA moiety from succinate to acetoacetate. Formation of the enzyme-CoA intermediate proceeds via an unstable anhydride species formed between the carboxylate groups of the enzyme and substrate.	Matrix	Metabolism > Carbohydrate metabolism > Ketone metabolism	AGGAGVPAFYTPTGYGTLVQEGGSPIKYNK	25.866	26.7811	26.4888
tRNA N6-adenosine threonylcarbamoyltransferase, mitochondrial	OSGEPL1	Q9H4B0	64172	Mitochondrion {ECO:0000255|HAMAP-Rule:MF_03179, ECO:0000269|PubMed:19694617}.	0	Required for the formation of a threonylcarbamoyl group on adenosine at position 37 (t(6)A37) in mitochondrial tRNAs that read codons beginning with adenine. Probably involved in the transfer of the threonylcarbamoyl moiety of threonylcarbamoyl-AMP (TC-AMP) to the N6 group of A37. Involved in mitochondrial genome maintenance. {ECO:0000255|HAMAP-Rule:MF_03179}.	Matrix	Mitochondrial central dogma > mtRNA metabolism > mt-tRNA modifications	AGLGILHDIEGIRYEPK		22.3489
NADPH:adrenodoxin oxidoreductase, mitochondrial	FDXR	P22570	2232	Mitochondrion inner membrane {ECO:0000250|UniProtKB:P48360}; Peripheral membrane protein {ECO:0000305}.	0	Serves as the first electron transfer protein in all the mitochondrial P450 systems including cholesterol side chain cleavage in all steroidogenic tissues, steroid 11-beta hydroxylation in the adrenal cortex, 25-OH-vitamin D3-24 hydroxylation in the kidney, and sterol C-27 hydroxylation in the liver. {ECO:0000250|UniProtKB:P08165}.	Matrix	Metabolism > Lipid metabolism > Cholesterol, bile acid, steroid synthesis | Metabolism > Metals and cofactors > Heme synthesis and processing | Metabolism > Metals and cofactors > Fe-S cluster biosynthesis | Metabolism > Vitamin metabolism > Vitamin D metabolism	AGLLPSGPRPGYAAIQALLSSR	23.0853	23.6899	23.3867
ATP synthase membrane subunit K, mitochondrial	ATP5MK	Q96IX5	84833	Mitochondrion membrane {ECO:0000269|PubMed:21345788, ECO:0000269|PubMed:29917077}; Single-pass membrane protein {ECO:0000255}.	23..45; /note="Helical"; /evidence="ECO:0000255"	Mitochondrial membrane ATP synthase (F(1)F(0) ATP synthase or Complex V) produces ATP from ADP in the presence of a proton gradient across the membrane which is generated by electron transport complexes of the respiratory chain. F-type ATPases consist of two structural domains, F(1) - containing the extramembraneous catalytic core and F(0) - containing the membrane proton channel, linked together…	MIM	OXPHOS > Complex V > CV subunits | OXPHOS > OXPHOS subunits | Mitochondrial dynamics and surveillance > Cristae formation	AGPESDAQYQFTGIK	29.3312	27.8309	27.525
ATP synthase membrane subunit K, mitochondrial	ATP5MK	Q96IX5	84833	Mitochondrion membrane {ECO:0000269|PubMed:21345788, ECO:0000269|PubMed:29917077}; Single-pass membrane protein {ECO:0000255}.	23..45; /note="Helical"; /evidence="ECO:0000255"	Mitochondrial membrane ATP synthase (F(1)F(0) ATP synthase or Complex V) produces ATP from ADP in the presence of a proton gradient across the membrane which is generated by electron transport complexes of the respiratory chain. F-type ATPases consist of two structural domains, F(1) - containing the extramembraneous catalytic core and F(0) - containing the membrane proton channel, linked together…	MIM	OXPHOS > Complex V > CV subunits | OXPHOS > OXPHOS subunits | Mitochondrial dynamics and surveillance > Cristae formation	AGPESDAQYQFTGIKK	28.4418	28.5675	28.4849
Cytochrome b-c1 complex subunit 2, mitochondrial	UQCRC2	P22695	7385	Mitochondrion inner membrane {ECO:0000250|UniProtKB:P07257}; Peripheral membrane protein {ECO:0000250|UniProtKB:P07257}; Matrix side {ECO:0000250|UniProtKB:P07257}.	0	Component of the ubiquinol-cytochrome c oxidoreductase, a multisubunit transmembrane complex that is part of the mitochondrial electron transport chain which drives oxidative phosphorylation. The respiratory chain contains 3 multisubunit complexes succinate dehydrogenase (complex II, CII), ubiquinol-cytochrome c oxidoreductase (cytochrome b-c1 complex, complex III, CIII) and cytochrome c oxidase …	MIM	Protein import, sorting and homeostasis > Protein import and sorting > Preprotein cleavage | OXPHOS > Complex III > CIII subunits | OXPHOS > OXPHOS subunits	AGSRYEDFSNLGTTHLLR	22.9299
Bifunctional methylenetetrahydrofolate dehydrogenase/cyclohydrolase, mitochondrial	MTHFD2	P13995	10797	Mitochondrion.	0	Although its dehydrogenase activity is NAD-specific, it can also utilize NADP at a reduced efficiency. {ECO:0000269|PubMed:16100107}.	Matrix	Metabolism > Vitamin metabolism > Folate and 1-C metabolism	AGYITPVPGGVGPMTVAMLMK	21.3334	20.2945	21.5482
Leucine-rich PPR motif-containing protein, mitochondrial	LRPPRC	P42704	10128	Mitochondrion. Nucleus, nucleoplasm. Nucleus inner membrane. Nucleus outer membrane. Note=Seems to be predominantly mitochondrial.	0	May play a role in RNA metabolism in both nuclei and mitochondria. In the nucleus binds to HNRPA1-associated poly(A) mRNAs and is part of nmRNP complexes at late stages of mRNA maturation which are possibly associated with nuclear mRNA export. May bind mature mRNA in the nucleus outer membrane. In mitochondria binds to poly(A) mRNA. Plays a role in translation or stability of mitochondrially enco…	Matrix	Mitochondrial central dogma > mtRNA metabolism > mtRNA stability and decay | Mitochondrial central dogma > Translation	AGYPQYVSEILEK	26.0925	26.4119	25.9415
Methylmalonyl-CoA mutase, mitochondrial	MMUT	P22033	4594	Mitochondrion matrix {ECO:0000269|PubMed:24458}. Mitochondrion {ECO:0000269|PubMed:28943303}. Cytoplasm {ECO:0000269|PubMed:28943303}.	0	Catalyzes the reversible isomerization of methylmalonyl-CoA (MMCoA) (generated from branched-chain amino acid metabolism and degradation of dietary odd chain fatty acids and cholesterol) to succinyl-CoA (3-carboxypropionyl-CoA), a key intermediate of the tricarboxylic acid cycle. {ECO:0000269|PubMed:1346616, ECO:0000269|PubMed:1978672, ECO:0000269|PubMed:21138732, ECO:0000269|PubMed:24458, ECO:00…	Matrix	Metabolism > Carbohydrate metabolism > Propanoate metabolism | Metabolism > Lipid metabolism > Fatty acid oxidation | Metabolism > Vitamin metabolism > Vitamin B12 metabolism	AHCQTSGWSLTEQDPYNNIVR	23.7102	23.4059	22.6996
ATP synthase subunit beta, mitochondrial	ATP5F1B	P06576	506	Mitochondrion inner membrane {ECO:0000250|UniProtKB:P00829}; Peripheral membrane protein {ECO:0000250|UniProtKB:P00829}; Matrix side {ECO:0000250|UniProtKB:P00829}.	0	Mitochondrial membrane ATP synthase (F(1)F(0) ATP synthase or Complex V) produces ATP from ADP in the presence of a proton gradient across the membrane which is generated by electron transport complexes of the respiratory chain. F-type ATPases consist of two structural domains, F(1) - containing the extramembraneous catalytic core, and F(0) - containing the membrane proton channel, linked togethe…	MIM	OXPHOS > Complex V > CV subunits | OXPHOS > OXPHOS subunits	AHGGYSVFAGVGER	26.6252	27.6218	27.3159
Glutaryl-CoA dehydrogenase, mitochondrial	GCDH	Q92947	2639	Mitochondrion matrix.	0	Catalyzes the oxidative decarboxylation of glutaryl-CoA to crotonyl-CoA and CO(2) in the degradative pathway of L-lysine, L-hydroxylysine, and L-tryptophan metabolism. It uses electron transfer flavoprotein as its electron acceptor. Isoform Short is inactive. {ECO:0000269|PubMed:17176108, ECO:0000269|PubMed:6423663, ECO:0000269|PubMed:8541831}.	Matrix	Metabolism > Amino acid metabolism > Lysine metabolism	AHYNSSNK	25.2143	24.5167	25.6215
ATP synthase subunit beta, mitochondrial	ATP5F1B	P06576	506	Mitochondrion inner membrane {ECO:0000250|UniProtKB:P00829}; Peripheral membrane protein {ECO:0000250|UniProtKB:P00829}; Matrix side {ECO:0000250|UniProtKB:P00829}.	0	Mitochondrial membrane ATP synthase (F(1)F(0) ATP synthase or Complex V) produces ATP from ADP in the presence of a proton gradient across the membrane which is generated by electron transport complexes of the respiratory chain. F-type ATPases consist of two structural domains, F(1) - containing the extramembraneous catalytic core, and F(0) - containing the membrane proton channel, linked togethe…	MIM	OXPHOS > Complex V > CV subunits | OXPHOS > OXPHOS subunits	AIAELGIYPAVDPLDSTSR	31.3307	31.6028	31.4412
Pyruvate carboxylase, mitochondrial	PC	P11498	5091	Mitochondrion matrix.	0	Pyruvate carboxylase catalyzes a 2-step reaction, involving the ATP-dependent carboxylation of the covalently attached biotin in the first step and the transfer of the carboxyl group to pyruvate in the second. Catalyzes in a tissue specific manner, the initial reactions of glucose (liver, kidney) and lipid (adipose tissue, liver, brain) synthesis from pyruvate.	Matrix	Metabolism > Carbohydrate metabolism > Gluconeogenesis | Metabolism > Carbohydrate metabolism > TCA-associated | Metabolism > Vitamin metabolism > Biotin utilizing proteins	AIAIAAGVPVVPGTDAPITSLHEAHEFSNTYGFPIIFK	22.7569		23.7939
Iron-sulfur cluster transfer protein NUBPL	NUBPL	Q8TB37	80224	Mitochondrion {ECO:0000269|PubMed:19752196}.	0	Required for the assembly of the mitochondrial membrane respiratory chain NADH dehydrogenase (Complex I). May deliver of one or more Fe-S clusters to complex I subunits. {ECO:0000269|PubMed:19752196}.	Matrix	OXPHOS > Complex I > CI assembly factors | Metabolism > Metals and cofactors > Fe-S cluster biosynthesis | Metabolism > Metals and cofactors > Fe-S-containing proteins | OXPHOS > OXPHOS assembly factors	AIGLLDVDVYGPSVPK	23.1064	23.5906	22.7394
Iron-sulfur clusters transporter ABCB7, mitochondrial	ABCB7	O75027	22	Mitochondrion inner membrane {ECO:0000250|UniProtKB:P40416}; Multi-pass membrane protein {ECO:0000250|UniProtKB:P40416}.	141..161; /note="Helical"; /evidence="ECO:0000255|PROSITE-ProRule:PRU00441"; 186..206; /note="Helical"; /evidence="ECO:0000255|PROSITE-ProRule:PRU00441"; 260..280; /note="Helical"; /evidence="ECO:0000255|PROSITE-ProRule:PRU00441"; 291..311; /note="Helical"; /evidence="ECO:0000255|PROSITE-ProRule:PRU00441"; 383..403; /note="Helical"; /evidence="ECO:0000255|PROSITE-ProRule:PRU00441"; 410..430; /not…	Exports glutathione-coordinated iron-sulfur clusters such as [2Fe-2S]-(GS)4 cluster from the mitochondria to the cytosol in an ATP dependent manner allowing the assembly of the cytosolic iron-sulfur (Fe/S) cluster-containing proteins, in turns participates in iron homeostasis (PubMed:33157103, PubMed:17192393, PubMed:10196363). Moreover through a functional complex formed of ABCB7, FECH and ABCB1…	MIM	Metabolism > Metals and cofactors > Heme synthesis and processing | Metabolism > Metals and cofactors > Fe-S cluster biosynthesis | Metabolism > Metals and cofactors > Molybdenum cofactor synthesis and proteins | Small molecule transport > ABC transporters	AILKDPPVILYDEATSSLDSITEETILGAMK	21.9274	21.6659	21.64
Putative uncharacterized protein encoded by LINC00303	LINC00303	Q3SY05	0	0	0	0	#N/A	#N/A	AINSPLQSPYTDSMK	22.7598		22.6118
NAD(P) transhydrogenase, mitochondrial	NNT	Q13423	23530	Mitochondrion inner membrane {ECO:0000305}; Multi-pass membrane protein {ECO:0000305}; Matrix side {ECO:0000305}.	475..493; /note="Helical"; /evidence="ECO:0000255"; 501..521; /note="Helical"; /evidence="ECO:0000255"; 527..546; /note="Helical"; /evidence="ECO:0000255"; 558..578; /note="Helical"; /evidence="ECO:0000255"; 596..616; /note="Helical"; /evidence="ECO:0000255"; 622..642; /note="Helical"; /evidence="ECO:0000255"; 646..666; /note="Helical"; /evidence="ECO:0000255"; 672..691; /note="Helical"; /evidenc…	The transhydrogenation between NADH and NADP is coupled to respiration and ATP hydrolysis and functions as a proton pump across the membrane (By similarity). May play a role in reactive oxygen species (ROS) detoxification in the adrenal gland (PubMed:22634753). {ECO:0000250|UniProtKB:P07001, ECO:0000269|PubMed:22634753}.	MIM	Metabolism > Metals and cofactors > NAD biosynthesis and metabolism	AISPDKDNFYFDVK	23.0248	23.6711
NAD(P) transhydrogenase, mitochondrial	NNT	Q13423	23530	Mitochondrion inner membrane {ECO:0000305}; Multi-pass membrane protein {ECO:0000305}; Matrix side {ECO:0000305}.	475..493; /note="Helical"; /evidence="ECO:0000255"; 501..521; /note="Helical"; /evidence="ECO:0000255"; 527..546; /note="Helical"; /evidence="ECO:0000255"; 558..578; /note="Helical"; /evidence="ECO:0000255"; 596..616; /note="Helical"; /evidence="ECO:0000255"; 622..642; /note="Helical"; /evidence="ECO:0000255"; 646..666; /note="Helical"; /evidence="ECO:0000255"; 672..691; /note="Helical"; /evidenc…	The transhydrogenation between NADH and NADP is coupled to respiration and ATP hydrolysis and functions as a proton pump across the membrane (By similarity). May play a role in reactive oxygen species (ROS) detoxification in the adrenal gland (PubMed:22634753). {ECO:0000250|UniProtKB:P07001, ECO:0000269|PubMed:22634753}.	MIM	Metabolism > Metals and cofactors > NAD biosynthesis and metabolism	AISPDKDNFYFDVKDDFDFGTMGHVIR		21.3955	22.1175
[Pyruvate dehydrogenase (acetyl-transferring)] kinase isozyme 1, mitochondrial	PDK1	Q15118	5163	Mitochondrion matrix {ECO:0000269|PubMed:22195962}.	0	Kinase that plays a key role in regulation of glucose and fatty acid metabolism and homeostasis via phosphorylation of the pyruvate dehydrogenase subunits PDHA1 and PDHA2. This inhibits pyruvate dehydrogenase activity, and thereby regulates metabolite flux through the tricarboxylic acid cycle, down-regulates aerobic respiration and inhibits the formation of acetyl-coenzyme A from pyruvate. Plays …	Matrix	Metabolism > Carbohydrate metabolism > Pyruvate metabolism	AIYDFTDTVIR	24.1057	25.0423	24.4535
Stress-70 protein, mitochondrial	HSPA9	P38646	3313	Mitochondrion {ECO:0000269|PubMed:22002106, ECO:0000269|PubMed:26702583}. Nucleus, nucleolus {ECO:0000269|PubMed:22002106}.	0	Chaperone protein which plays an important role in mitochondrial iron-sulfur cluster (ISC) biogenesis. Interacts with and stabilizes ISC cluster assembly proteins FXN, NFU1, NFS1 and ISCU (PubMed:26702583). Regulates erythropoiesis via stabilization of ISC assembly (PubMed:21123823, PubMed:26702583). May play a role in the control of cell proliferation and cellular aging (By similarity). {ECO:000…	Matrix	Metabolism > Metals and cofactors > Fe-S cluster biosynthesis	AKCELSSSVQTDINLPYLTMDSSGPK	24.8762	25.0925	25.3183
Stress-70 protein, mitochondrial	HSPA9	P38646	3313	Mitochondrion {ECO:0000269|PubMed:22002106, ECO:0000269|PubMed:26702583}. Nucleus, nucleolus {ECO:0000269|PubMed:22002106}.	0	Chaperone protein which plays an important role in mitochondrial iron-sulfur cluster (ISC) biogenesis. Interacts with and stabilizes ISC cluster assembly proteins FXN, NFU1, NFS1 and ISCU (PubMed:26702583). Regulates erythropoiesis via stabilization of ISC assembly (PubMed:21123823, PubMed:26702583). May play a role in the control of cell proliferation and cellular aging (By similarity). {ECO:000…	Matrix	Metabolism > Metals and cofactors > Fe-S cluster biosynthesis	AKCELSSSVQTDINLPYLTMDSSGPK	26.5815	26.6799	26.9837
Pyruvate dehydrogenase phosphatase regulatory subunit, mitochondrial	PDPR	Q8NCN5	55066	Mitochondrion matrix {ECO:0000250}.	0	Decreases the sensitivity of PDP1 to magnesium ions, and this inhibition is reversed by the polyamine spermine. {ECO:0000250}.	Matrix	Metabolism > Carbohydrate metabolism > Pyruvate metabolism	AKLYPVASLFTQK	22.878	23.0299	22.8423
Glutamate dehydrogenase 1, mitochondrial	GLUD1	P00367	2746	Mitochondrion {ECO:0000269|PubMed:19448744}. Endoplasmic reticulum {ECO:0000269|PubMed:19448744}. Note=Mostly translocates into the mitochondria, only a small amount of the protein localizes to the endoplasmic reticulum. {ECO:0000269|PubMed:19448744}.	0	Mitochondrial glutamate dehydrogenase that catalyzes the conversion of L-glutamate into alpha-ketoglutarate. Plays a key role in glutamine anaplerosis by producing alpha-ketoglutarate, an important intermediate in the tricarboxylic acid cycle (PubMed:11032875, PubMed:16959573, PubMed:11254391, PubMed:16023112). Plays a role in insulin homeostasis (PubMed:9571255, PubMed:11297618). May be involved…	Matrix	Metabolism > Amino acid metabolism > Glutamate metabolism | Metabolism > Amino acid metabolism > GABA metabolism	AKPYEGSILEADCDILIPAASEK	26.5601	26.7748	26.8182
Glycine dehydrogenase (decarboxylating), mitochondrial	GLDC	P23378	2731	Mitochondrion {ECO:0000269|PubMed:28244183}.	0	The glycine cleavage system catalyzes the degradation of glycine. The P protein (GLDC) binds the alpha-amino group of glycine through its pyridoxal phosphate cofactor; CO(2) is released and the remaining methylamine moiety is then transferred to the lipoamide cofactor of the H protein (GCSH). {ECO:0000269|PubMed:1993704, ECO:0000269|PubMed:1996985, ECO:0000269|PubMed:28244183}.	Matrix	Metabolism > Amino acid metabolism > Glycine metabolism | Metabolism > Amino acid metabolism > Glycine cleavage system	AKYTGVLTELK	25.55	25.607	25.6715
Protein MTO1 homolog, mitochondrial	MTO1	Q9Y2Z2	25821	Mitochondrion {ECO:0000250}.	0	Involved in the 5-carboxymethylaminomethyl modification (mnm(5)s(2)U34) of the wobble uridine base in mitochondrial tRNAs. {ECO:0000269|PubMed:12011058}.	Matrix	Mitochondrial central dogma > mtRNA metabolism > mt-tRNA modifications | Metabolism > Vitamin metabolism > Folate and 1-C metabolism	ALDVLKYEEVDMDSLAK	22.643	23.045	22.7991
Presequence protease, mitochondrial	PITRM1	Q5JRX3	10531	Mitochondrion matrix {ECO:0000269|PubMed:16849325, ECO:0000269|PubMed:19196155}.	0	Metalloendopeptidase of the mitochondrial matrix that functions in peptide cleavage and degradation rather than in protein processing (PubMed:10360838, PubMed:16849325, PubMed:19196155, PubMed:24931469). Has an ATP-independent activity (PubMed:16849325). Specifically cleaves peptides in the range of 5 to 65 residues (PubMed:19196155). Shows a preference for cleavage after small polar residues and…	Matrix	Protein import, sorting and homeostasis > Protein homeostasis > Proteases	ALIESGLGTDFSPDVGYNGYTR	22.8293	24.3556	24.6964
Putative ribosome-binding factor A, mitochondrial	RBFA	Q8N0V3	79863	Mitochondrion {ECO:0000305}.	0	0	Matrix	Mitochondrial central dogma > Translation > Mitochondrial ribosome assembly	ALTDLLCTPEVSQELYDLNVELSK	21.2137
Polymerase delta-interacting protein 2	POLDIP2	Q9Y2S7	26073	Mitochondrion matrix {ECO:0000269|PubMed:16428295}. Nucleus {ECO:0000269|PubMed:16428295}. Note=Mainly localizes to the mitochondrial matrix; a small fraction localizes in the nucleus. {ECO:0000269|PubMed:16428295}.	0	Involved in DNA damage tolerance by regulating translesion synthesis (TLS) of templates carrying DNA damage lesions such as 8oxoG and abasic sites (PubMed:24191025). May act by stimulating activity of DNA polymerases involved in TLS, such as PRIMPOL and polymerase delta (POLD1) (PubMed:24191025, PubMed:26984527). {ECO:0000269|PubMed:24191025, ECO:0000269|PubMed:26984527}.	Matrix	Mitochondrial central dogma > mtDNA maintenance > mtDNA nucleoid	ALYAIPGLDYVSHEDILPYTSTDQVPIQHELFER	26.3761	26.5251	26.9675
Polymerase delta-interacting protein 2	POLDIP2	Q9Y2S7	26073	Mitochondrion matrix {ECO:0000269|PubMed:16428295}. Nucleus {ECO:0000269|PubMed:16428295}. Note=Mainly localizes to the mitochondrial matrix; a small fraction localizes in the nucleus. {ECO:0000269|PubMed:16428295}.	0	Involved in DNA damage tolerance by regulating translesion synthesis (TLS) of templates carrying DNA damage lesions such as 8oxoG and abasic sites (PubMed:24191025). May act by stimulating activity of DNA polymerases involved in TLS, such as PRIMPOL and polymerase delta (POLD1) (PubMed:24191025, PubMed:26984527). {ECO:0000269|PubMed:24191025, ECO:0000269|PubMed:26984527}.	Matrix	Mitochondrial central dogma > mtDNA maintenance > mtDNA nucleoid	ALYAIPGLDYVSHEDILPYTSTDQVPIQHELFER		22.3402
Leucine-rich PPR motif-containing protein, mitochondrial	LRPPRC	P42704	10128	Mitochondrion. Nucleus, nucleoplasm. Nucleus inner membrane. Nucleus outer membrane. Note=Seems to be predominantly mitochondrial.	0	May play a role in RNA metabolism in both nuclei and mitochondria. In the nucleus binds to HNRPA1-associated poly(A) mRNAs and is part of nmRNP complexes at late stages of mRNA maturation which are possibly associated with nuclear mRNA export. May bind mature mRNA in the nucleus outer membrane. In mitochondria binds to poly(A) mRNA. Plays a role in translation or stability of mitochondrially enco…	Matrix	Mitochondrial central dogma > mtRNA metabolism > mtRNA stability and decay | Mitochondrial central dogma > Translation	ALYEHLTAK	26.0231	26.5156	26.4619
Polyribonucleotide nucleotidyltransferase 1, mitochondrial	PNPT1	Q8TCS8	87178	Cytoplasm {ECO:0000269|PubMed:16055741}. Mitochondrion matrix {ECO:0000269|PubMed:12798676, ECO:0000269|PubMed:16055741}. Mitochondrion intermembrane space {ECO:0000269|PubMed:16966381}; Peripheral membrane protein {ECO:0000269|PubMed:16966381}.	0	RNA-binding protein implicated in numerous RNA metabolic processes. Catalyzes the phosphorolysis of single-stranded polyribonucleotides processively in the 3'-to-5' direction. Mitochondrial intermembrane factor with RNA-processing exoribonulease activity. Component of the mitochondrial degradosome (mtEXO) complex, that degrades 3' overhang double-stranded RNA with a 3'-to-5' directionality in an …	Matrix|IMS	Mitochondrial central dogma > mtRNA metabolism > mtRNA stability and decay	ALYPVIPR	22.8633	22.8086	22.9508
Small ribosomal subunit protein mS27	MRPS27	Q92552	23107	Cytoplasm {ECO:0000269|PubMed:28714366}. Mitochondrion {ECO:0000269|PubMed:22841715, ECO:0000269|PubMed:25838379}.	0	RNA-binding component of the mitochondrial small ribosomal subunit (mt-SSU) that plays a role in mitochondrial protein synthesis (PubMed:22841715). Stimulates mitochondrial mRNA translation of subunit components of the mitochondrial electron transport chain (PubMed:22841715). Binds to the mitochondrial 12S rRNA (12S mt-rRNA) and tRNA(Glu) (PubMed:22841715). Involved also in positive regulation of…	Matrix	Mitochondrial central dogma > Translation > Mitochondrial ribosome	ALYTLVNK	24.1371	24.5544	24.7211
Leucine--tRNA ligase, mitochondrial	LARS2	Q15031	23395	Mitochondrion matrix {ECO:0000250}.	0	0	Matrix	Mitochondrial central dogma > Translation > mt-tRNA synthetases	AMQDALADLPEWYGIK	22.8314	23.1553	22.8761
Mitochondrial proton/calcium exchanger protein	LETM1	O95202	3954	Mitochondrion inner membrane {ECO:0000269|PubMed:14706454, ECO:0000269|PubMed:15138253, ECO:0000269|PubMed:18628306, ECO:0000269|PubMed:19797662}; Single-pass membrane protein {ECO:0000269|PubMed:14706454, ECO:0000269|PubMed:15138253, ECO:0000269|PubMed:18628306}.	209..229; /note="Helical"; /evidence="ECO:0000255"	Mitochondrial proton/calcium antiporter that mediates proton-dependent calcium efflux from mitochondrion (PubMed:19797662). Crucial for the maintenance of mitochondrial tubular networks and for the assembly of the supercomplexes of the respiratory chain (PubMed:18628306). Required for the maintenance of the tubular shape and cristae organization (PubMed:18628306). In contrast to SLC8B1/NCLX, does…	MIM	Signaling > Calcium homeostasis > Calcium cycle	AMYLPDTLSPADQLK	23.6468	25.0164	23.6064
Mitochondrial proton/calcium exchanger protein	LETM1	O95202	3954	Mitochondrion inner membrane {ECO:0000269|PubMed:14706454, ECO:0000269|PubMed:15138253, ECO:0000269|PubMed:18628306, ECO:0000269|PubMed:19797662}; Single-pass membrane protein {ECO:0000269|PubMed:14706454, ECO:0000269|PubMed:15138253, ECO:0000269|PubMed:18628306}.	209..229; /note="Helical"; /evidence="ECO:0000255"	Mitochondrial proton/calcium antiporter that mediates proton-dependent calcium efflux from mitochondrion (PubMed:19797662). Crucial for the maintenance of mitochondrial tubular networks and for the assembly of the supercomplexes of the respiratory chain (PubMed:18628306). Required for the maintenance of the tubular shape and cristae organization (PubMed:18628306). In contrast to SLC8B1/NCLX, does…	MIM	Signaling > Calcium homeostasis > Calcium cycle	AMYLPDTLSPADQLK	26.4514	26.6285	26.0206
Probable cysteine--tRNA ligase, mitochondrial	CARS2	Q9HA77	79587	Mitochondrion matrix {ECO:0000250}.	0	0	Matrix	Mitochondrial central dogma > Translation > mt-tRNA synthetases	ANEMNISPASLASLYEEDFK	22.4562	23.8894	23.8816
Probable cysteine--tRNA ligase, mitochondrial	CARS2	Q9HA77	79587	Mitochondrion matrix {ECO:0000250}.	0	0	Matrix	Mitochondrial central dogma > Translation > mt-tRNA synthetases	ANEMNISPASLASLYEEDFKQDMAALK	23.9539	24.5066	23.7843
Aldehyde dehydrogenase, mitochondrial	ALDH2	P05091	217	Mitochondrion matrix.	0	0	Matrix	Metabolism > Detoxification > Xenobiotic metabolism	ANNSTYGLAAAVFTK		22.1251	24.6362
Aldehyde dehydrogenase, mitochondrial	ALDH2	P05091	217	Mitochondrion matrix.	0	0	Matrix	Metabolism > Detoxification > Xenobiotic metabolism	ANYLSQALQAGTVWVNCYDVFGAQSPFGGYK	20.418	20.1941
Succinate dehydrogenase assembly factor 2, mitochondrial	SDHAF2	Q9NX18	54949	Mitochondrion matrix {ECO:0000255|HAMAP-Rule:MF_03057, ECO:0000269|PubMed:19628817}.	0	Plays an essential role in the assembly of succinate dehydrogenase (SDH), an enzyme complex (also referred to as respiratory complex II) that is a component of both the tricarboxylic acid (TCA) cycle and the mitochondrial electron transport chain, and which couples the oxidation of succinate to fumarate with the reduction of ubiquinone (coenzyme Q) to ubiquinol. Required for flavinylation (covale…	Matrix	OXPHOS > Complex II > CII assembly factors | OXPHOS > OXPHOS assembly factors	APDLEYLFEKPR	22.9761	22.0103	22.1992
Small ribosomal subunit protein mS40	MRPS18B	Q9Y676	28973	Mitochondrion {ECO:0000269|PubMed:25838379}.	0	0	Matrix	Mitochondrial central dogma > Translation > Mitochondrial ribosome	APSEEDSLSSVPISPYKDEPWK	24.4929	26.9409	26.3011
rRNA methyltransferase 3, mitochondrial	MRM3	Q9HC36	55178	Mitochondrion {ECO:0000269|PubMed:24036117, ECO:0000269|PubMed:25009282}.	0	S-adenosyl-L-methionine-dependent 2'-O-ribose methyltransferase that catalyzes the formation of 2'-O-methylguanosine at position 1370 (Gm1370) in the 16S mitochondrial large subunit ribosomal RNA (mtLSU rRNA), a conserved modification in the peptidyl transferase domain of the mtLSU rRNA. {ECO:0000269|PubMed:24036117, ECO:0000269|PubMed:25009282, ECO:0000269|PubMed:25074936}.	Matrix	Mitochondrial central dogma > mtRNA metabolism > mt-rRNA modifications | Mitochondrial central dogma > Translation > Mitochondrial ribosome assembly	APSTWEESGLRYDK	24.5592	24.6004	24.1382
Large ribosomal subunit protein bL32m	MRPL32	Q9BYC8	64983	Mitochondrion {ECO:0000269|PubMed:25278503, ECO:0000269|PubMed:25838379, ECO:0000269|PubMed:28892042}.	0	0	Matrix	Mitochondrial central dogma > Translation > Mitochondrial ribosome	APTIETVVLYTGETPSEQDQGKR	25.7085	25.4915	25.9441
DnaJ homolog subfamily A member 3, mitochondrial	DNAJA3	Q96EY1	9093	Mitochondrion matrix. Cytoplasm, cytosol {ECO:0000250}. Cell junction, synapse, postsynaptic cell membrane {ECO:0000250}; Peripheral membrane protein {ECO:0000250}. Note=Recruited to the postsynaptic cell membrane of the neuromuscular junction through interaction with MUSK. {ECO:0000250}.	0	Modulates apoptotic signal transduction or effector structures within the mitochondrial matrix. Affect cytochrome C release from the mitochondria and caspase 3 activation, but not caspase 8 activation. Isoform 1 increases apoptosis triggered by both TNF and the DNA-damaging agent mytomycin C; in sharp contrast, isoform 2 suppresses apoptosis. Can modulate IFN-gamma-mediated transcriptional activi…	Matrix	Protein import, sorting and homeostasis > Protein homeostasis > Chaperones	AQGLYETINVTIPPGTQTDQK	23.6584	23.1289	22.8369
Mitochondrial import inner membrane translocase subunit TIM50	TIMM50	Q3ZCQ8	92609	Mitochondrion inner membrane {ECO:0000269|PubMed:15044455}; Single-pass membrane protein {ECO:0000269|PubMed:15044455}.; [Isoform 2]: Nucleus speckle {ECO:0000269|PubMed:16008839}. Note=Nuclear and enriched in speckles with snRNPs. {ECO:0000269|PubMed:16008839}.	66..86; /note="Helical"; /evidence="ECO:0000255"	Essential component of the TIM23 complex, a complex that mediates the translocation of transit peptide-containing proteins across the mitochondrial inner membrane. Has some phosphatase activity in vitro; however such activity may not be relevant in vivo. {ECO:0000269|PubMed:15044455}.; [Isoform 2]: May participate in the release of snRNPs and SMN from the Cajal body. {ECO:0000269|PubMed:16008839}.	MIM	Protein import, sorting and homeostasis > Protein import and sorting > TIM23 presequence pathway	AQGPQQQPGSEGPSYAK	26.0382	25.2159	25.0804
Mitochondrial import inner membrane translocase subunit TIM50	TIMM50	Q3ZCQ8	92609	Mitochondrion inner membrane {ECO:0000269|PubMed:15044455}; Single-pass membrane protein {ECO:0000269|PubMed:15044455}.; [Isoform 2]: Nucleus speckle {ECO:0000269|PubMed:16008839}. Note=Nuclear and enriched in speckles with snRNPs. {ECO:0000269|PubMed:16008839}.	66..86; /note="Helical"; /evidence="ECO:0000255"	Essential component of the TIM23 complex, a complex that mediates the translocation of transit peptide-containing proteins across the mitochondrial inner membrane. Has some phosphatase activity in vitro; however such activity may not be relevant in vivo. {ECO:0000269|PubMed:15044455}.; [Isoform 2]: May participate in the release of snRNPs and SMN from the Cajal body. {ECO:0000269|PubMed:16008839}.	MIM	Protein import, sorting and homeostasis > Protein import and sorting > TIM23 presequence pathway	AQGPQQQPGSEGPSYAKK	21.3417	22.4911	21.5714
NAD(P) transhydrogenase, mitochondrial	NNT	Q13423	23530	Mitochondrion inner membrane {ECO:0000305}; Multi-pass membrane protein {ECO:0000305}; Matrix side {ECO:0000305}.	475..493; /note="Helical"; /evidence="ECO:0000255"; 501..521; /note="Helical"; /evidence="ECO:0000255"; 527..546; /note="Helical"; /evidence="ECO:0000255"; 558..578; /note="Helical"; /evidence="ECO:0000255"; 596..616; /note="Helical"; /evidence="ECO:0000255"; 622..642; /note="Helical"; /evidence="ECO:0000255"; 646..666; /note="Helical"; /evidence="ECO:0000255"; 672..691; /note="Helical"; /evidenc…	The transhydrogenation between NADH and NADP is coupled to respiration and ATP hydrolysis and functions as a proton pump across the membrane (By similarity). May play a role in reactive oxygen species (ROS) detoxification in the adrenal gland (PubMed:22634753). {ECO:0000250|UniProtKB:P07001, ECO:0000269|PubMed:22634753}.	MIM	Metabolism > Metals and cofactors > NAD biosynthesis and metabolism	AQYPIADLVK	24.4843	24.8464	24.8883
Small ribosomal subunit protein mS40	MRPS18B	Q9Y676	28973	Mitochondrion {ECO:0000269|PubMed:25838379}.	0	0	Matrix	Mitochondrial central dogma > Translation > Mitochondrial ribosome	ARDHGLLIYHIPQVEPR	22.0315
Inorganic pyrophosphatase 2, mitochondrial	PPA2	Q9H2U2	27068	Mitochondrion {ECO:0000305}.	0	Hydrolyzes inorganic pyrophosphate (PubMed:27523597). This activity is essential for correct regulation of mitochondrial membrane potential, and mitochondrial organization and function (PubMed:27523598). {ECO:0000269|PubMed:27523597, ECO:0000269|PubMed:27523598}.	Matrix	Mitochondrial central dogma > mtDNA maintenance | Mitochondrial central dogma > mtRNA metabolism | Mitochondrial central dogma > Translation | Metabolism > Nucleotide metabolism	ARNDEYENLFNMIVEIPR	21.9083	22.6085	22.0464
Short/branched chain specific acyl-CoA dehydrogenase, mitochondrial	ACADSB	P45954	36	Mitochondrion matrix {ECO:0000305|PubMed:11013134}.	0	Short and branched chain specific acyl-CoA dehydrogenase that catalyzes the removal of one hydrogen from C-2 and C-3 of the fatty acyl-CoA thioester, resulting in the formation of trans-2-enoyl-CoA (PubMed:7698750, PubMed:11013134, PubMed:21430231, PubMed:10832746). Among the different mitochondrial acyl-CoA dehydrogenases, acts specifically on short and branched chain acyl-CoA derivatives such a…	Matrix	Metabolism > Lipid metabolism > Fatty acid oxidation | Metabolism > Amino acid metabolism > Branched-chain amino acid metabolism	ASSTCPLTFENVKVPEANILGQIGHGYK		22.5805
Stomatin-like protein 2, mitochondrial	STOML2	Q9UJZ1	30968	Cell membrane {ECO:0000269|PubMed:10713127, ECO:0000269|PubMed:18641330, ECO:0000269|PubMed:21746876, ECO:0000269|PubMed:22623988}; Peripheral membrane protein {ECO:0000269|PubMed:10713127}. Mitochondrion {ECO:0000269|PubMed:18641330, ECO:0000269|PubMed:19597348, ECO:0000269|PubMed:22623988}. Mitochondrion inner membrane {ECO:0000269|PubMed:17121834, ECO:0000269|PubMed:18339324, ECO:0000269|PubMe…	0	Mitochondrial protein that probably regulates the biogenesis and the activity of mitochondria. Stimulates cardiolipin biosynthesis, binds cardiolipin-enriched membranes where it recruits and stabilizes some proteins including prohibitin and may therefore act in the organization of functional microdomains in mitochondrial membranes. Through regulation of the mitochondrial function may play a role …	MIM	Protein import, sorting and homeostasis > Protein homeostasis	ASYGVEDPEYAVTQLAQTTMR		23.7787
Stomatin-like protein 2, mitochondrial	STOML2	Q9UJZ1	30968	Cell membrane {ECO:0000269|PubMed:10713127, ECO:0000269|PubMed:18641330, ECO:0000269|PubMed:21746876, ECO:0000269|PubMed:22623988}; Peripheral membrane protein {ECO:0000269|PubMed:10713127}. Mitochondrion {ECO:0000269|PubMed:18641330, ECO:0000269|PubMed:19597348, ECO:0000269|PubMed:22623988}. Mitochondrion inner membrane {ECO:0000269|PubMed:17121834, ECO:0000269|PubMed:18339324, ECO:0000269|PubMe…	0	Mitochondrial protein that probably regulates the biogenesis and the activity of mitochondria. Stimulates cardiolipin biosynthesis, binds cardiolipin-enriched membranes where it recruits and stabilizes some proteins including prohibitin and may therefore act in the organization of functional microdomains in mitochondrial membranes. Through regulation of the mitochondrial function may play a role …	MIM	Protein import, sorting and homeostasis > Protein homeostasis	ASYGVEDPEYAVTQLAQTTMR	25.6413	25.8006	26.157
Stomatin-like protein 2, mitochondrial	STOML2	Q9UJZ1	30968	Cell membrane {ECO:0000269|PubMed:10713127, ECO:0000269|PubMed:18641330, ECO:0000269|PubMed:21746876, ECO:0000269|PubMed:22623988}; Peripheral membrane protein {ECO:0000269|PubMed:10713127}. Mitochondrion {ECO:0000269|PubMed:18641330, ECO:0000269|PubMed:19597348, ECO:0000269|PubMed:22623988}. Mitochondrion inner membrane {ECO:0000269|PubMed:17121834, ECO:0000269|PubMed:18339324, ECO:0000269|PubMe…	0	Mitochondrial protein that probably regulates the biogenesis and the activity of mitochondria. Stimulates cardiolipin biosynthesis, binds cardiolipin-enriched membranes where it recruits and stabilizes some proteins including prohibitin and may therefore act in the organization of functional microdomains in mitochondrial membranes. Through regulation of the mitochondrial function may play a role …	MIM	Protein import, sorting and homeostasis > Protein homeostasis	ASYGVEDPEYAVTQLAQTTMR	22.6034		23.003
Cytochrome b-c1 complex subunit 2, mitochondrial	UQCRC2	P22695	7385	Mitochondrion inner membrane {ECO:0000250|UniProtKB:P07257}; Peripheral membrane protein {ECO:0000250|UniProtKB:P07257}; Matrix side {ECO:0000250|UniProtKB:P07257}.	0	Component of the ubiquinol-cytochrome c oxidoreductase, a multisubunit transmembrane complex that is part of the mitochondrial electron transport chain which drives oxidative phosphorylation. The respiratory chain contains 3 multisubunit complexes succinate dehydrogenase (complex II, CII), ubiquinol-cytochrome c oxidoreductase (cytochrome b-c1 complex, complex III, CIII) and cytochrome c oxidase …	MIM	Protein import, sorting and homeostasis > Protein import and sorting > Preprotein cleavage | OXPHOS > Complex III > CIII subunits | OXPHOS > OXPHOS subunits	ATAAPAGAPPQPQDLEFTKLPNGLVIASLENYSPVSR	26.4995	25.7674	25.0825
Small ribosomal subunit protein mS31	MRPS31	Q92665	10240	Mitochondrion {ECO:0000269|PubMed:11279123}.	0	0	Matrix	Mitochondrial central dogma > Translation > Mitochondrial ribosome	ATEYAPK	28.1639	28.2014	27.7777
Small ribosomal subunit protein mS31	MRPS31	Q92665	10240	Mitochondrion {ECO:0000269|PubMed:11279123}.	0	0	Matrix	Mitochondrial central dogma > Translation > Mitochondrial ribosome	ATEYAPKK	25.0649	25.0546	25.2039
Neurolysin, mitochondrial	NLN	Q9BYT8	57486	Mitochondrion intermembrane space {ECO:0000250}. Cytoplasm {ECO:0000250}.	0	Hydrolyzes oligopeptides such as neurotensin, bradykinin and dynorphin A. {ECO:0000250}.	Matrix	Protein import, sorting and homeostasis > Protein homeostasis > Proteases	ATGEVLGQFYLDLYPR			20.5396
Neurolysin, mitochondrial	NLN	Q9BYT8	57486	Mitochondrion intermembrane space {ECO:0000250}. Cytoplasm {ECO:0000250}.	0	Hydrolyzes oligopeptides such as neurotensin, bradykinin and dynorphin A. {ECO:0000250}.	Matrix	Protein import, sorting and homeostasis > Protein homeostasis > Proteases	ATGEVLGQFYLDLYPREGK	21.0059
L-lactate dehydrogenase A chain	LDHA	P00338	3939	Cytoplasm.	0	0	#N/A	#N/A	ATLKDQLIYNLLK			20.2583
Branched-chain alpha-ketoacid dehydrogenase kinase	BCKDK	O14874	10295	Mitochondrion matrix. Mitochondrion {ECO:0000269|PubMed:24449431}.	0	Catalyzes the phosphorylation and inactivation of the branched-chain alpha-ketoacid dehydrogenase complex, the key regulatory enzyme of the valine, leucine and isoleucine catabolic pathways. Key enzyme that regulate the activity state of the BCKD complex. {ECO:0000269|PubMed:24449431}.	Matrix	Metabolism > Amino acid metabolism > Branched-chain amino acid metabolism | Metabolism > Amino acid metabolism > Branched-chain amino acid dehydrogenase complex	ATMESHLDTPYNVPDVVITIANNDVDLIIR		21.0326	21.1655
Branched-chain alpha-ketoacid dehydrogenase kinase	BCKDK	O14874	10295	Mitochondrion matrix. Mitochondrion {ECO:0000269|PubMed:24449431}.	0	Catalyzes the phosphorylation and inactivation of the branched-chain alpha-ketoacid dehydrogenase complex, the key regulatory enzyme of the valine, leucine and isoleucine catabolic pathways. Key enzyme that regulate the activity state of the BCKD complex. {ECO:0000269|PubMed:24449431}.	Matrix	Metabolism > Amino acid metabolism > Branched-chain amino acid metabolism | Metabolism > Amino acid metabolism > Branched-chain amino acid dehydrogenase complex	ATMESHLDTPYNVPDVVITIANNDVDLIIR	23.1227	24.0212	23.0577
Mitochondrial chaperone BCS1	BCS1L	Q9Y276	617	Mitochondrion inner membrane {ECO:0000269|PubMed:18628306, ECO:0000269|PubMed:9878253}; Single-pass membrane protein {ECO:0000269|PubMed:18628306, ECO:0000269|PubMed:9878253}.	16..32; /note="Helical"; /evidence="ECO:0000255"	Chaperone necessary for the assembly of mitochondrial respiratory chain complex III. Plays an important role in the maintenance of mitochondrial tubular networks, respiratory chain assembly and formation of the LETM1 complex. {ECO:0000269|PubMed:18628306}.	MIM	OXPHOS > Complex III > CIII assembly factors | OXPHOS > OXPHOS assembly factors	ATNQISPAQVQGYFMLYK	21.0311	21.5154	23.3992
Farnesyl pyrophosphate synthase	FDPS	P14324	2224	Cytoplasm.	0	Key enzyme in isoprenoid biosynthesis which catalyzes the formation of farnesyl diphosphate (FPP), a precursor for several classes of essential metabolites including sterols, dolichols, carotenoids, and ubiquinones. FPP also serves as substrate for protein farnesylation and geranylgeranylation. Catalyzes the sequential condensation of isopentenyl pyrophosphate with the allylic pyrophosphates, dim…	MIM	Metabolism > Lipid metabolism > Cholesterol-associated	ATPEQYQILK	23.2404	24.3235	23.1135
CDGSH iron-sulfur domain-containing protein 3, mitochondrial	CISD3	P0C7P0	284106	Mitochondrion {ECO:0000269|PubMed:17376863}.	0	Can transfer its iron-sulfur clusters to the apoferrodoxins FDX1 and FDX2. Contributes to mitochondrial iron homeostasis and in maintaining normal levels of free iron and reactive oxygen species, and thereby contributes to normal mitochondrial function. {ECO:0000269|PubMed:29259115}.	Matrix	Metabolism > Metals and cofactors > Fe-S cluster biosynthesis | Metabolism > Metals and cofactors > Fe-S-containing proteins	ATQRPPYCDGTHR	26.1139	26.145	26.0132
[Pyruvate dehydrogenase (acetyl-transferring)] kinase isozyme 3, mitochondrial	PDK3	Q15120	5165	Mitochondrion matrix.	0	Inhibits pyruvate dehydrogenase activity by phosphorylation of the E1 subunit PDHA1, and thereby regulates glucose metabolism and aerobic respiration. Can also phosphorylate PDHA2. Decreases glucose utilization and increases fat metabolism in response to prolonged fasting, and as adaptation to a high-fat diet. Plays a role in glucose homeostasis and in maintaining normal blood glucose levels in f…	Matrix	Metabolism > Carbohydrate metabolism > Pyruvate metabolism	ATVELYEDRK	22.6154	23.7275	23.0563
Short/branched chain specific acyl-CoA dehydrogenase, mitochondrial	ACADSB	P45954	36	Mitochondrion matrix {ECO:0000305|PubMed:11013134}.	0	Short and branched chain specific acyl-CoA dehydrogenase that catalyzes the removal of one hydrogen from C-2 and C-3 of the fatty acyl-CoA thioester, resulting in the formation of trans-2-enoyl-CoA (PubMed:7698750, PubMed:11013134, PubMed:21430231, PubMed:10832746). Among the different mitochondrial acyl-CoA dehydrogenases, acts specifically on short and branched chain acyl-CoA derivatives such a…	Matrix	Metabolism > Lipid metabolism > Fatty acid oxidation | Metabolism > Amino acid metabolism > Branched-chain amino acid metabolism	ATYLPQLTTEK		22.0919
Valine--tRNA ligase, mitochondrial	VARS2	Q5ST30	57176	Mitochondrion {ECO:0000305}.	0	0	Matrix	Mitochondrial central dogma > Translation > mt-tRNA synthetases	ATYQLTK		23.6199	23.4083
2-oxoisovalerate dehydrogenase subunit alpha, mitochondrial	BCKDHA	P12694	593	Mitochondrion matrix.	0	The branched-chain alpha-keto dehydrogenase complex catalyzes the overall conversion of alpha-keto acids to acyl-CoA and CO(2). It contains multiple copies of three enzymatic components: branched-chain alpha-keto acid decarboxylase (E1), lipoamide acyltransferase (E2) and lipoamide dehydrogenase (E3).	MIM	Metabolism > Amino acid metabolism > Branched-chain amino acid metabolism | Metabolism > Amino acid metabolism > Branched-chain amino acid dehydrogenase complex	AVAENQPFLIEAMTYR	23.7368	24.1291	23.7179
ATP-dependent RNA helicase DHX30	DHX30	Q7L2E3	22907	Cytoplasm {ECO:0000269|PubMed:29100085}. Mitochondrion {ECO:0000269|PubMed:16825194, ECO:0000269|PubMed:29100085}. Mitochondrion matrix, mitochondrion nucleoid {ECO:0000269|PubMed:16825194, ECO:0000269|PubMed:18063578, ECO:0000269|PubMed:25683715}. Note=Localizes to mitochondrial RNA granules found in close proximity to the mitochondrial nucleoids (PubMed:16825194, PubMed:25683715). Relocalizes t…	0	RNA-dependent helicase (PubMed:29100085). Plays an important role in the assembly of the mitochondrial large ribosomal subunit (PubMed:25683715, PubMed:29100085). Required for optimal function of the zinc-finger antiviral protein ZC3HAV1 (By similarity). Associates with mitochondrial DNA (PubMed:18063578). Involved in nervous system development and differentiation through its involvement in the u…	Matrix	Mitochondrial central dogma > mtRNA metabolism > mtRNA granules | Mitochondrial central dogma > Translation > Mitochondrial ribosome assembly	AVDEAVILLQEIGVLDQREYLTTLGQR	23.782	23.762	24.0096
Pyruvate dehydrogenase phosphatase regulatory subunit, mitochondrial	PDPR	Q8NCN5	55066	Mitochondrion matrix {ECO:0000250}.	0	Decreases the sensitivity of PDP1 to magnesium ions, and this inhibition is reversed by the polyamine spermine. {ECO:0000250}.	Matrix	Metabolism > Carbohydrate metabolism > Pyruvate metabolism	AVDVLSELSYAPMTPDHFPSLFCK	21.9881	21.5721	23.1918
Alanine--tRNA ligase, mitochondrial	AARS2	Q5JTZ9	57505	Mitochondrion {ECO:0000255|HAMAP-Rule:MF_03133, ECO:0000269|PubMed:21549344}.	0	Catalyzes the attachment of alanine to tRNA(Ala) in a two-step reaction: alanine is first activated by ATP to form Ala-AMP and then transferred to the acceptor end of tRNA(Ala). Also edits incorrectly charged tRNA(Ala) via its editing domain. {ECO:0000255|HAMAP-Rule:MF_03133}.	Matrix	Mitochondrial central dogma > Translation > mt-tRNA synthetases	AVENTVQEAVGQDEAVYMEEVPLALTAQVPGLR	24.5453	24.9713	25.0196
Iron-sulfur clusters transporter ABCB7, mitochondrial	ABCB7	O75027	22	Mitochondrion inner membrane {ECO:0000250|UniProtKB:P40416}; Multi-pass membrane protein {ECO:0000250|UniProtKB:P40416}.	141..161; /note="Helical"; /evidence="ECO:0000255|PROSITE-ProRule:PRU00441"; 186..206; /note="Helical"; /evidence="ECO:0000255|PROSITE-ProRule:PRU00441"; 260..280; /note="Helical"; /evidence="ECO:0000255|PROSITE-ProRule:PRU00441"; 291..311; /note="Helical"; /evidence="ECO:0000255|PROSITE-ProRule:PRU00441"; 383..403; /note="Helical"; /evidence="ECO:0000255|PROSITE-ProRule:PRU00441"; 410..430; /not…	Exports glutathione-coordinated iron-sulfur clusters such as [2Fe-2S]-(GS)4 cluster from the mitochondria to the cytosol in an ATP dependent manner allowing the assembly of the cytosolic iron-sulfur (Fe/S) cluster-containing proteins, in turns participates in iron homeostasis (PubMed:33157103, PubMed:17192393, PubMed:10196363). Moreover through a functional complex formed of ABCB7, FECH and ABCB1…	MIM	Metabolism > Metals and cofactors > Heme synthesis and processing | Metabolism > Metals and cofactors > Fe-S cluster biosynthesis | Metabolism > Metals and cofactors > Molybdenum cofactor synthesis and proteins | Small molecule transport > ABC transporters	AVGVVPQDAVLFHNTIYYNLLYGNISASPEEVYAVAK	22.2022	24.2309	24.4421
Small ribosomal subunit protein uS10m	MRPS10	P82664	55173	Mitochondrion {ECO:0000269|PubMed:25838379}.	0	0	Matrix	Mitochondrial central dogma > Translation > Mitochondrial ribosome	AVLDSYEYFAVLAAK	25.2402	25.2701	25.3974
Small ribosomal subunit protein uS10m	MRPS10	P82664	55173	Mitochondrion {ECO:0000269|PubMed:25838379}.	0	0	Matrix	Mitochondrial central dogma > Translation > Mitochondrial ribosome	AVLDSYEYFAVLAAK	23.6888	21.4097	23.5986
Arginase-2, mitochondrial	ARG2	P78540	384	Mitochondrion {ECO:0000269|PubMed:8898077}.	0	May play a role in the regulation of extra-urea cycle arginine metabolism and also in down-regulation of nitric oxide synthesis. Extrahepatic arginase functions to regulate L-arginine bioavailability to nitric oxid synthase (NOS). Arginine metabolism is a critical regulator of innate and adaptive immune responses. Seems to be involved in negative regulation of the survival capacity of activated C…	Matrix	Metabolism > Amino acid metabolism	AVSDGYSCVTLGGDHSLAIGTISGHAR		22.7796	22.4651
Bifunctional coenzyme A synthase	COASY	Q13057	80347	Cytoplasm {ECO:0000269|PubMed:24360804}. Mitochondrion matrix {ECO:0000269|PubMed:24360804}. Note=The protein is mainly present in the mitochondrial matrix, probably anchored to the inner mitochondrial membrane, but is also present in cell lysate. {ECO:0000269|PubMed:24360804}.	0	Bifunctional enzyme that catalyzes the fourth and fifth sequential steps of CoA biosynthetic pathway. The fourth reaction is catalyzed by the phosphopantetheine adenylyltransferase, coded by the coaD domain; the fifth reaction is catalyzed by the dephospho-CoA kinase, coded by the coaE domain. May act as a point of CoA biosynthesis regulation. {ECO:0000269|PubMed:11923312, ECO:0000269|PubMed:2436…	Matrix	Metabolism > Metals and cofactors > Coenzyme A metabolism	AYAPGGPAYQPVVEAFGTDILHK	27.2424	27.8298	27.8095
Bifunctional coenzyme A synthase	COASY	Q13057	80347	Cytoplasm {ECO:0000269|PubMed:24360804}. Mitochondrion matrix {ECO:0000269|PubMed:24360804}. Note=The protein is mainly present in the mitochondrial matrix, probably anchored to the inner mitochondrial membrane, but is also present in cell lysate. {ECO:0000269|PubMed:24360804}.	0	Bifunctional enzyme that catalyzes the fourth and fifth sequential steps of CoA biosynthetic pathway. The fourth reaction is catalyzed by the phosphopantetheine adenylyltransferase, coded by the coaD domain; the fifth reaction is catalyzed by the dephospho-CoA kinase, coded by the coaE domain. May act as a point of CoA biosynthesis regulation. {ECO:0000269|PubMed:11923312, ECO:0000269|PubMed:2436…	Matrix	Metabolism > Metals and cofactors > Coenzyme A metabolism	AYAPGGPAYQPVVEAFGTDILHK	25.9565	26.0362	26.0577
Citrate synthase, mitochondrial	CS	O75390	1431	Mitochondrion matrix.	0	0	Matrix	Metabolism > Carbohydrate metabolism > TCA cycle	AYAQGISR	28.9928	29.015	28.7307
ATP-dependent Clp protease proteolytic subunit, mitochondrial	CLPP	Q16740	8192	Mitochondrion matrix {ECO:0000269|PubMed:10525407, ECO:0000269|PubMed:22354088}.	0	Protease component of the Clp complex that cleaves peptides and various proteins in an ATP-dependent process. Has low peptidase activity in the absence of CLPX. The Clp complex can degrade CSN1S1, CSN2 and CSN3, as well as synthetic peptides (in vitro) and may be responsible for a fairly general and central housekeeping function rather than for the degradation of specific substrates (PubMed:11923…	Matrix	Protein import, sorting and homeostasis > Protein homeostasis > Proteases	AYDIYSR		25.2994
Probable helicase senataxin	SETX	Q7Z333	23064	Nucleus {ECO:0000269|PubMed:17562789, ECO:0000269|PubMed:21576111, ECO:0000269|PubMed:24105744}. Nucleus, nucleoplasm {ECO:0000269|PubMed:17562789}. Nucleus, nucleolus {ECO:0000269|PubMed:17562789}. Cytoplasm {ECO:0000269|PubMed:17562789, ECO:0000269|PubMed:21576111}. Chromosome {ECO:0000269|PubMed:23149945}. Chromosome, telomere {ECO:0000269|PubMed:21112256}. Cell projection, axon {ECO:0000269|P…	0	Probable RNA/DNA helicase involved in diverse aspects of RNA metabolism and genomic integrity. Plays a role in transcription regulation by its ability to modulate RNA Polymerase II (Pol II) binding to chromatin and through its interaction with proteins involved in transcription (PubMed:19515850, PubMed:21700224). Contributes to the mRNA splicing efficiency and splice site selection (PubMed:195158…	#N/A	#N/A	AYELSQRSLDYVAQLRDHGK	23.5739	23.7717	23.7455
Small ribosomal subunit protein mS39	PTCD3	Q96EY7	55037	Mitochondrion {ECO:0000269|PubMed:19427859, ECO:0000269|PubMed:23908630}.	0	Mitochondrial RNA-binding protein that has a role in mitochondrial translation. {ECO:0000269|PubMed:19427859}.	Matrix	Mitochondrial central dogma > Translation > Mitochondrial ribosome | Mitochondrial central dogma > Translation > Mitochondrial ribosome assembly	AYEQALNLYTELLNNR	25.106	24.9708	25.7169
Small ribosomal subunit protein mS29	DAP3	P51398	7818	Mitochondrion {ECO:0000269|PubMed:11162496, ECO:0000269|PubMed:20563667}.	0	Involved in mediating interferon-gamma-induced cell death.	Matrix	Mitochondrial central dogma > Translation > Mitochondrial ribosome	AYLPQELLGK	23.2561	23.7084	22.5097
rRNA methyltransferase 3, mitochondrial	MRM3	Q9HC36	55178	Mitochondrion {ECO:0000269|PubMed:24036117, ECO:0000269|PubMed:25009282}.	0	S-adenosyl-L-methionine-dependent 2'-O-ribose methyltransferase that catalyzes the formation of 2'-O-methylguanosine at position 1370 (Gm1370) in the 16S mitochondrial large subunit ribosomal RNA (mtLSU rRNA), a conserved modification in the peptidyl transferase domain of the mtLSU rRNA. {ECO:0000269|PubMed:24036117, ECO:0000269|PubMed:25009282, ECO:0000269|PubMed:25074936}.	Matrix	Mitochondrial central dogma > mtRNA metabolism > mt-rRNA modifications | Mitochondrial central dogma > Translation > Mitochondrial ribosome assembly	AYPGDRR	26.1453	26.364	26.2344
Acetyl-coenzyme A synthetase 2-like, mitochondrial	ACSS1	Q9NUB1	84532	Mitochondrion matrix {ECO:0000269|PubMed:16788062}.	0	Catalyzes the synthesis of acetyl-CoA from short-chain fatty acids (PubMed:16788062). Acetate is the preferred substrate (PubMed:16788062). Can also utilize propionate with a much lower affinity (By similarity). Provides acetyl-CoA that is utilized mainly for oxidation under ketogenic conditions (By similarity). Involved in thermogenesis under ketogenic conditions, using acetate as a vital fuel w…	MIM	Metabolism > Lipid metabolism > Fatty acid oxidation	AYPGYYFTGDGAYR	22.385	24.6485	22.8911
Cytochrome b-c1 complex subunit 8	UQCRQ	O14949	27089	Mitochondrion inner membrane {ECO:0000250|UniProtKB:P08525}; Single-pass membrane protein {ECO:0000250|UniProtKB:P08525}.	40..68; /note="Helical"; /evidence="ECO:0000269|PubMed:28844695"	Component of the ubiquinol-cytochrome c oxidoreductase, a multisubunit transmembrane complex that is part of the mitochondrial electron transport chain which drives oxidative phosphorylation. The respiratory chain contains 3 multisubunit complexes succinate dehydrogenase (complex II, CII), ubiquinol-cytochrome c oxidoreductase (cytochrome b-c1 complex, complex III, CIII) and cytochrome c oxidase …	MIM	OXPHOS > Complex III > CIII subunits | OXPHOS > OXPHOS subunits	AYPHVFTK	25.505	23.7754	23.9575
GTP:AMP phosphotransferase AK3, mitochondrial	AK3	Q9UIJ7	50808	Mitochondrion matrix {ECO:0000255|HAMAP-Rule:MF_03169, ECO:0000269|PubMed:11485571}.	0	Involved in maintaining the homeostasis of cellular nucleotides by catalyzing the interconversion of nucleoside phosphates. Has GTP:AMP phosphotransferase and ITP:AMP phosphotransferase activities. {ECO:0000255|HAMAP-Rule:MF_03169, ECO:0000269|PubMed:11485571}.	Matrix	Metabolism > Nucleotide metabolism > Nucleotide synthesis and processing	AYQIDTVINLNVPFEVIK	22.2981	22.456	23.3426
Pyruvate carboxylase, mitochondrial	PC	P11498	5091	Mitochondrion matrix.	0	Pyruvate carboxylase catalyzes a 2-step reaction, involving the ATP-dependent carboxylation of the covalently attached biotin in the first step and the transfer of the carboxyl group to pyruvate in the second. Catalyzes in a tissue specific manner, the initial reactions of glucose (liver, kidney) and lipid (adipose tissue, liver, brain) synthesis from pyruvate.	Matrix	Metabolism > Carbohydrate metabolism > Gluconeogenesis | Metabolism > Carbohydrate metabolism > TCA-associated | Metabolism > Vitamin metabolism > Biotin utilizing proteins	AYSEALAAFGNGALFVEK	22.4826	22.6043	22.1269
DnaJ homolog subfamily A member 3, mitochondrial	DNAJA3	Q96EY1	9093	Mitochondrion matrix. Cytoplasm, cytosol {ECO:0000250}. Cell junction, synapse, postsynaptic cell membrane {ECO:0000250}; Peripheral membrane protein {ECO:0000250}. Note=Recruited to the postsynaptic cell membrane of the neuromuscular junction through interaction with MUSK. {ECO:0000250}.	0	Modulates apoptotic signal transduction or effector structures within the mitochondrial matrix. Affect cytochrome C release from the mitochondria and caspase 3 activation, but not caspase 8 activation. Isoform 1 increases apoptosis triggered by both TNF and the DNA-damaging agent mytomycin C; in sharp contrast, isoform 2 suppresses apoptosis. Can modulate IFN-gamma-mediated transcriptional activi…	Matrix	Protein import, sorting and homeostasis > Protein homeostasis > Chaperones	AYYQLAK	27.1869	27.2886	27.228
DnaJ homolog subfamily A member 3, mitochondrial	DNAJA3	Q96EY1	9093	Mitochondrion matrix. Cytoplasm, cytosol {ECO:0000250}. Cell junction, synapse, postsynaptic cell membrane {ECO:0000250}; Peripheral membrane protein {ECO:0000250}. Note=Recruited to the postsynaptic cell membrane of the neuromuscular junction through interaction with MUSK. {ECO:0000250}.	0	Modulates apoptotic signal transduction or effector structures within the mitochondrial matrix. Affect cytochrome C release from the mitochondria and caspase 3 activation, but not caspase 8 activation. Isoform 1 increases apoptosis triggered by both TNF and the DNA-damaging agent mytomycin C; in sharp contrast, isoform 2 suppresses apoptosis. Can modulate IFN-gamma-mediated transcriptional activi…	Matrix	Protein import, sorting and homeostasis > Protein homeostasis > Chaperones	AYYQLAK	22.5736	22.1063
60 kDa heat shock protein, mitochondrial	HSPD1	P10809	3329	Mitochondrion matrix.	0	Chaperonin implicated in mitochondrial protein import and macromolecular assembly. Together with Hsp10, facilitates the correct folding of imported proteins. May also prevent misfolding and promote the refolding and proper assembly of unfolded polypeptides generated under stress conditions in the mitochondrial matrix (PubMed:1346131, PubMed:11422376). The functional units of these chaperonins con…	Matrix	Protein import, sorting and homeostasis > Protein homeostasis > Chaperones	CEFQDAYVLLSEK	21.6519	23.8329	23.6808
60 kDa heat shock protein, mitochondrial	HSPD1	P10809	3329	Mitochondrion matrix.	0	Chaperonin implicated in mitochondrial protein import and macromolecular assembly. Together with Hsp10, facilitates the correct folding of imported proteins. May also prevent misfolding and promote the refolding and proper assembly of unfolded polypeptides generated under stress conditions in the mitochondrial matrix (PubMed:1346131, PubMed:11422376). The functional units of these chaperonins con…	Matrix	Protein import, sorting and homeostasis > Protein homeostasis > Chaperones	CEFQDAYVLLSEKK			24.1229
Stress-70 protein, mitochondrial	HSPA9	P38646	3313	Mitochondrion {ECO:0000269|PubMed:22002106, ECO:0000269|PubMed:26702583}. Nucleus, nucleolus {ECO:0000269|PubMed:22002106}.	0	Chaperone protein which plays an important role in mitochondrial iron-sulfur cluster (ISC) biogenesis. Interacts with and stabilizes ISC cluster assembly proteins FXN, NFU1, NFS1 and ISCU (PubMed:26702583). Regulates erythropoiesis via stabilization of ISC assembly (PubMed:21123823, PubMed:26702583). May play a role in the control of cell proliferation and cellular aging (By similarity). {ECO:000…	Matrix	Metabolism > Metals and cofactors > Fe-S cluster biosynthesis	CELSSSVQTDINLPYLTMDSSGPK		22.5726	22.1016
Stress-70 protein, mitochondrial	HSPA9	P38646	3313	Mitochondrion {ECO:0000269|PubMed:22002106, ECO:0000269|PubMed:26702583}. Nucleus, nucleolus {ECO:0000269|PubMed:22002106}.	0	Chaperone protein which plays an important role in mitochondrial iron-sulfur cluster (ISC) biogenesis. Interacts with and stabilizes ISC cluster assembly proteins FXN, NFU1, NFS1 and ISCU (PubMed:26702583). Regulates erythropoiesis via stabilization of ISC assembly (PubMed:21123823, PubMed:26702583). May play a role in the control of cell proliferation and cellular aging (By similarity). {ECO:000…	Matrix	Metabolism > Metals and cofactors > Fe-S cluster biosynthesis	CELSSSVQTDINLPYLTMDSSGPK	26.1714	26.4126	26.4235
Delta-1-pyrroline-5-carboxylate synthase	ALDH18A1	P54886	5832	Mitochondrion inner membrane {ECO:0000269|PubMed:26297558, ECO:0000269|PubMed:26320891}.	0	Bifunctional enzyme that converts glutamate to glutamate 5-semialdehyde, an intermediate in the biosynthesis of proline, ornithine and arginine. {ECO:0000269|PubMed:10037775, ECO:0000269|PubMed:11092761, ECO:0000269|PubMed:26297558, ECO:0000269|PubMed:26320891}.	Matrix	Metabolism > Amino acid metabolism > Proline metabolism	CEYPAACNALETLLIHR	22.6268	22.373
Large ribosomal subunit protein bL36m	MRPL36	Q9P0J6	64979	Mitochondrion {ECO:0000269|PubMed:25278503, ECO:0000269|PubMed:25838379}.	0	0	Matrix	Mitochondrial central dogma > Translation > Mitochondrial ribosome	CKDCYLVK	25.4304	26.0911	25.7818
Kelch-like ECH-associated protein 1	KEAP1	Q14145	9817	Cytoplasm {ECO:0000269|PubMed:14585973, ECO:0000269|PubMed:15379550, ECO:0000269|PubMed:15601839, ECO:0000269|PubMed:15657435, ECO:0000269|PubMed:19424503}. Nucleus {ECO:0000269|PubMed:15657435}. Note=Mainly cytoplasmic (PubMed:15601839). In response to selective autophagy, relocalizes to inclusion bodies following interaction with SQSTM1/p62 (PubMed:20452972). {ECO:0000269|PubMed:15601839, ECO:0…	0	Substrate-specific adapter of a BCR (BTB-CUL3-RBX1) E3 ubiquitin ligase complex that regulates the response to oxidative stress by targeting NFE2L2/NRF2 for ubiquitination (PubMed:14585973, PubMed:15379550, PubMed:15572695, PubMed:15983046, PubMed:15601839). KEAP1 acts as a key sensor of oxidative and electrophilic stress: in normal conditions, the BCR(KEAP1) complex mediates ubiquitination and d…	#N/A	#N/A	CKDYLVK	24.1384	22.7453	23.7173
Mitochondrial intermediate peptidase	MIPEP	Q99797	4285	Mitochondrion matrix.	0	Cleaves proteins, imported into the mitochondrion, to their mature size.	Matrix	Protein import, sorting and homeostasis > Protein import and sorting > Preprotein cleavage | Protein import, sorting and homeostasis > Protein homeostasis > Proteases	CPTDFAEVPSILMEYFANDYR	21.1678	21.776	20.8341
Tyrosine--tRNA ligase, mitochondrial	YARS2	Q9Y2Z4	51067	Mitochondrion matrix {ECO:0000269|PubMed:15779907}.	0	Catalyzes the attachment of tyrosine to tRNA(Tyr) in a two-step reaction: tyrosine is first activated by ATP to form Tyr-AMP and then transferred to the acceptor end of tRNA(Tyr). {ECO:0000269|PubMed:15779907, ECO:0000269|PubMed:17997975}.	Matrix	Mitochondrial central dogma > Translation > mt-tRNA synthetases	CTQALYHSSIDALEVMSDQELK	22.9541	23.8392	23.4448
RNA cytosine C(5)-methyltransferase NSUN2	NSUN2	Q08J23	54888	Nucleus, nucleolus {ECO:0000269|PubMed:17071714, ECO:0000269|PubMed:17215513, ECO:0000269|PubMed:31276587}. Cytoplasm {ECO:0000269|PubMed:17071714, ECO:0000269|PubMed:31276587}. Mitochondrion {ECO:0000269|PubMed:31276587, ECO:0000269|PubMed:31287866}. Cytoplasm, cytoskeleton, spindle {ECO:0000269|PubMed:19596847}. Secreted, extracellular exosome {ECO:0000250|UniProtKB:Q1HFZ0}. Note=Concentrated i…	0	RNA cytosine C(5)-methyltransferase that methylates cytosine to 5-methylcytosine (m5C) in various RNAs, such as tRNAs, mRNAs and some long non-coding RNAs (lncRNAs) (PubMed:17071714, PubMed:22995836, PubMed:31358969, PubMed:31199786). Involved in various processes, such as epidermal stem cell differentiation, testis differentiation and maternal to zygotic transition during early development: acts…	Matrix	Mitochondrial central dogma > mtRNA metabolism > mt-tRNA modifications	CYLLVHQAK		22.2405
Leucine-rich PPR motif-containing protein, mitochondrial	LRPPRC	P42704	10128	Mitochondrion. Nucleus, nucleoplasm. Nucleus inner membrane. Nucleus outer membrane. Note=Seems to be predominantly mitochondrial.	0	May play a role in RNA metabolism in both nuclei and mitochondria. In the nucleus binds to HNRPA1-associated poly(A) mRNAs and is part of nmRNP complexes at late stages of mRNA maturation which are possibly associated with nuclear mRNA export. May bind mature mRNA in the nucleus outer membrane. In mitochondria binds to poly(A) mRNA. Plays a role in translation or stability of mitochondrially enco…	Matrix	Mitochondrial central dogma > mtRNA metabolism > mtRNA stability and decay | Mitochondrial central dogma > Translation	DAGIEPGPDTYLALLNAYAEK	23.8373	24.032	22.9367
Leucine-rich PPR motif-containing protein, mitochondrial	LRPPRC	P42704	10128	Mitochondrion. Nucleus, nucleoplasm. Nucleus inner membrane. Nucleus outer membrane. Note=Seems to be predominantly mitochondrial.	0	May play a role in RNA metabolism in both nuclei and mitochondria. In the nucleus binds to HNRPA1-associated poly(A) mRNAs and is part of nmRNP complexes at late stages of mRNA maturation which are possibly associated with nuclear mRNA export. May bind mature mRNA in the nucleus outer membrane. In mitochondria binds to poly(A) mRNA. Plays a role in translation or stability of mitochondrially enco…	Matrix	Mitochondrial central dogma > mtRNA metabolism > mtRNA stability and decay | Mitochondrial central dogma > Translation	DAGIEPGPDTYLALLNAYAEKGDIDHVK	21.447	22.1917
Large ribosomal subunit protein mL39	MRPL39	Q9NYK5	54148	Mitochondrion {ECO:0000269|PubMed:25278503, ECO:0000269|PubMed:25838379, ECO:0000269|PubMed:28892042}.	0	0	Matrix	Mitochondrial central dogma > Translation > Mitochondrial ribosome	DAHALIYK	27.2461	27.8558	27.7167
Large ribosomal subunit protein mL39	MRPL39	Q9NYK5	54148	Mitochondrion {ECO:0000269|PubMed:25278503, ECO:0000269|PubMed:25838379, ECO:0000269|PubMed:28892042}.	0	0	Matrix	Mitochondrial central dogma > Translation > Mitochondrial ribosome	DAHALIYKDLPFETLEVEAK	22.7411		22.7942
Nitric oxide-associated protein 1	NOA1	Q8NC60	84273	Mitochondrion inner membrane {ECO:0000269|PubMed:19103604}; Peripheral membrane protein {ECO:0000269|PubMed:19103604}; Matrix side {ECO:0000269|PubMed:19103604}.	0	Involved in regulation of mitochondrial protein translation and respiration. Plays a role in mitochondria-mediated cell death. May act as a scaffolding protein or stabilizer of respiratory chain supercomplexes. Binds GTP. {ECO:0000269|PubMed:19103604}.	MIM	Mitochondrial central dogma > mtRNA metabolism > mtRNA granules | Mitochondrial central dogma > Translation > Mitochondrial ribosome assembly	DAHWFYDTPGITK	22.9185	23.5533	22.3067
Zinc phosphodiesterase ELAC protein 2	ELAC2	Q9BQ52	60528	Mitochondrion {ECO:0000269|PubMed:21593607}. Mitochondrion matrix, mitochondrion nucleoid {ECO:0000269|PubMed:24703694}. Nucleus {ECO:0000269|PubMed:21593607}. Note=Mainly mitochondrial.	0	Zinc phosphodiesterase, which displays mitochondrial tRNA 3'-processing endonuclease activity. Involved in tRNA maturation, by removing a 3'-trailer from precursor tRNA (PubMed:21593607). Associates with mitochondrial DNA complexes at the nucleoids to initiate RNA processing and ribosome assembly (PubMed:24703694). {ECO:0000269|PubMed:21593607, ECO:0000269|PubMed:24703694}.	Matrix	Mitochondrial central dogma > mtRNA metabolism > Polycistronic mtRNA processing	DAIITCNPEEFIVEALQLPNFQQSVQEYR	24.712	24.376	24.1471
Arginase-2, mitochondrial	ARG2	P78540	384	Mitochondrion {ECO:0000269|PubMed:8898077}.	0	May play a role in the regulation of extra-urea cycle arginine metabolism and also in down-regulation of nitric oxide synthesis. Extrahepatic arginase functions to regulate L-arginine bioavailability to nitric oxid synthase (NOS). Arginine metabolism is a critical regulator of innate and adaptive immune responses. Seems to be involved in negative regulation of the survival capacity of activated C…	Matrix	Metabolism > Amino acid metabolism	DDLYNNLIVNPR	23.1282	23.362	22.2831
Aspartate aminotransferase, mitochondrial	GOT2	P00505	2806	Mitochondrion matrix {ECO:0000269|PubMed:9537447}. Cell membrane {ECO:0000269|PubMed:9537447}. Note=Exposure to alcohol promotes translocation to the cell membrane. {ECO:0000269|PubMed:9537447}.	0	Catalyzes the irreversible transamination of the L-tryptophan metabolite L-kynurenine to form kynurenic acid (KA). As a member of the malate-aspartate shuttle, it has a key role in the intracellular NAD(H) redox balance. Is important for metabolite exchange between mitochondria and cytosol, and for amino acid metabolism. Facilitates cellular uptake of long-chain free fatty acids. {ECO:0000269|Pub…	MIM	Metabolism > Carbohydrate metabolism > Malate-aspartate shuttle | Metabolism > Amino acid metabolism > Glutamate metabolism | Metabolism > Amino acid metabolism > Glyoxylate metabolism | Metabolism > Amino acid metabolism > Kynurenine metabolism | Metabolism > Sulfur metabolism	DDNGKPYVLPSVR	29.51	29.3862	29.1938
Large ribosomal subunit protein mL46	MRPL46	Q9H2W6	26589	Mitochondrion {ECO:0000269|PubMed:25278503, ECO:0000269|PubMed:25838379, ECO:0000269|PubMed:28892042}.	0	0	Matrix	Mitochondrial central dogma > Translation > Mitochondrial ribosome	DELGDYLKPK	26.1943	25.8112	25.966
Isoleucine--tRNA ligase, mitochondrial	IARS2	Q9NSE4	55699	Mitochondrion matrix {ECO:0000250}.	0	0	Matrix	Mitochondrial central dogma > Translation > mt-tRNA synthetases	DEYLINSQTTEHIVK	23.5358	23.067	23.2194
Large ribosomal subunit protein mL39	MRPL39	Q9NYK5	54148	Mitochondrion {ECO:0000269|PubMed:25278503, ECO:0000269|PubMed:25838379, ECO:0000269|PubMed:28892042}.	0	0	Matrix	Mitochondrial central dogma > Translation > Mitochondrial ribosome	DEYMVNLVR	24.494	21.909	21.8705
Propionyl-CoA carboxylase beta chain, mitochondrial	PCCB	P05166	5096	Mitochondrion matrix {ECO:0000305|PubMed:16023992}.	0	This is one of the 2 subunits of the biotin-dependent propionyl-CoA carboxylase (PCC), a mitochondrial enzyme involved in the catabolism of odd chain fatty acids, branched-chain amino acids isoleucine, threonine, methionine, and valine and other metabolites (PubMed:6765947, PubMed:15890657). Propionyl-CoA carboxylase catalyzes the carboxylation of propionyl-CoA/propanoyl-CoA to D-methylmalonyl-Co…	Matrix	Metabolism > Carbohydrate metabolism > Propanoate metabolism | Metabolism > Lipid metabolism > Fatty acid oxidation	DFFNYLPLSSQDPAPVR		21.6422
Polyribonucleotide nucleotidyltransferase 1, mitochondrial	PNPT1	Q8TCS8	87178	Cytoplasm {ECO:0000269|PubMed:16055741}. Mitochondrion matrix {ECO:0000269|PubMed:12798676, ECO:0000269|PubMed:16055741}. Mitochondrion intermembrane space {ECO:0000269|PubMed:16966381}; Peripheral membrane protein {ECO:0000269|PubMed:16966381}.	0	RNA-binding protein implicated in numerous RNA metabolic processes. Catalyzes the phosphorolysis of single-stranded polyribonucleotides processively in the 3'-to-5' direction. Mitochondrial intermembrane factor with RNA-processing exoribonulease activity. Component of the mitochondrial degradosome (mtEXO) complex, that degrades 3' overhang double-stranded RNA with a 3'-to-5' directionality in an …	Matrix|IMS	Mitochondrial central dogma > mtRNA metabolism > mtRNA stability and decay	DFITEICKDDQEQQLEFGAVYTATITEIR		20.9661	21.3018
Transmembrane protein 65	TMEM65	Q6PI78	157378	Cell membrane {ECO:0000269|PubMed:26403541}; Multi-pass membrane protein {ECO:0000255}. Mitochondrion inner membrane {ECO:0000269|PubMed:24765583, ECO:0000269|PubMed:28295037}; Multi-pass membrane protein {ECO:0000255}. Note=Localizes at the intercalated disk in the ventricular tissue (PubMed:26403541). {ECO:0000269|PubMed:26403541}.	111..131; /note="Helical"; /evidence="ECO:0000255"; 143..165; /note="Helical"; /evidence="ECO:0000255"; 210..230; /note="Helical"; /evidence="ECO:0000255"	May play an important role in cardiac development and function. May regulate cardiac conduction and the function of the gap junction protein GJA1. May contribute to the stability and proper localization of GJA1 to cardiac intercalated disk thereby regulating gap junction communication (By similarity). May also play a role in the regulation of mitochondrial respiration and mitochondrial DNA copy n…	MIM	0	DFIYSLHSTER	25.7868	26.1781	25.9618
NADH dehydrogenase [ubiquinone] 1 alpha subcomplex subunit 6	NDUFA6	P56556	4700	Mitochondrion inner membrane {ECO:0000305|PubMed:12611891}; Peripheral membrane protein {ECO:0000305}; Matrix side {ECO:0000305}.	0	Accessory subunit of the mitochondrial membrane respiratory chain NADH dehydrogenase (Complex I), that is believed to be not involved in catalysis. Required for proper complex I assembly (PubMed:30245030). Complex I functions in the transfer of electrons from NADH to the respiratory chain. The immediate electron acceptor for the enzyme is believed to be ubiquinone. {ECO:0000269|PubMed:27626371, E…	MIM	OXPHOS > Complex I > CI subunits | OXPHOS > OXPHOS subunits	DFLSKFYVGHDP	24.6592	24.0133	24.7594
NADH dehydrogenase [ubiquinone] iron-sulfur protein 3, mitochondrial	NDUFS3	O75489	4722	Mitochondrion inner membrane {ECO:0000269|PubMed:18826940, ECO:0000305|PubMed:12611891, ECO:0000305|PubMed:17209039}; Peripheral membrane protein {ECO:0000305|PubMed:18826940}; Matrix side {ECO:0000269|PubMed:18826940}.	0	Core subunit of the mitochondrial membrane respiratory chain NADH dehydrogenase (Complex I) which catalyzes electron transfer from NADH through the respiratory chain, using ubiquinone as an electron acceptor (PubMed:14729820, PubMed:30140060). Essential for the catalytic activity and assembly of complex I (PubMed:14729820, PubMed:24028823, PubMed:30140060). {ECO:0000269|PubMed:14729820, ECO:00002…	MIM	OXPHOS > Complex I > CI subunits | OXPHOS > OXPHOS subunits	DFPLSGYVELR	24.3952	25.1678	25.1373
Lon protease homolog, mitochondrial	LONP1	P36776	9361	Mitochondrion matrix {ECO:0000255|HAMAP-Rule:MF_03120, ECO:0000269|PubMed:7961901}.	0	ATP-dependent serine protease that mediates the selective degradation of misfolded, unassembled or oxidatively damaged polypeptides as well as certain short-lived regulatory proteins in the mitochondrial matrix. May also have a chaperone function in the assembly of inner membrane protein complexes. Participates in the regulation of mitochondrial gene expression and in the maintenance of the integ…	Matrix	Protein import, sorting and homeostasis > Protein homeostasis > Proteases	DFYDLAAFITEGLEVHFVEHYR		19.9411
10 kDa heat shock protein, mitochondrial	HSPE1	P61604	3336	Mitochondrion matrix.	0	Co-chaperonin implicated in mitochondrial protein import and macromolecular assembly. Together with Hsp60, facilitates the correct folding of imported proteins. May also prevent misfolding and promote the refolding and proper assembly of unfolded polypeptides generated under stress conditions in the mitochondrial matrix (PubMed:7912672, PubMed:1346131, PubMed:11422376). The functional units of th…	Matrix	Protein import, sorting and homeostasis > Protein homeostasis > Chaperones	DGDILGKYVD	24.1644		24.4737
von Willebrand factor A domain-containing protein 8	VWA8	A3KMH1	23078	[Isoform 1]: Mitochondrion {ECO:0000269|PubMed:30204880}.; [Isoform 2]: Mitochondrion {ECO:0000269|PubMed:30204880}. Peroxisome {ECO:0000269|PubMed:30204880}. Note=Localizes to peroxisomes in a PEX7-dependent manner. {ECO:0000269|PubMed:30204880}.	0	Exhibits ATPase activity in vitro. {ECO:0000250|UniProtKB:Q8CC88}.	Matrix	0	DGLIVYEDSPLVK	21.7548	21.9288	21.9864
Acetyl-CoA acetyltransferase, mitochondrial	ACAT1	P24752	38	Mitochondrion {ECO:0000269|PubMed:1979337}.	0	This is one of the enzymes that catalyzes the last step of the mitochondrial beta-oxidation pathway, an aerobic process breaking down fatty acids into acetyl-CoA (PubMed:1715688, PubMed:7728148, PubMed:9744475). Using free coenzyme A/CoA, catalyzes the thiolytic cleavage of medium- to long-chain 3-oxoacyl-CoAs into acetyl-CoA and a fatty acyl-CoA shortened by two carbon atoms (PubMed:1715688, Pub…	Matrix	Metabolism > Carbohydrate metabolism > Ketone metabolism | Metabolism > Lipid metabolism > Fatty acid oxidation | Metabolism > Amino acid metabolism > Branched-chain amino acid metabolism | Metabolism > Amino acid metabolism > Lysine metabolism	DGLTDVYNK	28.096	28.089	27.2611
Serine--tRNA ligase, mitochondrial	SARS2	Q9NP81	54938	Mitochondrion matrix {ECO:0000250|UniProtKB:Q9N0F3}.	0	Catalyzes the attachment of serine to tRNA(Ser). Is also probably able to aminoacylate tRNA(Sec) with serine, to form the misacylated tRNA L-seryl-tRNA(Sec), which will be further converted into selenocysteinyl-tRNA(Sec). {ECO:0000250|UniProtKB:Q9N0F3}.	Matrix	Mitochondrial central dogma > Translation > mt-tRNA synthetases	DGSVLVPPALQSYLGTDR	25.9246	26.0427	25.8569
Acyl-coenzyme A thioesterase 1	ACOT1	Q86TX2	641371	Cytoplasm, cytosol {ECO:0000269|PubMed:16940157}.	0	Acyl-CoA thioesterases are a group of enzymes that catalyze the hydrolysis of acyl-CoAs into free fatty acids and coenzyme A (CoASH), regulating intracellular levels of acyl-CoAs, free fatty acids and CoASH. More active towards saturated and unsaturated long chain fatty acyl-CoAs (C12-C20). {ECO:0000269|PubMed:16940157}.	#N/A	#N/A	DGYADIVDVLNSPLEGPDQK	25.7021	25.9064	25.8972
Aconitate hydratase, mitochondrial	ACO2	Q99798	50	Mitochondrion {ECO:0000250|UniProtKB:P16276}.	0	Catalyzes the isomerization of citrate to isocitrate via cis-aconitate. {ECO:0000250|UniProtKB:P16276}.	Matrix	Metabolism > Carbohydrate metabolism > TCA cycle | Metabolism > Metals and cofactors > Fe-S-containing proteins	DGYAQILR		22.8894
Small ribosomal subunit protein mS40	MRPS18B	Q9Y676	28973	Mitochondrion {ECO:0000269|PubMed:25838379}.	0	0	Matrix	Mitochondrial central dogma > Translation > Mitochondrial ribosome	DHGLLIYHIPQVEPR	24.9542	25.0772	24.6183
Delta(3,5)-Delta(2,4)-dienoyl-CoA isomerase, mitochondrial	ECH1	Q13011	1891	Mitochondrion {ECO:0000250|UniProtKB:Q62651}. Peroxisome {ECO:0000250|UniProtKB:Q62651}.	0	Isomerization of 3-trans,5-cis-dienoyl-CoA to 2-trans,4-trans-dienoyl-CoA. {ECO:0000250|UniProtKB:Q62651}.	Matrix	Metabolism > Lipid metabolism	DHSVAESLNYVASWNMSMLQTQDLVK	23.1679	23.3543	22.6175
Delta(3,5)-Delta(2,4)-dienoyl-CoA isomerase, mitochondrial	ECH1	Q13011	1891	Mitochondrion {ECO:0000250|UniProtKB:Q62651}. Peroxisome {ECO:0000250|UniProtKB:Q62651}.	0	Isomerization of 3-trans,5-cis-dienoyl-CoA to 2-trans,4-trans-dienoyl-CoA. {ECO:0000250|UniProtKB:Q62651}.	Matrix	Metabolism > Lipid metabolism	DHSVAESLNYVASWNMSMLQTQDLVK	25.5168	26.0731	26.3179
Delta(3,5)-Delta(2,4)-dienoyl-CoA isomerase, mitochondrial	ECH1	Q13011	1891	Mitochondrion {ECO:0000250|UniProtKB:Q62651}. Peroxisome {ECO:0000250|UniProtKB:Q62651}.	0	Isomerization of 3-trans,5-cis-dienoyl-CoA to 2-trans,4-trans-dienoyl-CoA. {ECO:0000250|UniProtKB:Q62651}.	Matrix	Metabolism > Lipid metabolism	DHSVAESLNYVASWNMSMLQTQDLVK	27.25	27.6683	28.1367
Succinate dehydrogenase [ubiquinone] flavoprotein subunit, mitochondrial	SDHA	P31040	6389	Mitochondrion inner membrane {ECO:0000250|UniProtKB:Q0QF01}; Peripheral membrane protein {ECO:0000250|UniProtKB:Q0QF01}; Matrix side {ECO:0000250|UniProtKB:Q0QF01}.	0	Flavoprotein (FP) subunit of succinate dehydrogenase (SDH) that is involved in complex II of the mitochondrial electron transport chain and is responsible for transferring electrons from succinate to ubiquinone (coenzyme Q) (PubMed:24781757). Can act as a tumor suppressor (PubMed:20484225). {ECO:0000269|PubMed:20484225, ECO:0000305|PubMed:24781757}.	MIM	OXPHOS > Complex II > CII subunits | Metabolism > Carbohydrate metabolism > TCA cycle | OXPHOS > OXPHOS subunits	DHVYLQLHHLPPEQLATR	23.0516	23.4746	22.0916
Small ribosomal subunit protein mS39	PTCD3	Q96EY7	55037	Mitochondrion {ECO:0000269|PubMed:19427859, ECO:0000269|PubMed:23908630}.	0	Mitochondrial RNA-binding protein that has a role in mitochondrial translation. {ECO:0000269|PubMed:19427859}.	Matrix	Mitochondrial central dogma > Translation > Mitochondrial ribosome | Mitochondrial central dogma > Translation > Mitochondrial ribosome assembly	DIAEPHIPCLMPEYFEPQIK	24.2137	24.6184	24.3945
Small ribosomal subunit protein mS39	PTCD3	Q96EY7	55037	Mitochondrion {ECO:0000269|PubMed:19427859, ECO:0000269|PubMed:23908630}.	0	Mitochondrial RNA-binding protein that has a role in mitochondrial translation. {ECO:0000269|PubMed:19427859}.	Matrix	Mitochondrial central dogma > Translation > Mitochondrial ribosome | Mitochondrial central dogma > Translation > Mitochondrial ribosome assembly	DIAEPHIPCLMPEYFEPQIK	25.6175	25.6525	26.0756
Lon protease homolog, mitochondrial	LONP1	P36776	9361	Mitochondrion matrix {ECO:0000255|HAMAP-Rule:MF_03120, ECO:0000269|PubMed:7961901}.	0	ATP-dependent serine protease that mediates the selective degradation of misfolded, unassembled or oxidatively damaged polypeptides as well as certain short-lived regulatory proteins in the mitochondrial matrix. May also have a chaperone function in the assembly of inner membrane protein complexes. Participates in the regulation of mitochondrial gene expression and in the maintenance of the integ…	Matrix	Protein import, sorting and homeostasis > Protein homeostasis > Proteases	DIIALNPLYR	23.4593	24.2389	23.7369
Delta(3,5)-Delta(2,4)-dienoyl-CoA isomerase, mitochondrial	ECH1	Q13011	1891	Mitochondrion {ECO:0000250|UniProtKB:Q62651}. Peroxisome {ECO:0000250|UniProtKB:Q62651}.	0	Isomerization of 3-trans,5-cis-dienoyl-CoA to 2-trans,4-trans-dienoyl-CoA. {ECO:0000250|UniProtKB:Q62651}.	Matrix	Metabolism > Lipid metabolism	DIITRYQETFNVIER	27.945	28.0952	27.9847
5'-nucleotidase domain-containing protein 2	NT5DC2	Q9H857	64943	0	0	0	Matrix	Metabolism > Nucleotide metabolism > Nucleotide synthesis and processing	DILIEHYKYPEGIR	22.6223	22.7996	22.4127
Aconitate hydratase, mitochondrial	ACO2	Q99798	50	Mitochondrion {ECO:0000250|UniProtKB:P16276}.	0	Catalyzes the isomerization of citrate to isocitrate via cis-aconitate. {ECO:0000250|UniProtKB:P16276}.	Matrix	Metabolism > Carbohydrate metabolism > TCA cycle | Metabolism > Metals and cofactors > Fe-S-containing proteins	DINQEVYNFLATAGAK	22.7073	22.7019	21.5875
Glutamate dehydrogenase 1, mitochondrial	GLUD1	P00367	2746	Mitochondrion {ECO:0000269|PubMed:19448744}. Endoplasmic reticulum {ECO:0000269|PubMed:19448744}. Note=Mostly translocates into the mitochondria, only a small amount of the protein localizes to the endoplasmic reticulum. {ECO:0000269|PubMed:19448744}.	0	Mitochondrial glutamate dehydrogenase that catalyzes the conversion of L-glutamate into alpha-ketoglutarate. Plays a key role in glutamine anaplerosis by producing alpha-ketoglutarate, an important intermediate in the tricarboxylic acid cycle (PubMed:11032875, PubMed:16959573, PubMed:11254391, PubMed:16023112). Plays a role in insulin homeostasis (PubMed:9571255, PubMed:11297618). May be involved…	Matrix	Metabolism > Amino acid metabolism > Glutamate metabolism | Metabolism > Amino acid metabolism > GABA metabolism	DIVHSGLAYTMER	23.6001	24.3006	23.7607
Neurolysin, mitochondrial	NLN	Q9BYT8	57486	Mitochondrion intermembrane space {ECO:0000250}. Cytoplasm {ECO:0000250}.	0	Hydrolyzes oligopeptides such as neurotensin, bradykinin and dynorphin A. {ECO:0000250}.	Matrix	Protein import, sorting and homeostasis > Protein homeostasis > Proteases	DKATGEVLGQFYLDLYPR		21.5378	21.6827
Atypical kinase COQ8A, mitochondrial	COQ8A	Q8NI60	56997	Mitochondrion {ECO:0000269|PubMed:11888884, ECO:0000269|PubMed:25498144}. Membrane {ECO:0000255}; Single-pass membrane protein {ECO:0000255, ECO:0000305|PubMed:25216398}.	214..230; /note="Helical"; /evidence="ECO:0000255, ECO:0000305|PubMed:25216398"	Atypical kinase involved in the biosynthesis of coenzyme Q, also named ubiquinone, an essential lipid-soluble electron transporter for aerobic cellular respiration (PubMed:25498144, PubMed:21296186, PubMed:25540914, PubMed:27499294). Its substrate specificity is unclear: does not show any protein kinase activity (PubMed:25498144, PubMed:27499294). Probably acts as a small molecule kinase, possibl…	MIM	Metabolism > Metals and cofactors > Coenzyme Q metabolism	DKLEYFEERPFAAASIGQVHLAR	24.1167	24.6598	23.4324
ATP-dependent RNA helicase DHX30	DHX30	Q7L2E3	22907	Cytoplasm {ECO:0000269|PubMed:29100085}. Mitochondrion {ECO:0000269|PubMed:16825194, ECO:0000269|PubMed:29100085}. Mitochondrion matrix, mitochondrion nucleoid {ECO:0000269|PubMed:16825194, ECO:0000269|PubMed:18063578, ECO:0000269|PubMed:25683715}. Note=Localizes to mitochondrial RNA granules found in close proximity to the mitochondrial nucleoids (PubMed:16825194, PubMed:25683715). Relocalizes t…	0	RNA-dependent helicase (PubMed:29100085). Plays an important role in the assembly of the mitochondrial large ribosomal subunit (PubMed:25683715, PubMed:29100085). Required for optimal function of the zinc-finger antiviral protein ZC3HAV1 (By similarity). Associates with mitochondrial DNA (PubMed:18063578). Involved in nervous system development and differentiation through its involvement in the u…	Matrix	Mitochondrial central dogma > mtRNA metabolism > mtRNA granules | Mitochondrial central dogma > Translation > Mitochondrial ribosome assembly	DKLVYVHTNGPK	23.2461	23.5475	22.2864
Tyrosine--tRNA ligase, mitochondrial	YARS2	Q9Y2Z4	51067	Mitochondrion matrix {ECO:0000269|PubMed:15779907}.	0	Catalyzes the attachment of tyrosine to tRNA(Tyr) in a two-step reaction: tyrosine is first activated by ATP to form Tyr-AMP and then transferred to the acceptor end of tRNA(Tyr). {ECO:0000269|PubMed:15779907, ECO:0000269|PubMed:17997975}.	Matrix	Mitochondrial central dogma > Translation > mt-tRNA synthetases	DKTSPFELYQFFVR	20.7726	20.5186	20.8125
Sodium/potassium-transporting ATPase subunit alpha-1	ATP1A1	P05023	476	Basolateral cell membrane {ECO:0000250|UniProtKB:P06685}; Multi-pass membrane protein {ECO:0000255}. Cell membrane, sarcolemma {ECO:0000269|PubMed:7711835}; Multi-pass membrane protein {ECO:0000255}. Cell projection, axon {ECO:0000250|UniProtKB:P06685}. Melanosome {ECO:0000269|PubMed:17081065}. Note=Identified by mass spectrometry in melanosome fractions from stage I to stage IV. {ECO:0000269|Pub…	88..108; /note="Helical"; /evidence="ECO:0000255"; 132..152; /note="Helical"; /evidence="ECO:0000255"; 289..308; /note="Helical"; /evidence="ECO:0000255"; 321..338; /note="Helical"; /evidence="ECO:0000255"; 773..792; /note="Helical"; /evidence="ECO:0000255"; 803..823; /note="Helical"; /evidence="ECO:0000255"; 844..866; /note="Helical"; /evidence="ECO:0000255"; 919..938; /note="Helical"; /evidence…	This is the catalytic component of the active enzyme, which catalyzes the hydrolysis of ATP coupled with the exchange of sodium and potassium ions across the plasma membrane. This action creates the electrochemical gradient of sodium and potassium ions, providing the energy for active transport of various nutrients. {ECO:0000269|PubMed:29499166, ECO:0000269|PubMed:30388404}.	#N/A	#N/A	DKYEPAAVSEQGDKK		21.1493
Mitochondrial chaperone BCS1	BCS1L	Q9Y276	617	Mitochondrion inner membrane {ECO:0000269|PubMed:18628306, ECO:0000269|PubMed:9878253}; Single-pass membrane protein {ECO:0000269|PubMed:18628306, ECO:0000269|PubMed:9878253}.	16..32; /note="Helical"; /evidence="ECO:0000255"	Chaperone necessary for the assembly of mitochondrial respiratory chain complex III. Plays an important role in the maintenance of mitochondrial tubular networks, respiratory chain assembly and formation of the LETM1 complex. {ECO:0000269|PubMed:18628306}.	MIM	OXPHOS > Complex III > CIII assembly factors | OXPHOS > OXPHOS assembly factors	DLAVENPVKYQGLGR	23.4187		24.5519
Aldehyde dehydrogenase, mitochondrial	ALDH2	P05091	217	Mitochondrion matrix.	0	0	Matrix	Metabolism > Detoxification > Xenobiotic metabolism	DLDKANYLSQALQAGTVWVNCYDVFGAQSPFGGYK	22.0208	21.99	22.9321
Elongation factor Tu, mitochondrial	TUFM	P49411	7284	Mitochondrion {ECO:0000269|PubMed:22749352}.	0	Promotes the GTP-dependent binding of aminoacyl-tRNA to the A-site of ribosomes during protein biosynthesis. Plays also a role in the regulation of autophagy and innate immunity. Recruits ATG5-ATG12 and NLRX1 at mitochondria and serves as a checkpoint of the RIG-I/DDX58-MAVS pathway. In turn, inhibits RLR-mediated type I interferon while promoting autophagy. {ECO:0000269|PubMed:22749352, ECO:0000…	Matrix	Mitochondrial central dogma > Translation > Translation factors	DLEKPFLLPVEAVYSVPGR	29.1496	29.6259	29.1141
Complex III assembly factor LYRM7	LYRM7	Q5U5X0	90624	Mitochondrion matrix {ECO:0000269|PubMed:23168492}.	0	Assembly factor required for Rieske Fe-S protein UQCRFS1 incorporation into the cytochrome b-c1 (CIII) complex. Functions as a chaperone, binding to this subunit within the mitochondrial matrix and stabilizing it prior to its translocation and insertion into the late CIII dimeric intermediate within the mitochondrial inner membrane. {ECO:0000269|PubMed:23168492}.	Matrix	OXPHOS > Complex III > CIII assembly factors | OXPHOS > OXPHOS assembly factors	DLLVENVPYCDAPTQK	22.9988	23.3868	22.7442
Succinate dehydrogenase [ubiquinone] iron-sulfur subunit, mitochondrial	SDHB	P21912	6390	Mitochondrion inner membrane; Peripheral membrane protein; Matrix side.	0	Iron-sulfur protein (IP) subunit of succinate dehydrogenase (SDH) that is involved in complex II of the mitochondrial electron transport chain and is responsible for transferring electrons from succinate to ubiquinone (coenzyme Q).	MIM	OXPHOS > Complex II > CII subunits | Metabolism > Carbohydrate metabolism > TCA cycle | Metabolism > Metals and cofactors > Fe-S-containing proteins | OXPHOS > OXPHOS subunits	DLVPDLSNFYAQYK	22.3103	22.8874	22.9323
Isocitrate dehydrogenase [NAD] subunit beta, mitochondrial	IDH3B	O43837	3420	Mitochondrion.	0	Plays a structural role to facilitate the assembly and ensure the full activity of the enzyme catalyzing the decarboxylation of isocitrate (ICT) into alpha-ketoglutarate. The heterodimer composed of the alpha (IDH3A) and beta (IDH3B) subunits and the heterodimer composed of the alpha (IDH3A) and gamma (IDH3G) subunits, have considerable basal activity but the full activity of the heterotetramer (…	Matrix	Metabolism > Carbohydrate metabolism > TCA cycle	DMGGYSTTTDFIK	22.8414	23.5127	23.3134
Isocitrate dehydrogenase [NAD] subunit beta, mitochondrial	IDH3B	O43837	3420	Mitochondrion.	0	Plays a structural role to facilitate the assembly and ensure the full activity of the enzyme catalyzing the decarboxylation of isocitrate (ICT) into alpha-ketoglutarate. The heterodimer composed of the alpha (IDH3A) and beta (IDH3B) subunits and the heterodimer composed of the alpha (IDH3A) and gamma (IDH3G) subunits, have considerable basal activity but the full activity of the heterotetramer (…	Matrix	Metabolism > Carbohydrate metabolism > TCA cycle	DMGGYSTTTDFIK	26.8116	26.8706	26.6186
Glutaryl-CoA dehydrogenase, mitochondrial	GCDH	Q92947	2639	Mitochondrion matrix.	0	Catalyzes the oxidative decarboxylation of glutaryl-CoA to crotonyl-CoA and CO(2) in the degradative pathway of L-lysine, L-hydroxylysine, and L-tryptophan metabolism. It uses electron transfer flavoprotein as its electron acceptor. Isoform Short is inactive. {ECO:0000269|PubMed:17176108, ECO:0000269|PubMed:6423663, ECO:0000269|PubMed:8541831}.	Matrix	Metabolism > Amino acid metabolism > Lysine metabolism	DMLGGNGISDEYHVIR	24.1384	24.3354	24.1954
2-aminoethanethiol dioxygenase	ADO	Q96SZ5	84890	0	0	0	#N/A	#N/A	DNLHQIDAVEGPAAFLDILAPPYDPDDGR	20.2123
Small ribosomal subunit protein bS18m	MRPS18C	Q9Y3D5	51023	Mitochondrion {ECO:0000269|PubMed:25838379}.	0	0	Matrix	Mitochondrial central dogma > Translation > Mitochondrial ribosome	DPAYLKDPK	24.503	23.6167	24.2878
Electron transfer flavoprotein subunit alpha, mitochondrial	ETFA	P13804	2108	Mitochondrion matrix {ECO:0000305}.	0	Heterodimeric electron transfer flavoprotein that accepts electrons from several mitochondrial dehydrogenases, including acyl-CoA dehydrogenases, glutaryl-CoA and sarcosine dehydrogenase (PubMed:27499296, PubMed:15159392, PubMed:15975918, PubMed:9334218, PubMed:10356313). It transfers the electrons to the main mitochondrial respiratory chain via ETF-ubiquinone oxidoreductase (ETF dehydrogenase) (…	Matrix	Metabolism > Lipid metabolism > Fatty acid oxidation | Metabolism > Amino acid metabolism > Branched-chain amino acid metabolism | Metabolism > Amino acid metabolism > Lysine metabolism | Metabolism > Amino acid metabolism > Glycine metabolism | Metabolism > Vitamin metabolism > Choline and betaine metabolism | Metabolism > Electron carriers > Q-linked reactions, other	DPEAPIFQVADYGIVADLFK	22.7324	22.5374	21.9356
NAD-dependent malic enzyme, mitochondrial	ME2	P23368	4200	Mitochondrion matrix.	0	0	Matrix	Metabolism > Carbohydrate metabolism > TCA-associated	DPFYMGLYQK	22.8091	22.3104	22.927
Small ribosomal subunit protein uS7m	MRPS7	Q9Y2R9	51081	Mitochondrion {ECO:0000269|PubMed:25838379}.	0	0	Matrix	Mitochondrial central dogma > mtRNA metabolism > mtRNA granules | Mitochondrial central dogma > Translation > Mitochondrial ribosome	DPLIDKEYYR	23.0879	23.6943	24.2565
Small ribosomal subunit protein uS7m	MRPS7	Q9Y2R9	51081	Mitochondrion {ECO:0000269|PubMed:25838379}.	0	0	Matrix	Mitochondrial central dogma > mtRNA metabolism > mtRNA granules | Mitochondrial central dogma > Translation > Mitochondrial ribosome	DPLIDKEYYR	22.0469
Iron-sulfur clusters transporter ABCB7, mitochondrial	ABCB7	O75027	22	Mitochondrion inner membrane {ECO:0000250|UniProtKB:P40416}; Multi-pass membrane protein {ECO:0000250|UniProtKB:P40416}.	141..161; /note="Helical"; /evidence="ECO:0000255|PROSITE-ProRule:PRU00441"; 186..206; /note="Helical"; /evidence="ECO:0000255|PROSITE-ProRule:PRU00441"; 260..280; /note="Helical"; /evidence="ECO:0000255|PROSITE-ProRule:PRU00441"; 291..311; /note="Helical"; /evidence="ECO:0000255|PROSITE-ProRule:PRU00441"; 383..403; /note="Helical"; /evidence="ECO:0000255|PROSITE-ProRule:PRU00441"; 410..430; /not…	Exports glutathione-coordinated iron-sulfur clusters such as [2Fe-2S]-(GS)4 cluster from the mitochondria to the cytosol in an ATP dependent manner allowing the assembly of the cytosolic iron-sulfur (Fe/S) cluster-containing proteins, in turns participates in iron homeostasis (PubMed:33157103, PubMed:17192393, PubMed:10196363). Moreover through a functional complex formed of ABCB7, FECH and ABCB1…	MIM	Metabolism > Metals and cofactors > Heme synthesis and processing | Metabolism > Metals and cofactors > Fe-S cluster biosynthesis | Metabolism > Metals and cofactors > Molybdenum cofactor synthesis and proteins | Small molecule transport > ABC transporters	DPPVILYDEATSSLDSITEETILGAMK	19.4738		18.9673
Mitochondrial import inner membrane translocase subunit TIM44	TIMM44	O43615	10469	Mitochondrion inner membrane {ECO:0000269|PubMed:10339406}; Peripheral membrane protein {ECO:0000269|PubMed:10339406}; Matrix side {ECO:0000269|PubMed:10339406}. Mitochondrion matrix {ECO:0000269|PubMed:10339406}.	0	Essential component of the PAM complex, a complex required for the translocation of transit peptide-containing proteins from the inner membrane into the mitochondrial matrix in an ATP-dependent manner (By similarity). Recruits mitochondrial HSP70 to drive protein translocation into the matrix using ATP as an energy source (By similarity). {ECO:0000250|UniProtKB:O35857, ECO:0000250|UniProtKB:Q0185…	MIM	Protein import, sorting and homeostasis > Protein import and sorting > Import motor	DQDELNPYAAWR	26.8764	26.9155	26.5886
Transforming protein RhoA	RHOA	P61586	387	Cell membrane; Lipid-anchor; Cytoplasmic side. Cytoplasm, cytoskeleton. Cleavage furrow. Cytoplasm, cell cortex {ECO:0000269|PubMed:9635436}. Midbody. Cell projection, lamellipodium {ECO:0000250|UniProtKB:Q9QUI0}. Cell projection, dendrite {ECO:0000250|UniProtKB:Q9QUI0}. Note=Localized to cell-cell contacts in calcium-treated keratinocytes (By similarity). Translocates to the equatorial region be…	0	Small GTPase which cycles between an active GTP-bound and an inactive GDP-bound state. Mainly associated with cytoskeleton organization, in active state binds to a variety of effector proteins to regulate cellular responses such as cytoskeletal dynamics, cell migration and cell cycle. Regulates a signal transduction pathway linking plasma membrane receptors to the assembly of focal adhesions and …	#N/A	#N/A	DQFPEVYVPTVFENYVADIEVDGK		20.4008
L-lactate dehydrogenase A chain	LDHA	P00338	3939	Cytoplasm.	0	0	#N/A	#N/A	DQLIYNLLK	20.804	21.5372	21.6018
L-lactate dehydrogenase A chain	LDHA	P00338	3939	Cytoplasm.	0	0	#N/A	#N/A	DQLIYNLLKEEQTPQNK		22.3555
Elongation factor Ts, mitochondrial	TSFM	P43897	10102	Mitochondrion.	0	Associates with the EF-Tu.GDP complex and induces the exchange of GDP to GTP. It remains bound to the aminoacyl-tRNA.EF-Tu.GTP complex up to the GTP hydrolysis stage on the ribosome. {ECO:0000255|HAMAP-Rule:MF_03135, ECO:0000269|PubMed:27677415}.	Matrix	Mitochondrial central dogma > Translation > Translation factors	DQPSAYSK	24.9624	24.9979
Isoleucine--tRNA ligase, mitochondrial	IARS2	Q9NSE4	55699	Mitochondrion matrix {ECO:0000250}.	0	0	Matrix	Mitochondrial central dogma > Translation > mt-tRNA synthetases	DRLYCEK	24.1533	25.7135	25.3632
Isoleucine--tRNA ligase, mitochondrial	IARS2	Q9NSE4	55699	Mitochondrion matrix {ECO:0000250}.	0	0	Matrix	Mitochondrial central dogma > Translation > mt-tRNA synthetases	DRLYCEKENDPK	24.3629	24.7803	24.7932
Calcium uniporter protein, mitochondrial	MCU	Q8NE86	90550	Mitochondrion inner membrane {ECO:0000269|PubMed:21685886, ECO:0000269|PubMed:21685888, ECO:0000269|PubMed:23755363, ECO:0000269|PubMed:24231807, ECO:0000269|PubMed:27099988, ECO:0000305|PubMed:26341627}; Multi-pass membrane protein {ECO:0000269|PubMed:21685886, ECO:0000269|PubMed:21685888, ECO:0000269|PubMed:24231807}.	234..256; /note="Helical"; /evidence="ECO:0000255"; 266..283; /note="Helical"; /evidence="ECO:0000255"	Mitochondrial inner membrane calcium uniporter that mediates calcium uptake into mitochondria (PubMed:21685888, PubMed:21685886, PubMed:23101630, PubMed:22904319, PubMed:23178883, PubMed:22829870, PubMed:22822213, PubMed:24332854, PubMed:23755363, PubMed:26341627). Constitutes the pore-forming and calcium-conducting subunit of the uniporter complex (uniplex) (PubMed:23755363). Activity is regulat…	MIM	Signaling > Calcium homeostasis > Calcium cycle | Small molecule transport > Calcium uniporter	DRQYLLFFHK	24.4345	25.0715	24.8734
ATP-dependent RNA helicase DHX30	DHX30	Q7L2E3	22907	Cytoplasm {ECO:0000269|PubMed:29100085}. Mitochondrion {ECO:0000269|PubMed:16825194, ECO:0000269|PubMed:29100085}. Mitochondrion matrix, mitochondrion nucleoid {ECO:0000269|PubMed:16825194, ECO:0000269|PubMed:18063578, ECO:0000269|PubMed:25683715}. Note=Localizes to mitochondrial RNA granules found in close proximity to the mitochondrial nucleoids (PubMed:16825194, PubMed:25683715). Relocalizes t…	0	RNA-dependent helicase (PubMed:29100085). Plays an important role in the assembly of the mitochondrial large ribosomal subunit (PubMed:25683715, PubMed:29100085). Required for optimal function of the zinc-finger antiviral protein ZC3HAV1 (By similarity). Associates with mitochondrial DNA (PubMed:18063578). Involved in nervous system development and differentiation through its involvement in the u…	Matrix	Mitochondrial central dogma > mtRNA metabolism > mtRNA granules | Mitochondrial central dogma > Translation > Mitochondrial ribosome assembly	DSGPLSDPITGKPYVPLLEAEEVR			23.2608
Delta-1-pyrroline-5-carboxylate synthase	ALDH18A1	P54886	5832	Mitochondrion inner membrane {ECO:0000269|PubMed:26297558, ECO:0000269|PubMed:26320891}.	0	Bifunctional enzyme that converts glutamate to glutamate 5-semialdehyde, an intermediate in the biosynthesis of proline, ornithine and arginine. {ECO:0000269|PubMed:10037775, ECO:0000269|PubMed:11092761, ECO:0000269|PubMed:26297558, ECO:0000269|PubMed:26320891}.	Matrix	Metabolism > Amino acid metabolism > Proline metabolism	DSKCEYPAACNALETLLIHR		23.04	22.4483
Stomatin-like protein 2, mitochondrial	STOML2	Q9UJZ1	30968	Cell membrane {ECO:0000269|PubMed:10713127, ECO:0000269|PubMed:18641330, ECO:0000269|PubMed:21746876, ECO:0000269|PubMed:22623988}; Peripheral membrane protein {ECO:0000269|PubMed:10713127}. Mitochondrion {ECO:0000269|PubMed:18641330, ECO:0000269|PubMed:19597348, ECO:0000269|PubMed:22623988}. Mitochondrion inner membrane {ECO:0000269|PubMed:17121834, ECO:0000269|PubMed:18339324, ECO:0000269|PubMe…	0	Mitochondrial protein that probably regulates the biogenesis and the activity of mitochondria. Stimulates cardiolipin biosynthesis, binds cardiolipin-enriched membranes where it recruits and stabilizes some proteins including prohibitin and may therefore act in the organization of functional microdomains in mitochondrial membranes. Through regulation of the mitochondrial function may play a role …	MIM	Protein import, sorting and homeostasis > Protein homeostasis	DSNTILLPSNPGDVTSMVAQAMGVYGALTK		22.3014	21.1549
Stomatin-like protein 2, mitochondrial	STOML2	Q9UJZ1	30968	Cell membrane {ECO:0000269|PubMed:10713127, ECO:0000269|PubMed:18641330, ECO:0000269|PubMed:21746876, ECO:0000269|PubMed:22623988}; Peripheral membrane protein {ECO:0000269|PubMed:10713127}. Mitochondrion {ECO:0000269|PubMed:18641330, ECO:0000269|PubMed:19597348, ECO:0000269|PubMed:22623988}. Mitochondrion inner membrane {ECO:0000269|PubMed:17121834, ECO:0000269|PubMed:18339324, ECO:0000269|PubMe…	0	Mitochondrial protein that probably regulates the biogenesis and the activity of mitochondria. Stimulates cardiolipin biosynthesis, binds cardiolipin-enriched membranes where it recruits and stabilizes some proteins including prohibitin and may therefore act in the organization of functional microdomains in mitochondrial membranes. Through regulation of the mitochondrial function may play a role …	MIM	Protein import, sorting and homeostasis > Protein homeostasis	DSNTILLPSNPGDVTSMVAQAMGVYGALTK	24.078	24.0152	24.3666
Glutamate dehydrogenase 1, mitochondrial	GLUD1	P00367	2746	Mitochondrion {ECO:0000269|PubMed:19448744}. Endoplasmic reticulum {ECO:0000269|PubMed:19448744}. Note=Mostly translocates into the mitochondria, only a small amount of the protein localizes to the endoplasmic reticulum. {ECO:0000269|PubMed:19448744}.	0	Mitochondrial glutamate dehydrogenase that catalyzes the conversion of L-glutamate into alpha-ketoglutarate. Plays a key role in glutamine anaplerosis by producing alpha-ketoglutarate, an important intermediate in the tricarboxylic acid cycle (PubMed:11032875, PubMed:16959573, PubMed:11254391, PubMed:16023112). Plays a role in insulin homeostasis (PubMed:9571255, PubMed:11297618). May be involved…	Matrix	Metabolism > Amino acid metabolism > Glutamate metabolism | Metabolism > Amino acid metabolism > GABA metabolism	DSNYHLLMSVQESLER	25.2249	25.4522	25.0191
Glutamate dehydrogenase 1, mitochondrial	GLUD1	P00367	2746	Mitochondrion {ECO:0000269|PubMed:19448744}. Endoplasmic reticulum {ECO:0000269|PubMed:19448744}. Note=Mostly translocates into the mitochondria, only a small amount of the protein localizes to the endoplasmic reticulum. {ECO:0000269|PubMed:19448744}.	0	Mitochondrial glutamate dehydrogenase that catalyzes the conversion of L-glutamate into alpha-ketoglutarate. Plays a key role in glutamine anaplerosis by producing alpha-ketoglutarate, an important intermediate in the tricarboxylic acid cycle (PubMed:11032875, PubMed:16959573, PubMed:11254391, PubMed:16023112). Plays a role in insulin homeostasis (PubMed:9571255, PubMed:11297618). May be involved…	Matrix	Metabolism > Amino acid metabolism > Glutamate metabolism | Metabolism > Amino acid metabolism > GABA metabolism	DSNYHLLMSVQESLER	26.8445	27.1791	27.4595
Small ribosomal subunit protein mS34	MRPS34	P82930	65993	Mitochondrion {ECO:0000269|PubMed:11279123}.	0	Required for mitochondrial translation, plays a role in maintaining the stability of the small ribosomal subunit and the 12S rRNA that are required for mitoribosome formation. {ECO:0000269|PubMed:28777931}.	Matrix	Mitochondrial central dogma > Translation > Mitochondrial ribosome	DSQLYAVDYETLTRPFSGR	26.156	26.2098	26.6342
Small ribosomal subunit protein mS34	MRPS34	P82930	65993	Mitochondrion {ECO:0000269|PubMed:11279123}.	0	Required for mitochondrial translation, plays a role in maintaining the stability of the small ribosomal subunit and the 12S rRNA that are required for mitoribosome formation. {ECO:0000269|PubMed:28777931}.	Matrix	Mitochondrial central dogma > Translation > Mitochondrial ribosome	DSQLYAVDYETLTRPFSGR		22.5836	22.1487
Acyl-coenzyme A thioesterase 9, mitochondrial	ACOT9	Q9Y305	23597	Mitochondrion {ECO:0000250}.	0	Acyl-CoA thioesterases are a group of enzymes that catalyze the hydrolysis of acyl-CoAs to the free fatty acid and coenzyme A (CoASH), providing the potential to regulate intracellular levels of acyl-CoAs, free fatty acids and CoASH. Active on long chain acyl-CoAs.	MIM	Metabolism > Lipid metabolism	DSYIEVLLPLGSEPELR	25.0417	24.2104	24.8509
Thiosulfate sulfurtransferase	TST	Q16762	7263	Mitochondrion matrix.	0	Formation of iron-sulfur complexes, cyanide detoxification or modification of sulfur-containing enzymes. Other thiol compounds, besides cyanide, can act as sulfur ion acceptors. Also has weak mercaptopyruvate sulfurtransferase (MST) activity (By similarity). Together with MRPL18, acts as a mitochondrial import factor for the cytosolic 5S rRNA. Only the nascent unfolded cytoplasmic form is able to…	Matrix	Metabolism > Detoxification > Xenobiotic metabolism | Metabolism > Sulfur metabolism	DTASPYEMMLPSEAGFAEYVGR		22.3821	22.1378
Complement component 1 Q subcomponent-binding protein, mitochondrial	C1QBP	Q07021	708	Mitochondrion matrix {ECO:0000269|PubMed:15031724, ECO:0000269|PubMed:17486078, ECO:0000269|PubMed:19164550, ECO:0000269|PubMed:9305894}. Nucleus {ECO:0000269|PubMed:18676636}. Cell membrane {ECO:0000269|PubMed:10747014, ECO:0000269|PubMed:11493647, ECO:0000269|PubMed:12574814, ECO:0000269|PubMed:8195709, ECO:0000269|PubMed:8662673, ECO:0000269|PubMed:9191880, ECO:0000269|PubMed:9233640}; Periphe…	0	Is believed to be a multifunctional and multicompartmental protein involved in inflammation and infection processes, ribosome biogenesis, protein synthesis in mitochondria, regulation of apoptosis, transcriptional regulation and pre-mRNA splicing. At the cell surface is thought to act as an endothelial receptor for plasma proteins of the complement and kallikrein-kinin cascades. Putative receptor…	Matrix	Signaling > Immune response	DTNYTLNTDSLDWALYDHLMDFLADR		20.2989
Complement component 1 Q subcomponent-binding protein, mitochondrial	C1QBP	Q07021	708	Mitochondrion matrix {ECO:0000269|PubMed:15031724, ECO:0000269|PubMed:17486078, ECO:0000269|PubMed:19164550, ECO:0000269|PubMed:9305894}. Nucleus {ECO:0000269|PubMed:18676636}. Cell membrane {ECO:0000269|PubMed:10747014, ECO:0000269|PubMed:11493647, ECO:0000269|PubMed:12574814, ECO:0000269|PubMed:8195709, ECO:0000269|PubMed:8662673, ECO:0000269|PubMed:9191880, ECO:0000269|PubMed:9233640}; Periphe…	0	Is believed to be a multifunctional and multicompartmental protein involved in inflammation and infection processes, ribosome biogenesis, protein synthesis in mitochondria, regulation of apoptosis, transcriptional regulation and pre-mRNA splicing. At the cell surface is thought to act as an endothelial receptor for plasma proteins of the complement and kallikrein-kinin cascades. Putative receptor…	Matrix	Signaling > Immune response	DTNYTLNTDSLDWALYDHLMDFLADR	22.7229	24.464	23.0445
NADH dehydrogenase [ubiquinone] flavoprotein 2, mitochondrial	NDUFV2	P19404	4729	Mitochondrion inner membrane {ECO:0000250|UniProtKB:P04394}; Peripheral membrane protein {ECO:0000250|UniProtKB:P04394}; Matrix side {ECO:0000250|UniProtKB:P04394}.	0	Core subunit of the mitochondrial membrane respiratory chain NADH dehydrogenase (Complex I) which catalyzes electron transfer from NADH through the respiratory chain, using ubiquinone as an electron acceptor. {ECO:0000250|UniProtKB:P04394}.	MIM	OXPHOS > Complex I > CI subunits | Metabolism > Metals and cofactors > Fe-S-containing proteins | OXPHOS > OXPHOS subunits	DTPENNPDTPFDFTPENYKR	22.7586	23.0282
Mitochondrial mRNA pseudouridine synthase RPUSD3	RPUSD3	Q6P087	285367	Mitochondrion matrix {ECO:0000269|PubMed:27974379}. Note=Localizes to mitochondrial RNA granules, platforms for post-transcriptional RNA modification and ribosome assembly. {ECO:0000269|PubMed:27974379, ECO:0000269|PubMed:28082677}.	0	Catalyzes uridine to pseudouridine isomerization (pseudouridylation) of specific mitochondrial mRNAs (mt-mRNAs), a post-transcriptional modification necessary for their translation. Acts at position 390 in COXI mt-mRNA and at position 697-699 in mitochondrial COXIII mt-mRNA (PubMed:27974379). As a component of a functional protein-RNA module, consisting of RCC1L, NGRN, RPUSD3, RPUSD4, TRUB2, FAST…	Matrix	Mitochondrial central dogma > mtRNA metabolism > mtRNA granules | Mitochondrial central dogma > mtRNA metabolism > mt-rRNA modifications	DTPVELLAPLPPYFSR		20.9858
Propionyl-CoA carboxylase beta chain, mitochondrial	PCCB	P05166	5096	Mitochondrion matrix {ECO:0000305|PubMed:16023992}.	0	This is one of the 2 subunits of the biotin-dependent propionyl-CoA carboxylase (PCC), a mitochondrial enzyme involved in the catabolism of odd chain fatty acids, branched-chain amino acids isoleucine, threonine, methionine, and valine and other metabolites (PubMed:6765947, PubMed:15890657). Propionyl-CoA carboxylase catalyzes the carboxylation of propionyl-CoA/propanoyl-CoA to D-methylmalonyl-Co…	Matrix	Metabolism > Carbohydrate metabolism > Propanoate metabolism | Metabolism > Lipid metabolism > Fatty acid oxidation	DTSYLFITGPDVVK	21.3445	23.54	24.3669
Small ribosomal subunit protein mS39	PTCD3	Q96EY7	55037	Mitochondrion {ECO:0000269|PubMed:19427859, ECO:0000269|PubMed:23908630}.	0	Mitochondrial RNA-binding protein that has a role in mitochondrial translation. {ECO:0000269|PubMed:19427859}.	Matrix	Mitochondrial central dogma > Translation > Mitochondrial ribosome | Mitochondrial central dogma > Translation > Mitochondrial ribosome assembly	DTTAVPYVFQDDPYLMPASSLESR	22.847	23.1636	22.9362
ATP synthase mitochondrial F1 complex assembly factor 1	ATPAF1	Q5TC12	64756	Mitochondrion {ECO:0000250}.	0	May play an essential role for the assembly of the mitochondrial F1-F0 complex. {ECO:0000250}.	Matrix	OXPHOS > Complex V > CV assembly factors | OXPHOS > OXPHOS assembly factors	DTVYAVIPAEK	25.2942	25.5154	25.006
ATP synthase mitochondrial F1 complex assembly factor 1	ATPAF1	Q5TC12	64756	Mitochondrion {ECO:0000250}.	0	May play an essential role for the assembly of the mitochondrial F1-F0 complex. {ECO:0000250}.	Matrix	OXPHOS > Complex V > CV assembly factors | OXPHOS > OXPHOS assembly factors	DTVYAVIPAEKFDLIWNR	21.6138	22.1318	22.3828
Translational activator of cytochrome c oxidase 1	TACO1	Q9BSH4	51204	Mitochondrion {ECO:0000269|PubMed:19503089}.	0	Acts as a translational activator of mitochondrially-encoded cytochrome c oxidase 1. {ECO:0000269|PubMed:19503089}.	Matrix	Mitochondrial central dogma > Translation > Translation factors | OXPHOS > Complex IV > CIV assembly factors | OXPHOS > OXPHOS assembly factors	DTYLLYEGR	23.9546	23.6806	23.5757
Single-stranded DNA-binding protein, mitochondrial	SSBP1	Q04837	6742	Mitochondrion {ECO:0000269|PubMed:18063578}. Mitochondrion matrix, mitochondrion nucleoid {ECO:0000269|PubMed:18063578}.	0	Binds preferentially and cooperatively to pyrimidine rich single-stranded DNA (ss-DNA) (PubMed:21953457, PubMed:23290262). In vitro, required to maintain the copy number of mitochondrial DNA (mtDNA) and plays crucial roles during mtDNA replication that stimulate activity of the replisome components POLG and TWNK at the replication fork (PubMed:21953457, PubMed:12975372, PubMed:26446790, PubMed:15…	Matrix	Mitochondrial central dogma > mtDNA maintenance > mtDNA replication | Mitochondrial central dogma > mtDNA maintenance > mtDNA nucleoid	DVAYQYVK	29.3756	29.6371	29.4968
Single-stranded DNA-binding protein, mitochondrial	SSBP1	Q04837	6742	Mitochondrion {ECO:0000269|PubMed:18063578}. Mitochondrion matrix, mitochondrion nucleoid {ECO:0000269|PubMed:18063578}.	0	Binds preferentially and cooperatively to pyrimidine rich single-stranded DNA (ss-DNA) (PubMed:21953457, PubMed:23290262). In vitro, required to maintain the copy number of mitochondrial DNA (mtDNA) and plays crucial roles during mtDNA replication that stimulate activity of the replisome components POLG and TWNK at the replication fork (PubMed:21953457, PubMed:12975372, PubMed:26446790, PubMed:15…	Matrix	Mitochondrial central dogma > mtDNA maintenance > mtDNA replication | Mitochondrial central dogma > mtDNA maintenance > mtDNA nucleoid	DVAYQYVK	26.5853	26.5513	26.6096
Single-stranded DNA-binding protein, mitochondrial	SSBP1	Q04837	6742	Mitochondrion {ECO:0000269|PubMed:18063578}. Mitochondrion matrix, mitochondrion nucleoid {ECO:0000269|PubMed:18063578}.	0	Binds preferentially and cooperatively to pyrimidine rich single-stranded DNA (ss-DNA) (PubMed:21953457, PubMed:23290262). In vitro, required to maintain the copy number of mitochondrial DNA (mtDNA) and plays crucial roles during mtDNA replication that stimulate activity of the replisome components POLG and TWNK at the replication fork (PubMed:21953457, PubMed:12975372, PubMed:26446790, PubMed:15…	Matrix	Mitochondrial central dogma > mtDNA maintenance > mtDNA replication | Mitochondrial central dogma > mtDNA maintenance > mtDNA nucleoid	DVAYQYVKK	25.7439	25.9212	25.7604
5'-nucleotidase domain-containing protein 2	NT5DC2	Q9H857	64943	0	0	0	Matrix	Metabolism > Nucleotide metabolism > Nucleotide synthesis and processing	DVEVYGFDYDYTLAQYADALHPEIFSTAR	21.8539	22.4842	22.3161
Mitochondrial ribonuclease P catalytic subunit	PRORP	O15091	9692	Mitochondrion {ECO:0000269|PubMed:18984158}.	0	Catalytic ribonuclease component of mitochondrial ribonuclease P, a complex composed of TRMT10C/MRPP1, HSD17B10/MRPP2 and PRORP/MRPP3, which cleaves tRNA molecules in their 5'-ends (PubMed:18984158, PubMed:25953853). The presence of TRMT10C/MRPP1, HSD17B10/MRPP2 is required to catalyze tRNA molecules in their 5'-ends (PubMed:25953853). {ECO:0000269|PubMed:18984158, ECO:0000269|PubMed:25953853}.	Matrix	Mitochondrial central dogma > mtRNA metabolism > mtRNA granules | Mitochondrial central dogma > mtRNA metabolism > Polycistronic mtRNA processing	DVIDGGDQYR		22.4384
Mitochondrial ribonuclease P catalytic subunit	PRORP	O15091	9692	Mitochondrion {ECO:0000269|PubMed:18984158}.	0	Catalytic ribonuclease component of mitochondrial ribonuclease P, a complex composed of TRMT10C/MRPP1, HSD17B10/MRPP2 and PRORP/MRPP3, which cleaves tRNA molecules in their 5'-ends (PubMed:18984158, PubMed:25953853). The presence of TRMT10C/MRPP1, HSD17B10/MRPP2 is required to catalyze tRNA molecules in their 5'-ends (PubMed:25953853). {ECO:0000269|PubMed:18984158, ECO:0000269|PubMed:25953853}.	Matrix	Mitochondrial central dogma > mtRNA metabolism > mtRNA granules | Mitochondrial central dogma > mtRNA metabolism > Polycistronic mtRNA processing	DVIDGGDQYRK	24.3017	25.0171	24.6146
NADH dehydrogenase (ubiquinone) complex I, assembly factor 6	NDUFAF6	Q330K2	137682	[Isoform 1]: Mitochondrion inner membrane. Note=Peripherally localized on the matrix face of the mitochondrial inner membrane.; [Isoform 2]: Cytoplasm. Nucleus.	0	Involved in the assembly of mitochondrial NADH:ubiquinone oxidoreductase complex (complex I) at early stages. May play a role in the biogenesis of complex I subunit MT-ND1. {ECO:0000269|PubMed:18614015, ECO:0000269|PubMed:22019594}.	MIM	OXPHOS > Complex I > CI assembly factors | OXPHOS > OXPHOS assembly factors	DVIYDIASQAHLHLK			20.6906
D-2-hydroxyglutarate dehydrogenase, mitochondrial	D2HGDH	Q8N465	728294	Mitochondrion {ECO:0000305|PubMed:15070399}.	0	Catalyzes the oxidation of D-2-hydroxyglutarate to alpha-ketoglutarate. {ECO:0000269|PubMed:15070399}.	Matrix	Metabolism > Carbohydrate metabolism > TCA-associated	DVLGYSKPPGALQLMQQLK	22.268
FAST kinase domain-containing protein 4	TBRG4	Q969Z0	9238	Mitochondrion matrix {ECO:0000269|PubMed:20869947, ECO:0000269|PubMed:28335001}.	0	Plays a role in processing of mitochondrial RNA precursors and in stabilization of a subset of mature mitochondrial RNA species, such as MT-CO1, MT-CO2, MT-CYB, MT-CO3, MT-ND3, MT-ND5 and MT-ATP8/6. May play a role in cell cycle progression (PubMed:9383053). {ECO:0000269|PubMed:28335001, ECO:0000269|PubMed:9383053}.	Matrix	Mitochondrial central dogma > mtRNA metabolism > Polycistronic mtRNA processing | Mitochondrial central dogma > mtRNA metabolism > mtRNA stability and decay	DVLLDVAYAYGK	22.4685	22.7591	22.7009
Valine--tRNA ligase, mitochondrial	VARS2	Q5ST30	57176	Mitochondrion {ECO:0000305}.	0	0	Matrix	Mitochondrial central dogma > Translation > mt-tRNA synthetases	DVSGPLPPAYSPR	22.1184	23.2815
Cytochrome b-c1 complex subunit 1, mitochondrial	UQCRC1	P31930	7384	Mitochondrion inner membrane {ECO:0000250|UniProtKB:P07256}; Peripheral membrane protein {ECO:0000250|UniProtKB:P07256}; Matrix side {ECO:0000250|UniProtKB:P07256}.	0	Component of the ubiquinol-cytochrome c oxidoreductase, a multisubunit transmembrane complex that is part of the mitochondrial electron transport chain which drives oxidative phosphorylation. The respiratory chain contains 3 multisubunit complexes succinate dehydrogenase (complex II, CII), ubiquinol-cytochrome c oxidoreductase (cytochrome b-c1 complex, complex III, CIII) and cytochrome c oxidase …	MIM	Protein import, sorting and homeostasis > Protein import and sorting > Preprotein cleavage | OXPHOS > Complex III > CIII subunits | OXPHOS > OXPHOS subunits	DVVFNYLHATAFQGTPLAQAVEGPSENVR	21.0595	21.6664	22.6117
NADH dehydrogenase [ubiquinone] 1 alpha subcomplex assembly factor 4	NDUFAF4	Q9P032	29078	Mitochondrion {ECO:0000269|PubMed:18179882}. Membrane {ECO:0000305}; Lipid-anchor {ECO:0000305}.	0	Involved in the assembly of mitochondrial NADH:ubiquinone oxidoreductase complex (complex I) (PubMed:18179882, PubMed:28853723). May be involved in cell proliferation and survival of hormone-dependent tumor cells. May be a regulator of breast tumor cell invasion. {ECO:0000269|PubMed:14871833, ECO:0000269|PubMed:17001319, ECO:0000269|PubMed:18179882, ECO:0000269|PubMed:28853723}.	MIM	OXPHOS > Complex I > CI assembly factors | OXPHOS > OXPHOS assembly factors	DVYVDSKDPVSSLQVK	26.1133	26.1397	26.208
Mitochondrial import inner membrane translocase subunit TIM44	TIMM44	O43615	10469	Mitochondrion inner membrane {ECO:0000269|PubMed:10339406}; Peripheral membrane protein {ECO:0000269|PubMed:10339406}; Matrix side {ECO:0000269|PubMed:10339406}. Mitochondrion matrix {ECO:0000269|PubMed:10339406}.	0	Essential component of the PAM complex, a complex required for the translocation of transit peptide-containing proteins from the inner membrane into the mitochondrial matrix in an ATP-dependent manner (By similarity). Recruits mitochondrial HSP70 to drive protein translocation into the matrix using ATP as an energy source (By similarity). {ECO:0000250|UniProtKB:O35857, ECO:0000250|UniProtKB:Q0185…	MIM	Protein import, sorting and homeostasis > Protein import and sorting > Import motor	DWCYEATYSQLAHPIQQAK	23.817	23.7381	23.1015
Glutaredoxin-related protein 5, mitochondrial	GLRX5	Q86SX6	51218	Mitochondrion matrix {ECO:0000269|PubMed:20364084}.	0	Monothiol glutaredoxin involved in mitochondrial iron-sulfur (Fe/S) cluster transfer (PubMed:20364084, PubMed:23615440). Receives 2Fe/2S clusters from scaffold protein ISCU and mediates their transfer to apoproteins, to the 4Fe/FS cluster biosynthesis machinery, or export from mitochondrion (PubMed:20364084, PubMed:23615440, PubMed:24334290). Required for normal regulation of hemoglobin synthesis…	Matrix	Metabolism > Metals and cofactors > Fe-S cluster biosynthesis | Metabolism > Metals and cofactors > Fe-S-containing proteins	DYAAYNVLDDPELR	26.3118	26.3047	26.1489
Glutaredoxin-related protein 5, mitochondrial	GLRX5	Q86SX6	51218	Mitochondrion matrix {ECO:0000269|PubMed:20364084}.	0	Monothiol glutaredoxin involved in mitochondrial iron-sulfur (Fe/S) cluster transfer (PubMed:20364084, PubMed:23615440). Receives 2Fe/2S clusters from scaffold protein ISCU and mediates their transfer to apoproteins, to the 4Fe/FS cluster biosynthesis machinery, or export from mitochondrion (PubMed:20364084, PubMed:23615440, PubMed:24334290). Required for normal regulation of hemoglobin synthesis…	Matrix	Metabolism > Metals and cofactors > Fe-S cluster biosynthesis | Metabolism > Metals and cofactors > Fe-S-containing proteins	DYAAYNVLDDPELR	21.5688	22.6683
Isobutyryl-CoA dehydrogenase, mitochondrial	ACAD8	Q9UKU7	27034	Mitochondrion {ECO:0000269|PubMed:11013134, ECO:0000269|PubMed:12359132}.	0	Isobutyryl-CoA dehydrogenase which catalyzes one of the steps of the valine catabolic pathway (PubMed:11013134, PubMed:12359132, PubMed:16857760). To a lesser extent, is also able to catalyze the oxidation of (2S)-2-methylbutanoyl-CoA (PubMed:11013134, PubMed:12359132). {ECO:0000269|PubMed:11013134, ECO:0000269|PubMed:12359132, ECO:0000269|PubMed:16857760}.	Matrix	Metabolism > Amino acid metabolism > Branched-chain amino acid metabolism	DYAVQQYVR	23.1496		23.4645
Thioredoxin reductase 2, mitochondrial	TXNRD2	Q9NNW7	10587	Mitochondrion {ECO:0000269|PubMed:10215850}.	0	Involved in the control of reactive oxygen species levels and the regulation of mitochondrial redox homeostasis (PubMed:24601690). Maintains thioredoxin in a reduced state. May play a role in redox-regulated cell signaling. {ECO:0000269|PubMed:24601690}.	Matrix	Metabolism > Detoxification > ROS and glutathione metabolism | Metabolism > Detoxification > Selenoproteins	DYDLLVVGGGSGGLACAK			21.2987
Protein phosphatase PTC7 homolog	PPTC7	Q8NI37	160760	Mitochondrion matrix {ECO:0000269|PubMed:30267671}.	0	Protein phosphatase which positively regulates biosynthesis of the ubiquinone, coenzyme Q (PubMed:30267671). Dephosphorylates the ubiquinone biosynthesis protein COQ7 which is likely to lead to its activation (PubMed:30267671). {ECO:0000269|PubMed:30267671}.	Matrix	Signaling	DYGVDPSQFSGTLMR			22.3877
Large ribosomal subunit protein uL15m	MRPL15	Q9P015	29088	Mitochondrion {ECO:0000269|PubMed:25278503, ECO:0000269|PubMed:25838379, ECO:0000269|PubMed:28892042}.	0	0	Matrix	Mitochondrial central dogma > Translation > Mitochondrial ribosome	DYGVQLVEEGADTFTAK			22.2176
Inter-alpha-trypsin inhibitor heavy chain H3	ITIH3	Q06033	3699	Secreted.	0	May act as a carrier of hyaluronan in serum or as a binding protein between hyaluronan and other matrix protein, including those on cell surfaces in tissues to regulate the localization, synthesis and degradation of hyaluronan which are essential to cells undergoing biological processes.	#N/A	#N/A	DYIFGNYIER	27.9686	25.3358	28.0459
Citrate synthase, mitochondrial	CS	O75390	1431	Mitochondrion matrix.	0	0	Matrix	Metabolism > Carbohydrate metabolism > TCA cycle	DYIWNTLNSGR	25.6171	26.3251	26.0699
Ribosome-releasing factor 2, mitochondrial	GFM2	Q969S9	84340	Mitochondrion {ECO:0000255|HAMAP-Rule:MF_03059}.	0	Mitochondrial GTPase that mediates the disassembly of ribosomes from messenger RNA at the termination of mitochondrial protein biosynthesis. Acts in collaboration with MRRF. GTP hydrolysis follows the ribosome disassembly and probably occurs on the ribosome large subunit. Not involved in the GTP-dependent ribosomal translocation step during translation elongation. {ECO:0000255|HAMAP-Rule:MF_03059…	Matrix	Mitochondrial central dogma > Translation > Translation factors	DYLSPVLADLAQR	22.5769	22.4465	22.3575
2-oxoisovalerate dehydrogenase subunit alpha, mitochondrial	BCKDHA	P12694	593	Mitochondrion matrix.	0	The branched-chain alpha-keto dehydrogenase complex catalyzes the overall conversion of alpha-keto acids to acyl-CoA and CO(2). It contains multiple copies of three enzymatic components: branched-chain alpha-keto acid decarboxylase (E1), lipoamide acyltransferase (E2) and lipoamide dehydrogenase (E3).	MIM	Metabolism > Amino acid metabolism > Branched-chain amino acid metabolism | Metabolism > Amino acid metabolism > Branched-chain amino acid dehydrogenase complex	DYPLELFMAQCYGNISDLGK	21.2258	21.5709	21.4396
Transcription termination factor 3, mitochondrial	MTERF3	Q96E29	51001	Mitochondrion {ECO:0000269|PubMed:17662942, ECO:0000269|PubMed:23300484}.	0	Binds promoter DNA and regulates initiation of transcription (PubMed:17662942). Required for normal mitochondrial transcription and translation, and for normal assembly of mitochondrial respiratory complexes. Required for normal mitochondrial function (By similarity). Maintains 16S rRNA levels and functions in mitochondrial ribosome assembly by regulating the biogenesis of the 39S ribosomal subun…	Matrix	Mitochondrial central dogma > Translation > Mitochondrial ribosome assembly	DYVDHSETLQK	23.1213	23.5949
RCC1-like G exchanging factor-like protein	RCC1L	Q96I51	81554	Mitochondrion membrane {ECO:0000269|PubMed:28608466, ECO:0000269|PubMed:28746876}. Mitochondrion inner membrane {ECO:0000250|UniProtKB:Q9CYF5}.	0	Guanine nucleotide exchange factor (GEF) for mitochondrial dynamin-related GTPase OPA1. Activates OPA1, by exchanging bound GDP for free GTP, and drives OPA1 and MFN1-dependent mitochondrial fusion (PubMed:28746876). Plays an essential role in mitochondrial ribosome biogenesis. As a component of a functional protein-RNA module, consisting of RCC1L, NGRN, RPUSD3, RPUSD4, TRUB2, FASTKD2 and 16S mit…	Matrix	Mitochondrial central dogma > mtRNA metabolism > mt-rRNA modifications	EAAEAEAEVPVVQYVGER	22.6231		24.6271
NADH dehydrogenase [ubiquinone] 1 alpha subcomplex assembly factor 3	NDUFAF3	Q9BU61	25915	Nucleus {ECO:0000250}. Mitochondrion inner membrane {ECO:0000269|PubMed:19463981}.	0	Essential factor for the assembly of mitochondrial NADH:ubiquinone oxidoreductase complex (complex I). {ECO:0000269|PubMed:19463981}.	MIM	OXPHOS > Complex I > CI assembly factors | OXPHOS > OXPHOS assembly factors	EAAQAMYIDSYNSR	22.8219	21.7142
NADH dehydrogenase [ubiquinone] 1 alpha subcomplex assembly factor 3	NDUFAF3	Q9BU61	25915	Nucleus {ECO:0000250}. Mitochondrion inner membrane {ECO:0000269|PubMed:19463981}.	0	Essential factor for the assembly of mitochondrial NADH:ubiquinone oxidoreductase complex (complex I). {ECO:0000269|PubMed:19463981}.	MIM	OXPHOS > Complex I > CI assembly factors | OXPHOS > OXPHOS assembly factors	EAAQAMYIDSYNSR		21.7004
Malonate--CoA ligase ACSF3, mitochondrial	ACSF3	Q4G176	197322	Mitochondrion {ECO:0000269|PubMed:21841779, ECO:0000269|PubMed:21846720}.	0	Catalyzes the initial reaction in intramitochondrial fatty acid synthesis, by activating malonate and methylmalonate, but not acetate, into their respective CoA thioester (PubMed:21846720, PubMed:21841779). May have some preference toward very-long-chain substrates (PubMed:17762044). {ECO:0000269|PubMed:17762044, ECO:0000269|PubMed:21841779, ECO:0000269|PubMed:21846720}.	Matrix	Metabolism > Lipid metabolism > Type II fatty acid synthesis	EACSYTIHAEGDER		21.505
NADH dehydrogenase [ubiquinone] 1 beta subcomplex subunit 9	NDUFB9	Q9Y6M9	4715	Mitochondrion inner membrane {ECO:0000305|PubMed:12611891}; Peripheral membrane protein {ECO:0000305}; Matrix side {ECO:0000305}.	0	Accessory subunit of the mitochondrial membrane respiratory chain NADH dehydrogenase (Complex I), that is believed to be not involved in catalysis. Complex I functions in the transfer of electrons from NADH to the respiratory chain. The immediate electron acceptor for the enzyme is believed to be ubiquinone. {ECO:0000269|PubMed:27626371}.	MIM	OXPHOS > Complex I > CI subunits | OXPHOS > OXPHOS subunits	EAEEEFWYR		21.9363
Succinate-semialdehyde dehydrogenase, mitochondrial	ALDH5A1	P51649	7915	Mitochondrion.	0	Catalyzes one step in the degradation of the inhibitory neurotransmitter gamma-aminobutyric acid (GABA). {ECO:0000269|PubMed:19300440}.	Matrix	Metabolism > Amino acid metabolism > GABA metabolism	EAHGEILYSAFFLEWFSEEAR	22.7507	22.9785	22.5977
Corrinoid adenosyltransferase MMAB	MMAB	Q96EY8	326625	Mitochondrion {ECO:0000305}.	0	Adenosyltransferase involved in intracellular vitamin B12 metabolism. Generates adenosylcobalamin (AdoCbl) and directly delivers the cofactor to MUT in a transfer that is stimulated by ATP-binding to MMAB and gated by MMAA. {ECO:0000305|PubMed:28497574}.	Matrix	Metabolism > Vitamin metabolism > Vitamin B12 metabolism	EAHLKYTTFK	22.8492	23.0528
Copine-3	CPNE3	O75131	8895	Nucleus {ECO:0000269|PubMed:20010870, ECO:0000269|PubMed:21087455}. Cytoplasm {ECO:0000269|PubMed:12949241, ECO:0000269|PubMed:20010870, ECO:0000269|PubMed:21087455}. Cell membrane {ECO:0000269|PubMed:20010870, ECO:0000269|PubMed:21087455}. Cell junction {ECO:0000269|PubMed:20010870}. Cell junction, focal adhesion {ECO:0000269|PubMed:20010870}. Note=Associates to the membrane in a calcium-depende…	0	Calcium-dependent phospholipid-binding protein that plays a role in ERBB2-mediated tumor cell migration in response to growth factor heregulin stimulation (PubMed:20010870). {ECO:0000269|PubMed:20010870}.	#N/A	#N/A	EALAQCVLAEIPQQVVGYFNTYK		19.6742
Serine--tRNA ligase, mitochondrial	SARS2	Q9NP81	54938	Mitochondrion matrix {ECO:0000250|UniProtKB:Q9N0F3}.	0	Catalyzes the attachment of serine to tRNA(Ser). Is also probably able to aminoacylate tRNA(Sec) with serine, to form the misacylated tRNA L-seryl-tRNA(Sec), which will be further converted into selenocysteinyl-tRNA(Sec). {ECO:0000250|UniProtKB:Q9N0F3}.	Matrix	Mitochondrial central dogma > Translation > mt-tRNA synthetases	EAQLEEQFYLQALK	24.1826	23.7787	22.8374
Serine--tRNA ligase, mitochondrial	SARS2	Q9NP81	54938	Mitochondrion matrix {ECO:0000250|UniProtKB:Q9N0F3}.	0	Catalyzes the attachment of serine to tRNA(Ser). Is also probably able to aminoacylate tRNA(Sec) with serine, to form the misacylated tRNA L-seryl-tRNA(Sec), which will be further converted into selenocysteinyl-tRNA(Sec). {ECO:0000250|UniProtKB:Q9N0F3}.	Matrix	Mitochondrial central dogma > Translation > mt-tRNA synthetases	EAQLEEQFYLQALKLPNQTHPDVPVGDESQAR		24.0267	23.368
Succinate--CoA ligase [GDP-forming] subunit beta, mitochondrial	SUCLG2	Q96I99	8801	Mitochondrion {ECO:0000255|HAMAP-Rule:MF_03221}.	0	GTP-specific succinyl-CoA synthetase functions in the citric acid cycle (TCA), coupling the hydrolysis of succinyl-CoA to the synthesis of GTP and thus represents the only step of substrate-level phosphorylation in the TCA. The beta subunit provides nucleotide specificity of the enzyme and binds the substrate succinate, while the binding sites for coenzyme A and phosphate are found in the alpha s…	Matrix	Metabolism > Carbohydrate metabolism > TCA cycle | Metabolism > Carbohydrate metabolism > Itaconate metabolism | Metabolism > Nucleotide metabolism > Nucleotide synthesis and processing	EAQVYQAFK	23.7233
Thioredoxin reductase 2, mitochondrial	TXNRD2	Q9NNW7	10587	Mitochondrion {ECO:0000269|PubMed:10215850}.	0	Involved in the control of reactive oxygen species levels and the regulation of mitochondrial redox homeostasis (PubMed:24601690). Maintains thioredoxin in a reduced state. May play a role in redox-regulated cell signaling. {ECO:0000269|PubMed:24601690}.	Matrix	Metabolism > Detoxification > ROS and glutathione metabolism | Metabolism > Detoxification > Selenoproteins	EATSVPHIYAIGDVVEGRPELTPIAIMAGR	23.6297	23.2887	23.4961
ATP synthase subunit alpha, mitochondrial	ATP5F1A	P25705	498	Mitochondrion {ECO:0000269|PubMed:30146159}. Mitochondrion inner membrane {ECO:0000250|UniProtKB:P19483}; Peripheral membrane protein {ECO:0000250|UniProtKB:P19483}; Matrix side {ECO:0000250|UniProtKB:P19483}. Cell membrane {ECO:0000269|PubMed:10077593}; Peripheral membrane protein {ECO:0000269|PubMed:10077593}; Extracellular side {ECO:0000269|PubMed:10077593}. Note=Colocalizes with HRG on the ce…	0	Mitochondrial membrane ATP synthase (F(1)F(0) ATP synthase or Complex V) produces ATP from ADP in the presence of a proton gradient across the membrane which is generated by electron transport complexes of the respiratory chain. F-type ATPases consist of two structural domains, F(1) - containing the extramembraneous catalytic core, and F(0) - containing the membrane proton channel, linked togethe…	MIM	OXPHOS > Complex V > CV subunits | OXPHOS > OXPHOS subunits	EAYPGDVFYLHSR	23.7705	24.3968	24.3915
Small ribosomal subunit protein bS6m	MRPS6	P82932	64968	Mitochondrion {ECO:0000269|PubMed:25838379}.	0	0	Matrix	Mitochondrial central dogma > Translation > Mitochondrial ribosome	ECEGIVPVPLAEKLYSTK	25.1188	25.3528	25.2556
Acetyl-CoA acetyltransferase, mitochondrial	ACAT1	P24752	38	Mitochondrion {ECO:0000269|PubMed:1979337}.	0	This is one of the enzymes that catalyzes the last step of the mitochondrial beta-oxidation pathway, an aerobic process breaking down fatty acids into acetyl-CoA (PubMed:1715688, PubMed:7728148, PubMed:9744475). Using free coenzyme A/CoA, catalyzes the thiolytic cleavage of medium- to long-chain 3-oxoacyl-CoAs into acetyl-CoA and a fatty acyl-CoA shortened by two carbon atoms (PubMed:1715688, Pub…	Matrix	Metabolism > Carbohydrate metabolism > Ketone metabolism | Metabolism > Lipid metabolism > Fatty acid oxidation | Metabolism > Amino acid metabolism > Branched-chain amino acid metabolism | Metabolism > Amino acid metabolism > Lysine metabolism	EDEEYKR	22.8928	22.4211
Transcription factor A, mitochondrial	TFAM	Q00059	7019	Mitochondrion {ECO:0000269|PubMed:1737790, ECO:0000269|PubMed:18063578, ECO:0000269|PubMed:22841477, ECO:0000269|PubMed:29445193}. Mitochondrion matrix, mitochondrion nucleoid {ECO:0000269|PubMed:18063578}.	0	Binds to the mitochondrial light strand promoter and functions in mitochondrial transcription regulation (PubMed:29445193, PubMed:32183942). Component of the mitochondrial transcription initiation complex, composed at least of TFB2M, TFAM and POLRMT that is required for basal transcription of mitochondrial DNA (PubMed:29149603). In this complex, TFAM recruits POLRMT to a specific promoter whereas…	Matrix	Mitochondrial central dogma > mtDNA maintenance > mtDNA replication | Mitochondrial central dogma > mtDNA maintenance > mtDNA nucleoid | Mitochondrial central dogma > mtRNA metabolism > Transcription	EDETRYHNEMK		22.7929	22.2078
Elongation factor G, mitochondrial	GFM1	Q96RP9	85476	Mitochondrion {ECO:0000255|HAMAP-Rule:MF_03061}.	0	Mitochondrial GTPase that catalyzes the GTP-dependent ribosomal translocation step during translation elongation. During this step, the ribosome changes from the pre-translocational (PRE) to the post-translocational (POST) state as the newly formed A-site-bound peptidyl-tRNA and P-site-bound deacylated tRNA move to the P and E sites, respectively. Catalyzes the coordinated movement of the two tRN…	Matrix	Mitochondrial central dogma > Translation > Translation factors	EDPTFKVYFDTENK	23.0105	23.0688	23.3689
Mitochondrial potassium channel	CCDC51	Q96ER9	79714	Mitochondrion inner membrane {ECO:0000269|PubMed:31435016}; Multi-pass membrane protein {ECO:0000255}.; [Isoform 1]: Mitochondrion inner membrane {ECO:0000269|PubMed:31435016}; Multi-pass membrane protein {ECO:0000255}.	202..222; /note="Helical"; /evidence="ECO:0000255"; 387..407; /note="Helical"; /evidence="ECO:0000255"	Mitochondrial potassium channel located in the mitochondrial inner membrane (PubMed:31435016). Together with ABCB8/MITOSUR, forms a protein complex localized in the mitochondria that mediates ATP-dependent potassium currents across the inner membrane (that is, mitoK(ATP) channel) (PubMed:31435016). May contribute to the homeostatic control of cellular metabolism under stress conditions by regulat…	MIM	Small molecule transport	EDSQYLELATLEHR	24.8058	24.3568	24.8941
DnaJ homolog subfamily A member 3, mitochondrial	DNAJA3	Q96EY1	9093	Mitochondrion matrix. Cytoplasm, cytosol {ECO:0000250}. Cell junction, synapse, postsynaptic cell membrane {ECO:0000250}; Peripheral membrane protein {ECO:0000250}. Note=Recruited to the postsynaptic cell membrane of the neuromuscular junction through interaction with MUSK. {ECO:0000250}.	0	Modulates apoptotic signal transduction or effector structures within the mitochondrial matrix. Affect cytochrome C release from the mitochondria and caspase 3 activation, but not caspase 8 activation. Isoform 1 increases apoptosis triggered by both TNF and the DNA-damaging agent mytomycin C; in sharp contrast, isoform 2 suppresses apoptosis. Can modulate IFN-gamma-mediated transcriptional activi…	Matrix	Protein import, sorting and homeostasis > Protein homeostasis > Chaperones	EDYYQILGVPR		22.0188
3-ketoacyl-CoA thiolase, mitochondrial	ACAA2	P42765	10449	Mitochondrion {ECO:0000269|PubMed:18371312}.	0	In the production of energy from fats, this is one of the enzymes that catalyzes the last step of the mitochondrial beta-oxidation pathway, an aerobic process breaking down fatty acids into acetyl-CoA (Probable). Using free coenzyme A/CoA, catalyzes the thiolytic cleavage of medium- to long-chain unbranched 3-oxoacyl-CoAs into acetyl-CoA and a fatty acyl-CoA shortened by two carbon atoms (Probabl…	Matrix	Metabolism > Carbohydrate metabolism > Ketone metabolism | Metabolism > Lipid metabolism > Fatty acid oxidation | Metabolism > Amino acid metabolism > Lysine metabolism	EECDKYALQSQQR	22.8453
4-aminobutyrate aminotransferase, mitochondrial	ABAT	P80404	18	Mitochondrion matrix.	0	Catalyzes the conversion of gamma-aminobutyrate and L-beta-aminoisobutyrate to succinate semialdehyde and methylmalonate semialdehyde, respectively. Can also convert delta-aminovalerate and beta-alanine.	Matrix	Metabolism > Amino acid metabolism > GABA metabolism | Metabolism > Metals and cofactors > Fe-S-containing proteins	EEFRPNAPYR			22.9797
Small ribosomal subunit protein mS27	MRPS27	Q92552	23107	Cytoplasm {ECO:0000269|PubMed:28714366}. Mitochondrion {ECO:0000269|PubMed:22841715, ECO:0000269|PubMed:25838379}.	0	RNA-binding component of the mitochondrial small ribosomal subunit (mt-SSU) that plays a role in mitochondrial protein synthesis (PubMed:22841715). Stimulates mitochondrial mRNA translation of subunit components of the mitochondrial electron transport chain (PubMed:22841715). Binds to the mitochondrial 12S rRNA (12S mt-rRNA) and tRNA(Glu) (PubMed:22841715). Involved also in positive regulation of…	Matrix	Mitochondrial central dogma > Translation > Mitochondrial ribosome	EEIDHAEYYLYK	26.1656	25.5395	25.7872
Delta-1-pyrroline-5-carboxylate dehydrogenase, mitochondrial	ALDH4A1	P30038	8659	Mitochondrion matrix.	0	Irreversible conversion of delta-1-pyrroline-5-carboxylate (P5C), derived either from proline or ornithine, to glutamate. This is a necessary step in the pathway interconnecting the urea and tricarboxylic acid cycles. The preferred substrate is glutamic gamma-semialdehyde, other substrates include succinic, glutaric and adipic semialdehydes. {ECO:0000269|PubMed:22516612}.	Matrix	Metabolism > Amino acid metabolism > Proline metabolism | Metabolism > Amino acid metabolism > Glyoxylate metabolism	EEIFGPVLSVYVYPDDKYK	21.77	21.9348	22.5129
Medium-chain specific acyl-CoA dehydrogenase, mitochondrial	ACADM	P11310	34	Mitochondrion matrix {ECO:0000269|PubMed:16020546}.	0	Medium-chain specific acyl-CoA dehydrogenase is one of the acyl-CoA dehydrogenases that catalyze the first step of mitochondrial fatty acid beta-oxidation, an aerobic process breaking down fatty acids into acetyl-CoA and allowing the production of energy from fats (PubMed:1970566, PubMed:8823175, PubMed:21237683, PubMed:2251268). The first step of fatty acid beta-oxidation consists in the removal…	Matrix	Metabolism > Lipid metabolism > Fatty acid oxidation	EEIIPVAAEYDK	26.9575	27.2456	26.9183
Medium-chain specific acyl-CoA dehydrogenase, mitochondrial	ACADM	P11310	34	Mitochondrion matrix {ECO:0000269|PubMed:16020546}.	0	Medium-chain specific acyl-CoA dehydrogenase is one of the acyl-CoA dehydrogenases that catalyze the first step of mitochondrial fatty acid beta-oxidation, an aerobic process breaking down fatty acids into acetyl-CoA and allowing the production of energy from fats (PubMed:1970566, PubMed:8823175, PubMed:21237683, PubMed:2251268). The first step of fatty acid beta-oxidation consists in the removal…	Matrix	Metabolism > Lipid metabolism > Fatty acid oxidation	EEIIPVAAEYDKTGEYPVPLIR	25.0364	25.3959	25.1873
Medium-chain specific acyl-CoA dehydrogenase, mitochondrial	ACADM	P11310	34	Mitochondrion matrix {ECO:0000269|PubMed:16020546}.	0	Medium-chain specific acyl-CoA dehydrogenase is one of the acyl-CoA dehydrogenases that catalyze the first step of mitochondrial fatty acid beta-oxidation, an aerobic process breaking down fatty acids into acetyl-CoA and allowing the production of energy from fats (PubMed:1970566, PubMed:8823175, PubMed:21237683, PubMed:2251268). The first step of fatty acid beta-oxidation consists in the removal…	Matrix	Metabolism > Lipid metabolism > Fatty acid oxidation	EEIIPVAAEYDKTGEYPVPLIR		22.1908	21.6774
Mitochondrial coenzyme A diphosphatase NUDT8	NUDT8	Q8WV74	254552	0	0	Probably mediates the hydrolysis of some nucleoside diphosphate derivatives. {ECO:0000250}.	Matrix	Metabolism > Metals and cofactors > Coenzyme A metabolism	EELGLAVPEEHVWGLLRPVYDPQK	22.1216	22.4249	22.1773
Probable hydrolase PNKD	PNKD	Q8N490	25953	[Isoform 1]: Membrane; Peripheral membrane protein.; [Isoform 2]: Cytoplasm. Nucleus.; [Isoform 3]: Mitochondrion.	0	Probable hydrolase that plays an aggravative role in the development of cardiac hypertrophy via activation of the NF-kappa-B signaling pathway. {ECO:0000250}.	MIM	OXPHOS > Complex IV > CIV assembly factors | OXPHOS > OXPHOS assembly factors	EEPEPLSPELEYIPR	26.4525	26.441	26.5576
Threonine--tRNA ligase, mitochondrial	TARS2	Q9BW92	80222	Mitochondrion matrix {ECO:0000250}.	0	Catalyzes the attachment of threonine to tRNA(Thr) in a two-step reaction: threonine is first activated by ATP to form Thr-AMP and then transferred to the acceptor end of tRNA(Thr). Also edits incorrectly charged tRNA(Thr) via its editing domain. {ECO:0000269|PubMed:26811336}.	Matrix	Mitochondrial central dogma > Translation > mt-tRNA synthetases	EFGEPWDLNSGDGAFYGPK	21.8471	22.0665	21.8471
NADH dehydrogenase [ubiquinone] 1 beta subcomplex subunit 9	NDUFB9	Q9Y6M9	4715	Mitochondrion inner membrane {ECO:0000305|PubMed:12611891}; Peripheral membrane protein {ECO:0000305}; Matrix side {ECO:0000305}.	0	Accessory subunit of the mitochondrial membrane respiratory chain NADH dehydrogenase (Complex I), that is believed to be not involved in catalysis. Complex I functions in the transfer of electrons from NADH to the respiratory chain. The immediate electron acceptor for the enzyme is believed to be ubiquinone. {ECO:0000269|PubMed:27626371}.	MIM	OXPHOS > Complex I > CI subunits | OXPHOS > OXPHOS subunits	EGDLPPLWWYIVTRPR	19.5364
Short/branched chain specific acyl-CoA dehydrogenase, mitochondrial	ACADSB	P45954	36	Mitochondrion matrix {ECO:0000305|PubMed:11013134}.	0	Short and branched chain specific acyl-CoA dehydrogenase that catalyzes the removal of one hydrogen from C-2 and C-3 of the fatty acyl-CoA thioester, resulting in the formation of trans-2-enoyl-CoA (PubMed:7698750, PubMed:11013134, PubMed:21430231, PubMed:10832746). Among the different mitochondrial acyl-CoA dehydrogenases, acts specifically on short and branched chain acyl-CoA derivatives such a…	Matrix	Metabolism > Lipid metabolism > Fatty acid oxidation | Metabolism > Amino acid metabolism > Branched-chain amino acid metabolism	EGDYYVLNGSK	22.9423	23.0919
Small ribosomal subunit protein mS29	DAP3	P51398	7818	Mitochondrion {ECO:0000269|PubMed:11162496, ECO:0000269|PubMed:20563667}.	0	Involved in mediating interferon-gamma-induced cell death.	Matrix	Mitochondrial central dogma > Translation > Mitochondrial ribosome	EGFDALDPFIPILVSNYNPK		19.575
Nucleoside diphosphate-linked moiety X motif 6	NUDT6	P53370	11162	Cytoplasm. Nucleus. Mitochondrion. Note=Subcellular location may vary between isoforms.	0	May contribute to the regulation of cell proliferation. {ECO:0000269|PubMed:11266510}.	Matrix	0	EGFDKIDLTVEELPAVYTGLFYK		21.4442
Valine--tRNA ligase, mitochondrial	VARS2	Q5ST30	57176	Mitochondrion {ECO:0000305}.	0	0	Matrix	Mitochondrial central dogma > Translation > mt-tRNA synthetases	EGFFKPEYQAR	24.6518	24.9086	24.6063
Arginase-2, mitochondrial	ARG2	P78540	384	Mitochondrion {ECO:0000269|PubMed:8898077}.	0	May play a role in the regulation of extra-urea cycle arginine metabolism and also in down-regulation of nitric oxide synthesis. Extrahepatic arginase functions to regulate L-arginine bioavailability to nitric oxid synthase (NOS). Arginine metabolism is a critical regulator of innate and adaptive immune responses. Seems to be involved in negative regulation of the survival capacity of activated C…	Matrix	Metabolism > Amino acid metabolism	EGGHIVYDQLPTPSSPDESENQAR		22.6436
Alpha-aminoadipic semialdehyde dehydrogenase	ALDH7A1	P49419	501	Cytoplasm, cytosol {ECO:0000269|PubMed:20207735}. Nucleus {ECO:0000269|PubMed:20207735}.; [Isoform 1]: Mitochondrion {ECO:0000269|PubMed:20207735}.	0	Multifunctional enzyme mediating important protective effects. Metabolizes betaine aldehyde to betaine, an important cellular osmolyte and methyl donor. Protects cells from oxidative stress by metabolizing a number of lipid peroxidation-derived aldehydes. Involved in lysine catabolism. {ECO:0000269|PubMed:16491085, ECO:0000269|PubMed:20207735}.	Matrix	Metabolism > Amino acid metabolism > Lysine metabolism | Metabolism > Amino acid metabolism > Glycine metabolism | Metabolism > Vitamin metabolism > Choline and betaine metabolism | Metabolism > Vitamin metabolism > Folate and 1-C metabolism | Metabolism > Detoxification > ROS and glutathione metabolism	EGGTVVYGGK	27.1554	27.1078	27.0931
ATP synthase subunit beta, mitochondrial	ATP5F1B	P06576	506	Mitochondrion inner membrane {ECO:0000250|UniProtKB:P00829}; Peripheral membrane protein {ECO:0000250|UniProtKB:P00829}; Matrix side {ECO:0000250|UniProtKB:P00829}.	0	Mitochondrial membrane ATP synthase (F(1)F(0) ATP synthase or Complex V) produces ATP from ADP in the presence of a proton gradient across the membrane which is generated by electron transport complexes of the respiratory chain. F-type ATPases consist of two structural domains, F(1) - containing the extramembraneous catalytic core, and F(0) - containing the membrane proton channel, linked togethe…	MIM	OXPHOS > Complex V > CV subunits | OXPHOS > OXPHOS subunits	EGNDLYHEMIESGVINLK		23.4012	22.9162
ATP synthase subunit beta, mitochondrial	ATP5F1B	P06576	506	Mitochondrion inner membrane {ECO:0000250|UniProtKB:P00829}; Peripheral membrane protein {ECO:0000250|UniProtKB:P00829}; Matrix side {ECO:0000250|UniProtKB:P00829}.	0	Mitochondrial membrane ATP synthase (F(1)F(0) ATP synthase or Complex V) produces ATP from ADP in the presence of a proton gradient across the membrane which is generated by electron transport complexes of the respiratory chain. F-type ATPases consist of two structural domains, F(1) - containing the extramembraneous catalytic core, and F(0) - containing the membrane proton channel, linked togethe…	MIM	OXPHOS > Complex V > CV subunits | OXPHOS > OXPHOS subunits	EGNDLYHEMIESGVINLK	26.7502	26.8146	26.9898
Leucine-rich PPR motif-containing protein, mitochondrial	LRPPRC	P42704	10128	Mitochondrion. Nucleus, nucleoplasm. Nucleus inner membrane. Nucleus outer membrane. Note=Seems to be predominantly mitochondrial.	0	May play a role in RNA metabolism in both nuclei and mitochondria. In the nucleus binds to HNRPA1-associated poly(A) mRNAs and is part of nmRNP complexes at late stages of mRNA maturation which are possibly associated with nuclear mRNA export. May bind mature mRNA in the nucleus outer membrane. In mitochondria binds to poly(A) mRNA. Plays a role in translation or stability of mitochondrially enco…	Matrix	Mitochondrial central dogma > mtRNA metabolism > mtRNA stability and decay | Mitochondrial central dogma > Translation	EGNQEVPFDVPELWYEDEK	23.1283	23.4752	24.0976
Leucine-rich PPR motif-containing protein, mitochondrial	LRPPRC	P42704	10128	Mitochondrion. Nucleus, nucleoplasm. Nucleus inner membrane. Nucleus outer membrane. Note=Seems to be predominantly mitochondrial.	0	May play a role in RNA metabolism in both nuclei and mitochondria. In the nucleus binds to HNRPA1-associated poly(A) mRNAs and is part of nmRNP complexes at late stages of mRNA maturation which are possibly associated with nuclear mRNA export. May bind mature mRNA in the nucleus outer membrane. In mitochondria binds to poly(A) mRNA. Plays a role in translation or stability of mitochondrially enco…	Matrix	Mitochondrial central dogma > mtRNA metabolism > mtRNA stability and decay | Mitochondrial central dogma > Translation	EGNQEVPFDVPELWYEDEKHSLNSSSASTTEPDFQK	25.4943	25.6659	26.1986
Large ribosomal subunit protein mL40	MRPL40	Q9NQ50	64976	Mitochondrion {ECO:0000269|PubMed:25278503, ECO:0000269|PubMed:25838379, ECO:0000269|PubMed:28892042}.	0	0	Matrix	Mitochondrial central dogma > Translation > Mitochondrial ribosome	EGPHYTPPIPNYQPPEGR	25.8484	26.1913	25.8146
Parkinson disease protein 7	PARK7	Q99497	11315	Cell membrane {ECO:0000250|UniProtKB:Q99LX0}; Lipid-anchor {ECO:0000250|UniProtKB:Q99LX0}. Cytoplasm {ECO:0000269|PubMed:12851414, ECO:0000269|PubMed:14579415, ECO:0000269|PubMed:15976810, ECO:0000269|PubMed:19229105, ECO:0000269|PubMed:28596309}. Nucleus {ECO:0000269|PubMed:12851414, ECO:0000269|PubMed:14579415, ECO:0000269|PubMed:15976810, ECO:0000269|PubMed:16390825, ECO:0000269|PubMed:2859630…	0	Multifunctional protein with controversial molecular function which plays an important role in cell protection against oxidative stress and cell death acting as oxidative stress sensor and redox-sensitive chaperone and protease (PubMed:17015834, PubMed:20304780, PubMed:18711745, PubMed:12796482, PubMed:19229105, PubMed:25416785, PubMed:26995087, PubMed:28993701). It is involved in neuroprotective…	MOM	Protein import, sorting and homeostasis > Protein homeostasis | Mitochondrial dynamics and surveillance > Mitophagy | Mitochondrial dynamics and surveillance > Autophagy	EGPYDVVVLPGGNLGAQNLSESAAVK		21.885
Large ribosomal subunit protein mL54	MRPL54	Q6P161	116541	Mitochondrion {ECO:0000269|PubMed:25838379, ECO:0000269|PubMed:28892042}.	0	0	Matrix	Mitochondrial central dogma > Translation > Mitochondrial ribosome	EGQDVPLKPDAEYPEWLFEMNLGPPK	21.5803	21.8226	22.262
Citrate synthase, mitochondrial	CS	O75390	1431	Mitochondrion matrix.	0	0	Matrix	Metabolism > Carbohydrate metabolism > TCA cycle	EGSGIGAIDSNLDWSHNFTNMLGYTDHQFTELTR	23.0996	23.5072	22.3839
Serine--tRNA ligase, mitochondrial	SARS2	Q9NP81	54938	Mitochondrion matrix {ECO:0000250|UniProtKB:Q9N0F3}.	0	Catalyzes the attachment of serine to tRNA(Ser). Is also probably able to aminoacylate tRNA(Sec) with serine, to form the misacylated tRNA L-seryl-tRNA(Sec), which will be further converted into selenocysteinyl-tRNA(Sec). {ECO:0000250|UniProtKB:Q9N0F3}.	Matrix	Mitochondrial central dogma > Translation > mt-tRNA synthetases	EGYSALPQLDIER	25.3873	26.3773	26.8212
Putative elongation factor 1-alpha-like 3	EEF1A1P5	Q5VTE0	0	Cytoplasm {ECO:0000250}.	0	This protein promotes the GTP-dependent binding of aminoacyl-tRNA to the A-site of ribosomes during protein biosynthesis. {ECO:0000250}.	#N/A	#N/A	EHALLAYTLGVK	23.1605	26.2491	24.3516
Leucine--tRNA ligase, mitochondrial	LARS2	Q15031	23395	Mitochondrion matrix {ECO:0000250}.	0	0	Matrix	Mitochondrial central dogma > Translation > mt-tRNA synthetases	EHAVMHLFYAR	22.5708
Medium-chain specific acyl-CoA dehydrogenase, mitochondrial	ACADM	P11310	34	Mitochondrion matrix {ECO:0000269|PubMed:16020546}.	0	Medium-chain specific acyl-CoA dehydrogenase is one of the acyl-CoA dehydrogenases that catalyze the first step of mitochondrial fatty acid beta-oxidation, an aerobic process breaking down fatty acids into acetyl-CoA and allowing the production of energy from fats (PubMed:1970566, PubMed:8823175, PubMed:21237683, PubMed:2251268). The first step of fatty acid beta-oxidation consists in the removal…	Matrix	Metabolism > Lipid metabolism > Fatty acid oxidation	EHIDKYKN	24.5094	24.5652	24.5955
Heat shock 70 kDa protein 1A	HSPA1A	P0DMV8	3303	Cytoplasm {ECO:0000269|PubMed:17289661}. Nucleus {ECO:0000269|PubMed:27137183}. Cytoplasm, cytoskeleton, microtubule organizing center, centrosome {ECO:0000269|PubMed:27137183}. Secreted {ECO:0000250|UniProtKB:Q61696}. Note=Localized in cytoplasmic mRNP granules containing untranslated mRNAs.	0	Molecular chaperone implicated in a wide variety of cellular processes, including protection of the proteome from stress, folding and transport of newly synthesized polypeptides, activation of proteolysis of misfolded proteins and the formation and dissociation of protein complexes. Plays a pivotal role in the protein quality control system, ensuring the correct folding of proteins, the re-foldin…	#N/A	#N/A	EIAEAYLGYPVTNAVITVPAYFNDSQR		21.8152	21.4178
Mitochondrial import inner membrane translocase subunit TIM44	TIMM44	O43615	10469	Mitochondrion inner membrane {ECO:0000269|PubMed:10339406}; Peripheral membrane protein {ECO:0000269|PubMed:10339406}; Matrix side {ECO:0000269|PubMed:10339406}. Mitochondrion matrix {ECO:0000269|PubMed:10339406}.	0	Essential component of the PAM complex, a complex required for the translocation of transit peptide-containing proteins from the inner membrane into the mitochondrial matrix in an ATP-dependent manner (By similarity). Recruits mitochondrial HSP70 to drive protein translocation into the matrix using ATP as an energy source (By similarity). {ECO:0000250|UniProtKB:O35857, ECO:0000250|UniProtKB:Q0185…	MIM	Protein import, sorting and homeostasis > Protein import and sorting > Import motor	EIDDSVLGQTGPYR	26.4488	27.0634	26.3831
Mitochondrial import inner membrane translocase subunit TIM44	TIMM44	O43615	10469	Mitochondrion inner membrane {ECO:0000269|PubMed:10339406}; Peripheral membrane protein {ECO:0000269|PubMed:10339406}; Matrix side {ECO:0000269|PubMed:10339406}. Mitochondrion matrix {ECO:0000269|PubMed:10339406}.	0	Essential component of the PAM complex, a complex required for the translocation of transit peptide-containing proteins from the inner membrane into the mitochondrial matrix in an ATP-dependent manner (By similarity). Recruits mitochondrial HSP70 to drive protein translocation into the matrix using ATP as an energy source (By similarity). {ECO:0000250|UniProtKB:O35857, ECO:0000250|UniProtKB:Q0185…	MIM	Protein import, sorting and homeostasis > Protein import and sorting > Import motor	EIDDSVLGQTGPYRRPQR	24.6113	25.6599	25.5183
Threonine synthase-like 1	THNSL1	Q8IYQ7	79896	0	0	0	Matrix	0	EINETSSSQLYLLGSYNALPPLHEALLER	21.0723	20.8784	22.1709
Cytochrome c oxidase subunit 5A, mitochondrial	COX5A	P20674	9377	Mitochondrion inner membrane {ECO:0000269|PubMed:30030519}; Peripheral membrane protein {ECO:0000269|PubMed:30030519}; Matrix side {ECO:0000269|PubMed:30030519}.	0	Component of the cytochrome c oxidase, the last enzyme in the mitochondrial electron transport chain which drives oxidative phosphorylation. The respiratory chain contains 3 multisubunit complexes succinate dehydrogenase (complex II, CII), ubiquinol-cytochrome c oxidoreductase (cytochrome b-c1 complex, complex III, CIII) and cytochrome c oxidase (complex IV, CIV), that cooperate to transfer elect…	MIM	OXPHOS > Complex IV > CIV subunits | OXPHOS > OXPHOS subunits	EIYPYVIQELR	22.2226	23.3378	22.9718
Cytochrome c oxidase subunit 5A, mitochondrial	COX5A	P20674	9377	Mitochondrion inner membrane {ECO:0000269|PubMed:30030519}; Peripheral membrane protein {ECO:0000269|PubMed:30030519}; Matrix side {ECO:0000269|PubMed:30030519}.	0	Component of the cytochrome c oxidase, the last enzyme in the mitochondrial electron transport chain which drives oxidative phosphorylation. The respiratory chain contains 3 multisubunit complexes succinate dehydrogenase (complex II, CII), ubiquinol-cytochrome c oxidoreductase (cytochrome b-c1 complex, complex III, CIII) and cytochrome c oxidase (complex IV, CIV), that cooperate to transfer elect…	MIM	OXPHOS > Complex IV > CIV subunits | OXPHOS > OXPHOS subunits	EIYPYVIQELRPTLNELGISTPEELGLDK	20.5564	20.5616	21.2712
Cytochrome c oxidase subunit 5A, mitochondrial	COX5A	P20674	9377	Mitochondrion inner membrane {ECO:0000269|PubMed:30030519}; Peripheral membrane protein {ECO:0000269|PubMed:30030519}; Matrix side {ECO:0000269|PubMed:30030519}.	0	Component of the cytochrome c oxidase, the last enzyme in the mitochondrial electron transport chain which drives oxidative phosphorylation. The respiratory chain contains 3 multisubunit complexes succinate dehydrogenase (complex II, CII), ubiquinol-cytochrome c oxidoreductase (cytochrome b-c1 complex, complex III, CIII) and cytochrome c oxidase (complex IV, CIV), that cooperate to transfer elect…	MIM	OXPHOS > Complex IV > CIV subunits | OXPHOS > OXPHOS subunits	EIYPYVIQELRPTLNELGISTPEELGLDKV	29.6824	29.7188	29.912
Cytochrome c oxidase subunit 5A, mitochondrial	COX5A	P20674	9377	Mitochondrion inner membrane {ECO:0000269|PubMed:30030519}; Peripheral membrane protein {ECO:0000269|PubMed:30030519}; Matrix side {ECO:0000269|PubMed:30030519}.	0	Component of the cytochrome c oxidase, the last enzyme in the mitochondrial electron transport chain which drives oxidative phosphorylation. The respiratory chain contains 3 multisubunit complexes succinate dehydrogenase (complex II, CII), ubiquinol-cytochrome c oxidoreductase (cytochrome b-c1 complex, complex III, CIII) and cytochrome c oxidase (complex IV, CIV), that cooperate to transfer elect…	MIM	OXPHOS > Complex IV > CIV subunits | OXPHOS > OXPHOS subunits	EIYPYVIQELRPTLNELGISTPEELGLDKV	27.8346	27.6342	28.147
Palmitoyl-protein thioesterase ABHD10, mitochondrial	ABHD10	Q9NUJ1	55347	Mitochondrion {ECO:0000269|PubMed:31740833}.	0	Acts as an acyl-protein thioesterase that hydrolyzes fatty acids from acylated residues in proteins (PubMed:31740833). Regulates the mitochondrial S-depalmitoylation of the nucleophilic active site residue of peroxiredoxin-5/PRDX5, a key antioxidant protein, therefore modulating mitochondrial antioxidant ability (PubMed:31740833). Also catalyzes the deglucuronidation of mycophenolic acid acyl-glu…	Matrix	Metabolism > Detoxification > Xenobiotic metabolism	EKADIQLLVYTIDDLIDK	24.44	24.246	23.6445
Small ribosomal subunit protein mS27	MRPS27	Q92552	23107	Cytoplasm {ECO:0000269|PubMed:28714366}. Mitochondrion {ECO:0000269|PubMed:22841715, ECO:0000269|PubMed:25838379}.	0	RNA-binding component of the mitochondrial small ribosomal subunit (mt-SSU) that plays a role in mitochondrial protein synthesis (PubMed:22841715). Stimulates mitochondrial mRNA translation of subunit components of the mitochondrial electron transport chain (PubMed:22841715). Binds to the mitochondrial 12S rRNA (12S mt-rRNA) and tRNA(Glu) (PubMed:22841715). Involved also in positive regulation of…	Matrix	Mitochondrial central dogma > Translation > Mitochondrial ribosome	EKEHYCLADLASLMDK	22.3274	22.7	22.5007
Polyribonucleotide nucleotidyltransferase 1, mitochondrial	PNPT1	Q8TCS8	87178	Cytoplasm {ECO:0000269|PubMed:16055741}. Mitochondrion matrix {ECO:0000269|PubMed:12798676, ECO:0000269|PubMed:16055741}. Mitochondrion intermembrane space {ECO:0000269|PubMed:16966381}; Peripheral membrane protein {ECO:0000269|PubMed:16966381}.	0	RNA-binding protein implicated in numerous RNA metabolic processes. Catalyzes the phosphorolysis of single-stranded polyribonucleotides processively in the 3'-to-5' direction. Mitochondrial intermembrane factor with RNA-processing exoribonulease activity. Component of the mitochondrial degradosome (mtEXO) complex, that degrades 3' overhang double-stranded RNA with a 3'-to-5' directionality in an …	Matrix|IMS	Mitochondrial central dogma > mtRNA metabolism > mtRNA stability and decay	EKFPEADPYEIIESFNVVAK	25.6418	25.6593	25.7831
DnaJ homolog subfamily A member 3, mitochondrial	DNAJA3	Q96EY1	9093	Mitochondrion matrix. Cytoplasm, cytosol {ECO:0000250}. Cell junction, synapse, postsynaptic cell membrane {ECO:0000250}; Peripheral membrane protein {ECO:0000250}. Note=Recruited to the postsynaptic cell membrane of the neuromuscular junction through interaction with MUSK. {ECO:0000250}.	0	Modulates apoptotic signal transduction or effector structures within the mitochondrial matrix. Affect cytochrome C release from the mitochondria and caspase 3 activation, but not caspase 8 activation. Isoform 1 increases apoptosis triggered by both TNF and the DNA-damaging agent mytomycin C; in sharp contrast, isoform 2 suppresses apoptosis. Can modulate IFN-gamma-mediated transcriptional activi…	Matrix	Protein import, sorting and homeostasis > Protein homeostasis > Chaperones	EKFSQLAEAYEVLSDEVK		21.8155
DnaJ homolog subfamily A member 3, mitochondrial	DNAJA3	Q96EY1	9093	Mitochondrion matrix. Cytoplasm, cytosol {ECO:0000250}. Cell junction, synapse, postsynaptic cell membrane {ECO:0000250}; Peripheral membrane protein {ECO:0000250}. Note=Recruited to the postsynaptic cell membrane of the neuromuscular junction through interaction with MUSK. {ECO:0000250}.	0	Modulates apoptotic signal transduction or effector structures within the mitochondrial matrix. Affect cytochrome C release from the mitochondria and caspase 3 activation, but not caspase 8 activation. Isoform 1 increases apoptosis triggered by both TNF and the DNA-damaging agent mytomycin C; in sharp contrast, isoform 2 suppresses apoptosis. Can modulate IFN-gamma-mediated transcriptional activi…	Matrix	Protein import, sorting and homeostasis > Protein homeostasis > Chaperones	EKFSQLAEAYEVLSDEVKR	21.8839	21.8879
Presequence protease, mitochondrial	PITRM1	Q5JRX3	10531	Mitochondrion matrix {ECO:0000269|PubMed:16849325, ECO:0000269|PubMed:19196155}.	0	Metalloendopeptidase of the mitochondrial matrix that functions in peptide cleavage and degradation rather than in protein processing (PubMed:10360838, PubMed:16849325, PubMed:19196155, PubMed:24931469). Has an ATP-independent activity (PubMed:16849325). Specifically cleaves peptides in the range of 5 to 65 residues (PubMed:19196155). Shows a preference for cleavage after small polar residues and…	Matrix	Protein import, sorting and homeostasis > Protein homeostasis > Proteases	EKGGAYGGGAK	24.375	22.5772	24.6014
Methionine-R-sulfoxide reductase B2, mitochondrial	MSRB2	Q9Y3D2	22921	Mitochondrion {ECO:0000269|PubMed:18424444}.	0	Methionine-sulfoxide reductase that specifically reduces methionine (R)-sulfoxide back to methionine. While in many cases, methionine oxidation is the result of random oxidation following oxidative stress, methionine oxidation is also a post-translational modification that takes place on specific residue. Upon oxidative stress, may play a role in the preservation of mitochondrial integrity by dec…	Matrix	Metabolism > Detoxification > ROS and glutathione metabolism | Metabolism > Sulfur metabolism	EKGTEPPFSGIYLNNK	23.8986	24.1944	23.7621
5-aminolevulinate synthase, non-specific, mitochondrial	ALAS1	P13196	211	Mitochondrion matrix.	0	0	Matrix	Metabolism > Metals and cofactors > Heme synthesis and processing	EKSYFSGLSK	23.2222	22.8621	23.3472
tRNA (guanine(10)-N2)-methyltransferase homolog	TRMT11	Q7Z4G4	60487	0	0	Catalytic subunit of an S-adenosyl-L-methionine-dependent tRNA methyltransferase complex that mediates the methylation of the guanosine nucleotide at position 10 (m2G10) in tRNAs. {ECO:0000250}.	#N/A	#N/A	EKYFSGVTK			23.3915
Translation initiation factor IF-2, mitochondrial	MTIF2	P46199	4528	Mitochondrion.	0	One of the essential components for the initiation of protein synthesis. Protects formylmethionyl-tRNA from spontaneous hydrolysis and promotes its binding to the 30S ribosomal subunits. Also involved in the hydrolysis of GTP during the formation of the 70S ribosomal complex.	Matrix	Mitochondrial central dogma > Translation > Translation factors	EKYGHLLWK	23.8136	23.5253	23.6966
Hydroxyacylglutathione hydrolase, mitochondrial	HAGH	Q16775	3029	[Isoform 1]: Mitochondrion matrix {ECO:0000269|PubMed:15117945}.; [Isoform 2]: Cytoplasm {ECO:0000269|PubMed:15117945}.	0	Thiolesterase that catalyzes the hydrolysis of S-D-lactoyl-glutathione to form glutathione and D-lactic acid.	Matrix	Metabolism > Detoxification > ROS and glutathione metabolism	EKYSIGEPTVPSTLAEEFTYNPFMR		21.6331	21.1942
Tryptophan--tRNA ligase, mitochondrial	WARS2	Q9UGM6	10352	Mitochondrion matrix {ECO:0000269|PubMed:28236339}.	0	Mitochondrial aminoacyl-tRNA synthetase that activate and transfer the amino acids to their corresponding tRNAs during the translation of mitochondrial genes and protein synthesis. {ECO:0000305|PubMed:28650581}.	Matrix	Mitochondrial central dogma > Translation > mt-tRNA synthetases	ELAYTVCQEVK		21.964	22.2958
Heat shock 70 kDa protein 1A	HSPA1A	P0DMV8	3303	Cytoplasm {ECO:0000269|PubMed:17289661}. Nucleus {ECO:0000269|PubMed:27137183}. Cytoplasm, cytoskeleton, microtubule organizing center, centrosome {ECO:0000269|PubMed:27137183}. Secreted {ECO:0000250|UniProtKB:Q61696}. Note=Localized in cytoplasmic mRNP granules containing untranslated mRNAs.	0	Molecular chaperone implicated in a wide variety of cellular processes, including protection of the proteome from stress, folding and transport of newly synthesized polypeptides, activation of proteolysis of misfolded proteins and the formation and dissociation of protein complexes. Plays a pivotal role in the protein quality control system, ensuring the correct folding of proteins, the re-foldin…	#N/A	#N/A	ELEQVCNPIISGLYQGAGGPGPGGFGAQGPK	23.468	23.4306	24.1712
Aspartate--tRNA ligase, mitochondrial	DARS2	Q6PI48	55157	Mitochondrion matrix {ECO:0000269|PubMed:15779907}.	0	0	Matrix	Mitochondrial central dogma > Translation > mt-tRNA synthetases	ELESAHHPFTAPHPSDIHLLYTEPK	28.708	28.8279	28.6889
Heat shock protein 75 kDa, mitochondrial	TRAP1	Q12931	10131	Mitochondrion {ECO:0000269|PubMed:23564345}. Mitochondrion inner membrane {ECO:0000269|PubMed:23564345}. Mitochondrion matrix {ECO:0000269|PubMed:23564345}.	0	Chaperone that expresses an ATPase activity. Involved in maintaining mitochondrial function and polarization, downstream of PINK1 and mitochondrial complex I. Is a negative regulator of mitochondrial respiration able to modulate the balance between oxidative phosphorylation and aerobic glycolysis. The impact of TRAP1 on mitochondrial respiration is probably mediated by modulation of mitochondrial…	Matrix	Protein import, sorting and homeostasis > Protein homeostasis > Chaperones	ELGSSVALYSR	24.2406	25.1475	24.752
Elongation factor Tu, mitochondrial	TUFM	P49411	7284	Mitochondrion {ECO:0000269|PubMed:22749352}.	0	Promotes the GTP-dependent binding of aminoacyl-tRNA to the A-site of ribosomes during protein biosynthesis. Plays also a role in the regulation of autophagy and innate immunity. Recruits ATG5-ATG12 and NLRX1 at mitochondria and serves as a checkpoint of the RIG-I/DDX58-MAVS pathway. In turn, inhibits RLR-mediated type I interferon while promoting autophagy. {ECO:0000269|PubMed:22749352, ECO:0000…	Matrix	Mitochondrial central dogma > Translation > Translation factors	ELLTEFGYKGEETPVIVGSALCALEGR	22.6586	23.3248	21.7434
Elongation factor Tu, mitochondrial	TUFM	P49411	7284	Mitochondrion {ECO:0000269|PubMed:22749352}.	0	Promotes the GTP-dependent binding of aminoacyl-tRNA to the A-site of ribosomes during protein biosynthesis. Plays also a role in the regulation of autophagy and innate immunity. Recruits ATG5-ATG12 and NLRX1 at mitochondria and serves as a checkpoint of the RIG-I/DDX58-MAVS pathway. In turn, inhibits RLR-mediated type I interferon while promoting autophagy. {ECO:0000269|PubMed:22749352, ECO:0000…	Matrix	Mitochondrial central dogma > Translation > Translation factors	ELLTEFGYKGEETPVIVGSALCALEGRDPELGLK	21.6633	22.1058
Magnesium transporter MRS2 homolog, mitochondrial	MRS2	Q9HD23	57380	Mitochondrion inner membrane {ECO:0000269|PubMed:11401429, ECO:0000305|PubMed:18384665}; Multi-pass membrane protein {ECO:0000305}.	340..360; /note="Helical"; /evidence="ECO:0000255"; 373..393; /note="Helical"; /evidence="ECO:0000255"	Magnesium transporter that mediates the influx of magnesium into the mitochondrial matrix (PubMed:11401429, PubMed:18384665). Required for normal expression of the mitochondrial respiratory complex I subunits (PubMed:18384665). {ECO:0000269|PubMed:11401429, ECO:0000269|PubMed:18384665}.	MIM	Small molecule transport | Signaling	ELPSQLSGEGQLVTYPLPFEFR		22.6244	21.8406
Neugrin	NGRN	Q9NPE2	51335	Nucleus {ECO:0000269|PubMed:11118320}. Secreted {ECO:0000305}. Mitochondrion membrane {ECO:0000269|PubMed:27667664}.	0	Plays an essential role in mitochondrial ribosome biogenesis. As a component of a functional protein-RNA module, consisting of RCC1L, NGRN, RPUSD3, RPUSD4, TRUB2, FASTKD2 and 16S mitochondrial ribosomal RNA (16S mt-rRNA), controls 16S mt-rRNA abundance and is required for intra-mitochondrial translation of core subunits of the oxidative phosphorylation system. {ECO:0000269|PubMed:27667664}.	Matrix	Mitochondrial central dogma > mtRNA metabolism > mt-rRNA modifications | Mitochondrial central dogma > Translation > Mitochondrial ribosome assembly	ELQKYSSDSESPR	21.5852		21.4449
Valine--tRNA ligase, mitochondrial	VARS2	Q5ST30	57176	Mitochondrion {ECO:0000305}.	0	0	Matrix	Mitochondrial central dogma > Translation > mt-tRNA synthetases	ELVLYEIPTKPGEK	25.5028	25.691	25.0967
DNA-directed RNA polymerase, mitochondrial	POLRMT	O00411	5442	Mitochondrion {ECO:0000269|PubMed:23283301, ECO:0000269|PubMed:29445193}.	0	DNA-dependent RNA polymerase catalyzes the transcription of mitochondrial DNA into RNA using the four ribonucleoside triphosphates as substrates (PubMed:21278163). Component of the mitochondrial transcription initiation complex, composed at least of TFB2M, TFAM and POLRMT that is required for basal transcription of mitochondrial DNA (PubMed:29149603). In this complex, TFAM recruits POLRMT to a sp…	Matrix	Mitochondrial central dogma > mtDNA maintenance > mtDNA replication | Mitochondrial central dogma > mtDNA maintenance > mtDNA nucleoid | Mitochondrial central dogma > mtRNA metabolism > Transcription	ELVYVLFMVK	18.9916
Phosphatidate cytidylyltransferase, mitochondrial	TAMM41	Q96BW9	132001	Mitochondrion inner membrane {ECO:0000250|UniProtKB:D3ZKT0}; Peripheral membrane protein {ECO:0000250|UniProtKB:D3ZKT0}; Matrix side {ECO:0000250|UniProtKB:P53230}.	0	Catalyzes the conversion of phosphatidic acid (PA) to CDP-diacylglycerol (CDP-DAG), an essential intermediate in the synthesis of phosphatidylglycerol, cardiolipin and phosphatidylinositol. {ECO:0000250|UniProtKB:D3ZKT0}.	MIM	Metabolism > Lipid metabolism > Cardiolipin synthesis | Metabolism > Lipid metabolism > Phospholipid metabolism	ELYGSILQENPQVVYK	24.8439	25.3139	23.0443
Transcription factor A, mitochondrial	TFAM	Q00059	7019	Mitochondrion {ECO:0000269|PubMed:1737790, ECO:0000269|PubMed:18063578, ECO:0000269|PubMed:22841477, ECO:0000269|PubMed:29445193}. Mitochondrion matrix, mitochondrion nucleoid {ECO:0000269|PubMed:18063578}.	0	Binds to the mitochondrial light strand promoter and functions in mitochondrial transcription regulation (PubMed:29445193, PubMed:32183942). Component of the mitochondrial transcription initiation complex, composed at least of TFB2M, TFAM and POLRMT that is required for basal transcription of mitochondrial DNA (PubMed:29149603). In this complex, TFAM recruits POLRMT to a specific promoter whereas…	Matrix	Mitochondrial central dogma > mtDNA maintenance > mtDNA replication | Mitochondrial central dogma > mtDNA maintenance > mtDNA nucleoid | Mitochondrial central dogma > mtRNA metabolism > Transcription	ELYIQHAK	25.7862	25.9354	24.4728
Transcription factor A, mitochondrial	TFAM	Q00059	7019	Mitochondrion {ECO:0000269|PubMed:1737790, ECO:0000269|PubMed:18063578, ECO:0000269|PubMed:22841477, ECO:0000269|PubMed:29445193}. Mitochondrion matrix, mitochondrion nucleoid {ECO:0000269|PubMed:18063578}.	0	Binds to the mitochondrial light strand promoter and functions in mitochondrial transcription regulation (PubMed:29445193, PubMed:32183942). Component of the mitochondrial transcription initiation complex, composed at least of TFB2M, TFAM and POLRMT that is required for basal transcription of mitochondrial DNA (PubMed:29149603). In this complex, TFAM recruits POLRMT to a specific promoter whereas…	Matrix	Mitochondrial central dogma > mtDNA maintenance > mtDNA replication | Mitochondrial central dogma > mtDNA maintenance > mtDNA nucleoid | Mitochondrial central dogma > mtRNA metabolism > Transcription	ELYIQHAKEDETR	24.9909	25.1033	23.9217
Ethylmalonyl-CoA decarboxylase	ECHDC1	Q9NTX5	55862	Cytoplasm, cytosol {ECO:0000305|PubMed:22016388}.	0	Decarboxylates ethylmalonyl-CoA, a potentially toxic metabolite, to form butyryl-CoA, suggesting it might be involved in metabolite proofreading (PubMed:22016388). Also has methylmalonyl-CoA decarboxylase activity at lower level (By similarity). {ECO:0000250|UniProtKB:Q9D9V3, ECO:0000269|PubMed:22016388}.	unknown	Metabolism > Lipid metabolism	ELYLEEALQNER	24.3975	24.7563	24.7316
FAD synthase	FLAD1	Q8NFF5	80308	[Isoform 1]: Mitochondrion matrix {ECO:0000269|PubMed:20060505}.; [Isoform 2]: Cytoplasm.	0	Catalyzes the adenylation of flavin mononucleotide (FMN) to form flavin adenine dinucleotide (FAD) coenzyme. {ECO:0000269|PubMed:16643857, ECO:0000269|PubMed:27259049}.	Matrix	Metabolism > Vitamin metabolism > Vitamin B2 metabolism	ELYVAADEASIAPILAEAQAHFGR	22.2617	21.6154
Mitochondrial-processing peptidase subunit beta	PMPCB	O75439	9512	Mitochondrion matrix {ECO:0000269|PubMed:22354088}.	0	Catalytic subunit of the essential mitochondrial processing protease (MPP), which cleaves the mitochondrial sequence off newly imported precursors proteins (PubMed:29576218) (Probable). Preferentially, cleaves after an arginine at position P2 (By similarity). Required for PINK1 turnover by coupling PINK1 mitochondrial import and cleavage, which results in subsequent PINK1 proteolysis (PubMed:2235…	Matrix	Protein import, sorting and homeostasis > Protein import and sorting > Preprotein cleavage | Protein import, sorting and homeostasis > Protein homeostasis > Proteases	EMQEVETNLQEVVFDYLHATAYQNTALGR	23.1021	24.3448	24.7739
Mitochondrial-processing peptidase subunit beta	PMPCB	O75439	9512	Mitochondrion matrix {ECO:0000269|PubMed:22354088}.	0	Catalytic subunit of the essential mitochondrial processing protease (MPP), which cleaves the mitochondrial sequence off newly imported precursors proteins (PubMed:29576218) (Probable). Preferentially, cleaves after an arginine at position P2 (By similarity). Required for PINK1 turnover by coupling PINK1 mitochondrial import and cleavage, which results in subsequent PINK1 proteolysis (PubMed:2235…	Matrix	Protein import, sorting and homeostasis > Protein import and sorting > Preprotein cleavage | Protein import, sorting and homeostasis > Protein homeostasis > Proteases	EMQEVETNLQEVVFDYLHATAYQNTALGR	23.7161	23.9676	23.9997
Mitochondrial-processing peptidase subunit beta	PMPCB	O75439	9512	Mitochondrion matrix {ECO:0000269|PubMed:22354088}.	0	Catalytic subunit of the essential mitochondrial processing protease (MPP), which cleaves the mitochondrial sequence off newly imported precursors proteins (PubMed:29576218) (Probable). Preferentially, cleaves after an arginine at position P2 (By similarity). Required for PINK1 turnover by coupling PINK1 mitochondrial import and cleavage, which results in subsequent PINK1 proteolysis (PubMed:2235…	Matrix	Protein import, sorting and homeostasis > Protein import and sorting > Preprotein cleavage | Protein import, sorting and homeostasis > Protein homeostasis > Proteases	EMQEVETNLQEVVFDYLHATAYQNTALGR	25.9159	26.1657	26.276
Mitochondrial-processing peptidase subunit beta	PMPCB	O75439	9512	Mitochondrion matrix {ECO:0000269|PubMed:22354088}.	0	Catalytic subunit of the essential mitochondrial processing protease (MPP), which cleaves the mitochondrial sequence off newly imported precursors proteins (PubMed:29576218) (Probable). Preferentially, cleaves after an arginine at position P2 (By similarity). Required for PINK1 turnover by coupling PINK1 mitochondrial import and cleavage, which results in subsequent PINK1 proteolysis (PubMed:2235…	Matrix	Protein import, sorting and homeostasis > Protein import and sorting > Preprotein cleavage | Protein import, sorting and homeostasis > Protein homeostasis > Proteases	EMQEVETNLQEVVFDYLHATAYQNTALGR			21.1969
Enoyl-CoA hydratase, mitochondrial	ECHS1	P30084	1892	Mitochondrion matrix.	0	Straight-chain enoyl-CoA thioesters from C4 up to at least C16 are processed, although with decreasing catalytic rate. Has high substrate specificity for crotonyl-CoA and moderate specificity for acryloyl-CoA, 3-methylcrotonyl-CoA and methacrylyl-CoA. It is noteworthy that binds tiglyl-CoA, but hydrates only a small amount of this substrate. {ECO:0000269|PubMed:26251176}.	Matrix	Metabolism > Lipid metabolism > Fatty acid oxidation | Metabolism > Amino acid metabolism > Branched-chain amino acid metabolism | Metabolism > Amino acid metabolism > Lysine metabolism	EMQNLSFQDCYSSK	24.7171	24.0728	24.5146
Isocitrate dehydrogenase [NAD] subunit alpha, mitochondrial	IDH3A	P50213	3419	Mitochondrion.	0	Catalytic subunit of the enzyme which catalyzes the decarboxylation of isocitrate (ICT) into alpha-ketoglutarate. The heterodimer composed of the alpha (IDH3A) and beta (IDH3B) subunits and the heterodimer composed of the alpha (IDH3A) and gamma (IDH3G) subunits, have considerable basal activity but the full activity of the heterotetramer (containing two subunits of IDH3A, one of IDH3B and one of…	Matrix	Metabolism > Carbohydrate metabolism > TCA cycle	ENTEGEYSGIEHVIVDGVVQSIK	22.8369
ATP-dependent RNA helicase DHX30	DHX30	Q7L2E3	22907	Cytoplasm {ECO:0000269|PubMed:29100085}. Mitochondrion {ECO:0000269|PubMed:16825194, ECO:0000269|PubMed:29100085}. Mitochondrion matrix, mitochondrion nucleoid {ECO:0000269|PubMed:16825194, ECO:0000269|PubMed:18063578, ECO:0000269|PubMed:25683715}. Note=Localizes to mitochondrial RNA granules found in close proximity to the mitochondrial nucleoids (PubMed:16825194, PubMed:25683715). Relocalizes t…	0	RNA-dependent helicase (PubMed:29100085). Plays an important role in the assembly of the mitochondrial large ribosomal subunit (PubMed:25683715, PubMed:29100085). Required for optimal function of the zinc-finger antiviral protein ZC3HAV1 (By similarity). Associates with mitochondrial DNA (PubMed:18063578). Involved in nervous system development and differentiation through its involvement in the u…	Matrix	Mitochondrial central dogma > mtRNA metabolism > mtRNA granules | Mitochondrial central dogma > Translation > Mitochondrial ribosome assembly	ENYLEENLLYAPSLR	22.1182	22.8473	21.7932
NADH dehydrogenase [ubiquinone] iron-sulfur protein 8, mitochondrial	NDUFS8	O00217	4728	Mitochondrion inner membrane {ECO:0000305|PubMed:12611891, ECO:0000305|PubMed:9666055}; Peripheral membrane protein {ECO:0000250|UniProtKB:P42028}; Matrix side {ECO:0000250|UniProtKB:P42028}.	0	Core subunit of the mitochondrial membrane respiratory chain NADH dehydrogenase (Complex I) which catalyzes electron transfer from NADH through the respiratory chain, using ubiquinone as an electron acceptor (PubMed:22499348). Essential for the catalytic activity and assembly of complex I (PubMed:22499348). {ECO:0000269|PubMed:22499348}.	MIM	OXPHOS > Complex I > CI subunits | Metabolism > Metals and cofactors > Fe-S-containing proteins | OXPHOS > OXPHOS subunits	EPATINYPFEK	25.1545	25.1451	24.7859
Succinate dehydrogenase [ubiquinone] flavoprotein subunit, mitochondrial	SDHA	P31040	6389	Mitochondrion inner membrane {ECO:0000250|UniProtKB:Q0QF01}; Peripheral membrane protein {ECO:0000250|UniProtKB:Q0QF01}; Matrix side {ECO:0000250|UniProtKB:Q0QF01}.	0	Flavoprotein (FP) subunit of succinate dehydrogenase (SDH) that is involved in complex II of the mitochondrial electron transport chain and is responsible for transferring electrons from succinate to ubiquinone (coenzyme Q) (PubMed:24781757). Can act as a tumor suppressor (PubMed:20484225). {ECO:0000269|PubMed:20484225, ECO:0000305|PubMed:24781757}.	MIM	OXPHOS > Complex II > CII subunits | Metabolism > Carbohydrate metabolism > TCA cycle | OXPHOS > OXPHOS subunits	EPIPVLPTVHYNMGGIPTNYK		24.2471
Succinate dehydrogenase [ubiquinone] flavoprotein subunit, mitochondrial	SDHA	P31040	6389	Mitochondrion inner membrane {ECO:0000250|UniProtKB:Q0QF01}; Peripheral membrane protein {ECO:0000250|UniProtKB:Q0QF01}; Matrix side {ECO:0000250|UniProtKB:Q0QF01}.	0	Flavoprotein (FP) subunit of succinate dehydrogenase (SDH) that is involved in complex II of the mitochondrial electron transport chain and is responsible for transferring electrons from succinate to ubiquinone (coenzyme Q) (PubMed:24781757). Can act as a tumor suppressor (PubMed:20484225). {ECO:0000269|PubMed:20484225, ECO:0000305|PubMed:24781757}.	MIM	OXPHOS > Complex II > CII subunits | Metabolism > Carbohydrate metabolism > TCA cycle | OXPHOS > OXPHOS subunits	EPIPVLPTVHYNMGGIPTNYK	24.8734	24.6277	25.2893
Acyl-coenzyme A diphosphatase NUDT19	NUDT19	A8MXV4	390916	Peroxisome {ECO:0000250}.	0	Coenzyme A diphosphatase that mediates the hydrolysis of a wide range of CoA esters, including choloyl-CoA and branched-chain fatty-acyl-CoA esters. At low substrate concentrations medium and long-chain fatty-acyl-CoA esters are the primary substrates (By similarity). {ECO:0000250}.	Matrix	Metabolism > Metals and cofactors > Coenzyme A metabolism	EPPPVYPDLAEVVGYQWSSPSEATESFLSK	25.6914	25.9678	25.9761
Acyl-coenzyme A diphosphatase NUDT19	NUDT19	A8MXV4	390916	Peroxisome {ECO:0000250}.	0	Coenzyme A diphosphatase that mediates the hydrolysis of a wide range of CoA esters, including choloyl-CoA and branched-chain fatty-acyl-CoA esters. At low substrate concentrations medium and long-chain fatty-acyl-CoA esters are the primary substrates (By similarity). {ECO:0000250}.	Matrix	Metabolism > Metals and cofactors > Coenzyme A metabolism	EPPPVYPDLAEVVGYQWSSPSEATESFLSK		22.1403	21.8069
Large ribosomal subunit protein mL38	MRPL38	Q96DV4	64978	Mitochondrion {ECO:0000269|PubMed:25278503, ECO:0000269|PubMed:25838379, ECO:0000269|PubMed:28892042}.	0	0	Matrix	Mitochondrial central dogma > Translation > Mitochondrial ribosome	EPVFEFVRPPPYHPK	25.3664	25.4423	25.4009
ATPase inhibitor, mitochondrial	ATP5IF1	Q9UII2	93974	Mitochondrion {ECO:0000269|PubMed:12110673}.	0	Endogenous F(1)F(o)-ATPase inhibitor limiting ATP depletion when the mitochondrial membrane potential falls below a threshold and the F(1)F(o)-ATP synthase starts hydrolyzing ATP to pump protons out of the mitochondrial matrix. Required to avoid the consumption of cellular ATP when the F(1)F(o)-ATP synthase enzyme acts as an ATP hydrolase. Indirectly acts as a regulator of heme synthesis in eryth…	Matrix	OXPHOS > Complex V > CV subunits | OXPHOS > OXPHOS subunits	EQAEEERYFR	29.3514	29.5742	29.6069
Small ribosomal subunit protein mS27	MRPS27	Q92552	23107	Cytoplasm {ECO:0000269|PubMed:28714366}. Mitochondrion {ECO:0000269|PubMed:22841715, ECO:0000269|PubMed:25838379}.	0	RNA-binding component of the mitochondrial small ribosomal subunit (mt-SSU) that plays a role in mitochondrial protein synthesis (PubMed:22841715). Stimulates mitochondrial mRNA translation of subunit components of the mitochondrial electron transport chain (PubMed:22841715). Binds to the mitochondrial 12S rRNA (12S mt-rRNA) and tRNA(Glu) (PubMed:22841715). Involved also in positive regulation of…	Matrix	Mitochondrial central dogma > Translation > Mitochondrial ribosome	EQAKQEYQAQK	26.5121	26.7443	26.5962
NADH dehydrogenase [ubiquinone] 1 alpha subcomplex assembly factor 4	NDUFAF4	Q9P032	29078	Mitochondrion {ECO:0000269|PubMed:18179882}. Membrane {ECO:0000305}; Lipid-anchor {ECO:0000305}.	0	Involved in the assembly of mitochondrial NADH:ubiquinone oxidoreductase complex (complex I) (PubMed:18179882, PubMed:28853723). May be involved in cell proliferation and survival of hormone-dependent tumor cells. May be a regulator of breast tumor cell invasion. {ECO:0000269|PubMed:14871833, ECO:0000269|PubMed:17001319, ECO:0000269|PubMed:18179882, ECO:0000269|PubMed:28853723}.	MIM	OXPHOS > Complex I > CI assembly factors | OXPHOS > OXPHOS assembly factors	EQISLYPEVK	27.7347	27.9802	27.8651
Isocitrate dehydrogenase [NAD] subunit beta, mitochondrial	IDH3B	O43837	3420	Mitochondrion.	0	Plays a structural role to facilitate the assembly and ensure the full activity of the enzyme catalyzing the decarboxylation of isocitrate (ICT) into alpha-ketoglutarate. The heterodimer composed of the alpha (IDH3A) and beta (IDH3B) subunits and the heterodimer composed of the alpha (IDH3A) and gamma (IDH3G) subunits, have considerable basal activity but the full activity of the heterotetramer (…	Matrix	Metabolism > Carbohydrate metabolism > TCA cycle	EQTEGEYSSLEHESAR	25.1729	25.2588	24.1646
Mitochondrial-processing peptidase subunit beta	PMPCB	O75439	9512	Mitochondrion matrix {ECO:0000269|PubMed:22354088}.	0	Catalytic subunit of the essential mitochondrial processing protease (MPP), which cleaves the mitochondrial sequence off newly imported precursors proteins (PubMed:29576218) (Probable). Preferentially, cleaves after an arginine at position P2 (By similarity). Required for PINK1 turnover by coupling PINK1 mitochondrial import and cleavage, which results in subsequent PINK1 proteolysis (PubMed:2235…	Matrix	Protein import, sorting and homeostasis > Protein import and sorting > Preprotein cleavage | Protein import, sorting and homeostasis > Protein homeostasis > Proteases	EQTVYYAK	22.7672	23.3153
Cytochrome b-c1 complex subunit 7	UQCRB	P14927	7381	Mitochondrion inner membrane {ECO:0000250|UniProtKB:P00128}; Peripheral membrane protein {ECO:0000250|UniProtKB:P00128}; Matrix side {ECO:0000250|UniProtKB:P00128}.	0	Component of the ubiquinol-cytochrome c oxidoreductase, a multisubunit transmembrane complex that is part of the mitochondrial electron transport chain which drives oxidative phosphorylation. The respiratory chain contains 3 multisubunit complexes succinate dehydrogenase (complex II, CII), ubiquinol-cytochrome c oxidoreductase (cytochrome b-c1 complex, complex III, CIII) and cytochrome c oxidase …	MIM	OXPHOS > Complex III > CIII subunits | OXPHOS > OXPHOS subunits	EQWTKYEEENFYLEPYLK	25.0923	25.3814	25.0836
Nitric oxide-associated protein 1	NOA1	Q8NC60	84273	Mitochondrion inner membrane {ECO:0000269|PubMed:19103604}; Peripheral membrane protein {ECO:0000269|PubMed:19103604}; Matrix side {ECO:0000269|PubMed:19103604}.	0	Involved in regulation of mitochondrial protein translation and respiration. Plays a role in mitochondria-mediated cell death. May act as a scaffolding protein or stabilizer of respiratory chain supercomplexes. Binds GTP. {ECO:0000269|PubMed:19103604}.	MIM	Mitochondrial central dogma > mtRNA metabolism > mtRNA granules | Mitochondrial central dogma > Translation > Mitochondrial ribosome assembly	EQYLELVSAALR	20.754	21.3837	22.0738
AFG3-like protein 2	AFG3L2	Q9Y4W6	10939	Mitochondrion {ECO:0000269|PubMed:10395799, ECO:0000269|PubMed:22354088}. Mitochondrion inner membrane {ECO:0000250|UniProtKB:Q8JZQ2}; Multi-pass membrane protein {ECO:0000255}.	143..163; /note="Helical"; /evidence="ECO:0000255"; 251..271; /note="Helical"; /evidence="ECO:0000255"	ATP-dependent protease which is essential for axonal and neuron development. In neurons, mediates degradation of SMDT1/EMRE before its assembly with the uniporter complex, limiting the availability of SMDT1/EMRE for MCU assembly and promoting efficient assembly of gatekeeper subunits with MCU (PubMed:27642048). Required for paraplegin (SPG7) maturation (PubMed:30252181). After its cleavage by mit…	MIM	Protein import, sorting and homeostasis > Protein homeostasis > Proteases	EQYLYTK	25.1726	25.3526	22.3109
Large ribosomal subunit protein bL28m	MRPL28	Q13084	10573	Mitochondrion {ECO:0000269|PubMed:25278503, ECO:0000269|PubMed:28892042}.	0	0	Matrix	Mitochondrial central dogma > Translation > Mitochondrial ribosome	ERVEDVPIPIYFPPESQR	25.1193	25.3548	24.8538
[Pyruvate dehydrogenase (acetyl-transferring)] kinase isozyme 1, mitochondrial	PDK1	Q15118	5163	Mitochondrion matrix {ECO:0000269|PubMed:22195962}.	0	Kinase that plays a key role in regulation of glucose and fatty acid metabolism and homeostasis via phosphorylation of the pyruvate dehydrogenase subunits PDHA1 and PDHA2. This inhibits pyruvate dehydrogenase activity, and thereby regulates metabolite flux through the tricarboxylic acid cycle, down-regulates aerobic respiration and inhibits the formation of acetyl-coenzyme A from pyruvate. Plays …	Matrix	Metabolism > Carbohydrate metabolism > Pyruvate metabolism	ESFGVDPVTSQNVQYFLDR	22.2288	22.8157	23.2397
NAD(P) transhydrogenase, mitochondrial	NNT	Q13423	23530	Mitochondrion inner membrane {ECO:0000305}; Multi-pass membrane protein {ECO:0000305}; Matrix side {ECO:0000305}.	475..493; /note="Helical"; /evidence="ECO:0000255"; 501..521; /note="Helical"; /evidence="ECO:0000255"; 527..546; /note="Helical"; /evidence="ECO:0000255"; 558..578; /note="Helical"; /evidence="ECO:0000255"; 596..616; /note="Helical"; /evidence="ECO:0000255"; 622..642; /note="Helical"; /evidence="ECO:0000255"; 646..666; /note="Helical"; /evidence="ECO:0000255"; 672..691; /note="Helical"; /evidenc…	The transhydrogenation between NADH and NADP is coupled to respiration and ATP hydrolysis and functions as a proton pump across the membrane (By similarity). May play a role in reactive oxygen species (ROS) detoxification in the adrenal gland (PubMed:22634753). {ECO:0000250|UniProtKB:P07001, ECO:0000269|PubMed:22634753}.	MIM	Metabolism > Metals and cofactors > NAD biosynthesis and metabolism	ESGEGQGGYAK	28.5564	28.9718	28.5185
Bridge-like lipid transfer protein family member 3B	BLTP3B	A0JNW5	23074	Cytoplasm, cytosol {ECO:0000269|PubMed:20163565}. Early endosome {ECO:0000269|PubMed:20163565}. Note=Primarily cytosolic. Recruited to early endosomes following STX6 overexpression. Overexpression of both STX6 and UHRF1BP1L results in aberrant tubulation of endosomal membranes. {ECO:0000269|PubMed:20163565}.	0	0	#N/A	#N/A	ESNRRITGGAMQLSFTQLTIDYYPYHK	25.856	25.2731
Oligoribonuclease, mitochondrial	REXO2	Q9Y3B8	25996	[Isoform 1]: Mitochondrion intermembrane space. Mitochondrion matrix.; [Isoform 2]: Nucleus.; [Isoform 3]: Cytoplasm.	0	3'-to-5' exoribonuclease specific for small oligoribonucleotides. Active on small (primarily </=5 nucleotides in length) single-stranded RNA and DNA oligomers. May have a role in cellular nucleotide recycling. {ECO:0000269|PubMed:23741365}.	Matrix	Mitochondrial central dogma > mtRNA metabolism > mtRNA stability and decay	ESTITLQQAEYEFLSFVR	23.9732	23.6464	23.4472
Cytochrome c oxidase subunit 3	MT-CO3	P00414	4514	Mitochondrion inner membrane {ECO:0000269|PubMed:30030519}; Multi-pass membrane protein {ECO:0000269|PubMed:30030519}.	16..34; /note="Helical; Name=I"; /evidence="ECO:0000250|UniProtKB:P00415"; 41..66; /note="Helical; Name=II"; /evidence="ECO:0000250|UniProtKB:P00415"; 73..105; /note="Helical; Name=III"; /evidence="ECO:0000250|UniProtKB:P00415"; 129..152; /note="Helical; Name=IV"; /evidence="ECO:0000250|UniProtKB:P00415"; 156..183; /note="Helical; Name=V"; /evidence="ECO:0000250|UniProtKB:P00415"; 191..223; /note…	Component of the cytochrome c oxidase, the last enzyme in the mitochondrial electron transport chain which drives oxidative phosphorylation. The respiratory chain contains 3 multisubunit complexes succinate dehydrogenase (complex II, CII), ubiquinol-cytochrome c oxidoreductase (cytochrome b-c1 complex, complex III, CIII) and cytochrome c oxidase (complex IV, CIV), that cooperate to transfer elect…	MIM	OXPHOS > Complex IV > CIV subunits | OXPHOS > OXPHOS subunits	ESTYQGHHTPPVQK	22.2953	24.1865	23.6403
Stress-70 protein, mitochondrial	HSPA9	P38646	3313	Mitochondrion {ECO:0000269|PubMed:22002106, ECO:0000269|PubMed:26702583}. Nucleus, nucleolus {ECO:0000269|PubMed:22002106}.	0	Chaperone protein which plays an important role in mitochondrial iron-sulfur cluster (ISC) biogenesis. Interacts with and stabilizes ISC cluster assembly proteins FXN, NFU1, NFS1 and ISCU (PubMed:26702583). Regulates erythropoiesis via stabilization of ISC assembly (PubMed:21123823, PubMed:26702583). May play a role in the control of cell proliferation and cellular aging (By similarity). {ECO:000…	Matrix	Metabolism > Metals and cofactors > Fe-S cluster biosynthesis	ETAENYLGHTAK	25.2584	24.1952	24.9757
Fumarate hydratase, mitochondrial	FH	P07954	2271	[Isoform Mitochondrial]: Mitochondrion {ECO:0000269|PubMed:27037871}.; [Isoform Cytoplasmic]: Cytoplasm, cytosol {ECO:0000269|PubMed:20231875, ECO:0000269|PubMed:22509282, ECO:0000269|PubMed:26237645, ECO:0000269|PubMed:27037871}. Nucleus {ECO:0000269|PubMed:20231875, ECO:0000269|PubMed:26237645}. Chromosome {ECO:0000269|PubMed:26237645}. Note=Translocates to the nucleus in response to DNA damage…	0	Catalyzes the reversible stereospecific interconversion of fumarate to L-malate (PubMed:30761759). Experiments in other species have demonstrated that specific isoforms of this protein act in defined pathways and favor one direction over the other (Probable). {ECO:0000269|PubMed:30761759, ECO:0000305}.; [Isoform Mitochondrial]: Catalyzes the hydration of fumarate to L-malate in the tricarboxylic …	Matrix	Metabolism > Carbohydrate metabolism > TCA cycle	ETAIELGYLTAEQFDEWVKPK	24.6771	24.6361	24.7621
Mitochondrial nucleoid-associated protein 1	MTNAP1	Q9BSJ5	55028	Membrane {ECO:0000305}; Single-pass membrane protein {ECO:0000305}.	553..573; /note="Helical"; /evidence="ECO:0000255"	0	#N/A	#N/A	ETTYQFHSVSQSSSQSLASLATTFLQEK	22.5713	23.7173	23.605
GrpE protein homolog 1, mitochondrial	GRPEL1	Q9HAV7	80273	Mitochondrion matrix {ECO:0000269|PubMed:11311562}.	0	Essential component of the PAM complex, a complex required for the translocation of transit peptide-containing proteins from the inner membrane into the mitochondrial matrix in an ATP-dependent manner (By similarity). Seems to control the nucleotide-dependent binding of mitochondrial HSP70 to substrate proteins (PubMed:11311562). {ECO:0000250|UniProtKB:P38523, ECO:0000269|PubMed:11311562}.	Matrix	Protein import, sorting and homeostasis > Protein import and sorting > Import motor | Metabolism > Metals and cofactors > Fe-S cluster biosynthesis	ETVEKYKR		23.0307	22.9316
Large ribosomal subunit protein mL37	MRPL37	Q9BZE1	51253	Mitochondrion {ECO:0000269|PubMed:25278503, ECO:0000269|PubMed:25838379, ECO:0000269|PubMed:28892042}.	0	0	Matrix	Mitochondrial central dogma > Translation > Mitochondrial ribosome	ETYCPVIVDNLIQLCK	21.5117		21.5009
ATP synthase mitochondrial F1 complex assembly factor 1	ATPAF1	Q5TC12	64756	Mitochondrion {ECO:0000250}.	0	May play an essential role for the assembly of the mitochondrial F1-F0 complex. {ECO:0000250}.	Matrix	OXPHOS > Complex V > CV assembly factors | OXPHOS > OXPHOS assembly factors	ETYGLVETFNLRPNEFK		24.0007
Succinate--CoA ligase [GDP-forming] subunit beta, mitochondrial	SUCLG2	Q96I99	8801	Mitochondrion {ECO:0000255|HAMAP-Rule:MF_03221}.	0	GTP-specific succinyl-CoA synthetase functions in the citric acid cycle (TCA), coupling the hydrolysis of succinyl-CoA to the synthesis of GTP and thus represents the only step of substrate-level phosphorylation in the TCA. The beta subunit provides nucleotide specificity of the enzyme and binds the substrate succinate, while the binding sites for coenzyme A and phosphate are found in the alpha s…	Matrix	Metabolism > Carbohydrate metabolism > TCA cycle | Metabolism > Carbohydrate metabolism > Itaconate metabolism | Metabolism > Nucleotide metabolism > Nucleotide synthesis and processing	ETYLAILMDR	22.0599	22.4413	22.0565
Small ribosomal subunit protein uS9m	MRPS9	P82933	64965	Mitochondrion {ECO:0000269|PubMed:25838379}.	0	0	Matrix	Mitochondrial central dogma > mtRNA metabolism > mtRNA granules | Mitochondrial central dogma > Translation > Mitochondrial ribosome	ETYTEDFIK	24.2539	24.2396	23.8029
Small ribosomal subunit protein uS9m	MRPS9	P82933	64965	Mitochondrion {ECO:0000269|PubMed:25838379}.	0	0	Matrix	Mitochondrial central dogma > mtRNA metabolism > mtRNA granules | Mitochondrial central dogma > Translation > Mitochondrial ribosome	ETYTEDFIKK	27.1988	27.1547	27.2206
NADH dehydrogenase [ubiquinone] 1 alpha subcomplex assembly factor 2	NDUFAF2	Q8N183	91942	Mitochondrion {ECO:0000269|PubMed:15774466}.	0	Acts as a molecular chaperone for mitochondrial complex I assembly (PubMed:16200211, PubMed:19384974). Complex I functions in the transfer of electrons from NADH to the respiratory chain. The immediate electron acceptor for the enzyme is believed to be ubiquinone (PubMed:16200211, PubMed:27626371). {ECO:0000269|PubMed:16200211, ECO:0000269|PubMed:19384974, ECO:0000269|PubMed:27626371}.	MIM	OXPHOS > Complex I > CI assembly factors | OXPHOS > OXPHOS assembly factors	EVDYEAGDIPTEWEAWIR	23.5164	24.2436	23.5323
Cytochrome b-c1 complex subunit 1, mitochondrial	UQCRC1	P31930	7384	Mitochondrion inner membrane {ECO:0000250|UniProtKB:P07256}; Peripheral membrane protein {ECO:0000250|UniProtKB:P07256}; Matrix side {ECO:0000250|UniProtKB:P07256}.	0	Component of the ubiquinol-cytochrome c oxidoreductase, a multisubunit transmembrane complex that is part of the mitochondrial electron transport chain which drives oxidative phosphorylation. The respiratory chain contains 3 multisubunit complexes succinate dehydrogenase (complex II, CII), ubiquinol-cytochrome c oxidoreductase (cytochrome b-c1 complex, complex III, CIII) and cytochrome c oxidase …	MIM	Protein import, sorting and homeostasis > Protein import and sorting > Preprotein cleavage | OXPHOS > Complex III > CIII subunits | OXPHOS > OXPHOS subunits	EVESMGAHLNAYSTR	24.3329	24.7048	24.7459
Cytochrome b-c1 complex subunit 1, mitochondrial	UQCRC1	P31930	7384	Mitochondrion inner membrane {ECO:0000250|UniProtKB:P07256}; Peripheral membrane protein {ECO:0000250|UniProtKB:P07256}; Matrix side {ECO:0000250|UniProtKB:P07256}.	0	Component of the ubiquinol-cytochrome c oxidoreductase, a multisubunit transmembrane complex that is part of the mitochondrial electron transport chain which drives oxidative phosphorylation. The respiratory chain contains 3 multisubunit complexes succinate dehydrogenase (complex II, CII), ubiquinol-cytochrome c oxidoreductase (cytochrome b-c1 complex, complex III, CIII) and cytochrome c oxidase …	MIM	Protein import, sorting and homeostasis > Protein import and sorting > Preprotein cleavage | OXPHOS > Complex III > CIII subunits | OXPHOS > OXPHOS subunits	EVESMGAHLNAYSTR	27.3724	27.1741	27.1383
Alpha-aminoadipic semialdehyde synthase, mitochondrial	AASS	Q9UDR5	10157	Mitochondrion {ECO:0000250}.	0	Bifunctional enzyme that catalyzes the first two steps in lysine degradation. The N-terminal and the C-terminal contain lysine-ketoglutarate reductase and saccharopine dehydrogenase activity, respectively.	Matrix	Metabolism > Amino acid metabolism > Lysine metabolism	EVGATIESYISYCGGLPAPEHSNNPLR	25.81	26.3063	26.0094
Paraplegin	SPG7	Q9UQ90	6687	Mitochondrion inner membrane {ECO:0000269|PubMed:9635427}; Multi-pass membrane protein {ECO:0000255}.	145..165; /note="Helical"; /evidence="ECO:0000255"; 249..269; /note="Helical"; /evidence="ECO:0000255"	ATP-dependent zinc metalloprotease. Plays a role in the formation and regulation of the mitochondrial permeability transition pore (mPTP) and its proteolytic activity is dispensable for this function (PubMed:26387735). {ECO:0000269|PubMed:26387735, ECO:0000305}.	MIM	Protein import, sorting and homeostasis > Protein homeostasis > Proteases	EVINYEDIEALIGPPPHGPK	21.0708	21.8152	22.1055
Trifunctional enzyme subunit beta, mitochondrial	HADHB	P55084	3032	Mitochondrion {ECO:0000269|PubMed:21527675}. Mitochondrion inner membrane {ECO:0000269|PubMed:21527675}. Mitochondrion outer membrane {ECO:0000269|PubMed:21527675}. Endoplasmic reticulum {ECO:0000269|PubMed:21527675}. Note=Protein stability and association with membranes require HADHA. {ECO:0000269|PubMed:29915090}.	0	Mitochondrial trifunctional enzyme catalyzes the last three of the four reactions of the mitochondrial beta-oxidation pathway (PubMed:8135828, PubMed:29915090, PubMed:30850536). The mitochondrial beta-oxidation pathway is the major energy-producing process in tissues and is performed through four consecutive reactions breaking down fatty acids into acetyl-CoA (PubMed:29915090). Among the enzymes …	MIM	Metabolism > Carbohydrate metabolism > Ketone metabolism | Metabolism > Lipid metabolism > Fatty acid oxidation | Metabolism > Amino acid metabolism > Lysine metabolism	EVVDYIIFGTVIQEVK	21.3215	21.2248	20.8114
Dihydrolipoyllysine-residue succinyltransferase component of 2-oxoglutarate dehydrogenase complex, mitochondrial	DLST	P36957	1743	Mitochondrion matrix {ECO:0000305|PubMed:29211711}. Nucleus {ECO:0000269|PubMed:29211711}. Note=Mainly localizes in the mitochondrion. A small fraction localizes to the nucleus, where the 2-oxoglutarate dehydrogenase complex is required for histone succinylation. {ECO:0000269|PubMed:29211711}.	0	Dihydrolipoamide succinyltransferase (E2) component of the 2-oxoglutarate dehydrogenase complex. The 2-oxoglutarate dehydrogenase complex catalyzes the overall conversion of 2-oxoglutarate to succinyl-CoA and CO(2). The 2-oxoglutarate dehydrogenase complex is mainly active in the mitochondrion (PubMed:29211711, PubMed:30929736). A fraction of the 2-oxoglutarate dehydrogenase complex also localize…	Matrix	Metabolism > Carbohydrate metabolism > TCA cycle | Metabolism > Amino acid metabolism > Lysine metabolism	EVVYRDYIDISVAVATPR	22.4528	22.4155	22.6641
Large ribosomal subunit protein bL27m	MRPL27	Q9P0M9	51264	Mitochondrion {ECO:0000269|PubMed:11279069, ECO:0000269|PubMed:25278503, ECO:0000269|PubMed:25838379, ECO:0000269|PubMed:28892042}.	0	0	Matrix	Mitochondrial central dogma > Translation > Mitochondrial ribosome	EVYVPHPR	23.8164	24.3465	24.8884
Heat shock protein 75 kDa, mitochondrial	TRAP1	Q12931	10131	Mitochondrion {ECO:0000269|PubMed:23564345}. Mitochondrion inner membrane {ECO:0000269|PubMed:23564345}. Mitochondrion matrix {ECO:0000269|PubMed:23564345}.	0	Chaperone that expresses an ATPase activity. Involved in maintaining mitochondrial function and polarization, downstream of PINK1 and mitochondrial complex I. Is a negative regulator of mitochondrial respiration able to modulate the balance between oxidative phosphorylation and aerobic glycolysis. The impact of TRAP1 on mitochondrial respiration is probably mediated by modulation of mitochondrial…	Matrix	Protein import, sorting and homeostasis > Protein homeostasis > Chaperones	EWQHEEFYRYVAQAHDKPR	23.7908	24.0446	25.027
Large ribosomal subunit protein mL64	GADD45GIP1	Q8TAE8	90480	Mitochondrion {ECO:0000269|PubMed:22453275, ECO:0000269|PubMed:25278503, ECO:0000269|PubMed:25838379, ECO:0000269|PubMed:28892042}. Nucleus {ECO:0000269|PubMed:12482659}. Note=Using N-terminally tagged constructs, has been found in the nucleus (PubMed:12482659). C-terminally tagged constructs are targeted exclusively to mitochondria (PubMed:22453275). This discrepancy may be explained by masking …	0	Acts as a negative regulator of G1 to S cell cycle phase progression by inhibiting cyclin-dependent kinases. Inhibitory effects are additive with GADD45 proteins but occurs also in the absence of GADD45 proteins. Acts as a repressor of the orphan nuclear receptor NR4A1 by inhibiting AB domain-mediated transcriptional activity. May be involved in the hormone-mediated regulation of NR4A1 transcript…	Matrix	Mitochondrial central dogma > Translation > Mitochondrial ribosome	EWYPSLATMQESLR		22.8036	22.927
Large ribosomal subunit protein mL64	GADD45GIP1	Q8TAE8	90480	Mitochondrion {ECO:0000269|PubMed:22453275, ECO:0000269|PubMed:25278503, ECO:0000269|PubMed:25838379, ECO:0000269|PubMed:28892042}. Nucleus {ECO:0000269|PubMed:12482659}. Note=Using N-terminally tagged constructs, has been found in the nucleus (PubMed:12482659). C-terminally tagged constructs are targeted exclusively to mitochondria (PubMed:22453275). This discrepancy may be explained by masking …	0	Acts as a negative regulator of G1 to S cell cycle phase progression by inhibiting cyclin-dependent kinases. Inhibitory effects are additive with GADD45 proteins but occurs also in the absence of GADD45 proteins. Acts as a repressor of the orphan nuclear receptor NR4A1 by inhibiting AB domain-mediated transcriptional activity. May be involved in the hormone-mediated regulation of NR4A1 transcript…	Matrix	Mitochondrial central dogma > Translation > Mitochondrial ribosome	EWYPSLATMQESLR	26.1911	26.3773	26.5627
Peptide chain release factor 1-like, mitochondrial	MTRF1L	Q9UGC7	54516	Mitochondrion {ECO:0000269|PubMed:17803939}.	0	Mitochondrial peptide chain release factor that directs the termination of translation in response to the peptide chain termination codons UAA and UAG. {ECO:0000269|PubMed:17803939}.	Matrix	Mitochondrial central dogma > Translation > Translation factors	EYADYESLVEIISQKV	20.7718	21.965	21.7572
Large ribosomal subunit protein bL19m	MRPL19	P49406	9801	Mitochondrion {ECO:0000269|PubMed:10600119, ECO:0000269|PubMed:11543634, ECO:0000269|PubMed:25278503, ECO:0000269|PubMed:25838379, ECO:0000269|PubMed:28892042}.	0	0	Matrix	Mitochondrial central dogma > Translation > Mitochondrial ribosome	EYDTSKIEAAIWK	23.4442
Methylcrotonoyl-CoA carboxylase beta chain, mitochondrial	MCCC2	Q9HCC0	64087	Mitochondrion matrix {ECO:0000269|PubMed:11170888, ECO:0000269|PubMed:16023992}.	0	Carboxyltransferase subunit of the 3-methylcrotonyl-CoA carboxylase, an enzyme that catalyzes the conversion of 3-methylcrotonyl-CoA to 3-methylglutaconyl-CoA, a critical step for leucine and isovaleric acid catabolism. {ECO:0000269|PubMed:17360195}.	Matrix	Metabolism > Amino acid metabolism > Branched-chain amino acid metabolism	EYEAEGIAK	28.8133	28.9504	28.7546
UPF0598 protein C8orf82	C8orf82	Q6P1X6	414919	0	0	0	Matrix	0	EYFYYVDHQGQLFLDDSK			21.9819
Elongation factor G, mitochondrial	GFM1	Q96RP9	85476	Mitochondrion {ECO:0000255|HAMAP-Rule:MF_03061}.	0	Mitochondrial GTPase that catalyzes the GTP-dependent ribosomal translocation step during translation elongation. During this step, the ribosome changes from the pre-translocational (PRE) to the post-translocational (POST) state as the newly formed A-site-bound peptidyl-tRNA and P-site-bound deacylated tRNA move to the P and E sites, respectively. Catalyzes the coordinated movement of the two tRN…	Matrix	Mitochondrial central dogma > Translation > Translation factors	EYGCPCITGKPK	26.4905	25.8767	25.7986
Small ribosomal subunit protein mS39	PTCD3	Q96EY7	55037	Mitochondrion {ECO:0000269|PubMed:19427859, ECO:0000269|PubMed:23908630}.	0	Mitochondrial RNA-binding protein that has a role in mitochondrial translation. {ECO:0000269|PubMed:19427859}.	Matrix	Mitochondrial central dogma > Translation > Mitochondrial ribosome | Mitochondrial central dogma > Translation > Mitochondrial ribosome assembly	EYGHTFR	23.2577	23.5918	22.6906
Ribosome-releasing factor 2, mitochondrial	GFM2	Q969S9	84340	Mitochondrion {ECO:0000255|HAMAP-Rule:MF_03059}.	0	Mitochondrial GTPase that mediates the disassembly of ribosomes from messenger RNA at the termination of mitochondrial protein biosynthesis. Acts in collaboration with MRRF. GTP hydrolysis follows the ribosome disassembly and probably occurs on the ribosome large subunit. Not involved in the GTP-dependent ribosomal translocation step during translation elongation. {ECO:0000255|HAMAP-Rule:MF_03059…	Matrix	Mitochondrial central dogma > Translation > Translation factors	EYGLETYLGPLQVAYR		20.7578	22.0838
2-oxoisovalerate dehydrogenase subunit beta, mitochondrial	BCKDHB	P21953	594	Mitochondrion matrix.	0	The branched-chain alpha-keto dehydrogenase complex catalyzes the overall conversion of alpha-keto acids to acyl-CoA and CO(2). It contains multiple copies of three enzymatic components: branched-chain alpha-keto acid decarboxylase (E1), lipoamide acyltransferase (E2) and lipoamide dehydrogenase (E3).	MIM	Metabolism > Amino acid metabolism > Branched-chain amino acid metabolism | Metabolism > Amino acid metabolism > Branched-chain amino acid dehydrogenase complex	EYGQTQK		25.0268
Ornithine aminotransferase, mitochondrial	OAT	P04181	4942	Mitochondrion matrix {ECO:0000269|PubMed:23076989}.	0	0	Matrix	Metabolism > Amino acid metabolism > Proline metabolism	EYKYGAHNYHPLPVALER	24.7969	26.1556	24.8722
NADH dehydrogenase [ubiquinone] 1 beta subcomplex subunit 4	NDUFB4	O95168	4710	Mitochondrion inner membrane {ECO:0000305|PubMed:12611891}; Single-pass membrane protein {ECO:0000255}; Matrix side {ECO:0000305}.	88..105; /note="Helical"; /evidence="ECO:0000255"	Accessory subunit of the mitochondrial membrane respiratory chain NADH dehydrogenase (Complex I), that is believed not to be involved in catalysis. Complex I functions in the transfer of electrons from NADH to the respiratory chain. The immediate electron acceptor for the enzyme is believed to be ubiquinone. {ECO:0000269|PubMed:27626371}.	MIM	OXPHOS > Complex I > CI subunits | OXPHOS > OXPHOS subunits	EYLLQYNDPNRR	23.8445	24.39	23.4144
ATP-dependent RNA helicase DHX30	DHX30	Q7L2E3	22907	Cytoplasm {ECO:0000269|PubMed:29100085}. Mitochondrion {ECO:0000269|PubMed:16825194, ECO:0000269|PubMed:29100085}. Mitochondrion matrix, mitochondrion nucleoid {ECO:0000269|PubMed:16825194, ECO:0000269|PubMed:18063578, ECO:0000269|PubMed:25683715}. Note=Localizes to mitochondrial RNA granules found in close proximity to the mitochondrial nucleoids (PubMed:16825194, PubMed:25683715). Relocalizes t…	0	RNA-dependent helicase (PubMed:29100085). Plays an important role in the assembly of the mitochondrial large ribosomal subunit (PubMed:25683715, PubMed:29100085). Required for optimal function of the zinc-finger antiviral protein ZC3HAV1 (By similarity). Associates with mitochondrial DNA (PubMed:18063578). Involved in nervous system development and differentiation through its involvement in the u…	Matrix	Mitochondrial central dogma > mtRNA metabolism > mtRNA granules | Mitochondrial central dogma > Translation > Mitochondrial ribosome assembly	EYLTTLGQR	26.8989	26.9357	26.8992
2-methoxy-6-polyprenyl-1,4-benzoquinol methylase, mitochondrial	COQ5	Q5HYK3	84274	Mitochondrion inner membrane {ECO:0000255|HAMAP-Rule:MF_03191, ECO:0000269|PubMed:25152161}; Peripheral membrane protein {ECO:0000255|HAMAP-Rule:MF_03191, ECO:0000269|PubMed:25152161}; Matrix side {ECO:0000255|HAMAP-Rule:MF_03191, ECO:0000269|PubMed:25152161}.	0	Methyltransferase required for the conversion of 2-polyprenyl-6-methoxy-1,4-benzoquinol (DDMQH2) to 2-polyprenyl-3-methyl-6-methoxy-1,4-benzoquinol (DMQH2). {ECO:0000255|HAMAP-Rule:MF_03191}.	MIM	Metabolism > Metals and cofactors > Coenzyme Q metabolism	EYQNEEDSLGGSR	23.7064	22.915	23.4268
Serine hydroxymethyltransferase, mitochondrial	SHMT2	P34897	6472	Mitochondrion {ECO:0000269|PubMed:21876188, ECO:0000269|PubMed:24075985}. Mitochondrion matrix, mitochondrion nucleoid {ECO:0000269|PubMed:18063578}. Mitochondrion inner membrane {ECO:0000269|PubMed:21876188}. Cytoplasm {ECO:0000269|PubMed:24075985}. Nucleus {ECO:0000269|PubMed:24075985}. Note=Mainly localizes in the mitochondrion. Also found in the cytoplasm and nucleus as part of the BRISC comp…	0	Catalyzes the cleavage of serine to glycine accompanied with the production of 5,10-methylenetetrahydrofolate, an essential intermediate for purine biosynthesis (PubMed:24075985, PubMed:29364879, PubMed:25619277). Serine provides the major source of folate one-carbon in cells by catalyzing the transfer of one carbon from serine to tetrahydrofolate (PubMed:25619277). Contributes to the de novo mit…	Matrix	Metabolism > Amino acid metabolism > Serine metabolism | Metabolism > Amino acid metabolism > Glycine metabolism | Metabolism > Vitamin metabolism > Folate and 1-C metabolism	EYSLQVLK	22.7695
Mitochondrial genome maintenance exonuclease 1	MGME1	Q9BQP7	92667	Mitochondrion {ECO:0000255|HAMAP-Rule:MF_03030, ECO:0000269|PubMed:23313956, ECO:0000269|PubMed:23358826}.	0	Metal-dependent single-stranded DNA (ssDNA) exonuclease involved in mitochondrial genome maintenance. Has preference for 5'-3' exonuclease activity but is also capable of endoduclease activity on linear substrates. Necessary for maintenance of proper 7S DNA levels. Probably involved in mitochondrial DNA (mtDNA) repair, possibly via the processing of displaced DNA containing Okazaki fragments duri…	Matrix	Mitochondrial central dogma > mtDNA maintenance > mtDNA replication | Mitochondrial central dogma > mtDNA maintenance > mtDNA stability and decay	EYTSNVFLQGK		21.7978
Delta-1-pyrroline-5-carboxylate synthase	ALDH18A1	P54886	5832	Mitochondrion inner membrane {ECO:0000269|PubMed:26297558, ECO:0000269|PubMed:26320891}.	0	Bifunctional enzyme that converts glutamate to glutamate 5-semialdehyde, an intermediate in the biosynthesis of proline, ornithine and arginine. {ECO:0000269|PubMed:10037775, ECO:0000269|PubMed:11092761, ECO:0000269|PubMed:26297558, ECO:0000269|PubMed:26320891}.	Matrix	Metabolism > Amino acid metabolism > Proline metabolism	FASYLTFSPSEVK	26.7352	27.6139	27.2513
Tubulin alpha-4A chain	TUBA4A	P68366	7277	Cytoplasm, cytoskeleton.	0	Tubulin is the major constituent of microtubules. It binds two moles of GTP, one at an exchangeable site on the beta chain and one at a non-exchangeable site on the alpha chain.	#N/A	#N/A	FDGALNVDLTEFQTNLVPYPR		21.7016	21.4274
NADH dehydrogenase [ubiquinone] iron-sulfur protein 3, mitochondrial	NDUFS3	O75489	4722	Mitochondrion inner membrane {ECO:0000269|PubMed:18826940, ECO:0000305|PubMed:12611891, ECO:0000305|PubMed:17209039}; Peripheral membrane protein {ECO:0000305|PubMed:18826940}; Matrix side {ECO:0000269|PubMed:18826940}.	0	Core subunit of the mitochondrial membrane respiratory chain NADH dehydrogenase (Complex I) which catalyzes electron transfer from NADH through the respiratory chain, using ubiquinone as an electron acceptor (PubMed:14729820, PubMed:30140060). Essential for the catalytic activity and assembly of complex I (PubMed:14729820, PubMed:24028823, PubMed:30140060). {ECO:0000269|PubMed:14729820, ECO:00002…	MIM	OXPHOS > Complex I > CI subunits | OXPHOS > OXPHOS subunits	FDLNSPWEAFPVYR	24.2635	24.5563	24.7329
GrpE protein homolog 1, mitochondrial	GRPEL1	Q9HAV7	80273	Mitochondrion matrix {ECO:0000269|PubMed:11311562}.	0	Essential component of the PAM complex, a complex required for the translocation of transit peptide-containing proteins from the inner membrane into the mitochondrial matrix in an ATP-dependent manner (By similarity). Seems to control the nucleotide-dependent binding of mitochondrial HSP70 to substrate proteins (PubMed:11311562). {ECO:0000250|UniProtKB:P38523, ECO:0000269|PubMed:11311562}.	Matrix	Protein import, sorting and homeostasis > Protein import and sorting > Import motor | Metabolism > Metals and cofactors > Fe-S cluster biosynthesis	FDPYEHEALFHTPVEGK	28.6327	29.3863	28.6399
[Pyruvate dehydrogenase (acetyl-transferring)] kinase isozyme 3, mitochondrial	PDK3	Q15120	5165	Mitochondrion matrix.	0	Inhibits pyruvate dehydrogenase activity by phosphorylation of the E1 subunit PDHA1, and thereby regulates glucose metabolism and aerobic respiration. Can also phosphorylate PDHA2. Decreases glucose utilization and increases fat metabolism in response to prolonged fasting, and as adaptation to a high-fat diet. Plays a role in glucose homeostasis and in maintaining normal blood glucose levels in f…	Matrix	Metabolism > Carbohydrate metabolism > Pyruvate metabolism	FGFDPFISTNIQYFLDR	20.5335	20.7837	20.447
Elongation factor Tu, mitochondrial	TUFM	P49411	7284	Mitochondrion {ECO:0000269|PubMed:22749352}.	0	Promotes the GTP-dependent binding of aminoacyl-tRNA to the A-site of ribosomes during protein biosynthesis. Plays also a role in the regulation of autophagy and innate immunity. Recruits ATG5-ATG12 and NLRX1 at mitochondria and serves as a checkpoint of the RIG-I/DDX58-MAVS pathway. In turn, inhibits RLR-mediated type I interferon while promoting autophagy. {ECO:0000269|PubMed:22749352, ECO:0000…	Matrix	Mitochondrial central dogma > Translation > Translation factors	FKKYEEIDNAPEER	26.051	26.4771	25.1631
Nitric oxide-associated protein 1	NOA1	Q8NC60	84273	Mitochondrion inner membrane {ECO:0000269|PubMed:19103604}; Peripheral membrane protein {ECO:0000269|PubMed:19103604}; Matrix side {ECO:0000269|PubMed:19103604}.	0	Involved in regulation of mitochondrial protein translation and respiration. Plays a role in mitochondria-mediated cell death. May act as a scaffolding protein or stabilizer of respiratory chain supercomplexes. Binds GTP. {ECO:0000269|PubMed:19103604}.	MIM	Mitochondrial central dogma > mtRNA metabolism > mtRNA granules | Mitochondrial central dogma > Translation > Mitochondrial ribosome assembly	FLFPEYILDPEPQPTR	20.9647
Succinate dehydrogenase assembly factor 3, mitochondrial	SDHAF3	Q9NRP4	57001	Mitochondrion matrix {ECO:0000250|UniProtKB:Q04401}.	0	Plays an essential role in the assembly of succinate dehydrogenase (SDH), an enzyme complex (also referred to as respiratory complex II) that is a component of both the tricarboxylic acid (TCA) cycle and the mitochondrial electron transport chain, and which couples the oxidation of succinate to fumarate with the reduction of ubiquinone (coenzyme Q) to ubiquinol. Promotes maturation of the iron-su…	Matrix	OXPHOS > Complex II > CII assembly factors | OXPHOS > OXPHOS assembly factors	FLQEWEVYATALLQQANENR		21.2457	21.4074
Atypical kinase COQ8A, mitochondrial	COQ8A	Q8NI60	56997	Mitochondrion {ECO:0000269|PubMed:11888884, ECO:0000269|PubMed:25498144}. Membrane {ECO:0000255}; Single-pass membrane protein {ECO:0000255, ECO:0000305|PubMed:25216398}.	214..230; /note="Helical"; /evidence="ECO:0000255, ECO:0000305|PubMed:25216398"	Atypical kinase involved in the biosynthesis of coenzyme Q, also named ubiquinone, an essential lipid-soluble electron transporter for aerobic cellular respiration (PubMed:25498144, PubMed:21296186, PubMed:25540914, PubMed:27499294). Its substrate specificity is unclear: does not show any protein kinase activity (PubMed:25498144, PubMed:27499294). Probably acts as a small molecule kinase, possibl…	MIM	Metabolism > Metals and cofactors > Coenzyme Q metabolism	FLTGYEVK	22.8479	24.0459	22.7866
Aconitate hydratase, mitochondrial	ACO2	Q99798	50	Mitochondrion {ECO:0000250|UniProtKB:P16276}.	0	Catalyzes the isomerization of citrate to isocitrate via cis-aconitate. {ECO:0000250|UniProtKB:P16276}.	Matrix	Metabolism > Carbohydrate metabolism > TCA cycle | Metabolism > Metals and cofactors > Fe-S-containing proteins	FNPETDYLTGTDGK	23.9395	22.54	22.5253
Aconitate hydratase, mitochondrial	ACO2	Q99798	50	Mitochondrion {ECO:0000250|UniProtKB:P16276}.	0	Catalyzes the isomerization of citrate to isocitrate via cis-aconitate. {ECO:0000250|UniProtKB:P16276}.	Matrix	Metabolism > Carbohydrate metabolism > TCA cycle | Metabolism > Metals and cofactors > Fe-S-containing proteins	FNPETDYLTGTDGKK	26.0349	26.2066	25.683
FAD-dependent oxidoreductase domain-containing protein 1	FOXRED1	Q96CU9	55572	Mitochondrion inner membrane {ECO:0000269|PubMed:20858599, ECO:0000305|PubMed:25678554}; Single-pass membrane protein {ECO:0000255}. Note=According to a report, it is associated with the matrix face of the mitochondrial inner membrane and does not contain any transmembrane region. However, one transmembrane domain is clearly predicted by different methods (Probable). {ECO:0000305|PubMed:25678554}.	62..82; /note="Helical"; /evidence="ECO:0000255"	Required for the assembly of the mitochondrial membrane respiratory chain NADH dehydrogenase (Complex I) (PubMed:20858599, PubMed:25678554). Involved in mid-late stages of complex I assembly (PubMed:25678554). {ECO:0000269|PubMed:20858599, ECO:0000269|PubMed:25678554}.	MIM	OXPHOS > Complex I > CI assembly factors | OXPHOS > OXPHOS assembly factors	FNPSGYLLLASEK	22.7279	22.8864	23.1881
Methylmalonyl-CoA mutase, mitochondrial	MMUT	P22033	4594	Mitochondrion matrix {ECO:0000269|PubMed:24458}. Mitochondrion {ECO:0000269|PubMed:28943303}. Cytoplasm {ECO:0000269|PubMed:28943303}.	0	Catalyzes the reversible isomerization of methylmalonyl-CoA (MMCoA) (generated from branched-chain amino acid metabolism and degradation of dietary odd chain fatty acids and cholesterol) to succinyl-CoA (3-carboxypropionyl-CoA), a key intermediate of the tricarboxylic acid cycle. {ECO:0000269|PubMed:1346616, ECO:0000269|PubMed:1978672, ECO:0000269|PubMed:21138732, ECO:0000269|PubMed:24458, ECO:00…	Matrix	Metabolism > Carbohydrate metabolism > Propanoate metabolism | Metabolism > Lipid metabolism > Fatty acid oxidation | Metabolism > Vitamin metabolism > Vitamin B12 metabolism	FNSISISGYHMQEAGADAILELAYTLADGLEYSR		21.611
Alpha-aminoadipic semialdehyde synthase, mitochondrial	AASS	Q9UDR5	10157	Mitochondrion {ECO:0000250}.	0	Bifunctional enzyme that catalyzes the first two steps in lysine degradation. The N-terminal and the C-terminal contain lysine-ketoglutarate reductase and saccharopine dehydrogenase activity, respectively.	Matrix	Metabolism > Amino acid metabolism > Lysine metabolism	FNTDIAPYTTCLINGIYWEQNTPR	21.5288	21.0043	21.355
NADH dehydrogenase [ubiquinone] 1 alpha subcomplex subunit 12	NDUFA12	Q9UI09	55967	Mitochondrion inner membrane {ECO:0000305|PubMed:12611891}; Peripheral membrane protein {ECO:0000255}; Matrix side {ECO:0000305}.	0	Accessory subunit of the mitochondrial membrane respiratory chain NADH dehydrogenase (Complex I), that is believed not to be involved in catalysis. Complex I functions in the transfer of electrons from NADH to the respiratory chain. The immediate electron acceptor for the enzyme is believed to be ubiquinone. {ECO:0000269|PubMed:27626371}.	MIM	OXPHOS > Complex I > CI subunits | OXPHOS > OXPHOS subunits	FNVTGTPEQYVPYSTTR		22.7992
Polyribonucleotide nucleotidyltransferase 1, mitochondrial	PNPT1	Q8TCS8	87178	Cytoplasm {ECO:0000269|PubMed:16055741}. Mitochondrion matrix {ECO:0000269|PubMed:12798676, ECO:0000269|PubMed:16055741}. Mitochondrion intermembrane space {ECO:0000269|PubMed:16966381}; Peripheral membrane protein {ECO:0000269|PubMed:16966381}.	0	RNA-binding protein implicated in numerous RNA metabolic processes. Catalyzes the phosphorolysis of single-stranded polyribonucleotides processively in the 3'-to-5' direction. Mitochondrial intermembrane factor with RNA-processing exoribonulease activity. Component of the mitochondrial degradosome (mtEXO) complex, that degrades 3' overhang double-stranded RNA with a 3'-to-5' directionality in an …	Matrix|IMS	Mitochondrial central dogma > mtRNA metabolism > mtRNA stability and decay	FPEADPYEIIESFNVVAK	24.4989	24.2193	24.2664
Branched-chain alpha-ketoacid dehydrogenase kinase	BCKDK	O14874	10295	Mitochondrion matrix. Mitochondrion {ECO:0000269|PubMed:24449431}.	0	Catalyzes the phosphorylation and inactivation of the branched-chain alpha-ketoacid dehydrogenase complex, the key regulatory enzyme of the valine, leucine and isoleucine catabolic pathways. Key enzyme that regulate the activity state of the BCKD complex. {ECO:0000269|PubMed:24449431}.	Matrix	Metabolism > Amino acid metabolism > Branched-chain amino acid metabolism | Metabolism > Amino acid metabolism > Branched-chain amino acid dehydrogenase complex	FPFIPMPLDYILPELLK		21.6669	21.2075
Small ribosomal subunit protein mS37	CHCHD1	Q96BP2	118487	Mitochondrion {ECO:0000269|PubMed:23908630}. Nucleus {ECO:0000269|PubMed:15177562}.	0	0	MIM	Mitochondrial central dogma > Translation > Mitochondrial ribosome	FPNKPYLS	24.051	23.9959	23.8185
Monofunctional C1-tetrahydrofolate synthase, mitochondrial	MTHFD1L	Q6UB35	25902	Mitochondrion {ECO:0000269|PubMed:12937168}.	0	May provide the missing metabolic reaction required to link the mitochondria and the cytoplasm in the mammalian model of one-carbon folate metabolism in embryonic an transformed cells complementing thus the enzymatic activities of MTHFD2. {ECO:0000250, ECO:0000269|PubMed:16171773}.	Matrix	Metabolism > Vitamin metabolism > Folate and 1-C metabolism	FQFLYDVQVPIVDK	22.0128	22.1571	21.1122
Bifunctional coenzyme A synthase	COASY	Q13057	80347	Cytoplasm {ECO:0000269|PubMed:24360804}. Mitochondrion matrix {ECO:0000269|PubMed:24360804}. Note=The protein is mainly present in the mitochondrial matrix, probably anchored to the inner mitochondrial membrane, but is also present in cell lysate. {ECO:0000269|PubMed:24360804}.	0	Bifunctional enzyme that catalyzes the fourth and fifth sequential steps of CoA biosynthetic pathway. The fourth reaction is catalyzed by the phosphopantetheine adenylyltransferase, coded by the coaD domain; the fifth reaction is catalyzed by the dephospho-CoA kinase, coded by the coaE domain. May act as a point of CoA biosynthesis regulation. {ECO:0000269|PubMed:11923312, ECO:0000269|PubMed:2436…	Matrix	Metabolism > Metals and cofactors > Coenzyme A metabolism	FRLENDLEELALYQIQLLK	20.2798	20.8127	20.8117
Queuine tRNA-ribosyltransferase catalytic subunit 1	QTRT1	Q9BXR0	81890	Cytoplasm {ECO:0000255|HAMAP-Rule:MF_03218}. Mitochondrion outer membrane {ECO:0000255|HAMAP-Rule:MF_03218}; Peripheral membrane protein {ECO:0000255|HAMAP-Rule:MF_03218}; Cytoplasmic side {ECO:0000255|HAMAP-Rule:MF_03218}. Note=Weakly associates with mitochondria, possibly via QTRT2. {ECO:0000255|HAMAP-Rule:MF_03218}.	0	Catalytic subunit of the queuine tRNA-ribosyltransferase (TGT) that catalyzes the base-exchange of a guanine (G) residue with queuine (Q) at position 34 (anticodon wobble position) in tRNAs with GU(N) anticodons (tRNA-Asp, -Asn, -His and -Tyr), resulting in the hypermodified nucleoside queuosine (7-(((4,5-cis-dihydroxy-2-cyclopenten-1-yl)amino)methyl)-7-deazaguanosine) (PubMed:11255023, PubMed:20…	Matrix	Mitochondrial central dogma > mtRNA metabolism > mt-tRNA modifications	FRSPYDGNETLLSPEK			22.2597
Small ribosomal subunit protein uS11m	MRPS11	P82912	64963	Mitochondrion {ECO:0000269|PubMed:25838379}.	0	0	Matrix	Mitochondrial central dogma > Translation > Mitochondrial ribosome	FSIYPPIPGEESSLR	24.7322	24.8027	25.0155
DnaJ homolog subfamily A member 3, mitochondrial	DNAJA3	Q96EY1	9093	Mitochondrion matrix. Cytoplasm, cytosol {ECO:0000250}. Cell junction, synapse, postsynaptic cell membrane {ECO:0000250}; Peripheral membrane protein {ECO:0000250}. Note=Recruited to the postsynaptic cell membrane of the neuromuscular junction through interaction with MUSK. {ECO:0000250}.	0	Modulates apoptotic signal transduction or effector structures within the mitochondrial matrix. Affect cytochrome C release from the mitochondria and caspase 3 activation, but not caspase 8 activation. Isoform 1 increases apoptosis triggered by both TNF and the DNA-damaging agent mytomycin C; in sharp contrast, isoform 2 suppresses apoptosis. Can modulate IFN-gamma-mediated transcriptional activi…	Matrix	Protein import, sorting and homeostasis > Protein homeostasis > Chaperones	FSQLAEAYEVLSDEVK	23.4855	23.629	23.275
DnaJ homolog subfamily A member 3, mitochondrial	DNAJA3	Q96EY1	9093	Mitochondrion matrix. Cytoplasm, cytosol {ECO:0000250}. Cell junction, synapse, postsynaptic cell membrane {ECO:0000250}; Peripheral membrane protein {ECO:0000250}. Note=Recruited to the postsynaptic cell membrane of the neuromuscular junction through interaction with MUSK. {ECO:0000250}.	0	Modulates apoptotic signal transduction or effector structures within the mitochondrial matrix. Affect cytochrome C release from the mitochondria and caspase 3 activation, but not caspase 8 activation. Isoform 1 increases apoptosis triggered by both TNF and the DNA-damaging agent mytomycin C; in sharp contrast, isoform 2 suppresses apoptosis. Can modulate IFN-gamma-mediated transcriptional activi…	Matrix	Protein import, sorting and homeostasis > Protein homeostasis > Chaperones	FSQLAEAYEVLSDEVKR	23.2316	23.3525	23.5007
Mitochondrial-processing peptidase subunit alpha	PMPCA	Q10713	23203	Mitochondrion matrix {ECO:0000250|UniProtKB:P20069}. Mitochondrion inner membrane {ECO:0000269|PubMed:25808372}.	0	Substrate recognition and binding subunit of the essential mitochondrial processing protease (MPP), which cleaves the mitochondrial sequence off newly imported precursors proteins. {ECO:0000269|PubMed:25808372}.	Matrix	Protein import, sorting and homeostasis > Protein import and sorting > Preprotein cleavage | Protein import, sorting and homeostasis > Protein homeostasis > Proteases	FSSGGAYPNIPLSSPLPGVPKPVFATVDGQEK	22.5579	23.6067	23.1441
Pseudouridylate synthase TRUB1	TRUB1	Q8WWH5	142940	Nucleus {ECO:0000269|PubMed:28073919}. Cytoplasm, cytosol {ECO:0000269|PubMed:28073919}. Note=Catalyzes pseudouridylation of mRNAs in the nucleus. {ECO:0000269|PubMed:28073919}.	0	Pseudouridine synthase that catalyzes pseudouridylation of mRNAs (PubMed:28073919). Mediates pseudouridylation of mRNAs with the consensus sequence 5'-GUUCNANNC-3', harboring a stem-loop structure (PubMed:28073919). Constitutes the major pseudouridine synthase acting on mRNAs (PubMed:28073919). {ECO:0000269|PubMed:28073919}.	#N/A	#N/A	FTGNIMQVPPLYSALK	21.053	21.0177	21.2782
Pseudouridylate synthase TRUB1	TRUB1	Q8WWH5	142940	Nucleus {ECO:0000269|PubMed:28073919}. Cytoplasm, cytosol {ECO:0000269|PubMed:28073919}. Note=Catalyzes pseudouridylation of mRNAs in the nucleus. {ECO:0000269|PubMed:28073919}.	0	Pseudouridine synthase that catalyzes pseudouridylation of mRNAs (PubMed:28073919). Mediates pseudouridylation of mRNAs with the consensus sequence 5'-GUUCNANNC-3', harboring a stem-loop structure (PubMed:28073919). Constitutes the major pseudouridine synthase acting on mRNAs (PubMed:28073919). {ECO:0000269|PubMed:28073919}.	#N/A	#N/A	FTGNIMQVPPLYSALKK	21.7763	21.4796	22.253
Large ribosomal subunit protein mL45	MRPL45	Q9BRJ2	0	Mitochondrion {ECO:0000269|PubMed:25278503, ECO:0000269|PubMed:25838379, ECO:0000269|PubMed:28892042}.	0	0	#N/A	#N/A	FTPPIYQPK	27.1524	27.5753	27.2488
Trifunctional enzyme subunit alpha, mitochondrial	HADHA	P40939	3030	Mitochondrion {ECO:0000269|PubMed:29915090}. Mitochondrion inner membrane {ECO:0000269|PubMed:29915090}. Note=Protein stability and association with mitochondrion inner membrane do not require HADHB. {ECO:0000269|PubMed:29915090}.	0	Mitochondrial trifunctional enzyme catalyzes the last three of the four reactions of the mitochondrial beta-oxidation pathway (PubMed:8135828, PubMed:1550553, PubMed:29915090, PubMed:30850536). The mitochondrial beta-oxidation pathway is the major energy-producing process in tissues and is performed through four consecutive reactions breaking down fatty acids into acetyl-CoA (PubMed:29915090). Am…	MIM	Metabolism > Lipid metabolism > Fatty acid oxidation | Metabolism > Lipid metabolism > Cardiolipin synthesis | Metabolism > Amino acid metabolism > Branched-chain amino acid metabolism	FVDLYGAQK	24.9068	25.6697	25.0877
Small ribosomal subunit protein mS23	MRPS23	Q9Y3D9	51649	Mitochondrion {ECO:0000269|PubMed:25838379}.	0	0	Matrix	Mitochondrial central dogma > Translation > Mitochondrial ribosome	FVEKYTELQK			23.1263
Small ribosomal subunit protein bS16m	MRPS16	Q9Y3D3	51021	Mitochondrion {ECO:0000269|PubMed:25838379}.	0	0	Matrix	Mitochondrial central dogma > Translation > Mitochondrial ribosome	FVEQLGSYDPLPNSHGEK		24.0364	23.8186
Large ribosomal subunit protein mL49	MRPL49	Q13405	740	Mitochondrion {ECO:0000269|PubMed:25278503, ECO:0000269|PubMed:25838379, ECO:0000269|PubMed:28892042}.	0	0	Matrix	Mitochondrial central dogma > Translation > Mitochondrial ribosome	FVESVDEYQFVER	24.2147	24.3414	23.2835
Small ribosomal subunit protein mS25	MRPS25	P82663	64432	Mitochondrion {ECO:0000269|PubMed:25838379}.	0	0	Matrix	Mitochondrial central dogma > Translation > Mitochondrial ribosome	FVFFNIPQIQYK		20.2312	20.297
Polyribonucleotide nucleotidyltransferase 1, mitochondrial	PNPT1	Q8TCS8	87178	Cytoplasm {ECO:0000269|PubMed:16055741}. Mitochondrion matrix {ECO:0000269|PubMed:12798676, ECO:0000269|PubMed:16055741}. Mitochondrion intermembrane space {ECO:0000269|PubMed:16966381}; Peripheral membrane protein {ECO:0000269|PubMed:16966381}.	0	RNA-binding protein implicated in numerous RNA metabolic processes. Catalyzes the phosphorolysis of single-stranded polyribonucleotides processively in the 3'-to-5' direction. Mitochondrial intermembrane factor with RNA-processing exoribonulease activity. Component of the mitochondrial degradosome (mtEXO) complex, that degrades 3' overhang double-stranded RNA with a 3'-to-5' directionality in an …	Matrix|IMS	Mitochondrial central dogma > mtRNA metabolism > mtRNA stability and decay	FVGPGGYNLK	24.0561	24.2554	23.8591
Polyribonucleotide nucleotidyltransferase 1, mitochondrial	PNPT1	Q8TCS8	87178	Cytoplasm {ECO:0000269|PubMed:16055741}. Mitochondrion matrix {ECO:0000269|PubMed:12798676, ECO:0000269|PubMed:16055741}. Mitochondrion intermembrane space {ECO:0000269|PubMed:16966381}; Peripheral membrane protein {ECO:0000269|PubMed:16966381}.	0	RNA-binding protein implicated in numerous RNA metabolic processes. Catalyzes the phosphorolysis of single-stranded polyribonucleotides processively in the 3'-to-5' direction. Mitochondrial intermembrane factor with RNA-processing exoribonulease activity. Component of the mitochondrial degradosome (mtEXO) complex, that degrades 3' overhang double-stranded RNA with a 3'-to-5' directionality in an …	Matrix|IMS	Mitochondrial central dogma > mtRNA metabolism > mtRNA stability and decay	FVGPGGYNLKK	23.434		22.3894
Methionine--tRNA ligase, mitochondrial	MARS2	Q96GW9	92935	Mitochondrion matrix {ECO:0000305}.	0	0	Matrix	Mitochondrial central dogma > Translation > mt-tRNA synthetases	FYGHPCPFEGR	25.4244	25.9134	25.1663
[Pyruvate dehydrogenase [acetyl-transferring]]-phosphatase 1, mitochondrial	PDP1	Q9P0J1	54704	Mitochondrion matrix {ECO:0000250}.	0	Catalyzes the dephosphorylation and concomitant reactivation of the alpha subunit of the E1 component of the pyruvate dehydrogenase complex. {ECO:0000250}.	MIM	Metabolism > Carbohydrate metabolism > Pyruvate metabolism	FYLTPPQVNSILK		20.9798	20.7561
Small ribosomal subunit protein uS7m	MRPS7	Q9Y2R9	51081	Mitochondrion {ECO:0000269|PubMed:25838379}.	0	0	Matrix	Mitochondrial central dogma > mtRNA metabolism > mtRNA granules | Mitochondrial central dogma > Translation > Mitochondrial ribosome	FYQVPVPLPDR	24.1262	24.2958	23.9724
Small ribosomal subunit protein uS7m	MRPS7	Q9Y2R9	51081	Mitochondrion {ECO:0000269|PubMed:25838379}.	0	0	Matrix	Mitochondrial central dogma > mtRNA metabolism > mtRNA granules | Mitochondrial central dogma > Translation > Mitochondrial ribosome	FYQVPVPLPDRR	26.7132	26.6161	26.8976
Aspartate--tRNA ligase, mitochondrial	DARS2	Q6PI48	55157	Mitochondrion matrix {ECO:0000269|PubMed:15779907}.	0	0	Matrix	Mitochondrial central dogma > Translation > mt-tRNA synthetases	FYSLPQSPQQFK	23.3768	24.6673	23.9868
Small ribosomal subunit protein mS23	MRPS23	Q9Y3D9	51649	Mitochondrion {ECO:0000269|PubMed:25838379}.	0	0	Matrix	Mitochondrial central dogma > Translation > Mitochondrial ribosome	FYSVYGSGQR	23.0468	22.583
Succinyl-CoA:3-ketoacid coenzyme A transferase 1, mitochondrial	OXCT1	P55809	5019	Mitochondrion matrix.	0	Key enzyme for ketone body catabolism. Transfers the CoA moiety from succinate to acetoacetate. Formation of the enzyme-CoA intermediate proceeds via an unstable anhydride species formed between the carboxylate groups of the enzyme and substrate.	Matrix	Metabolism > Carbohydrate metabolism > Ketone metabolism	FYTDPVEAVK	24.552	23.0098
NADH dehydrogenase [ubiquinone] 1 alpha subcomplex subunit 6	NDUFA6	P56556	4700	Mitochondrion inner membrane {ECO:0000305|PubMed:12611891}; Peripheral membrane protein {ECO:0000305}; Matrix side {ECO:0000305}.	0	Accessory subunit of the mitochondrial membrane respiratory chain NADH dehydrogenase (Complex I), that is believed to be not involved in catalysis. Required for proper complex I assembly (PubMed:30245030). Complex I functions in the transfer of electrons from NADH to the respiratory chain. The immediate electron acceptor for the enzyme is believed to be ubiquinone. {ECO:0000269|PubMed:27626371, E…	MIM	OXPHOS > Complex I > CI subunits | OXPHOS > OXPHOS subunits	FYVGHDP	25.3538	24.3871	25.3603
Thymidylate kinase	DTYMK	P23919	1841	0	0	Catalyzes the conversion of dTMP to dTDP.	Matrix	Metabolism > Nucleotide metabolism > Nucleotide synthesis and processing	GAFGHERYENGAFQER		22.0448	22.2223
Large ribosomal subunit protein uL16m	MRPL16	Q9NX20	54948	Mitochondrion {ECO:0000269|PubMed:25278503, ECO:0000269|PubMed:25838379, ECO:0000269|PubMed:28892042}.	0	0	Matrix	Mitochondrial central dogma > Translation > Mitochondrial ribosome	GAIDHYVTPVK	25.3149	22.8325	24.4105
Neudesin	NENF	Q9UMX5	29937	Secreted, extracellular space {ECO:0000269|PubMed:31536960}. Mitochondrion {ECO:0000269|PubMed:31536960}. Endoplasmic reticulum {ECO:0000269|PubMed:31536960}. Note=Localized to mitochondria and endoplasmic reticulum by PINK1 and PARK7. {ECO:0000269|PubMed:31536960}.	0	Acts as a neurotrophic factor in postnatal mature neurons enhancing neuronal survival (PubMed:31536960). Promotes cell proliferation and neurogenesis in undifferentiated neural progenitor cells at the embryonic stage and inhibits differentiation of astrocytes (By similarity). Its neurotrophic activity is exerted via MAPK1/ERK2, MAPK3/ERK1 and AKT1/AKT pathways (By similarity). Neurotrophic activi…	#N/A	#N/A	GAPYNALTGK	23.2197	23.3461	24.0632
Alpha-aminoadipic semialdehyde synthase, mitochondrial	AASS	Q9UDR5	10157	Mitochondrion {ECO:0000250}.	0	Bifunctional enzyme that catalyzes the first two steps in lysine degradation. The N-terminal and the C-terminal contain lysine-ketoglutarate reductase and saccharopine dehydrogenase activity, respectively.	Matrix	Metabolism > Amino acid metabolism > Lysine metabolism	GAQAIFNELPCEYVEPHELK	22.2427	22.841
tRNA methyltransferase 10 homolog C	TRMT10C	Q7L0Y3	54931	Mitochondrion matrix, mitochondrion nucleoid {ECO:0000269|PubMed:18984158, ECO:0000269|PubMed:23473034, ECO:0000269|PubMed:24703694}.	0	Mitochondrial tRNA N(1)-methyltransferase involved in mitochondrial tRNA maturation (PubMed:18984158, PubMed:21593607, PubMed:23042678, PubMed:27132592). Component of mitochondrial ribonuclease P, a complex composed of TRMT10C/MRPP1, HSD17B10/MRPP2 and PRORP/MRPP3, which cleaves tRNA molecules in their 5'-ends (PubMed:18984158). Together with HSD17B10/MRPP2, forms a subcomplex of the mitochondria…	Matrix	Mitochondrial central dogma > mtRNA metabolism > mtRNA granules | Mitochondrial central dogma > mtRNA metabolism > Polycistronic mtRNA processing | Mitochondrial central dogma > mtRNA metabolism > mt-tRNA modifications	GAQAMQFGQPLVFDMAYENYMK	23.3541	23.0927	23.2782
Medium-chain acyl-CoA ligase ACSF2, mitochondrial	ACSF2	Q96CM8	80221	Mitochondrion {ECO:0000305}.	0	Acyl-CoA synthases catalyze the initial reaction in fatty acid metabolism, by forming a thioester with CoA (PubMed:17762044). Has some preference toward medium-chain substrates (PubMed:17762044). Plays a role in adipocyte differentiation (PubMed:16380219). {ECO:0000269|PubMed:16380219, ECO:0000269|PubMed:17762044}.	Matrix	Metabolism > Lipid metabolism > Fatty acid oxidation	GATLSHYNIVNNSNILGER		22.1293
Large ribosomal subunit protein mL54	MRPL54	Q6P161	116541	Mitochondrion {ECO:0000269|PubMed:25838379, ECO:0000269|PubMed:28892042}.	0	0	Matrix	Mitochondrial central dogma > Translation > Mitochondrial ribosome	GAVTSEALKDPDVCTDPVQLTTYAMGVNIYK	24.97	25.0382	25.9451
Leucine-rich PPR motif-containing protein, mitochondrial	LRPPRC	P42704	10128	Mitochondrion. Nucleus, nucleoplasm. Nucleus inner membrane. Nucleus outer membrane. Note=Seems to be predominantly mitochondrial.	0	May play a role in RNA metabolism in both nuclei and mitochondria. In the nucleus binds to HNRPA1-associated poly(A) mRNAs and is part of nmRNP complexes at late stages of mRNA maturation which are possibly associated with nuclear mRNA export. May bind mature mRNA in the nucleus outer membrane. In mitochondria binds to poly(A) mRNA. Plays a role in translation or stability of mitochondrially enco…	Matrix	Mitochondrial central dogma > mtRNA metabolism > mtRNA stability and decay | Mitochondrial central dogma > Translation	GAYDIFLNAK	22.9909	21.4505	21.0589
Small ribosomal subunit protein mS22	MRPS22	P82650	56945	Mitochondrion {ECO:0000269|PubMed:25838379}.	0	0	Matrix	Mitochondrial central dogma > Translation > Mitochondrial ribosome	GAYIELTLQTYQEALSR	24.3469	24.694	23.8736
ADP-ribosylhydrolase ARH3	ADPRS	Q9NX46	54936	Nucleus {ECO:0000269|PubMed:17991898}. Cytoplasm {ECO:0000269|PubMed:16278211}. Chromosome {ECO:0000269|PubMed:30045870}. Mitochondrion matrix {ECO:0000269|PubMed:17991898, ECO:0000305|PubMed:22433848}. Note=Recruited to DNA lesion regions following DNA damage; ADP-D-ribose-recognition is required for recruitment to DNA damage sites. {ECO:0000269|PubMed:30045870}.	0	ADP-ribose glycohydrolase that preferentially hydrolyzes the scissile alpha-O-linkage attached to the anomeric C1'' position of ADP-ribose and acts on different substrates, such as proteins ADP-ribosylated on serine, free poly(ADP-ribose) and O-acetyl-ADP-D-ribose (PubMed:21498885, PubMed:30045870, PubMed:29907568, PubMed:30401461, PubMed:33186521). Specifically acts as a serine mono-ADP-ribosylh…	#N/A	#N/A	GCLAGALLGDCVGSFYEAHDTVDLTSVLR		20.2018	21.5122
Small ribosomal subunit protein uS3m	MRPS24	Q96EL2	64951	Mitochondrion {ECO:0000269|PubMed:25838379}.	0	0	Matrix	Mitochondrial central dogma > Translation > Mitochondrial ribosome	GDKPVTYEEAHAPHYIAHR	25.6207	24.7258	24.5472
Leucine-rich PPR motif-containing protein, mitochondrial	LRPPRC	P42704	10128	Mitochondrion. Nucleus, nucleoplasm. Nucleus inner membrane. Nucleus outer membrane. Note=Seems to be predominantly mitochondrial.	0	May play a role in RNA metabolism in both nuclei and mitochondria. In the nucleus binds to HNRPA1-associated poly(A) mRNAs and is part of nmRNP complexes at late stages of mRNA maturation which are possibly associated with nuclear mRNA export. May bind mature mRNA in the nucleus outer membrane. In mitochondria binds to poly(A) mRNA. Plays a role in translation or stability of mitochondrially enco…	Matrix	Mitochondrial central dogma > mtRNA metabolism > mtRNA stability and decay | Mitochondrial central dogma > Translation	GDLSTALEVAIDCYEK	22.1805	22.5602	22.7352
Ferrochelatase, mitochondrial	FECH	P22830	2235	Mitochondrion inner membrane; Peripheral membrane protein; Matrix side.	0	Catalyzes the ferrous insertion into protoporphyrin IX. {ECO:0000269|PubMed:27599036, ECO:0000269|PubMed:8276824}.	MIM	Metabolism > Metals and cofactors > Heme synthesis and processing | Metabolism > Metals and cofactors > Fe-S-containing proteins	GDPYPQEVSATVQK	28.7608	29.3366	29.0887
tRNA (guanine(26)-N(2))-dimethyltransferase	TRMT1	Q9NXH9	55621	0	0	Dimethylates a single guanine residue at position 26 of most tRNAs using S-adenosyl-L-methionine as donor of the methyl groups.	Matrix	Mitochondrial central dogma > mtRNA metabolism > mt-tRNA modifications	GDQCCYSHSPPTPR		21.7866	21.5059
L-2-hydroxyglutarate dehydrogenase, mitochondrial	L2HGDH	Q9H9P8	79944	Mitochondrion {ECO:0000269|PubMed:16005139}.	0	0	MIM	Metabolism > Carbohydrate metabolism > TCA-associated	GDYLLLKPEK	25.8052	25.7999	25.7774
ATP synthase mitochondrial F1 complex assembly factor 1	ATPAF1	Q5TC12	64756	Mitochondrion {ECO:0000250}.	0	May play an essential role for the assembly of the mitochondrial F1-F0 complex. {ECO:0000250}.	Matrix	OXPHOS > Complex V > CV assembly factors | OXPHOS > OXPHOS assembly factors	GEAAASQLILYHYPELK	26.9238	26.7334	27.0802
ATP synthase mitochondrial F1 complex assembly factor 1	ATPAF1	Q5TC12	64756	Mitochondrion {ECO:0000250}.	0	May play an essential role for the assembly of the mitochondrial F1-F0 complex. {ECO:0000250}.	Matrix	OXPHOS > Complex V > CV assembly factors | OXPHOS > OXPHOS assembly factors	GEAAASQLILYHYPELK	22.6475	23.4967	22.4978
ATP synthase mitochondrial F1 complex assembly factor 1	ATPAF1	Q5TC12	64756	Mitochondrion {ECO:0000250}.	0	May play an essential role for the assembly of the mitochondrial F1-F0 complex. {ECO:0000250}.	Matrix	OXPHOS > Complex V > CV assembly factors | OXPHOS > OXPHOS assembly factors	GEAAASQLILYHYPELKEEK	26.8674	27.2184	27.0771
ATP synthase mitochondrial F1 complex assembly factor 1	ATPAF1	Q5TC12	64756	Mitochondrion {ECO:0000250}.	0	May play an essential role for the assembly of the mitochondrial F1-F0 complex. {ECO:0000250}.	Matrix	OXPHOS > Complex V > CV assembly factors | OXPHOS > OXPHOS assembly factors	GEAAASQLILYHYPELKEEK			22.6158
Small ribosomal subunit protein eS10	RPS10	P46783	6204	Cytoplasm {ECO:0000269|PubMed:20159986}. Nucleus, nucleolus {ECO:0000269|PubMed:20159986}. Note=Localized in the granular component (GC) region of the nucleolus. Methylation is required for its localization in the GC region. Colocalizes with NPS1 in the GC region of the nucleolus.	0	Component of the 40S ribosomal subunit.	#N/A	#N/A	GEADRDTYRR	25.0042	24.6703	22.5404
Aconitate hydratase, mitochondrial	ACO2	Q99798	50	Mitochondrion {ECO:0000250|UniProtKB:P16276}.	0	Catalyzes the isomerization of citrate to isocitrate via cis-aconitate. {ECO:0000250|UniProtKB:P16276}.	Matrix	Metabolism > Carbohydrate metabolism > TCA cycle | Metabolism > Metals and cofactors > Fe-S-containing proteins	GEFDPGQDTYQHPPK	22.6045
Alpha-aminoadipic semialdehyde dehydrogenase	ALDH7A1	P49419	501	Cytoplasm, cytosol {ECO:0000269|PubMed:20207735}. Nucleus {ECO:0000269|PubMed:20207735}.; [Isoform 1]: Mitochondrion {ECO:0000269|PubMed:20207735}.	0	Multifunctional enzyme mediating important protective effects. Metabolizes betaine aldehyde to betaine, an important cellular osmolyte and methyl donor. Protects cells from oxidative stress by metabolizing a number of lipid peroxidation-derived aldehydes. Involved in lysine catabolism. {ECO:0000269|PubMed:16491085, ECO:0000269|PubMed:20207735}.	Matrix	Metabolism > Amino acid metabolism > Lysine metabolism | Metabolism > Amino acid metabolism > Glycine metabolism | Metabolism > Vitamin metabolism > Choline and betaine metabolism | Metabolism > Vitamin metabolism > Folate and 1-C metabolism | Metabolism > Detoxification > ROS and glutathione metabolism	GEVITTYCPANNEPIAR	28.0733	28.4464	28.3343
NADH dehydrogenase [ubiquinone] iron-sulfur protein 7, mitochondrial	NDUFS7	O75251	374291	Mitochondrion inner membrane {ECO:0000305|PubMed:12611891}; Peripheral membrane protein {ECO:0000250|UniProtKB:P42026}; Matrix side {ECO:0000250|UniProtKB:P42026}.	0	Core subunit of the mitochondrial membrane respiratory chain NADH dehydrogenase (Complex I) which catalyzes electron transfer from NADH through the respiratory chain, using ubiquinone as an electron acceptor (PubMed:17275378). Essential for the catalytic activity of complex I (PubMed:17275378). {ECO:0000269|PubMed:17275378}.	MIM	OXPHOS > Complex I > CI subunits | Metabolism > Metals and cofactors > Fe-S-containing proteins | OXPHOS > OXPHOS subunits	GEYVVAK	26.8879	27.1459	26.6524
ATP synthase subunit beta, mitochondrial	ATP5F1B	P06576	506	Mitochondrion inner membrane {ECO:0000250|UniProtKB:P00829}; Peripheral membrane protein {ECO:0000250|UniProtKB:P00829}; Matrix side {ECO:0000250|UniProtKB:P00829}.	0	Mitochondrial membrane ATP synthase (F(1)F(0) ATP synthase or Complex V) produces ATP from ADP in the presence of a proton gradient across the membrane which is generated by electron transport complexes of the respiratory chain. F-type ATPases consist of two structural domains, F(1) - containing the extramembraneous catalytic core, and F(0) - containing the membrane proton channel, linked togethe…	MIM	OXPHOS > Complex V > CV subunits | OXPHOS > OXPHOS subunits	GFQQILAGEYDHLPEQAFYMVGPIEEAVAK		20.7886
ATP synthase subunit beta, mitochondrial	ATP5F1B	P06576	506	Mitochondrion inner membrane {ECO:0000250|UniProtKB:P00829}; Peripheral membrane protein {ECO:0000250|UniProtKB:P00829}; Matrix side {ECO:0000250|UniProtKB:P00829}.	0	Mitochondrial membrane ATP synthase (F(1)F(0) ATP synthase or Complex V) produces ATP from ADP in the presence of a proton gradient across the membrane which is generated by electron transport complexes of the respiratory chain. F-type ATPases consist of two structural domains, F(1) - containing the extramembraneous catalytic core, and F(0) - containing the membrane proton channel, linked togethe…	MIM	OXPHOS > Complex V > CV subunits | OXPHOS > OXPHOS subunits	GFQQILAGEYDHLPEQAFYMVGPIEEAVAK	26.4268	26.1089	26.7291
Mitochondrial tRNA methylthiotransferase CDK5RAP1	CDK5RAP1	Q96SZ6	51654	Mitochondrion {ECO:0000269|PubMed:22422838}.	0	Methylthiotransferase that catalyzes the conversion of N6-(dimethylallyl)adenosine (i(6)A) to 2-methylthio-N6-(dimethylallyl)adenosine (ms(2)i(6)A) at position 37 (adjacent to the 3'-end of the anticodon) of four mitochondrial DNA-encoded tRNAs (Ser(UCN), Phe, Tyr and Trp) (PubMed:22422838, PubMed:25738458, PubMed:28981754). Essential for efficient and highly accurate protein translation by the r…	Matrix	Mitochondrial central dogma > mtRNA metabolism > mt-tRNA modifications	GFTTNYK	24.5091	23.9902
Presequence protease, mitochondrial	PITRM1	Q5JRX3	10531	Mitochondrion matrix {ECO:0000269|PubMed:16849325, ECO:0000269|PubMed:19196155}.	0	Metalloendopeptidase of the mitochondrial matrix that functions in peptide cleavage and degradation rather than in protein processing (PubMed:10360838, PubMed:16849325, PubMed:19196155, PubMed:24931469). Has an ATP-independent activity (PubMed:16849325). Specifically cleaves peptides in the range of 5 to 65 residues (PubMed:19196155). Shows a preference for cleavage after small polar residues and…	Matrix	Protein import, sorting and homeostasis > Protein homeostasis > Proteases	GGAYGGGAK	25.932	26.1524	26.088
Methylcrotonoyl-CoA carboxylase beta chain, mitochondrial	MCCC2	Q9HCC0	64087	Mitochondrion matrix {ECO:0000269|PubMed:11170888, ECO:0000269|PubMed:16023992}.	0	Carboxyltransferase subunit of the 3-methylcrotonyl-CoA carboxylase, an enzyme that catalyzes the conversion of 3-methylcrotonyl-CoA to 3-methylglutaconyl-CoA, a critical step for leucine and isovaleric acid catabolism. {ECO:0000269|PubMed:17360195}.	Matrix	Metabolism > Amino acid metabolism > Branched-chain amino acid metabolism	GGAYYPVTVK	23.3765	23.1588	23.1896
Medium-chain acyl-CoA ligase ACSF2, mitochondrial	ACSF2	Q96CM8	80221	Mitochondrion {ECO:0000305}.	0	Acyl-CoA synthases catalyze the initial reaction in fatty acid metabolism, by forming a thioester with CoA (PubMed:17762044). Has some preference toward medium-chain substrates (PubMed:17762044). Plays a role in adipocyte differentiation (PubMed:16380219). {ECO:0000269|PubMed:16380219, ECO:0000269|PubMed:17762044}.	Matrix	Metabolism > Lipid metabolism > Fatty acid oxidation	GGENIYPAELEDFFHTHPK	24.731	25.4717	25.3206
2-methoxy-6-polyprenyl-1,4-benzoquinol methylase, mitochondrial	COQ5	Q5HYK3	84274	Mitochondrion inner membrane {ECO:0000255|HAMAP-Rule:MF_03191, ECO:0000269|PubMed:25152161}; Peripheral membrane protein {ECO:0000255|HAMAP-Rule:MF_03191, ECO:0000269|PubMed:25152161}; Matrix side {ECO:0000255|HAMAP-Rule:MF_03191, ECO:0000269|PubMed:25152161}.	0	Methyltransferase required for the conversion of 2-polyprenyl-6-methoxy-1,4-benzoquinol (DDMQH2) to 2-polyprenyl-3-methyl-6-methoxy-1,4-benzoquinol (DMQH2). {ECO:0000255|HAMAP-Rule:MF_03191}.	MIM	Metabolism > Metals and cofactors > Coenzyme Q metabolism	GGKVYQVFESVAK	22.9919
Hydroxysteroid dehydrogenase-like protein 2	HSDL2	Q6YN16	84263	Peroxisome {ECO:0000269|PubMed:19703561}.	0	Has apparently no steroid dehydrogenase activity. {ECO:0000269|PubMed:19703561}.	Matrix	0	GGNVGYGEPSDQADVVMSMTTDDFVK			21.4759
Nondiscriminating glutamyl-tRNA synthetase EARS2, mitochondrial	EARS2	Q5JPH6	124454	Mitochondrion matrix {ECO:0000250}.	0	Catalyzes the attachment of glutamate to tRNA(Glu) in a two-step reaction: glutamate is first activated by ATP to form Glu-AMP and then transferred to the acceptor end of tRNA(Glu). {ECO:0000250}.	Matrix	Mitochondrial central dogma > Translation > mt-tRNA synthetases	GGPAGPYQQSQR	22.6578	22.5026	22.2613
Small ribosomal subunit protein uS7m	MRPS7	Q9Y2R9	51081	Mitochondrion {ECO:0000269|PubMed:25838379}.	0	0	Matrix	Mitochondrial central dogma > mtRNA metabolism > mtRNA granules | Mitochondrial central dogma > Translation > Mitochondrial ribosome	GGRFYQVPVPLPDRR	21.6304	21.9379
Heterogeneous nuclear ribonucleoproteins A2/B1	HNRNPA2B1	P22626	3181	Nucleus {ECO:0000269|PubMed:31320558}. Nucleus, nucleoplasm {ECO:0000269|PubMed:17289661}. Cytoplasm {ECO:0000269|PubMed:31320558}. Cytoplasmic granule {ECO:0000269|PubMed:17289661, ECO:0000269|PubMed:24356509}. Secreted, extracellular exosome {ECO:0000269|PubMed:24356509}. Note=Localized in cytoplasmic mRNP granules containing untranslated mRNAs (PubMed:17289661). Component of ribonucleosomes (P…	0	Heterogeneous nuclear ribonucleoprotein (hnRNP) that associates with nascent pre-mRNAs, packaging them into hnRNP particles. The hnRNP particle arrangement on nascent hnRNA is non-random and sequence-dependent and serves to condense and stabilize the transcripts and minimize tangling and knotting. Packaging plays a role in various processes such as transcription, pre-mRNA processing, RNA nuclear …	#N/A	#N/A	GGSDGYGSGR		23.0336
Methyltransferase-like protein 17, mitochondrial	METTL17	Q9H7H0	64745	Mitochondrion matrix {ECO:0000250|UniProtKB:Q3U2U7}.	0	Probable S-adenosyl-L-methionine-dependent RNA methyltransferase required to stabilize the mitochondrial small ribosomal subunit (mt-SSU). Required for protein translation in mitochondria. {ECO:0000250|UniProtKB:Q3U2U7}.	Matrix	Mitochondrial central dogma > mtRNA metabolism > mt-rRNA modifications | Mitochondrial central dogma > Translation > Mitochondrial ribosome assembly	GGSESGEPYIPGVFFR	22.958	23.9204	22.0443
Small ribosomal subunit protein bS6m	MRPS6	P82932	64968	Mitochondrion {ECO:0000269|PubMed:25838379}.	0	0	Matrix	Mitochondrial central dogma > Translation > Mitochondrial ribosome	GGYFLVDFYAPTAAVESMVEHLSR			22.4535
NADH dehydrogenase [ubiquinone] 1 alpha subcomplex assembly factor 2	NDUFAF2	Q8N183	91942	Mitochondrion {ECO:0000269|PubMed:15774466}.	0	Acts as a molecular chaperone for mitochondrial complex I assembly (PubMed:16200211, PubMed:19384974). Complex I functions in the transfer of electrons from NADH to the respiratory chain. The immediate electron acceptor for the enzyme is believed to be ubiquinone (PubMed:16200211, PubMed:27626371). {ECO:0000269|PubMed:16200211, ECO:0000269|PubMed:19384974, ECO:0000269|PubMed:27626371}.	MIM	OXPHOS > Complex I > CI assembly factors | OXPHOS > OXPHOS assembly factors	GHASAPYFGK	25.7051	25.6951	25.8892
NADH dehydrogenase [ubiquinone] 1 alpha subcomplex assembly factor 2	NDUFAF2	Q8N183	91942	Mitochondrion {ECO:0000269|PubMed:15774466}.	0	Acts as a molecular chaperone for mitochondrial complex I assembly (PubMed:16200211, PubMed:19384974). Complex I functions in the transfer of electrons from NADH to the respiratory chain. The immediate electron acceptor for the enzyme is believed to be ubiquinone (PubMed:16200211, PubMed:27626371). {ECO:0000269|PubMed:16200211, ECO:0000269|PubMed:19384974, ECO:0000269|PubMed:27626371}.	MIM	OXPHOS > Complex I > CI assembly factors | OXPHOS > OXPHOS assembly factors	GHASAPYFGKEEPSVAPSSTGK	28.8002	29.2839	28.6661
Propionyl-CoA carboxylase beta chain, mitochondrial	PCCB	P05166	5096	Mitochondrion matrix {ECO:0000305|PubMed:16023992}.	0	This is one of the 2 subunits of the biotin-dependent propionyl-CoA carboxylase (PCC), a mitochondrial enzyme involved in the catabolism of odd chain fatty acids, branched-chain amino acids isoleucine, threonine, methionine, and valine and other metabolites (PubMed:6765947, PubMed:15890657). Propionyl-CoA carboxylase catalyzes the carboxylation of propionyl-CoA/propanoyl-CoA to D-methylmalonyl-Co…	Matrix	Metabolism > Carbohydrate metabolism > Propanoate metabolism | Metabolism > Lipid metabolism > Fatty acid oxidation	GHENVEAAQAEYIEK	22.3034	22.8184	22.2004
Large ribosomal subunit protein mL46	MRPL46	Q9H2W6	26589	Mitochondrion {ECO:0000269|PubMed:25278503, ECO:0000269|PubMed:25838379, ECO:0000269|PubMed:28892042}.	0	0	Matrix	Mitochondrial central dogma > Translation > Mitochondrial ribosome	GHHVWVTKDELGDYLKPK	24.8663	24.4897	24.8032
Cytochrome c oxidase subunit 5A, mitochondrial	COX5A	P20674	9377	Mitochondrion inner membrane {ECO:0000269|PubMed:30030519}; Peripheral membrane protein {ECO:0000269|PubMed:30030519}; Matrix side {ECO:0000269|PubMed:30030519}.	0	Component of the cytochrome c oxidase, the last enzyme in the mitochondrial electron transport chain which drives oxidative phosphorylation. The respiratory chain contains 3 multisubunit complexes succinate dehydrogenase (complex II, CII), ubiquinol-cytochrome c oxidoreductase (cytochrome b-c1 complex, complex III, CIII) and cytochrome c oxidase (complex IV, CIV), that cooperate to transfer elect…	MIM	OXPHOS > Complex IV > CIV subunits | OXPHOS > OXPHOS subunits	GINTLVTYDMVPEPK	27.7418	27.9079	27.7289
Cytochrome c oxidase subunit 5A, mitochondrial	COX5A	P20674	9377	Mitochondrion inner membrane {ECO:0000269|PubMed:30030519}; Peripheral membrane protein {ECO:0000269|PubMed:30030519}; Matrix side {ECO:0000269|PubMed:30030519}.	0	Component of the cytochrome c oxidase, the last enzyme in the mitochondrial electron transport chain which drives oxidative phosphorylation. The respiratory chain contains 3 multisubunit complexes succinate dehydrogenase (complex II, CII), ubiquinol-cytochrome c oxidoreductase (cytochrome b-c1 complex, complex III, CIII) and cytochrome c oxidase (complex IV, CIV), that cooperate to transfer elect…	MIM	OXPHOS > Complex IV > CIV subunits | OXPHOS > OXPHOS subunits	GINTLVTYDMVPEPK	29.0508	29.1929	28.988
Elongation factor Tu, mitochondrial	TUFM	P49411	7284	Mitochondrion {ECO:0000269|PubMed:22749352}.	0	Promotes the GTP-dependent binding of aminoacyl-tRNA to the A-site of ribosomes during protein biosynthesis. Plays also a role in the regulation of autophagy and innate immunity. Recruits ATG5-ATG12 and NLRX1 at mitochondria and serves as a checkpoint of the RIG-I/DDX58-MAVS pathway. In turn, inhibits RLR-mediated type I interferon while promoting autophagy. {ECO:0000269|PubMed:22749352, ECO:0000…	Matrix	Mitochondrial central dogma > Translation > Translation factors	GITINAAHVEYSTAAR	26.5173	27.1807	25.595
Eukaryotic initiation factor 4A-I	EIF4A1	P60842	1973	0	0	ATP-dependent RNA helicase which is a subunit of the eIF4F complex involved in cap recognition and is required for mRNA binding to ribosome. In the current model of translation initiation, eIF4A unwinds RNA secondary structures in the 5'-UTR of mRNAs which is necessary to allow efficient binding of the small ribosomal subunit, and subsequent scanning for the initiator codon. {ECO:0000269|PubMed:1…	#N/A	#N/A	GIYAYGFEKPSAIQQR	22.6898	23.6215	23.5303
Ornithine aminotransferase, mitochondrial	OAT	P04181	4942	Mitochondrion matrix {ECO:0000269|PubMed:23076989}.	0	0	Matrix	Metabolism > Amino acid metabolism > Proline metabolism	GIYLWDVEGR	23.7698	23.7763	22.6573
Delta-1-pyrroline-5-carboxylate synthase	ALDH18A1	P54886	5832	Mitochondrion inner membrane {ECO:0000269|PubMed:26297558, ECO:0000269|PubMed:26320891}.	0	Bifunctional enzyme that converts glutamate to glutamate 5-semialdehyde, an intermediate in the biosynthesis of proline, ornithine and arginine. {ECO:0000269|PubMed:10037775, ECO:0000269|PubMed:11092761, ECO:0000269|PubMed:26297558, ECO:0000269|PubMed:26320891}.	Matrix	Metabolism > Amino acid metabolism > Proline metabolism	GKDHVVSDFSEHGSLKYLHENLPIPQR	24.9034	25.7539	25.1984
Small ribosomal subunit protein uS12m	MRPS12	O15235	6183	Mitochondrion {ECO:0000269|PubMed:25838379}.	0	0	Matrix	Mitochondrial central dogma > Translation > Mitochondrial ribosome	GKYDCGHVQK	24.0492	24.3655	23.0837
Cytochrome c oxidase subunit 5B, mitochondrial	COX5B	P10606	1329	Mitochondrion inner membrane {ECO:0000269|PubMed:30030519}; Peripheral membrane protein {ECO:0000269|PubMed:30030519}; Matrix side {ECO:0000269|PubMed:30030519}.	0	Component of the cytochrome c oxidase, the last enzyme in the mitochondrial electron transport chain which drives oxidative phosphorylation. The respiratory chain contains 3 multisubunit complexes succinate dehydrogenase (complex II, CII), ubiquinol-cytochrome c oxidoreductase (cytochrome b-c1 complex, complex III, CIII) and cytochrome c oxidase (complex IV, CIV), that cooperate to transfer elect…	MIM	OXPHOS > Complex IV > CIV subunits | OXPHOS > OXPHOS subunits	GLDPYNVLAPK	30.0173	29.8823	29.9585
AFG3-like protein 2	AFG3L2	Q9Y4W6	10939	Mitochondrion {ECO:0000269|PubMed:10395799, ECO:0000269|PubMed:22354088}. Mitochondrion inner membrane {ECO:0000250|UniProtKB:Q8JZQ2}; Multi-pass membrane protein {ECO:0000255}.	143..163; /note="Helical"; /evidence="ECO:0000255"; 251..271; /note="Helical"; /evidence="ECO:0000255"	ATP-dependent protease which is essential for axonal and neuron development. In neurons, mediates degradation of SMDT1/EMRE before its assembly with the uniporter complex, limiting the availability of SMDT1/EMRE for MCU assembly and promoting efficient assembly of gatekeeper subunits with MCU (PubMed:27642048). Required for paraplegin (SPG7) maturation (PubMed:30252181). After its cleavage by mit…	MIM	Protein import, sorting and homeostasis > Protein homeostasis > Proteases	GLGYAQYLPK	26.0565	25.0237	25.6681
NADH-ubiquinone oxidoreductase 75 kDa subunit, mitochondrial	NDUFS1	P28331	4719	Mitochondrion inner membrane {ECO:0000305|PubMed:12611891, ECO:0000305|PubMed:30879903}; Peripheral membrane protein {ECO:0000250|UniProtKB:P15690}; Matrix side {ECO:0000250|UniProtKB:P15690}.	0	Core subunit of the mitochondrial membrane respiratory chain NADH dehydrogenase (Complex I) which catalyzes electron transfer from NADH through the respiratory chain, using ubiquinone as an electron acceptor (PubMed:30879903, PubMed:31557978). Essential for catalysing the entry and efficient transfer of electrons within complex I (PubMed:31557978). Plays a key role in the assembly and stability o…	MIM	OXPHOS > Complex I > CI subunits | Metabolism > Metals and cofactors > Fe-S-containing proteins | OXPHOS > OXPHOS subunits	GLLTYTSWEDALSR	22.8258	24.9934	23.4619
G-rich sequence factor 1	GRSF1	Q12849	2926	[Isoform 1]: Mitochondrion matrix {ECO:0000269|PubMed:23473033, ECO:0000269|PubMed:23473034, ECO:0000269|PubMed:25683715, ECO:0000269|PubMed:29967381}. Note=Localizes to mitochondrial RNA granules found in close proximity to the mitochondrial nucleoids. {ECO:0000269|PubMed:23473033, ECO:0000269|PubMed:23473034, ECO:0000269|PubMed:25683715}.; [Isoform 2]: Cytoplasm {ECO:0000269|PubMed:23473034}.	0	Regulator of post-transcriptional mitochondrial gene expression, required for assembly of the mitochondrial ribosome and for recruitment of mRNA and lncRNA. Binds RNAs containing the 14 base G-rich element. Preferentially binds RNAs transcribed from three contiguous genes on the light strand of mtDNA, the ND6 mRNA, and the long non-coding RNAs for MT-CYB and MT-ND5, each of which contains multipl…	Matrix	Mitochondrial central dogma > mtRNA metabolism > mtRNA granules | Mitochondrial central dogma > mtRNA metabolism > Polycistronic mtRNA processing | Mitochondrial central dogma > mtRNA metabolism > mtRNA stability and decay | Mitochondrial central dogma > Translation > Mitochondrial ribosome assembly	GLPYSCNEK	23.2509	23.9227	23.554
5'-nucleotidase domain-containing protein 2	NT5DC2	Q9H857	64943	0	0	0	Matrix	Metabolism > Nucleotide metabolism > Nucleotide synthesis and processing	GLQPVPDEEVIELYGGTQHIPLYQMSGFYGK	22.0228	21.7954	22.7194
5'-nucleotidase domain-containing protein 2	NT5DC2	Q9H857	64943	0	0	0	Matrix	Metabolism > Nucleotide metabolism > Nucleotide synthesis and processing	GLQPVPDEEVIELYGGTQHIPLYQMSGFYGK	24.2983	24.3303	24.29
Acyl-CoA dehydrogenase family member 10	ACAD10	Q6JQN1	80724	0	0	Acyl-CoA dehydrogenase only active with R- and S-2-methyl-C15-CoA. {ECO:0000269|PubMed:21237683}.	Matrix	Metabolism > Lipid metabolism > Fatty acid oxidation	GLQTAVLSNNFYLPNQK	23.5023	24.1829	23.2412
Trifunctional enzyme subunit alpha, mitochondrial	HADHA	P40939	3030	Mitochondrion {ECO:0000269|PubMed:29915090}. Mitochondrion inner membrane {ECO:0000269|PubMed:29915090}. Note=Protein stability and association with mitochondrion inner membrane do not require HADHB. {ECO:0000269|PubMed:29915090}.	0	Mitochondrial trifunctional enzyme catalyzes the last three of the four reactions of the mitochondrial beta-oxidation pathway (PubMed:8135828, PubMed:1550553, PubMed:29915090, PubMed:30850536). The mitochondrial beta-oxidation pathway is the major energy-producing process in tissues and is performed through four consecutive reactions breaking down fatty acids into acetyl-CoA (PubMed:29915090). Am…	MIM	Metabolism > Lipid metabolism > Fatty acid oxidation | Metabolism > Lipid metabolism > Cardiolipin synthesis | Metabolism > Amino acid metabolism > Branched-chain amino acid metabolism	GLYPAPLK	26.0685	26.3087	25.5883
Presequence protease, mitochondrial	PITRM1	Q5JRX3	10531	Mitochondrion matrix {ECO:0000269|PubMed:16849325, ECO:0000269|PubMed:19196155}.	0	Metalloendopeptidase of the mitochondrial matrix that functions in peptide cleavage and degradation rather than in protein processing (PubMed:10360838, PubMed:16849325, PubMed:19196155, PubMed:24931469). Has an ATP-independent activity (PubMed:16849325). Specifically cleaves peptides in the range of 5 to 65 residues (PubMed:19196155). Shows a preference for cleavage after small polar residues and…	Matrix	Protein import, sorting and homeostasis > Protein homeostasis > Proteases	GMDHFLYGLSDEMK		21.827
Leucine-rich PPR motif-containing protein, mitochondrial	LRPPRC	P42704	10128	Mitochondrion. Nucleus, nucleoplasm. Nucleus inner membrane. Nucleus outer membrane. Note=Seems to be predominantly mitochondrial.	0	May play a role in RNA metabolism in both nuclei and mitochondria. In the nucleus binds to HNRPA1-associated poly(A) mRNAs and is part of nmRNP complexes at late stages of mRNA maturation which are possibly associated with nuclear mRNA export. May bind mature mRNA in the nucleus outer membrane. In mitochondria binds to poly(A) mRNA. Plays a role in translation or stability of mitochondrially enco…	Matrix	Mitochondrial central dogma > mtRNA metabolism > mtRNA stability and decay | Mitochondrial central dogma > Translation	GMQELGVHPDQETYTDYVIPCFDSVNSAR	21.8172	22.259	22.4401
Large ribosomal subunit protein bL34m	MRPL34	Q9BQ48	64981	Mitochondrion {ECO:0000269|PubMed:25278503, ECO:0000269|PubMed:25838379, ECO:0000269|PubMed:28892042}.	0	0	Matrix	Mitochondrial central dogma > Translation > Mitochondrial ribosome	GNEYQPSNIK	24.0266	24.0257	23.7454
Large ribosomal subunit protein bL34m	MRPL34	Q9BQ48	64981	Mitochondrion {ECO:0000269|PubMed:25278503, ECO:0000269|PubMed:25838379, ECO:0000269|PubMed:28892042}.	0	0	Matrix	Mitochondrial central dogma > Translation > Mitochondrial ribosome	GNEYQPSNIKR	22.4905	22.5756	22.4128
3-oxoacyl-[acyl-carrier-protein] reductase	CBR4	Q8N4T8	84869	Mitochondrion matrix {ECO:0000269|PubMed:19000905, ECO:0000269|PubMed:19571038}.	0	Component of the heterotetramer complex KAR (3-ketoacyl-[acyl carrier protein] reductase or 3-ketoacyl-[ACP] reductase) that forms part of the mitochondrial fatty acid synthase (mtFAS). Beta-subunit of the KAR heterotetramer complex, responsible for the 3-ketoacyl-ACP reductase activity of the mtFAS, reduces 3-oxoacyl-[ACP] to (3R)-hydroxyacyl-[ACP] in a NADPH-dependent manner with no chain lengt…	Matrix	Metabolism > Lipid metabolism > Type II fatty acid synthesis	GNSGQSVYSASK	22.6505	22.6901	22.5348
Transgelin-2	TAGLN2	P37802	8407	0	0	0	#N/A	#N/A	GPAYGLSR		24.4933	24.4711
Pyruvate dehydrogenase E1 component subunit alpha, somatic form, mitochondrial	PDHA1	P08559	5160	Mitochondrion matrix.	0	The pyruvate dehydrogenase complex catalyzes the overall conversion of pyruvate to acetyl-CoA and CO(2), and thereby links the glycolytic pathway to the tricarboxylic cycle. {ECO:0000269|PubMed:19081061, ECO:0000269|PubMed:7782287}.	Matrix	Metabolism > Carbohydrate metabolism > Pyruvate metabolism	GPILMELQTYR	25.4406	25.222	25.1871
Pyruvate dehydrogenase E1 component subunit alpha, somatic form, mitochondrial	PDHA1	P08559	5160	Mitochondrion matrix.	0	The pyruvate dehydrogenase complex catalyzes the overall conversion of pyruvate to acetyl-CoA and CO(2), and thereby links the glycolytic pathway to the tricarboxylic cycle. {ECO:0000269|PubMed:19081061, ECO:0000269|PubMed:7782287}.	Matrix	Metabolism > Carbohydrate metabolism > Pyruvate metabolism	GPILMELQTYR	27.9893	28.2109	28.0101
NADH-ubiquinone oxidoreductase chain 1	MT-ND1	P03886	4535	Mitochondrion inner membrane {ECO:0000250|UniProtKB:P03887}; Multi-pass membrane protein {ECO:0000255}.	2..22; /note="Helical"; /evidence="ECO:0000255"; 68..88; /note="Helical"; /evidence="ECO:0000255"; 100..120; /note="Helical"; /evidence="ECO:0000255"; 146..166; /note="Helical"; /evidence="ECO:0000255"; 171..191; /note="Helical"; /evidence="ECO:0000255"; 231..251; /note="Helical"; /evidence="ECO:0000255"; 253..273; /note="Helical"; /evidence="ECO:0000255"; 294..314; /note="Helical"; /evidence="EC…	Core subunit of the mitochondrial membrane respiratory chain NADH dehydrogenase (Complex I) which catalyzes electron transfer from NADH through the respiratory chain, using ubiquinone as an electron acceptor (PubMed:1959619). Essential for the catalytic activity and assembly of complex I (PubMed:26929434, PubMed:1959619). {ECO:0000269|PubMed:1959619, ECO:0000269|PubMed:26929434}.	MIM	OXPHOS > Complex I > CI subunits | OXPHOS > OXPHOS subunits	GPNVVGPYGLLQPFADAMK	22.1697	21.2911	21.6644
Threonine--tRNA ligase, mitochondrial	TARS2	Q9BW92	80222	Mitochondrion matrix {ECO:0000250}.	0	Catalyzes the attachment of threonine to tRNA(Thr) in a two-step reaction: threonine is first activated by ATP to form Thr-AMP and then transferred to the acceptor end of tRNA(Thr). Also edits incorrectly charged tRNA(Thr) via its editing domain. {ECO:0000269|PubMed:26811336}.	Matrix	Mitochondrial central dogma > Translation > mt-tRNA synthetases	GPSTEYGFYHDFFLGK	26.7842	27.0561	27.4292
Threonine--tRNA ligase, mitochondrial	TARS2	Q9BW92	80222	Mitochondrion matrix {ECO:0000250}.	0	Catalyzes the attachment of threonine to tRNA(Thr) in a two-step reaction: threonine is first activated by ATP to form Thr-AMP and then transferred to the acceptor end of tRNA(Thr). Also edits incorrectly charged tRNA(Thr) via its editing domain. {ECO:0000269|PubMed:26811336}.	Matrix	Mitochondrial central dogma > Translation > mt-tRNA synthetases	GPSTEYGFYHDFFLGK	23.1893	23.1728	23.0329
Leucine-rich PPR motif-containing protein, mitochondrial	LRPPRC	P42704	10128	Mitochondrion. Nucleus, nucleoplasm. Nucleus inner membrane. Nucleus outer membrane. Note=Seems to be predominantly mitochondrial.	0	May play a role in RNA metabolism in both nuclei and mitochondria. In the nucleus binds to HNRPA1-associated poly(A) mRNAs and is part of nmRNP complexes at late stages of mRNA maturation which are possibly associated with nuclear mRNA export. May bind mature mRNA in the nucleus outer membrane. In mitochondria binds to poly(A) mRNA. Plays a role in translation or stability of mitochondrially enco…	Matrix	Mitochondrial central dogma > mtRNA metabolism > mtRNA stability and decay | Mitochondrial central dogma > Translation	GPTEAVGYFLYNLIDSMSDSEVQAK		21.3917	20.6261
Leucine-rich PPR motif-containing protein, mitochondrial	LRPPRC	P42704	10128	Mitochondrion. Nucleus, nucleoplasm. Nucleus inner membrane. Nucleus outer membrane. Note=Seems to be predominantly mitochondrial.	0	May play a role in RNA metabolism in both nuclei and mitochondria. In the nucleus binds to HNRPA1-associated poly(A) mRNAs and is part of nmRNP complexes at late stages of mRNA maturation which are possibly associated with nuclear mRNA export. May bind mature mRNA in the nucleus outer membrane. In mitochondria binds to poly(A) mRNA. Plays a role in translation or stability of mitochondrially enco…	Matrix	Mitochondrial central dogma > mtRNA metabolism > mtRNA stability and decay | Mitochondrial central dogma > Translation	GPTEAVGYFLYNLIDSMSDSEVQAK	20.0933	20.1811	22.223
Very long-chain specific acyl-CoA dehydrogenase, mitochondrial	ACADVL	P49748	37	Mitochondrion inner membrane {ECO:0000269|PubMed:9461620, ECO:0000269|PubMed:9599005}; Peripheral membrane protein {ECO:0000269|PubMed:9599005}.; [Isoform 2]: Mitochondrion inner membrane {ECO:0000269|PubMed:17374501}; Peripheral membrane protein {ECO:0000269|PubMed:17374501}.	0	Very long-chain specific acyl-CoA dehydrogenase is one of the acyl-CoA dehydrogenases that catalyze the first step of mitochondrial fatty acid beta-oxidation, an aerobic process breaking down fatty acids into acetyl-CoA and allowing the production of energy from fats (PubMed:7668252, PubMed:9461620, PubMed:18227065, PubMed:9839948, PubMed:9599005). The first step of fatty acid beta-oxidation cons…	MIM	Metabolism > Lipid metabolism > Fatty acid oxidation	GQLTTDQVFPYPSVLNEEQTQFLK		22.0462
Inorganic pyrophosphatase 2, mitochondrial	PPA2	Q9H2U2	27068	Mitochondrion {ECO:0000305}.	0	Hydrolyzes inorganic pyrophosphate (PubMed:27523597). This activity is essential for correct regulation of mitochondrial membrane potential, and mitochondrial organization and function (PubMed:27523598). {ECO:0000269|PubMed:27523597, ECO:0000269|PubMed:27523598}.	Matrix	Mitochondrial central dogma > mtDNA maintenance | Mitochondrial central dogma > mtRNA metabolism | Mitochondrial central dogma > Translation | Metabolism > Nucleotide metabolism	GQPCSQNYR	21.9376	22.5748	22.2655
Acetyl-CoA acetyltransferase, mitochondrial	ACAT1	P24752	38	Mitochondrion {ECO:0000269|PubMed:1979337}.	0	This is one of the enzymes that catalyzes the last step of the mitochondrial beta-oxidation pathway, an aerobic process breaking down fatty acids into acetyl-CoA (PubMed:1715688, PubMed:7728148, PubMed:9744475). Using free coenzyme A/CoA, catalyzes the thiolytic cleavage of medium- to long-chain 3-oxoacyl-CoAs into acetyl-CoA and a fatty acyl-CoA shortened by two carbon atoms (PubMed:1715688, Pub…	Matrix	Metabolism > Carbohydrate metabolism > Ketone metabolism | Metabolism > Lipid metabolism > Fatty acid oxidation | Metabolism > Amino acid metabolism > Branched-chain amino acid metabolism | Metabolism > Amino acid metabolism > Lysine metabolism	GQPDVVVKEDEEYK	22.8563	22.7123	22.4849
Acetyl-CoA acetyltransferase, mitochondrial	ACAT1	P24752	38	Mitochondrion {ECO:0000269|PubMed:1979337}.	0	This is one of the enzymes that catalyzes the last step of the mitochondrial beta-oxidation pathway, an aerobic process breaking down fatty acids into acetyl-CoA (PubMed:1715688, PubMed:7728148, PubMed:9744475). Using free coenzyme A/CoA, catalyzes the thiolytic cleavage of medium- to long-chain 3-oxoacyl-CoAs into acetyl-CoA and a fatty acyl-CoA shortened by two carbon atoms (PubMed:1715688, Pub…	Matrix	Metabolism > Carbohydrate metabolism > Ketone metabolism | Metabolism > Lipid metabolism > Fatty acid oxidation | Metabolism > Amino acid metabolism > Branched-chain amino acid metabolism | Metabolism > Amino acid metabolism > Lysine metabolism	GQPDVVVKEDEEYKR	25.4472	25.249	24.4558
Large ribosomal subunit protein bL36m	MRPL36	Q9P0J6	64979	Mitochondrion {ECO:0000269|PubMed:25278503, ECO:0000269|PubMed:25838379}.	0	0	Matrix	Mitochondrial central dogma > Translation > Mitochondrial ribosome	GRWYVYCK		21.8906
Succinate dehydrogenase [ubiquinone] flavoprotein subunit, mitochondrial	SDHA	P31040	6389	Mitochondrion inner membrane {ECO:0000250|UniProtKB:Q0QF01}; Peripheral membrane protein {ECO:0000250|UniProtKB:Q0QF01}; Matrix side {ECO:0000250|UniProtKB:Q0QF01}.	0	Flavoprotein (FP) subunit of succinate dehydrogenase (SDH) that is involved in complex II of the mitochondrial electron transport chain and is responsible for transferring electrons from succinate to ubiquinone (coenzyme Q) (PubMed:24781757). Can act as a tumor suppressor (PubMed:20484225). {ECO:0000269|PubMed:20484225, ECO:0000305|PubMed:24781757}.	MIM	OXPHOS > Complex II > CII subunits | Metabolism > Carbohydrate metabolism > TCA cycle | OXPHOS > OXPHOS subunits	GSDWLGDQDAIHYMTEQAPAAVVELENYGMPFSR	21.212	21.8896	21.7252
Peptidyl-prolyl cis-trans isomerase F, mitochondrial	PPIF	P30405	10105	Mitochondrion matrix {ECO:0000269|PubMed:10406942}.	0	PPIase that catalyzes the cis-trans isomerization of proline imidic peptide bonds in oligopeptides and may therefore assist protein folding (PubMed:20676357). Involved in regulation of the mitochondrial permeability transition pore (mPTP) (PubMed:26387735). It is proposed that its association with the mPTP is masking a binding site for inhibiting inorganic phosphate (Pi) and promotes the open pro…	Matrix	Signaling > Calcium homeostasis > Mitochondrial permeability transition pore	GSGDPSSSSSSGNPLVYLDVDANGKPLGR	24.0584	24.5571	24.5432
ATP synthase subunit beta, mitochondrial	ATP5F1B	P06576	506	Mitochondrion inner membrane {ECO:0000250|UniProtKB:P00829}; Peripheral membrane protein {ECO:0000250|UniProtKB:P00829}; Matrix side {ECO:0000250|UniProtKB:P00829}.	0	Mitochondrial membrane ATP synthase (F(1)F(0) ATP synthase or Complex V) produces ATP from ADP in the presence of a proton gradient across the membrane which is generated by electron transport complexes of the respiratory chain. F-type ATPases consist of two structural domains, F(1) - containing the extramembraneous catalytic core, and F(0) - containing the membrane proton channel, linked togethe…	MIM	OXPHOS > Complex V > CV subunits | OXPHOS > OXPHOS subunits	GSITSVQAIYVPADDLTDPAPATTFAHLDATTVLSR	25.4748	25.3974	25.9425
Iron-sulfur clusters transporter ABCB7, mitochondrial	ABCB7	O75027	22	Mitochondrion inner membrane {ECO:0000250|UniProtKB:P40416}; Multi-pass membrane protein {ECO:0000250|UniProtKB:P40416}.	141..161; /note="Helical"; /evidence="ECO:0000255|PROSITE-ProRule:PRU00441"; 186..206; /note="Helical"; /evidence="ECO:0000255|PROSITE-ProRule:PRU00441"; 260..280; /note="Helical"; /evidence="ECO:0000255|PROSITE-ProRule:PRU00441"; 291..311; /note="Helical"; /evidence="ECO:0000255|PROSITE-ProRule:PRU00441"; 383..403; /note="Helical"; /evidence="ECO:0000255|PROSITE-ProRule:PRU00441"; 410..430; /not…	Exports glutathione-coordinated iron-sulfur clusters such as [2Fe-2S]-(GS)4 cluster from the mitochondria to the cytosol in an ATP dependent manner allowing the assembly of the cytosolic iron-sulfur (Fe/S) cluster-containing proteins, in turns participates in iron homeostasis (PubMed:33157103, PubMed:17192393, PubMed:10196363). Moreover through a functional complex formed of ABCB7, FECH and ABCB1…	MIM	Metabolism > Metals and cofactors > Heme synthesis and processing | Metabolism > Metals and cofactors > Fe-S cluster biosynthesis | Metabolism > Metals and cofactors > Molybdenum cofactor synthesis and proteins | Small molecule transport > ABC transporters	GSIYLAGQNIQDVSLESLR	21.2427	22.1226	21.8565
NAD kinase 2, mitochondrial	NADK2	Q4G0N4	133686	Mitochondrion {ECO:0000269|PubMed:23212377}.	0	Mitochondrial NAD(+) kinase that phosphorylates NAD(+) to yield NADP(+). Can use both ATP or inorganic polyphosphate as the phosphoryl donor. Also has weak NADH kinase activity in vitro; however NADH kinase activity is much weaker than the NAD(+) kinase activity and may not be relevant in vivo. {ECO:0000269|PubMed:23212377}.	Matrix	Metabolism > Metals and cofactors > NAD biosynthesis and metabolism	GSSYSGLLER	24.3014	24.1985	23.9586
Acetyl-CoA acetyltransferase, mitochondrial	ACAT1	P24752	38	Mitochondrion {ECO:0000269|PubMed:1979337}.	0	This is one of the enzymes that catalyzes the last step of the mitochondrial beta-oxidation pathway, an aerobic process breaking down fatty acids into acetyl-CoA (PubMed:1715688, PubMed:7728148, PubMed:9744475). Using free coenzyme A/CoA, catalyzes the thiolytic cleavage of medium- to long-chain 3-oxoacyl-CoAs into acetyl-CoA and a fatty acyl-CoA shortened by two carbon atoms (PubMed:1715688, Pub…	Matrix	Metabolism > Carbohydrate metabolism > Ketone metabolism | Metabolism > Lipid metabolism > Fatty acid oxidation | Metabolism > Amino acid metabolism > Branched-chain amino acid metabolism | Metabolism > Amino acid metabolism > Lysine metabolism	GSTPYGGVK	30.2308	30.6141	31.0476
Acetyl-CoA acetyltransferase, mitochondrial	ACAT1	P24752	38	Mitochondrion {ECO:0000269|PubMed:1979337}.	0	This is one of the enzymes that catalyzes the last step of the mitochondrial beta-oxidation pathway, an aerobic process breaking down fatty acids into acetyl-CoA (PubMed:1715688, PubMed:7728148, PubMed:9744475). Using free coenzyme A/CoA, catalyzes the thiolytic cleavage of medium- to long-chain 3-oxoacyl-CoAs into acetyl-CoA and a fatty acyl-CoA shortened by two carbon atoms (PubMed:1715688, Pub…	Matrix	Metabolism > Carbohydrate metabolism > Ketone metabolism | Metabolism > Lipid metabolism > Fatty acid oxidation | Metabolism > Amino acid metabolism > Branched-chain amino acid metabolism | Metabolism > Amino acid metabolism > Lysine metabolism	GSTPYGGVKLEDLIVK	27.4531	28.2179	28.2488
Heterogeneous nuclear ribonucleoprotein K	HNRNPK	P61978	3190	Cytoplasm {ECO:0000269|PubMed:1729596}. Nucleus, nucleoplasm {ECO:0000269|PubMed:16360036, ECO:0000269|PubMed:1729596, ECO:0000269|PubMed:18775702, ECO:0000269|PubMed:22721921}. Cell projection, podosome {ECO:0000269|PubMed:22721921}. Note=Recruited to p53/TP53-responsive promoters, in the presence of functional p53/TP53 (PubMed:16360036). In case of ASFV infection, there is a shift in the locali…	0	One of the major pre-mRNA-binding proteins. Binds tenaciously to poly(C) sequences. Likely to play a role in the nuclear metabolism of hnRNAs, particularly for pre-mRNAs that contain cytidine-rich sequences. Can also bind poly(C) single-stranded DNA. Plays an important role in p53/TP53 response to DNA damage, acting at the level of both transcription activation and repression. When sumoylated, ac…	#N/A	#N/A	GSYGDLGGPIITTQVTIPK		22.16
ADP/ATP translocase 2	SLC25A5	P05141	292	Mitochondrion inner membrane {ECO:0000250|UniProtKB:P02722}; Multi-pass membrane protein {ECO:0000255}. Membrane {ECO:0000269|PubMed:27641616}; Multi-pass membrane protein {ECO:0000255}. Note=May localize to non-mitochondrial membranes. {ECO:0000269|PubMed:27641616}.	8..37; /note="Helical; Name=1"; /evidence="ECO:0000250|UniProtKB:P02722"; 75..99; /note="Helical; Name=2"; /evidence="ECO:0000250|UniProtKB:P02722"; 110..130; /note="Helical; Name=3"; /evidence="ECO:0000250|UniProtKB:P02722"; 179..199; /note="Helical; Name=4"; /evidence="ECO:0000250|UniProtKB:P02722"; 211..231; /note="Helical; Name=5"; /evidence="ECO:0000250|UniProtKB:P02722"; 274..291; /note="He…	ADP:ATP antiporter that mediates import of ADP into the mitochondrial matrix for ATP synthesis, and export of ATP out to fuel the cell (By similarity). Cycles between the cytoplasmic-open state (c-state) and the matrix-open state (m-state): operates by the alternating access mechanism with a single substrate-binding site intermittently exposed to either the cytosolic (c-state) or matrix (m-state)…	MIM	Metabolism > Nucleotide metabolism > Nucleotide import | Signaling > Calcium homeostasis > Mitochondrial permeability transition pore | Small molecule transport > SLC25A family	GTDIMYTGTLDCWR	24.1796	23.9982	23.3974
Methionine-R-sulfoxide reductase B2, mitochondrial	MSRB2	Q9Y3D2	22921	Mitochondrion {ECO:0000269|PubMed:18424444}.	0	Methionine-sulfoxide reductase that specifically reduces methionine (R)-sulfoxide back to methionine. While in many cases, methionine oxidation is the result of random oxidation following oxidative stress, methionine oxidation is also a post-translational modification that takes place on specific residue. Upon oxidative stress, may play a role in the preservation of mitochondrial integrity by dec…	Matrix	Metabolism > Detoxification > ROS and glutathione metabolism | Metabolism > Sulfur metabolism	GTEPPFSGIYLNNK	23.2532	24.788	23.0037
Complement component 1 Q subcomponent-binding protein, mitochondrial	C1QBP	Q07021	708	Mitochondrion matrix {ECO:0000269|PubMed:15031724, ECO:0000269|PubMed:17486078, ECO:0000269|PubMed:19164550, ECO:0000269|PubMed:9305894}. Nucleus {ECO:0000269|PubMed:18676636}. Cell membrane {ECO:0000269|PubMed:10747014, ECO:0000269|PubMed:11493647, ECO:0000269|PubMed:12574814, ECO:0000269|PubMed:8195709, ECO:0000269|PubMed:8662673, ECO:0000269|PubMed:9191880, ECO:0000269|PubMed:9233640}; Periphe…	0	Is believed to be a multifunctional and multicompartmental protein involved in inflammation and infection processes, ribosome biogenesis, protein synthesis in mitochondria, regulation of apoptosis, transcriptional regulation and pre-mRNA splicing. At the cell surface is thought to act as an endothelial receptor for plasma proteins of the complement and kallikrein-kinin cascades. Putative receptor…	Matrix	Signaling > Immune response	GVDNTFADELVELSTALEHQEYITFLEDLK		25.3853	26.172
Glutamine amidotransferase-like class 1 domain-containing protein 3, mitochondrial	GATD3	P0DPI2	8209	Mitochondrion {ECO:0000305}.	0	0	#N/A	#N/A	GVEVTVGHEQEEGGKWPYAGTAEAIK	30.6277	30.4734	30.4406
Glutamate dehydrogenase 1, mitochondrial	GLUD1	P00367	2746	Mitochondrion {ECO:0000269|PubMed:19448744}. Endoplasmic reticulum {ECO:0000269|PubMed:19448744}. Note=Mostly translocates into the mitochondria, only a small amount of the protein localizes to the endoplasmic reticulum. {ECO:0000269|PubMed:19448744}.	0	Mitochondrial glutamate dehydrogenase that catalyzes the conversion of L-glutamate into alpha-ketoglutarate. Plays a key role in glutamine anaplerosis by producing alpha-ketoglutarate, an important intermediate in the tricarboxylic acid cycle (PubMed:11032875, PubMed:16959573, PubMed:11254391, PubMed:16023112). Plays a role in insulin homeostasis (PubMed:9571255, PubMed:11297618). May be involved…	Matrix	Metabolism > Amino acid metabolism > Glutamate metabolism | Metabolism > Amino acid metabolism > GABA metabolism	GVFHGIENFINEASYMSILGMTPGFGDK	21.4917	21.4754	21.5792
3-hydroxyacyl-CoA dehydrogenase type-2	HSD17B10	Q99714	3028	Mitochondrion {ECO:0000269|PubMed:12917011, ECO:0000269|PubMed:18984158}. Mitochondrion matrix, mitochondrion nucleoid {ECO:0000269|PubMed:24703694}.	0	Mitochondrial dehydrogenase involved in pathways of fatty acid, branched-chain amino acid and steroid metabolism (PubMed:9553139, PubMed:10600649, PubMed:12917011, PubMed:20077426, PubMed:18996107, PubMed:19706438, PubMed:25925575, PubMed:26950678, PubMed:28888424). Acts as (S)-3-hydroxyacyl-CoA dehydrogenase in mitochondrial fatty acid beta-oxidation, a major degradation pathway of fatty acids. …	Matrix	Mitochondrial central dogma > mtRNA metabolism > mtRNA granules | Mitochondrial central dogma > mtRNA metabolism > Polycistronic mtRNA processing | Mitochondrial central dogma > mtRNA metabolism > mt-tRNA modifications | Metabolism > Lipid metabolism > Fatty acid oxidation | Metabolism > Lipid metabolism > Cholesterol, bile acid, steroid synthesis | Metabolism > Amino acid metabolism > Branched-c…	GVIINTASVAAFEGQVGQAAYSASK	25.4845	26.0659	25.9838
[Pyruvate dehydrogenase (acetyl-transferring)] kinase isozyme 1, mitochondrial	PDK1	Q15118	5163	Mitochondrion matrix {ECO:0000269|PubMed:22195962}.	0	Kinase that plays a key role in regulation of glucose and fatty acid metabolism and homeostasis via phosphorylation of the pyruvate dehydrogenase subunits PDHA1 and PDHA2. This inhibits pyruvate dehydrogenase activity, and thereby regulates metabolite flux through the tricarboxylic acid cycle, down-regulates aerobic respiration and inhibits the formation of acetyl-coenzyme A from pyruvate. Plays …	Matrix	Metabolism > Carbohydrate metabolism > Pyruvate metabolism	GVPGQVDFYAR	26.6209	26.85	26.9536
Elongation factor G, mitochondrial	GFM1	Q96RP9	85476	Mitochondrion {ECO:0000255|HAMAP-Rule:MF_03061}.	0	Mitochondrial GTPase that catalyzes the GTP-dependent ribosomal translocation step during translation elongation. During this step, the ribosome changes from the pre-translocational (PRE) to the post-translocational (POST) state as the newly formed A-site-bound peptidyl-tRNA and P-site-bound deacylated tRNA move to the P and E sites, respectively. Catalyzes the coordinated movement of the two tRN…	Matrix	Mitochondrial central dogma > Translation > Translation factors	GVQPLLDAVLEYLPNPSEVQNYAILNK	20.825	21.7408	20.1377
Elongation factor G, mitochondrial	GFM1	Q96RP9	85476	Mitochondrion {ECO:0000255|HAMAP-Rule:MF_03061}.	0	Mitochondrial GTPase that catalyzes the GTP-dependent ribosomal translocation step during translation elongation. During this step, the ribosome changes from the pre-translocational (PRE) to the post-translocational (POST) state as the newly formed A-site-bound peptidyl-tRNA and P-site-bound deacylated tRNA move to the P and E sites, respectively. Catalyzes the coordinated movement of the two tRN…	Matrix	Mitochondrial central dogma > Translation > Translation factors	GVQPLLDAVLEYLPNPSEVQNYAILNKEDDSK	21.451	21.5315
Polymerase delta-interacting protein 2	POLDIP2	Q9Y2S7	26073	Mitochondrion matrix {ECO:0000269|PubMed:16428295}. Nucleus {ECO:0000269|PubMed:16428295}. Note=Mainly localizes to the mitochondrial matrix; a small fraction localizes in the nucleus. {ECO:0000269|PubMed:16428295}.	0	Involved in DNA damage tolerance by regulating translesion synthesis (TLS) of templates carrying DNA damage lesions such as 8oxoG and abasic sites (PubMed:24191025). May act by stimulating activity of DNA polymerases involved in TLS, such as PRIMPOL and polymerase delta (POLD1) (PubMed:24191025, PubMed:26984527). {ECO:0000269|PubMed:24191025, ECO:0000269|PubMed:26984527}.	Matrix	Mitochondrial central dogma > mtDNA maintenance > mtDNA nucleoid	GVVLFPWQARLYDR	20.9176	20.4989	20.7705
Palmitoyl-protein thioesterase ABHD10, mitochondrial	ABHD10	Q9NUJ1	55347	Mitochondrion {ECO:0000269|PubMed:31740833}.	0	Acts as an acyl-protein thioesterase that hydrolyzes fatty acids from acylated residues in proteins (PubMed:31740833). Regulates the mitochondrial S-depalmitoylation of the nucleophilic active site residue of peroxiredoxin-5/PRDX5, a key antioxidant protein, therefore modulating mitochondrial antioxidant ability (PubMed:31740833). Also catalyzes the deglucuronidation of mycophenolic acid acyl-glu…	Matrix	Metabolism > Detoxification > Xenobiotic metabolism	GVWSMPSKYSEEGVYNVQYSFIK	22.7545	23.0092	23.2076
2-oxoadipate dehydrogenase complex component E1	DHTKD1	Q96HY7	55526	Mitochondrion {ECO:0000269|PubMed:23141294}.	0	The 2-oxoglutarate dehydrogenase complex catalyzes the overall conversion of 2-oxoglutarate to succinyl-CoA and CO(2). It contains multiple copies of three enzymatic components: 2-oxoglutarate dehydrogenase (E1), dihydrolipoamide succinyltransferase (E2) and lipoamide dehydrogenase (E3) (By similarity). {ECO:0000250}.	Matrix	Metabolism > Amino acid metabolism > Lysine metabolism	GVYGYRPR	27.8701	27.9935	27.8785
[Pyruvate dehydrogenase (acetyl-transferring)] kinase isozyme 1, mitochondrial	PDK1	Q15118	5163	Mitochondrion matrix {ECO:0000269|PubMed:22195962}.	0	Kinase that plays a key role in regulation of glucose and fatty acid metabolism and homeostasis via phosphorylation of the pyruvate dehydrogenase subunits PDHA1 and PDHA2. This inhibits pyruvate dehydrogenase activity, and thereby regulates metabolite flux through the tricarboxylic acid cycle, down-regulates aerobic respiration and inhibits the formation of acetyl-coenzyme A from pyruvate. Plays …	Matrix	Metabolism > Carbohydrate metabolism > Pyruvate metabolism	GVYPPIQVHVTLGNEDLTVK	22.2756	22.8973	24.0335
Isovaleryl-CoA dehydrogenase, mitochondrial	IVD	P26440	3712	Mitochondrion matrix {ECO:0000250|UniProtKB:P12007}.	0	Catalyzes the conversion of isovaleryl-CoA/3-methylbutanoyl-CoA to 3-methylbut-2-enoyl-CoA as an intermediate step in the leucine (Leu) catabolic pathway (PubMed:7640268). To a lesser extent, is also able to catalyze the oxidation of other saturated short-chain acyl-CoA thioesters as pentanoyl-CoA, hexenoyl-CoA and butenoyl-CoA (PubMed:7640268). {ECO:0000269|PubMed:7640268}.	Matrix	Metabolism > Amino acid metabolism > Branched-chain amino acid metabolism	GVYVLMSGLDLER	24.0021	24.4746	24.098
Isovaleryl-CoA dehydrogenase, mitochondrial	IVD	P26440	3712	Mitochondrion matrix {ECO:0000250|UniProtKB:P12007}.	0	Catalyzes the conversion of isovaleryl-CoA/3-methylbutanoyl-CoA to 3-methylbut-2-enoyl-CoA as an intermediate step in the leucine (Leu) catabolic pathway (PubMed:7640268). To a lesser extent, is also able to catalyze the oxidation of other saturated short-chain acyl-CoA thioesters as pentanoyl-CoA, hexenoyl-CoA and butenoyl-CoA (PubMed:7640268). {ECO:0000269|PubMed:7640268}.	Matrix	Metabolism > Amino acid metabolism > Branched-chain amino acid metabolism	GVYVLMSGLDLER	22.3152
Protein NipSnap homolog 1	NIPSNAP1	Q9BPW8	8508	0	0	0	Matrix	Mitochondrial dynamics and surveillance > Mitophagy | Mitochondrial dynamics and surveillance > Autophagy	GWDENVYYTVPLVR	28.5763	28.7835	28.8119
Protein NipSnap homolog 1	NIPSNAP1	Q9BPW8	8508	0	0	0	Matrix	Mitochondrial dynamics and surveillance > Mitophagy | Mitochondrial dynamics and surveillance > Autophagy	GWDENVYYTVPLVR	23.9055	25.6301	24.8467
Methylmalonyl-CoA mutase, mitochondrial	MMUT	P22033	4594	Mitochondrion matrix {ECO:0000269|PubMed:24458}. Mitochondrion {ECO:0000269|PubMed:28943303}. Cytoplasm {ECO:0000269|PubMed:28943303}.	0	Catalyzes the reversible isomerization of methylmalonyl-CoA (MMCoA) (generated from branched-chain amino acid metabolism and degradation of dietary odd chain fatty acids and cholesterol) to succinyl-CoA (3-carboxypropionyl-CoA), a key intermediate of the tricarboxylic acid cycle. {ECO:0000269|PubMed:1346616, ECO:0000269|PubMed:1978672, ECO:0000269|PubMed:21138732, ECO:0000269|PubMed:24458, ECO:00…	Matrix	Metabolism > Carbohydrate metabolism > Propanoate metabolism | Metabolism > Lipid metabolism > Fatty acid oxidation | Metabolism > Vitamin metabolism > Vitamin B12 metabolism	GYDSDNPR	26.1531	26.3543	26.1294
RCC1-like G exchanging factor-like protein	RCC1L	Q96I51	81554	Mitochondrion membrane {ECO:0000269|PubMed:28608466, ECO:0000269|PubMed:28746876}. Mitochondrion inner membrane {ECO:0000250|UniProtKB:Q9CYF5}.	0	Guanine nucleotide exchange factor (GEF) for mitochondrial dynamin-related GTPase OPA1. Activates OPA1, by exchanging bound GDP for free GTP, and drives OPA1 and MFN1-dependent mitochondrial fusion (PubMed:28746876). Plays an essential role in mitochondrial ribosome biogenesis. As a component of a functional protein-RNA module, consisting of RCC1L, NGRN, RPUSD3, RPUSD4, TRUB2, FASTKD2 and 16S mit…	Matrix	Mitochondrial central dogma > mtRNA metabolism > mt-rRNA modifications	GYEYVLEPSPVSLPLDRPQETR	24.6199	24.6422	24.9199
Aldehyde dehydrogenase, mitochondrial	ALDH2	P05091	217	Mitochondrion matrix.	0	0	Matrix	Metabolism > Detoxification > Xenobiotic metabolism	GYFIQPTVFGDVQDGMTIAK	24.524	24.6826	24.4584
Aldehyde dehydrogenase, mitochondrial	ALDH2	P05091	217	Mitochondrion matrix.	0	0	Matrix	Metabolism > Detoxification > Xenobiotic metabolism	GYFIQPTVFGDVQDGMTIAK	26.1285	26.3365	26.5275
Pseudouridylate synthase 1 homolog	PUS1	Q9Y606	80324	[Isoform 1]: Mitochondrion {ECO:0000269|PubMed:17056637}.; [Isoform 2]: Nucleus {ECO:0000269|PubMed:17056637}.	0	Converts specific uridines to PSI in a number of tRNA substrates. Acts on positions 27/28 in the anticodon stem and also positions 34 and 36 in the anticodon of an intron containing tRNA. Involved in regulation of nuclear receptor activity through pseudouridylation of SRA1 RNA. {ECO:0000269|PubMed:24722331}.	Matrix	Mitochondrial central dogma > mtRNA metabolism > mtRNA granules | Mitochondrial central dogma > mtRNA metabolism > mt-tRNA modifications	GYHGMQR	22.8013	23.118
60 kDa heat shock protein, mitochondrial	HSPD1	P10809	3329	Mitochondrion matrix.	0	Chaperonin implicated in mitochondrial protein import and macromolecular assembly. Together with Hsp10, facilitates the correct folding of imported proteins. May also prevent misfolding and promote the refolding and proper assembly of unfolded polypeptides generated under stress conditions in the mitochondrial matrix (PubMed:1346131, PubMed:11422376). The functional units of these chaperonins con…	Matrix	Protein import, sorting and homeostasis > Protein homeostasis > Chaperones	GYISPYFINTSK	28.2128	28.0958	28.2599
60 kDa heat shock protein, mitochondrial	HSPD1	P10809	3329	Mitochondrion matrix.	0	Chaperonin implicated in mitochondrial protein import and macromolecular assembly. Together with Hsp10, facilitates the correct folding of imported proteins. May also prevent misfolding and promote the refolding and proper assembly of unfolded polypeptides generated under stress conditions in the mitochondrial matrix (PubMed:1346131, PubMed:11422376). The functional units of these chaperonins con…	Matrix	Protein import, sorting and homeostasis > Protein homeostasis > Chaperones	GYISPYFINTSK	22.2551	22.0661	22.3433
ATP synthase subunit alpha, mitochondrial	ATP5F1A	P25705	498	Mitochondrion {ECO:0000269|PubMed:30146159}. Mitochondrion inner membrane {ECO:0000250|UniProtKB:P19483}; Peripheral membrane protein {ECO:0000250|UniProtKB:P19483}; Matrix side {ECO:0000250|UniProtKB:P19483}. Cell membrane {ECO:0000269|PubMed:10077593}; Peripheral membrane protein {ECO:0000269|PubMed:10077593}; Extracellular side {ECO:0000269|PubMed:10077593}. Note=Colocalizes with HRG on the ce…	0	Mitochondrial membrane ATP synthase (F(1)F(0) ATP synthase or Complex V) produces ATP from ADP in the presence of a proton gradient across the membrane which is generated by electron transport complexes of the respiratory chain. F-type ATPases consist of two structural domains, F(1) - containing the extramembraneous catalytic core, and F(0) - containing the membrane proton channel, linked togethe…	MIM	OXPHOS > Complex V > CV subunits | OXPHOS > OXPHOS subunits	GYLDKLEPSK	30.2217	30.1244	29.8136
Malate dehydrogenase, mitochondrial	MDH2	P40926	4191	Mitochondrion matrix {ECO:0000250|UniProtKB:P04636}.	0	0	Matrix	Metabolism > Carbohydrate metabolism > Gluconeogenesis | Metabolism > Carbohydrate metabolism > Malate-aspartate shuttle | Metabolism > Carbohydrate metabolism > TCA cycle	GYLGPEQLPDCLK	28.0437	28.2968	28.0199
Lon protease homolog, mitochondrial	LONP1	P36776	9361	Mitochondrion matrix {ECO:0000255|HAMAP-Rule:MF_03120, ECO:0000269|PubMed:7961901}.	0	ATP-dependent serine protease that mediates the selective degradation of misfolded, unassembled or oxidatively damaged polypeptides as well as certain short-lived regulatory proteins in the mitochondrial matrix. May also have a chaperone function in the assembly of inner membrane protein complexes. Participates in the regulation of mitochondrial gene expression and in the maintenance of the integ…	Matrix	Protein import, sorting and homeostasis > Protein homeostasis > Proteases	GYQGDPSSALLELLDPEQNANFLDHYLDVPVDLSK	24.6745	25.6794	24.914
Actin, cytoplasmic 2	ACTG1	P63261	71	Cytoplasm, cytoskeleton {ECO:0000269|PubMed:28493397}.	0	Actins are highly conserved proteins that are involved in various types of cell motility and are ubiquitously expressed in all eukaryotic cells. {ECO:0000305|PubMed:29581253}.	#N/A	#N/A	GYSFTTTAER		24.3508	23.7282
Serine hydroxymethyltransferase, mitochondrial	SHMT2	P34897	6472	Mitochondrion {ECO:0000269|PubMed:21876188, ECO:0000269|PubMed:24075985}. Mitochondrion matrix, mitochondrion nucleoid {ECO:0000269|PubMed:18063578}. Mitochondrion inner membrane {ECO:0000269|PubMed:21876188}. Cytoplasm {ECO:0000269|PubMed:24075985}. Nucleus {ECO:0000269|PubMed:24075985}. Note=Mainly localizes in the mitochondrion. Also found in the cytoplasm and nucleus as part of the BRISC comp…	0	Catalyzes the cleavage of serine to glycine accompanied with the production of 5,10-methylenetetrahydrofolate, an essential intermediate for purine biosynthesis (PubMed:24075985, PubMed:29364879, PubMed:25619277). Serine provides the major source of folate one-carbon in cells by catalyzing the transfer of one carbon from serine to tetrahydrofolate (PubMed:25619277). Contributes to the de novo mit…	Matrix	Metabolism > Amino acid metabolism > Serine metabolism | Metabolism > Amino acid metabolism > Glycine metabolism | Metabolism > Vitamin metabolism > Folate and 1-C metabolism	GYSLVSGGTDNHLVLVDLRPK		22.1724
Nitric oxide-associated protein 1	NOA1	Q8NC60	84273	Mitochondrion inner membrane {ECO:0000269|PubMed:19103604}; Peripheral membrane protein {ECO:0000269|PubMed:19103604}; Matrix side {ECO:0000269|PubMed:19103604}.	0	Involved in regulation of mitochondrial protein translation and respiration. Plays a role in mitochondria-mediated cell death. May act as a scaffolding protein or stabilizer of respiratory chain supercomplexes. Binds GTP. {ECO:0000269|PubMed:19103604}.	MIM	Mitochondrial central dogma > mtRNA metabolism > mtRNA granules | Mitochondrial central dogma > Translation > Mitochondrial ribosome assembly	GYTPEGTVLTVRPPLLPYIVNIK	20.909
Glycine dehydrogenase (decarboxylating), mitochondrial	GLDC	P23378	2731	Mitochondrion {ECO:0000269|PubMed:28244183}.	0	The glycine cleavage system catalyzes the degradation of glycine. The P protein (GLDC) binds the alpha-amino group of glycine through its pyridoxal phosphate cofactor; CO(2) is released and the remaining methylamine moiety is then transferred to the lipoamide cofactor of the H protein (GCSH). {ECO:0000269|PubMed:1993704, ECO:0000269|PubMed:1996985, ECO:0000269|PubMed:28244183}.	Matrix	Metabolism > Amino acid metabolism > Glycine metabolism | Metabolism > Amino acid metabolism > Glycine cleavage system	GYVGHEFILDTR	23.0536
Glycine dehydrogenase (decarboxylating), mitochondrial	GLDC	P23378	2731	Mitochondrion {ECO:0000269|PubMed:28244183}.	0	The glycine cleavage system catalyzes the degradation of glycine. The P protein (GLDC) binds the alpha-amino group of glycine through its pyridoxal phosphate cofactor; CO(2) is released and the remaining methylamine moiety is then transferred to the lipoamide cofactor of the H protein (GCSH). {ECO:0000269|PubMed:1993704, ECO:0000269|PubMed:1996985, ECO:0000269|PubMed:28244183}.	Matrix	Metabolism > Amino acid metabolism > Glycine metabolism | Metabolism > Amino acid metabolism > Glycine cleavage system	GYVGHEFILDTRPFK	22.5722	23.0806	22.308
Glycine dehydrogenase (decarboxylating), mitochondrial	GLDC	P23378	2731	Mitochondrion {ECO:0000269|PubMed:28244183}.	0	The glycine cleavage system catalyzes the degradation of glycine. The P protein (GLDC) binds the alpha-amino group of glycine through its pyridoxal phosphate cofactor; CO(2) is released and the remaining methylamine moiety is then transferred to the lipoamide cofactor of the H protein (GCSH). {ECO:0000269|PubMed:1993704, ECO:0000269|PubMed:1996985, ECO:0000269|PubMed:28244183}.	Matrix	Metabolism > Amino acid metabolism > Glycine metabolism | Metabolism > Amino acid metabolism > Glycine cleavage system	GYVGHEFILDTRPFKK			22.9739
Hydroxymethylglutaryl-CoA lyase, mitochondrial	HMGCL	P35914	3155	Mitochondrion matrix {ECO:0000250|UniProtKB:P38060}. Peroxisome {ECO:0000250|UniProtKB:P38060}. Note=Unprocessed form is peroxisomal. {ECO:0000250|UniProtKB:P38060}.	0	Mitochondrial 3-hydroxymethyl-3-methylglutaryl-CoA lyase that catalyzes a cation-dependent cleavage of (S)-3-hydroxy-3-methylglutaryl-CoA into acetyl-CoA and acetoacetate, a key step in ketogenesis. Terminal step in leucine catabolism. Ketone bodies (beta-hydroxybutyrate, acetoacetate and acetone) are essential as an alternative source of energy to glucose, as lipid precursors and as regulators o…	Matrix	Metabolism > Carbohydrate metabolism > Ketone metabolism | Metabolism > Amino acid metabolism > Branched-chain amino acid metabolism	GYVSCALGCPYEGK	22.5402		21.8818
Small ribosomal subunit protein mS34	MRPS34	P82930	65993	Mitochondrion {ECO:0000269|PubMed:11279123}.	0	Required for mitochondrial translation, plays a role in maintaining the stability of the small ribosomal subunit and the 12S rRNA that are required for mitoribosome formation. {ECO:0000269|PubMed:28777931}.	Matrix	Mitochondrial central dogma > Translation > Mitochondrial ribosome	HEEEAFTAFTPAPEDSLASVPYPPLLR	24.8374	25.045	24.6074
Glycine cleavage system H protein, mitochondrial	GCSH	P23434	2653	Mitochondrion {ECO:0000250|UniProtKB:P20821}.	0	The glycine cleavage system catalyzes the degradation of glycine. The H protein (GCSH) shuttles the methylamine group of glycine from the P protein (GLDC) to the T protein (GCST). {ECO:0000269|PubMed:1671321}.	Matrix	Metabolism > Lipid metabolism > Lipoate insertion | Metabolism > Amino acid metabolism > Glycine metabolism | Metabolism > Amino acid metabolism > Glycine cleavage system	HEWVTTENGIGTVGISNFAQEALGDVVYCSLPEVGTK	24.9868	25.2818	25.4568
Malate dehydrogenase, mitochondrial	MDH2	P40926	4191	Mitochondrion matrix {ECO:0000250|UniProtKB:P04636}.	0	0	Matrix	Metabolism > Carbohydrate metabolism > Gluconeogenesis | Metabolism > Carbohydrate metabolism > Malate-aspartate shuttle | Metabolism > Carbohydrate metabolism > TCA cycle	HGVYNPNK	26.6818	27.1004	26.2576
Protein NipSnap homolog 2	NIPSNAP2	O75323	2631	Cytoplasm {ECO:0000250|UniProtKB:O55126}. Mitochondrion outer membrane {ECO:0000269|PubMed:26387735}.	0	May act as a positive regulator of L-type calcium channels. {ECO:0000250|UniProtKB:O55126}.	Matrix	Mitochondrial dynamics and surveillance > Mitophagy | Mitochondrial dynamics and surveillance > Autophagy	HGWEELVYYTVPLIQEMESR		22.6534
Nitric oxide-associated protein 1	NOA1	Q8NC60	84273	Mitochondrion inner membrane {ECO:0000269|PubMed:19103604}; Peripheral membrane protein {ECO:0000269|PubMed:19103604}; Matrix side {ECO:0000269|PubMed:19103604}.	0	Involved in regulation of mitochondrial protein translation and respiration. Plays a role in mitochondria-mediated cell death. May act as a scaffolding protein or stabilizer of respiratory chain supercomplexes. Binds GTP. {ECO:0000269|PubMed:19103604}.	MIM	Mitochondrial central dogma > mtRNA metabolism > mtRNA granules | Mitochondrial central dogma > Translation > Mitochondrial ribosome assembly	HGYVVGR	22.4273	23.6784	22.7571
Superoxide dismutase [Mn], mitochondrial	SOD2	P04179	6648	Mitochondrion matrix.	0	Destroys superoxide anion radicals which are normally produced within the cells and which are toxic to biological systems. {ECO:0000269|PubMed:10334867}.	Matrix	Metabolism > Detoxification > ROS and glutathione metabolism	HHAAYVNNLNVTEEK		23.1412
Cysteine desulfurase	NFS1	Q9Y697	9054	[Isoform Mitochondrial]: Mitochondrion {ECO:0000269|PubMed:19454487, ECO:0000269|PubMed:26702583, ECO:0000269|PubMed:9885568}.; [Isoform Cytoplasmic]: Cytoplasm {ECO:0000269|PubMed:9885568}. Nucleus {ECO:0000269|PubMed:19454487, ECO:0000269|PubMed:9885568}.	0	Catalyzes the removal of elemental sulfur from cysteine to produce alanine. It supplies the inorganic sulfur for iron-sulfur (Fe-S) clusters. May be involved in the biosynthesis of molybdenum cofactor. {ECO:0000269|PubMed:18650437}.	Matrix	Metabolism > Metals and cofactors > Fe-S cluster biosynthesis | Metabolism > Metals and cofactors > Fe-S-containing proteins	HHYPGCINLSFAYVEGESLLMALK			20.8789
Heat shock protein 75 kDa, mitochondrial	TRAP1	Q12931	10131	Mitochondrion {ECO:0000269|PubMed:23564345}. Mitochondrion inner membrane {ECO:0000269|PubMed:23564345}. Mitochondrion matrix {ECO:0000269|PubMed:23564345}.	0	Chaperone that expresses an ATPase activity. Involved in maintaining mitochondrial function and polarization, downstream of PINK1 and mitochondrial complex I. Is a negative regulator of mitochondrial respiration able to modulate the balance between oxidative phosphorylation and aerobic glycolysis. The impact of TRAP1 on mitochondrial respiration is probably mediated by modulation of mitochondrial…	Matrix	Protein import, sorting and homeostasis > Protein homeostasis > Chaperones	HLAEHSPYYEAMK	22.692
Cytochrome b-c1 complex subunit 1, mitochondrial	UQCRC1	P31930	7384	Mitochondrion inner membrane {ECO:0000250|UniProtKB:P07256}; Peripheral membrane protein {ECO:0000250|UniProtKB:P07256}; Matrix side {ECO:0000250|UniProtKB:P07256}.	0	Component of the ubiquinol-cytochrome c oxidoreductase, a multisubunit transmembrane complex that is part of the mitochondrial electron transport chain which drives oxidative phosphorylation. The respiratory chain contains 3 multisubunit complexes succinate dehydrogenase (complex II, CII), ubiquinol-cytochrome c oxidoreductase (cytochrome b-c1 complex, complex III, CIII) and cytochrome c oxidase …	MIM	Protein import, sorting and homeostasis > Protein import and sorting > Preprotein cleavage | OXPHOS > Complex III > CIII subunits | OXPHOS > OXPHOS subunits	HLGGIPWTYAEDAVPTLTPCR	27.4519	27.9007	27.934
Isocitrate dehydrogenase [NAD] subunit beta, mitochondrial	IDH3B	O43837	3420	Mitochondrion.	0	Plays a structural role to facilitate the assembly and ensure the full activity of the enzyme catalyzing the decarboxylation of isocitrate (ICT) into alpha-ketoglutarate. The heterodimer composed of the alpha (IDH3A) and beta (IDH3B) subunits and the heterodimer composed of the alpha (IDH3A) and gamma (IDH3G) subunits, have considerable basal activity but the full activity of the heterotetramer (…	Matrix	Metabolism > Carbohydrate metabolism > TCA cycle	HLNLEYHSSMIADAVK	24.2926	24.0131	25.6116
2-oxoisovalerate dehydrogenase subunit alpha, mitochondrial	BCKDHA	P12694	593	Mitochondrion matrix.	0	The branched-chain alpha-keto dehydrogenase complex catalyzes the overall conversion of alpha-keto acids to acyl-CoA and CO(2). It contains multiple copies of three enzymatic components: branched-chain alpha-keto acid decarboxylase (E1), lipoamide acyltransferase (E2) and lipoamide dehydrogenase (E3).	MIM	Metabolism > Amino acid metabolism > Branched-chain amino acid metabolism | Metabolism > Amino acid metabolism > Branched-chain amino acid dehydrogenase complex	HLQTYGEHYPLDHFDK		22.6737	22.9762
Isochorismatase domain-containing protein 2	ISOC2	Q96AB3	79763	Cytoplasm {ECO:0000269|PubMed:17658461}. Nucleus {ECO:0000269|PubMed:17658461}. Note=Localizes to the nucleus in the presence of CDKN2A.	0	0	Matrix	0	HNIAYFPQIVSVAAR		21.7072	21.6466
DNA polymerase subunit gamma-1	POLG	P54098	5428	Mitochondrion {ECO:0000269|PubMed:18063578}. Mitochondrion matrix, mitochondrion nucleoid {ECO:0000269|PubMed:18063578}.	0	Involved in the replication of mitochondrial DNA. Associates with mitochondrial DNA.	Matrix	Mitochondrial central dogma > mtDNA maintenance > mtDNA replication | Mitochondrial central dogma > mtDNA maintenance > mtDNA nucleoid | Mitochondrial central dogma > mtDNA maintenance > mtDNA repair	HPDYDEEGLYGAILPQVVTAGTITR		21.6965	22.0424
Haloacid dehalogenase-like hydrolase domain-containing protein 3	HDHD3	Q9BSH5	81932	0	0	0	Matrix	0	HPLGEAYATK	27.0329	26.8557	26.8338
Valine--tRNA ligase, mitochondrial	VARS2	Q5ST30	57176	Mitochondrion {ECO:0000305}.	0	0	Matrix	Mitochondrial central dogma > Translation > mt-tRNA synthetases	HPLMGQPLPLITDYAVQPHVGTGAVK		22.5795
Valine--tRNA ligase, mitochondrial	VARS2	Q5ST30	57176	Mitochondrion {ECO:0000305}.	0	0	Matrix	Mitochondrial central dogma > Translation > mt-tRNA synthetases	HPLMGQPLPLITDYAVQPHVGTGAVK		22.742	22.6509
Prolyl endopeptidase-like	PREPL	Q4J6C6	9581	Cytoplasm, cytosol {ECO:0000269|PubMed:16385448, ECO:0000269|PubMed:23485813}. Golgi apparatus, trans-Golgi network {ECO:0000250|UniProtKB:Q8C167}. Cytoplasm, cytoskeleton {ECO:0000250|UniProtKB:Q8C167}. Golgi apparatus {ECO:0000250|UniProtKB:Q8C167}. Nucleus {ECO:0000269|PubMed:23485813}. Note=Co-localizes with AP-1 in the trans-Golgi network (By similarity). Co-localizes with MAP2 and ACTB on t…	0	Serine peptidase whose precise substrate specificity remains unclear (PubMed:16143824, PubMed:16385448, PubMed:28726805). Does not cleave peptides after a arginine or lysine residue (PubMed:16143824). Regulates trans-Golgi network morphology and sorting by regulating the membrane binding of the AP-1 complex (PubMed:23321636). May play a role in the regulation of synaptic vesicle exocytosis (PubMe…	Matrix	0	HSNLLYVNVIGLADDSVR	21.4238	22.1204	22.3751
Cytochrome b-c1 complex subunit 8	UQCRQ	O14949	27089	Mitochondrion inner membrane {ECO:0000250|UniProtKB:P08525}; Single-pass membrane protein {ECO:0000250|UniProtKB:P08525}.	40..68; /note="Helical"; /evidence="ECO:0000269|PubMed:28844695"	Component of the ubiquinol-cytochrome c oxidoreductase, a multisubunit transmembrane complex that is part of the mitochondrial electron transport chain which drives oxidative phosphorylation. The respiratory chain contains 3 multisubunit complexes succinate dehydrogenase (complex II, CII), ubiquinol-cytochrome c oxidoreductase (cytochrome b-c1 complex, complex III, CIII) and cytochrome c oxidase …	MIM	OXPHOS > Complex III > CIII subunits | OXPHOS > OXPHOS subunits	HVISYSLSPFEQR		23.4616
Elongation factor Tu, mitochondrial	TUFM	P49411	7284	Mitochondrion {ECO:0000269|PubMed:22749352}.	0	Promotes the GTP-dependent binding of aminoacyl-tRNA to the A-site of ribosomes during protein biosynthesis. Plays also a role in the regulation of autophagy and innate immunity. Recruits ATG5-ATG12 and NLRX1 at mitochondria and serves as a checkpoint of the RIG-I/DDX58-MAVS pathway. In turn, inhibits RLR-mediated type I interferon while promoting autophagy. {ECO:0000269|PubMed:22749352, ECO:0000…	Matrix	Mitochondrial central dogma > Translation > Translation factors	HYAHTDCPGHADYVK	25.151	25.7576	21.4923
[Pyruvate dehydrogenase (acetyl-transferring)] kinase isozyme 1, mitochondrial	PDK1	Q15118	5163	Mitochondrion matrix {ECO:0000269|PubMed:22195962}.	0	Kinase that plays a key role in regulation of glucose and fatty acid metabolism and homeostasis via phosphorylation of the pyruvate dehydrogenase subunits PDHA1 and PDHA2. This inhibits pyruvate dehydrogenase activity, and thereby regulates metabolite flux through the tricarboxylic acid cycle, down-regulates aerobic respiration and inhibits the formation of acetyl-coenzyme A from pyruvate. Plays …	Matrix	Metabolism > Carbohydrate metabolism > Pyruvate metabolism	HYNTNHEADDWCVPSREPK	22.3777	22.89	23.2701
Mitochondrial intermediate peptidase	MIPEP	Q99797	4285	Mitochondrion matrix.	0	Cleaves proteins, imported into the mitochondrion, to their mature size.	Matrix	Protein import, sorting and homeostasis > Protein import and sorting > Preprotein cleavage | Protein import, sorting and homeostasis > Protein homeostasis > Proteases	HYQTGQPLPK	22.8435	22.4944	22.9331
Arginine-hydroxylase NDUFAF5, mitochondrial	NDUFAF5	Q5TEU4	79133	Mitochondrion inner membrane {ECO:0000269|PubMed:18940309, ECO:0000269|PubMed:27226634}. Note=Peripherally localized on the matrix face of the mitochondrial inner membrane. {ECO:0000269|PubMed:18940309}.	0	Arginine hydroxylase involved in the assembly of mitochondrial NADH:ubiquinone oxidoreductase complex (complex I, MT-ND1) at early stages (PubMed:18940309, PubMed:27226634). Acts by mediating hydroxylation of 'Arg-111' of NDUFS7 (PubMed:27226634). May also have methyltransferase activity (Probable). {ECO:0000269|PubMed:18940309, ECO:0000269|PubMed:27226634, ECO:0000305}.	MIM	OXPHOS > Complex I > CI assembly factors | OXPHOS > OXPHOS assembly factors	IADRVYDIPR	23.582	24.2308	23.6177
Isocitrate dehydrogenase [NAD] subunit gamma, mitochondrial	IDH3G	P51553	3421	Mitochondrion {ECO:0000269|PubMed:11256614}.	0	Regulatory subunit which plays a role in the allosteric regulation of the enzyme catalyzing the decarboxylation of isocitrate (ICT) into alpha-ketoglutarate. The heterodimer composed of the alpha (IDH3A) and beta (IDH3B) subunits and the heterodimer composed of the alpha (IDH3A) and gamma (IDH3G) subunits, have considerable basal activity but the full activity of the heterotetramer (containing tw…	Matrix	Metabolism > Carbohydrate metabolism > TCA cycle	IAEYAFK	25.4864
Poly(A) RNA polymerase, mitochondrial	MTPAP	Q9NVV4	55149	Cytoplasm {ECO:0000269|PubMed:18172165}. Mitochondrion {ECO:0000269|PubMed:15547249, ECO:0000269|PubMed:15769737}.	0	Polymerase that creates the 3' poly(A) tail of mitochondrial transcripts. Can use all four nucleotides, but has higher activity with ATP and UTP (in vitro). Plays a role in replication-dependent histone mRNA degradation. May be involved in the terminal uridylation of mature histone mRNAs before their degradation is initiated. Might be responsible for the creation of some UAA stop codons which are…	Matrix	Mitochondrial central dogma > mtRNA metabolism > mtRNA granules | Mitochondrial central dogma > mtRNA metabolism > mt-rRNA modifications | Mitochondrial central dogma > mtRNA metabolism > mt-mRNA modifications | Mitochondrial central dogma > mtRNA metabolism > mtRNA stability and decay	IALTSSELLYIYGALDSR		21.3897	21.5022
Calcium uniporter regulatory subunit MCUb, mitochondrial	MCUB	Q9NWR8	55013	Mitochondrion inner membrane {ECO:0000269|PubMed:24231807}; Multi-pass membrane protein {ECO:0000269|PubMed:24231807}.	220..240; /note="Helical"; /evidence="ECO:0000255"; 250..270; /note="Helical"; /evidence="ECO:0000255"	Negatively regulates the activity of MCU, the mitochondrial inner membrane calcium uniporter, and thereby modulates calcium uptake into the mitochondrion. Does not form functional calcium channels by itself. Mitochondrial calcium homeostasis plays key roles in cellular physiology and regulates cell bioenergetics, cytoplasmic calcium signals and activation of cell death pathways. {ECO:0000250|UniP…	MIM	Signaling > Calcium homeostasis > Calcium cycle | Small molecule transport > Calcium uniporter	IAYDVQCPK	22.5751		23.325
Succinate--CoA ligase [ADP-forming] subunit beta, mitochondrial	SUCLA2	Q9P2R7	8803	Mitochondrion {ECO:0000255|HAMAP-Rule:MF_03220, ECO:0000269|PubMed:15877282, ECO:0000269|PubMed:17287286, ECO:0000269|PubMed:25944712}.	0	ATP-specific succinyl-CoA synthetase functions in the citric acid cycle (TCA), coupling the hydrolysis of succinyl-CoA to the synthesis of ATP and thus represents the only step of substrate-level phosphorylation in the TCA (PubMed:15877282). The beta subunit provides nucleotide specificity of the enzyme and binds the substrate succinate, while the binding sites for coenzyme A and phosphate are fo…	Matrix	Metabolism > Carbohydrate metabolism > TCA cycle | Metabolism > Carbohydrate metabolism > Itaconate metabolism | Metabolism > Nucleotide metabolism > Nucleotide synthesis and processing	ICNQVLVCERKYPR	24.2299	24.3251	24.2877
Succinate dehydrogenase [ubiquinone] flavoprotein subunit, mitochondrial	SDHA	P31040	6389	Mitochondrion inner membrane {ECO:0000250|UniProtKB:Q0QF01}; Peripheral membrane protein {ECO:0000250|UniProtKB:Q0QF01}; Matrix side {ECO:0000250|UniProtKB:Q0QF01}.	0	Flavoprotein (FP) subunit of succinate dehydrogenase (SDH) that is involved in complex II of the mitochondrial electron transport chain and is responsible for transferring electrons from succinate to ubiquinone (coenzyme Q) (PubMed:24781757). Can act as a tumor suppressor (PubMed:20484225). {ECO:0000269|PubMed:20484225, ECO:0000305|PubMed:24781757}.	MIM	OXPHOS > Complex II > CII subunits | Metabolism > Carbohydrate metabolism > TCA cycle | OXPHOS > OXPHOS subunits	IDEYDYSKPIQGQQK	28.1637	28.504	28.0323
Succinate dehydrogenase [ubiquinone] flavoprotein subunit, mitochondrial	SDHA	P31040	6389	Mitochondrion inner membrane {ECO:0000250|UniProtKB:Q0QF01}; Peripheral membrane protein {ECO:0000250|UniProtKB:Q0QF01}; Matrix side {ECO:0000250|UniProtKB:Q0QF01}.	0	Flavoprotein (FP) subunit of succinate dehydrogenase (SDH) that is involved in complex II of the mitochondrial electron transport chain and is responsible for transferring electrons from succinate to ubiquinone (coenzyme Q) (PubMed:24781757). Can act as a tumor suppressor (PubMed:20484225). {ECO:0000269|PubMed:20484225, ECO:0000305|PubMed:24781757}.	MIM	OXPHOS > Complex II > CII subunits | Metabolism > Carbohydrate metabolism > TCA cycle | OXPHOS > OXPHOS subunits	IDEYDYSKPIQGQQK	24.9366	24.6338	24.2742
Methylcrotonoyl-CoA carboxylase beta chain, mitochondrial	MCCC2	Q9HCC0	64087	Mitochondrion matrix {ECO:0000269|PubMed:11170888, ECO:0000269|PubMed:16023992}.	0	Carboxyltransferase subunit of the 3-methylcrotonyl-CoA carboxylase, an enzyme that catalyzes the conversion of 3-methylcrotonyl-CoA to 3-methylglutaconyl-CoA, a critical step for leucine and isovaleric acid catabolism. {ECO:0000269|PubMed:17360195}.	Matrix	Metabolism > Amino acid metabolism > Branched-chain amino acid metabolism	IDNLIDPGSPFLELSQFAGYQLYDNEEVPGGGIITGIGR	23.84	24.4758
NAD-dependent malic enzyme, mitochondrial	ME2	P23368	4200	Mitochondrion matrix.	0	0	Matrix	Metabolism > Carbohydrate metabolism > TCA-associated	IDSYQEPFTHSAPESIPDTFEDAVNILKPSTIIGVAGAGR	26.9362	27.1939	27.3719
Single-stranded DNA-binding protein, mitochondrial	SSBP1	Q04837	6742	Mitochondrion {ECO:0000269|PubMed:18063578}. Mitochondrion matrix, mitochondrion nucleoid {ECO:0000269|PubMed:18063578}.	0	Binds preferentially and cooperatively to pyrimidine rich single-stranded DNA (ss-DNA) (PubMed:21953457, PubMed:23290262). In vitro, required to maintain the copy number of mitochondrial DNA (mtDNA) and plays crucial roles during mtDNA replication that stimulate activity of the replisome components POLG and TWNK at the replication fork (PubMed:21953457, PubMed:12975372, PubMed:26446790, PubMed:15…	Matrix	Mitochondrial central dogma > mtDNA maintenance > mtDNA replication | Mitochondrial central dogma > mtDNA maintenance > mtDNA nucleoid	IDYGEYMDK	23.9343	23.9948	23.8193
Single-stranded DNA-binding protein, mitochondrial	SSBP1	Q04837	6742	Mitochondrion {ECO:0000269|PubMed:18063578}. Mitochondrion matrix, mitochondrion nucleoid {ECO:0000269|PubMed:18063578}.	0	Binds preferentially and cooperatively to pyrimidine rich single-stranded DNA (ss-DNA) (PubMed:21953457, PubMed:23290262). In vitro, required to maintain the copy number of mitochondrial DNA (mtDNA) and plays crucial roles during mtDNA replication that stimulate activity of the replisome components POLG and TWNK at the replication fork (PubMed:21953457, PubMed:12975372, PubMed:26446790, PubMed:15…	Matrix	Mitochondrial central dogma > mtDNA maintenance > mtDNA replication | Mitochondrial central dogma > mtDNA maintenance > mtDNA nucleoid	IDYGEYMDK	26.1265	25.9342	25.7857
Single-stranded DNA-binding protein, mitochondrial	SSBP1	Q04837	6742	Mitochondrion {ECO:0000269|PubMed:18063578}. Mitochondrion matrix, mitochondrion nucleoid {ECO:0000269|PubMed:18063578}.	0	Binds preferentially and cooperatively to pyrimidine rich single-stranded DNA (ss-DNA) (PubMed:21953457, PubMed:23290262). In vitro, required to maintain the copy number of mitochondrial DNA (mtDNA) and plays crucial roles during mtDNA replication that stimulate activity of the replisome components POLG and TWNK at the replication fork (PubMed:21953457, PubMed:12975372, PubMed:26446790, PubMed:15…	Matrix	Mitochondrial central dogma > mtDNA maintenance > mtDNA replication | Mitochondrial central dogma > mtDNA maintenance > mtDNA nucleoid	IDYGEYMDKNNVR	27.7204	26.9663	27.597
Single-stranded DNA-binding protein, mitochondrial	SSBP1	Q04837	6742	Mitochondrion {ECO:0000269|PubMed:18063578}. Mitochondrion matrix, mitochondrion nucleoid {ECO:0000269|PubMed:18063578}.	0	Binds preferentially and cooperatively to pyrimidine rich single-stranded DNA (ss-DNA) (PubMed:21953457, PubMed:23290262). In vitro, required to maintain the copy number of mitochondrial DNA (mtDNA) and plays crucial roles during mtDNA replication that stimulate activity of the replisome components POLG and TWNK at the replication fork (PubMed:21953457, PubMed:12975372, PubMed:26446790, PubMed:15…	Matrix	Mitochondrial central dogma > mtDNA maintenance > mtDNA replication | Mitochondrial central dogma > mtDNA maintenance > mtDNA nucleoid	IDYGEYMDKNNVR	29.4011	29.4753	29.2193
Single-stranded DNA-binding protein, mitochondrial	SSBP1	Q04837	6742	Mitochondrion {ECO:0000269|PubMed:18063578}. Mitochondrion matrix, mitochondrion nucleoid {ECO:0000269|PubMed:18063578}.	0	Binds preferentially and cooperatively to pyrimidine rich single-stranded DNA (ss-DNA) (PubMed:21953457, PubMed:23290262). In vitro, required to maintain the copy number of mitochondrial DNA (mtDNA) and plays crucial roles during mtDNA replication that stimulate activity of the replisome components POLG and TWNK at the replication fork (PubMed:21953457, PubMed:12975372, PubMed:26446790, PubMed:15…	Matrix	Mitochondrial central dogma > mtDNA maintenance > mtDNA replication | Mitochondrial central dogma > mtDNA maintenance > mtDNA nucleoid	IDYGEYMDKNNVR	22.7105	22.5181
Single-stranded DNA-binding protein, mitochondrial	SSBP1	Q04837	6742	Mitochondrion {ECO:0000269|PubMed:18063578}. Mitochondrion matrix, mitochondrion nucleoid {ECO:0000269|PubMed:18063578}.	0	Binds preferentially and cooperatively to pyrimidine rich single-stranded DNA (ss-DNA) (PubMed:21953457, PubMed:23290262). In vitro, required to maintain the copy number of mitochondrial DNA (mtDNA) and plays crucial roles during mtDNA replication that stimulate activity of the replisome components POLG and TWNK at the replication fork (PubMed:21953457, PubMed:12975372, PubMed:26446790, PubMed:15…	Matrix	Mitochondrial central dogma > mtDNA maintenance > mtDNA replication | Mitochondrial central dogma > mtDNA maintenance > mtDNA nucleoid	IDYGEYMDKNNVR	26.0612	25.5719	24.7594
GTP-binding protein 8	GTPBP8	Q8N3Z3	29083	0	0	0	#N/A	#N/A	IDYVSSAVR	22.9211	22.7312
Protein MTO1 homolog, mitochondrial	MTO1	Q9Y2Z2	25821	Mitochondrion {ECO:0000250}.	0	Involved in the 5-carboxymethylaminomethyl modification (mnm(5)s(2)U34) of the wobble uridine base in mitochondrial tRNAs. {ECO:0000269|PubMed:12011058}.	Matrix	Mitochondrial central dogma > mtRNA metabolism > mt-tRNA modifications | Metabolism > Vitamin metabolism > Folate and 1-C metabolism	IEATYESVLFHQLQEIK	21.4218	21.5156
ATP-dependent RNA helicase DHX30	DHX30	Q7L2E3	22907	Cytoplasm {ECO:0000269|PubMed:29100085}. Mitochondrion {ECO:0000269|PubMed:16825194, ECO:0000269|PubMed:29100085}. Mitochondrion matrix, mitochondrion nucleoid {ECO:0000269|PubMed:16825194, ECO:0000269|PubMed:18063578, ECO:0000269|PubMed:25683715}. Note=Localizes to mitochondrial RNA granules found in close proximity to the mitochondrial nucleoids (PubMed:16825194, PubMed:25683715). Relocalizes t…	0	RNA-dependent helicase (PubMed:29100085). Plays an important role in the assembly of the mitochondrial large ribosomal subunit (PubMed:25683715, PubMed:29100085). Required for optimal function of the zinc-finger antiviral protein ZC3HAV1 (By similarity). Associates with mitochondrial DNA (PubMed:18063578). Involved in nervous system development and differentiation through its involvement in the u…	Matrix	Mitochondrial central dogma > mtRNA metabolism > mtRNA granules | Mitochondrial central dogma > Translation > Mitochondrial ribosome assembly	IETFLNHYPVESSWIAPELR	24.5742	24.4184
Fumarate hydratase, mitochondrial	FH	P07954	2271	[Isoform Mitochondrial]: Mitochondrion {ECO:0000269|PubMed:27037871}.; [Isoform Cytoplasmic]: Cytoplasm, cytosol {ECO:0000269|PubMed:20231875, ECO:0000269|PubMed:22509282, ECO:0000269|PubMed:26237645, ECO:0000269|PubMed:27037871}. Nucleus {ECO:0000269|PubMed:20231875, ECO:0000269|PubMed:26237645}. Chromosome {ECO:0000269|PubMed:26237645}. Note=Translocates to the nucleus in response to DNA damage…	0	Catalyzes the reversible stereospecific interconversion of fumarate to L-malate (PubMed:30761759). Experiments in other species have demonstrated that specific isoforms of this protein act in defined pathways and favor one direction over the other (Probable). {ECO:0000269|PubMed:30761759, ECO:0000305}.; [Isoform Mitochondrial]: Catalyzes the hydration of fumarate to L-malate in the tricarboxylic …	Matrix	Metabolism > Carbohydrate metabolism > TCA cycle	IEYDTFGELK	25.9221	25.7	25.7647
Fumarate hydratase, mitochondrial	FH	P07954	2271	[Isoform Mitochondrial]: Mitochondrion {ECO:0000269|PubMed:27037871}.; [Isoform Cytoplasmic]: Cytoplasm, cytosol {ECO:0000269|PubMed:20231875, ECO:0000269|PubMed:22509282, ECO:0000269|PubMed:26237645, ECO:0000269|PubMed:27037871}. Nucleus {ECO:0000269|PubMed:20231875, ECO:0000269|PubMed:26237645}. Chromosome {ECO:0000269|PubMed:26237645}. Note=Translocates to the nucleus in response to DNA damage…	0	Catalyzes the reversible stereospecific interconversion of fumarate to L-malate (PubMed:30761759). Experiments in other species have demonstrated that specific isoforms of this protein act in defined pathways and favor one direction over the other (Probable). {ECO:0000269|PubMed:30761759, ECO:0000305}.; [Isoform Mitochondrial]: Catalyzes the hydration of fumarate to L-malate in the tricarboxylic …	Matrix	Metabolism > Carbohydrate metabolism > TCA cycle	IEYDTFGELKVPNDK	23.7872	24.0312	23.6821
Fumarate hydratase, mitochondrial	FH	P07954	2271	[Isoform Mitochondrial]: Mitochondrion {ECO:0000269|PubMed:27037871}.; [Isoform Cytoplasmic]: Cytoplasm, cytosol {ECO:0000269|PubMed:20231875, ECO:0000269|PubMed:22509282, ECO:0000269|PubMed:26237645, ECO:0000269|PubMed:27037871}. Nucleus {ECO:0000269|PubMed:20231875, ECO:0000269|PubMed:26237645}. Chromosome {ECO:0000269|PubMed:26237645}. Note=Translocates to the nucleus in response to DNA damage…	0	Catalyzes the reversible stereospecific interconversion of fumarate to L-malate (PubMed:30761759). Experiments in other species have demonstrated that specific isoforms of this protein act in defined pathways and favor one direction over the other (Probable). {ECO:0000269|PubMed:30761759, ECO:0000305}.; [Isoform Mitochondrial]: Catalyzes the hydration of fumarate to L-malate in the tricarboxylic …	Matrix	Metabolism > Carbohydrate metabolism > TCA cycle	IEYDTFGELKVPNDKYYGAQTVR	23.0742	24.2213
Methylcrotonoyl-CoA carboxylase beta chain, mitochondrial	MCCC2	Q9HCC0	64087	Mitochondrion matrix {ECO:0000269|PubMed:11170888, ECO:0000269|PubMed:16023992}.	0	Carboxyltransferase subunit of the 3-methylcrotonyl-CoA carboxylase, an enzyme that catalyzes the conversion of 3-methylcrotonyl-CoA to 3-methylglutaconyl-CoA, a critical step for leucine and isovaleric acid catabolism. {ECO:0000269|PubMed:17360195}.	Matrix	Metabolism > Amino acid metabolism > Branched-chain amino acid metabolism	IFGYPVGIVGNNGVLFSESAK	25.7093	26.2139	26.1843
Methylcrotonoyl-CoA carboxylase beta chain, mitochondrial	MCCC2	Q9HCC0	64087	Mitochondrion matrix {ECO:0000269|PubMed:11170888, ECO:0000269|PubMed:16023992}.	0	Carboxyltransferase subunit of the 3-methylcrotonyl-CoA carboxylase, an enzyme that catalyzes the conversion of 3-methylcrotonyl-CoA to 3-methylglutaconyl-CoA, a critical step for leucine and isovaleric acid catabolism. {ECO:0000269|PubMed:17360195}.	Matrix	Metabolism > Amino acid metabolism > Branched-chain amino acid metabolism	IFGYPVGIVGNNGVLFSESAKK			21.6864
Small ribosomal subunit protein bS1m	MRPS28	Q9Y2Q9	28957	Mitochondrion {ECO:0000269|PubMed:25838379}.	0	0	Matrix	Mitochondrial central dogma > Translation > Mitochondrial ribosome	IFHIVENDLYIDFGGK	21.9223	22.2092	22.5509
Mitochondrial intermediate peptidase	MIPEP	Q99797	4285	Mitochondrion matrix.	0	Cleaves proteins, imported into the mitochondrion, to their mature size.	Matrix	Protein import, sorting and homeostasis > Protein import and sorting > Preprotein cleavage | Protein import, sorting and homeostasis > Protein homeostasis > Proteases	IFLYPNAGQLK	25.502	26.582	25.9892
Large ribosomal subunit protein uL3m	MRPL3	P09001	11222	Mitochondrion {ECO:0000269|PubMed:25278503, ECO:0000269|PubMed:25838379, ECO:0000269|PubMed:28892042}.	0	0	Matrix	Mitochondrial central dogma > Translation > Mitochondrial ribosome	IFNITDNAAIKPGTPLYAAHFRPGQYVDVTAK	22.999	23.5889	23.9631
Persulfide dioxygenase ETHE1, mitochondrial	ETHE1	O95571	23474	Cytoplasm {ECO:0000269|PubMed:12398897}. Nucleus {ECO:0000269|PubMed:12398897}. Mitochondrion matrix {ECO:0000269|PubMed:14732903}.	0	Sulfur dioxygenase that plays an essential role in hydrogen sulfide catabolism in the mitochondrial matrix. Hydrogen sulfide (H(2)S) is first oxidized by SQRDL, giving rise to cysteine persulfide residues. ETHE1 consumes molecular oxygen to catalyze the oxidation of the persulfide, once it has been transferred to a thiophilic acceptor, such as glutathione (R-SSH). Plays an important role in metab…	Matrix	Metabolism > Sulfur metabolism	IFTLPGDCLIYPAHDYHGFTVSTVEEER	26.9285	27.6225	27.8601
Persulfide dioxygenase ETHE1, mitochondrial	ETHE1	O95571	23474	Cytoplasm {ECO:0000269|PubMed:12398897}. Nucleus {ECO:0000269|PubMed:12398897}. Mitochondrion matrix {ECO:0000269|PubMed:14732903}.	0	Sulfur dioxygenase that plays an essential role in hydrogen sulfide catabolism in the mitochondrial matrix. Hydrogen sulfide (H(2)S) is first oxidized by SQRDL, giving rise to cysteine persulfide residues. ETHE1 consumes molecular oxygen to catalyze the oxidation of the persulfide, once it has been transferred to a thiophilic acceptor, such as glutathione (R-SSH). Plays an important role in metab…	Matrix	Metabolism > Sulfur metabolism	IFTLPGDCLIYPAHDYHGFTVSTVEEER		22.6347	22.2577
12S rRNA N4-methylcytidine (m4C) methyltransferase	METTL15	A6NJ78	196074	Mitochondrion matrix {ECO:0000269|PubMed:31665743}.	0	N4-methylcytidine (m4C) methyltransferase responsible for the methylation of position C839 in mitochondrial 12S rRNA (PubMed:31665743). Involved in the stabilization of 12S rRNA folding, therefore facilitating the assembly of the mitochondrial small ribosomal subunits (PubMed:31665743). {ECO:0000269|PubMed:31665743}.	Matrix	Mitochondrial central dogma > mtRNA metabolism > mt-rRNA modifications	IFVNNELNELYTGLK	21.5607	20.8748
Histidine--tRNA ligase, mitochondrial	HARS2	P49590	23438	Mitochondrion {ECO:0000269|PubMed:21464306}.	0	Mitochondrial aminoacyl-tRNA synthetase that catalyzes the ATP-dependent ligation of histidine to the 3'-end of its cognate tRNA, via the formation of an aminoacyl-adenylate intermediate (His-AMP). {ECO:0000269|PubMed:21464306}.	Matrix	Mitochondrial central dogma > Translation > mt-tRNA synthetases	IFYIVEQR	21.2675	23.2094	21.4713
2-oxoadipate dehydrogenase complex component E1	DHTKD1	Q96HY7	55526	Mitochondrion {ECO:0000269|PubMed:23141294}.	0	The 2-oxoglutarate dehydrogenase complex catalyzes the overall conversion of 2-oxoglutarate to succinyl-CoA and CO(2). It contains multiple copies of three enzymatic components: 2-oxoglutarate dehydrogenase (E1), dihydrolipoamide succinyltransferase (E2) and lipoamide dehydrogenase (E3) (By similarity). {ECO:0000250}.	Matrix	Metabolism > Amino acid metabolism > Lysine metabolism	IGGSVHLIVNNQLGYTTPAER			22.629
2-oxoisovalerate dehydrogenase subunit alpha, mitochondrial	BCKDHA	P12694	593	Mitochondrion matrix.	0	The branched-chain alpha-keto dehydrogenase complex catalyzes the overall conversion of alpha-keto acids to acyl-CoA and CO(2). It contains multiple copies of three enzymatic components: branched-chain alpha-keto acid decarboxylase (E1), lipoamide acyltransferase (E2) and lipoamide dehydrogenase (E3).	MIM	Metabolism > Amino acid metabolism > Branched-chain amino acid metabolism | Metabolism > Amino acid metabolism > Branched-chain amino acid dehydrogenase complex	IGHHSTSDDSSAYR	22.1228	22.5758	23.4857
Leucine--tRNA ligase, mitochondrial	LARS2	Q15031	23395	Mitochondrion matrix {ECO:0000250}.	0	0	Matrix	Mitochondrial central dogma > Translation > mt-tRNA synthetases	IGIPSTSSEDTILAQTLGLAYSEVIETLPDGTER	21.635	21.8526	19.9539
Large ribosomal subunit protein uL11m	MRPL11	Q9Y3B7	65003	Mitochondrion {ECO:0000269|PubMed:11279069, ECO:0000269|PubMed:25278503, ECO:0000269|PubMed:25838379, ECO:0000269|PubMed:28892042}.	0	0	Matrix	Mitochondrial central dogma > Translation > Mitochondrial ribosome	IGQPTVSYFLK	22.4857
Lon protease homolog, mitochondrial	LONP1	P36776	9361	Mitochondrion matrix {ECO:0000255|HAMAP-Rule:MF_03120, ECO:0000269|PubMed:7961901}.	0	ATP-dependent serine protease that mediates the selective degradation of misfolded, unassembled or oxidatively damaged polypeptides as well as certain short-lived regulatory proteins in the mitochondrial matrix. May also have a chaperone function in the assembly of inner membrane protein complexes. Participates in the regulation of mitochondrial gene expression and in the maintenance of the integ…	Matrix	Protein import, sorting and homeostasis > Protein homeostasis > Proteases	IGRGYQGDPSSALLELLDPEQNANFLDHYLDVPVDLSK	20.7516	22.1169	21.2632
Isocitrate dehydrogenase [NAD] subunit beta, mitochondrial	IDH3B	O43837	3420	Mitochondrion.	0	Plays a structural role to facilitate the assembly and ensure the full activity of the enzyme catalyzing the decarboxylation of isocitrate (ICT) into alpha-ketoglutarate. The heterodimer composed of the alpha (IDH3A) and beta (IDH3B) subunits and the heterodimer composed of the alpha (IDH3A) and gamma (IDH3G) subunits, have considerable basal activity but the full activity of the heterotetramer (…	Matrix	Metabolism > Carbohydrate metabolism > TCA cycle	IHTPMEYK	24.5928	24.8438	25.2828
Isocitrate dehydrogenase [NAD] subunit beta, mitochondrial	IDH3B	O43837	3420	Mitochondrion.	0	Plays a structural role to facilitate the assembly and ensure the full activity of the enzyme catalyzing the decarboxylation of isocitrate (ICT) into alpha-ketoglutarate. The heterodimer composed of the alpha (IDH3A) and beta (IDH3B) subunits and the heterodimer composed of the alpha (IDH3A) and gamma (IDH3G) subunits, have considerable basal activity but the full activity of the heterotetramer (…	Matrix	Metabolism > Carbohydrate metabolism > TCA cycle	IHTPMEYK	26.0064	25.7722	24.728
Mucin-19	MUC19	Q7Z5P9	283463	Secreted {ECO:0000305}.	0	May function in ocular mucus homeostasis. {ECO:0000269|PubMed:18184611}.	#N/A	#N/A	IIGTYFEK	23.9996		23.9791
Acetyl-coenzyme A synthetase 2-like, mitochondrial	ACSS1	Q9NUB1	84532	Mitochondrion matrix {ECO:0000269|PubMed:16788062}.	0	Catalyzes the synthesis of acetyl-CoA from short-chain fatty acids (PubMed:16788062). Acetate is the preferred substrate (PubMed:16788062). Can also utilize propionate with a much lower affinity (By similarity). Provides acetyl-CoA that is utilized mainly for oxidation under ketogenic conditions (By similarity). Involved in thermogenesis under ketogenic conditions, using acetate as a vital fuel w…	MIM	Metabolism > Lipid metabolism > Fatty acid oxidation	IITSEAQELGDTTTLEDPSIIAEILSVYQK	21.0186	20.507	20.264
Large ribosomal subunit protein mL45	MRPL45	Q9BRJ2	0	Mitochondrion {ECO:0000269|PubMed:25278503, ECO:0000269|PubMed:25838379, ECO:0000269|PubMed:28892042}.	0	0	#N/A	#N/A	IKDYDANFK	24.5283	24.4992	26.0725
Large ribosomal subunit protein uL23m	MRPL23	Q16540	6150	Mitochondrion {ECO:0000269|PubMed:25278503, ECO:0000269|PubMed:25838379, ECO:0000269|PubMed:28892042}.	0	0	Matrix	Mitochondrial central dogma > Translation > Mitochondrial ribosome	IKKPDYK	22.7045	22.9128	22.3646
NAD-dependent malic enzyme, mitochondrial	ME2	P23368	4200	Mitochondrion matrix.	0	0	Matrix	Metabolism > Carbohydrate metabolism > TCA-associated	ILGLGDLGVYGMGIPVGK		20.2566	21.7969
NAD-dependent malic enzyme, mitochondrial	ME2	P23368	4200	Mitochondrion matrix.	0	0	Matrix	Metabolism > Carbohydrate metabolism > TCA-associated	ILGLGDLGVYGMGIPVGK	23.5017	23.6119	24.4626
Aldehyde dehydrogenase, mitochondrial	ALDH2	P05091	217	Mitochondrion matrix.	0	0	Matrix	Metabolism > Detoxification > Xenobiotic metabolism	ILGYINTGK	24.7679	25.164	24.0551
Aldehyde dehydrogenase, mitochondrial	ALDH2	P05091	217	Mitochondrion matrix.	0	0	Matrix	Metabolism > Detoxification > Xenobiotic metabolism	ILGYINTGKQEGAK	24.4306	25.4137	24.8935
Lipoamide acyltransferase component of branched-chain alpha-keto acid dehydrogenase complex, mitochondrial	DBT	P11182	1629	Mitochondrion matrix.	0	The branched-chain alpha-keto dehydrogenase complex catalyzes the overall conversion of alpha-keto acids to acyl-CoA and CO(2). It contains multiple copies of three enzymatic components: branched-chain alpha-keto acid decarboxylase (E1), lipoamide acyltransferase (E2) and lipoamide dehydrogenase (E3). Within this complex, the catalytic function of this enzyme is to accept, and to transfer to coen…	Matrix	Metabolism > Amino acid metabolism > Branched-chain amino acid metabolism | Metabolism > Amino acid metabolism > Branched-chain amino acid dehydrogenase complex	ILKEDILNYLEK	23.399	23.4166	23.5513
ATP-binding cassette sub-family B member 10, mitochondrial	ABCB10	Q9NRK6	23456	Mitochondrion inner membrane {ECO:0000250|UniProtKB:Q9JI39}; Multi-pass membrane protein {ECO:0000255}.	171..191; /note="Helical"; /evidence="ECO:0000255|PROSITE-ProRule:PRU00441"; 216..236; /note="Helical"; /evidence="ECO:0000255|PROSITE-ProRule:PRU00441"; 313..333; /note="Helical"; /evidence="ECO:0000255|PROSITE-ProRule:PRU00441"; 408..428; /note="Helical"; /evidence="ECO:0000255|PROSITE-ProRule:PRU00441"; 431..451; /note="Helical"; /evidence="ECO:0000255|PROSITE-ProRule:PRU00441"	Catalyzes the export of an unknown physiological substrate from the mitochondrial matrix to the cytosol in an ATP-dependent manner (PubMed:33253225). May also transport the heme analog Zn (II) mesoporphyrin (ZnMP) in an ATP dependent manner but can't export the heme precursor 5-aminolevulinic acid (ALA) from mitochondria (PubMed:33253225). Plays a role in the early step of the heme biosynthetic p…	MIM	Metabolism > Metals and cofactors > Heme synthesis and processing | Small molecule transport > ABC transporters	ILLLDEATSALDAENEYLVQEALDR	25.3895	25.7015	25.7028
von Willebrand factor A domain-containing protein 8	VWA8	A3KMH1	23078	[Isoform 1]: Mitochondrion {ECO:0000269|PubMed:30204880}.; [Isoform 2]: Mitochondrion {ECO:0000269|PubMed:30204880}. Peroxisome {ECO:0000269|PubMed:30204880}. Note=Localizes to peroxisomes in a PEX7-dependent manner. {ECO:0000269|PubMed:30204880}.	0	Exhibits ATPase activity in vitro. {ECO:0000250|UniProtKB:Q8CC88}.	Matrix	0	ILPPGEVPLKDIYPK	22.7572	22.8935	21.9896
NAD-dependent malic enzyme, mitochondrial	ME2	P23368	4200	Mitochondrion matrix.	0	0	Matrix	Metabolism > Carbohydrate metabolism > TCA-associated	ILQDDIESLMPIVYTPTVGLACSQYGHIFR	21.1541	22.6748	22.5041
NAD-dependent malic enzyme, mitochondrial	ME2	P23368	4200	Mitochondrion matrix.	0	0	Matrix	Metabolism > Carbohydrate metabolism > TCA-associated	ILQDDIESLMPIVYTPTVGLACSQYGHIFR	22.9927	24.1208	25.0413
N-acetylated-alpha-linked acidic dipeptidase 2	NAALAD2	Q9Y3Q0	10003	Cell membrane {ECO:0000250|UniProtKB:Q04609}; Single-pass type II membrane protein {ECO:0000250|UniProtKB:Q04609}.	8..31; /note="Helical; Signal-anchor for type II membrane protein"; /evidence="ECO:0000255"	Has N-acetylated-alpha-linked-acidic dipeptidase (NAALADase) activity. Also exhibits a dipeptidyl-peptidase IV type activity. Inactivates the peptide neurotransmitter N-acetylaspartylglutamate. {ECO:0000269|PubMed:10085079}.	#N/A	#N/A	ILQERSIAYINSDSSIEGNYTLR	25.0623
Glutaminase kidney isoform, mitochondrial	GLS	O94925	2744	[Isoform 1]: Mitochondrion {ECO:0000250|UniProtKB:P13264}. Cytoplasm, cytosol {ECO:0000269|PubMed:22228304}. Note=The 74-kDa cytosolic precursor is translocated into the mitochondria and processed via a 72-kDa intermediate to yield the mature 68- and 65-kDa subunits. {ECO:0000250|UniProtKB:P13264}.; [Isoform 3]: Mitochondrion {ECO:0000269|PubMed:22228304}.; [Glutaminase kidney isoform, mitochondr…	0	Catalyzes the first reaction in the primary pathway for the renal catabolism of glutamine. Plays a role in maintaining acid-base homeostasis. Regulates the levels of the neurotransmitter glutamate, the main excitatory neurotransmitter in the brain (PubMed:30575854, PubMed:30239721, PubMed:30970188). {ECO:0000269|PubMed:30239721, ECO:0000269|PubMed:30575854, ECO:0000269|PubMed:30970188}.; [Isoform…	MIM	Metabolism > Amino acid metabolism > Glutamate metabolism	ILQEYQVQYTPQGDSDNGKENQTVHK	23.2811	23.6316
ATP synthase subunit beta, mitochondrial	ATP5F1B	P06576	506	Mitochondrion inner membrane {ECO:0000250|UniProtKB:P00829}; Peripheral membrane protein {ECO:0000250|UniProtKB:P00829}; Matrix side {ECO:0000250|UniProtKB:P00829}.	0	Mitochondrial membrane ATP synthase (F(1)F(0) ATP synthase or Complex V) produces ATP from ADP in the presence of a proton gradient across the membrane which is generated by electron transport complexes of the respiratory chain. F-type ATPases consist of two structural domains, F(1) - containing the extramembraneous catalytic core, and F(0) - containing the membrane proton channel, linked togethe…	MIM	OXPHOS > Complex V > CV subunits | OXPHOS > OXPHOS subunits	IMDPNIVGSEHYDVAR	23.2034	25.8288	24.9726
ATP synthase subunit beta, mitochondrial	ATP5F1B	P06576	506	Mitochondrion inner membrane {ECO:0000250|UniProtKB:P00829}; Peripheral membrane protein {ECO:0000250|UniProtKB:P00829}; Matrix side {ECO:0000250|UniProtKB:P00829}.	0	Mitochondrial membrane ATP synthase (F(1)F(0) ATP synthase or Complex V) produces ATP from ADP in the presence of a proton gradient across the membrane which is generated by electron transport complexes of the respiratory chain. F-type ATPases consist of two structural domains, F(1) - containing the extramembraneous catalytic core, and F(0) - containing the membrane proton channel, linked togethe…	MIM	OXPHOS > Complex V > CV subunits | OXPHOS > OXPHOS subunits	IMDPNIVGSEHYDVAR	26.9919	26.9076	26.8073
Serine hydroxymethyltransferase, mitochondrial	SHMT2	P34897	6472	Mitochondrion {ECO:0000269|PubMed:21876188, ECO:0000269|PubMed:24075985}. Mitochondrion matrix, mitochondrion nucleoid {ECO:0000269|PubMed:18063578}. Mitochondrion inner membrane {ECO:0000269|PubMed:21876188}. Cytoplasm {ECO:0000269|PubMed:24075985}. Nucleus {ECO:0000269|PubMed:24075985}. Note=Mainly localizes in the mitochondrion. Also found in the cytoplasm and nucleus as part of the BRISC comp…	0	Catalyzes the cleavage of serine to glycine accompanied with the production of 5,10-methylenetetrahydrofolate, an essential intermediate for purine biosynthesis (PubMed:24075985, PubMed:29364879, PubMed:25619277). Serine provides the major source of folate one-carbon in cells by catalyzing the transfer of one carbon from serine to tetrahydrofolate (PubMed:25619277). Contributes to the de novo mit…	Matrix	Metabolism > Amino acid metabolism > Serine metabolism | Metabolism > Amino acid metabolism > Glycine metabolism | Metabolism > Vitamin metabolism > Folate and 1-C metabolism	IMGLDLPDGGHLTHGYMSDVK	25.9462	26.4451	26.413
Serine hydroxymethyltransferase, mitochondrial	SHMT2	P34897	6472	Mitochondrion {ECO:0000269|PubMed:21876188, ECO:0000269|PubMed:24075985}. Mitochondrion matrix, mitochondrion nucleoid {ECO:0000269|PubMed:18063578}. Mitochondrion inner membrane {ECO:0000269|PubMed:21876188}. Cytoplasm {ECO:0000269|PubMed:24075985}. Nucleus {ECO:0000269|PubMed:24075985}. Note=Mainly localizes in the mitochondrion. Also found in the cytoplasm and nucleus as part of the BRISC comp…	0	Catalyzes the cleavage of serine to glycine accompanied with the production of 5,10-methylenetetrahydrofolate, an essential intermediate for purine biosynthesis (PubMed:24075985, PubMed:29364879, PubMed:25619277). Serine provides the major source of folate one-carbon in cells by catalyzing the transfer of one carbon from serine to tetrahydrofolate (PubMed:25619277). Contributes to the de novo mit…	Matrix	Metabolism > Amino acid metabolism > Serine metabolism | Metabolism > Amino acid metabolism > Glycine metabolism | Metabolism > Vitamin metabolism > Folate and 1-C metabolism	IMGLDLPDGGHLTHGYMSDVK	27.2241	27.058	27.4151
Serine hydroxymethyltransferase, mitochondrial	SHMT2	P34897	6472	Mitochondrion {ECO:0000269|PubMed:21876188, ECO:0000269|PubMed:24075985}. Mitochondrion matrix, mitochondrion nucleoid {ECO:0000269|PubMed:18063578}. Mitochondrion inner membrane {ECO:0000269|PubMed:21876188}. Cytoplasm {ECO:0000269|PubMed:24075985}. Nucleus {ECO:0000269|PubMed:24075985}. Note=Mainly localizes in the mitochondrion. Also found in the cytoplasm and nucleus as part of the BRISC comp…	0	Catalyzes the cleavage of serine to glycine accompanied with the production of 5,10-methylenetetrahydrofolate, an essential intermediate for purine biosynthesis (PubMed:24075985, PubMed:29364879, PubMed:25619277). Serine provides the major source of folate one-carbon in cells by catalyzing the transfer of one carbon from serine to tetrahydrofolate (PubMed:25619277). Contributes to the de novo mit…	Matrix	Metabolism > Amino acid metabolism > Serine metabolism | Metabolism > Amino acid metabolism > Glycine metabolism | Metabolism > Vitamin metabolism > Folate and 1-C metabolism	IMGLDLPDGGHLTHGYMSDVKR	25.5082	25.558	26.0513
Serine hydroxymethyltransferase, mitochondrial	SHMT2	P34897	6472	Mitochondrion {ECO:0000269|PubMed:21876188, ECO:0000269|PubMed:24075985}. Mitochondrion matrix, mitochondrion nucleoid {ECO:0000269|PubMed:18063578}. Mitochondrion inner membrane {ECO:0000269|PubMed:21876188}. Cytoplasm {ECO:0000269|PubMed:24075985}. Nucleus {ECO:0000269|PubMed:24075985}. Note=Mainly localizes in the mitochondrion. Also found in the cytoplasm and nucleus as part of the BRISC comp…	0	Catalyzes the cleavage of serine to glycine accompanied with the production of 5,10-methylenetetrahydrofolate, an essential intermediate for purine biosynthesis (PubMed:24075985, PubMed:29364879, PubMed:25619277). Serine provides the major source of folate one-carbon in cells by catalyzing the transfer of one carbon from serine to tetrahydrofolate (PubMed:25619277). Contributes to the de novo mit…	Matrix	Metabolism > Amino acid metabolism > Serine metabolism | Metabolism > Amino acid metabolism > Glycine metabolism | Metabolism > Vitamin metabolism > Folate and 1-C metabolism	IMGLDLPDGGHLTHGYMSDVKR	26.0954	26.7452	26.4995
60 kDa heat shock protein, mitochondrial	HSPD1	P10809	3329	Mitochondrion matrix.	0	Chaperonin implicated in mitochondrial protein import and macromolecular assembly. Together with Hsp10, facilitates the correct folding of imported proteins. May also prevent misfolding and promote the refolding and proper assembly of unfolded polypeptides generated under stress conditions in the mitochondrial matrix (PubMed:1346131, PubMed:11422376). The functional units of these chaperonins con…	Matrix	Protein import, sorting and homeostasis > Protein homeostasis > Chaperones	IMQSSSEVGYDAMAGDFVNMVEK		22.1161	22.0333
60 kDa heat shock protein, mitochondrial	HSPD1	P10809	3329	Mitochondrion matrix.	0	Chaperonin implicated in mitochondrial protein import and macromolecular assembly. Together with Hsp10, facilitates the correct folding of imported proteins. May also prevent misfolding and promote the refolding and proper assembly of unfolded polypeptides generated under stress conditions in the mitochondrial matrix (PubMed:1346131, PubMed:11422376). The functional units of these chaperonins con…	Matrix	Protein import, sorting and homeostasis > Protein homeostasis > Chaperones	IMQSSSEVGYDAMAGDFVNMVEK	26.3266	26.3899	26.5624
DnaJ homolog subfamily A member 3, mitochondrial	DNAJA3	Q96EY1	9093	Mitochondrion matrix. Cytoplasm, cytosol {ECO:0000250}. Cell junction, synapse, postsynaptic cell membrane {ECO:0000250}; Peripheral membrane protein {ECO:0000250}. Note=Recruited to the postsynaptic cell membrane of the neuromuscular junction through interaction with MUSK. {ECO:0000250}.	0	Modulates apoptotic signal transduction or effector structures within the mitochondrial matrix. Affect cytochrome C release from the mitochondria and caspase 3 activation, but not caspase 8 activation. Isoform 1 increases apoptosis triggered by both TNF and the DNA-damaging agent mytomycin C; in sharp contrast, isoform 2 suppresses apoptosis. Can modulate IFN-gamma-mediated transcriptional activi…	Matrix	Protein import, sorting and homeostasis > Protein homeostasis > Chaperones	INSYGYGDHYIHIK	27.0167	27.0045	27.3294
tRNA methyltransferase 10 homolog C	TRMT10C	Q7L0Y3	54931	Mitochondrion matrix, mitochondrion nucleoid {ECO:0000269|PubMed:18984158, ECO:0000269|PubMed:23473034, ECO:0000269|PubMed:24703694}.	0	Mitochondrial tRNA N(1)-methyltransferase involved in mitochondrial tRNA maturation (PubMed:18984158, PubMed:21593607, PubMed:23042678, PubMed:27132592). Component of mitochondrial ribonuclease P, a complex composed of TRMT10C/MRPP1, HSD17B10/MRPP2 and PRORP/MRPP3, which cleaves tRNA molecules in their 5'-ends (PubMed:18984158). Together with HSD17B10/MRPP2, forms a subcomplex of the mitochondria…	Matrix	Mitochondrial central dogma > mtRNA metabolism > mtRNA granules | Mitochondrial central dogma > mtRNA metabolism > Polycistronic mtRNA processing | Mitochondrial central dogma > mtRNA metabolism > mt-tRNA modifications	IPAVTYPK	29.0653	29.2713	29.1436
tRNA methyltransferase 10 homolog C	TRMT10C	Q7L0Y3	54931	Mitochondrion matrix, mitochondrion nucleoid {ECO:0000269|PubMed:18984158, ECO:0000269|PubMed:23473034, ECO:0000269|PubMed:24703694}.	0	Mitochondrial tRNA N(1)-methyltransferase involved in mitochondrial tRNA maturation (PubMed:18984158, PubMed:21593607, PubMed:23042678, PubMed:27132592). Component of mitochondrial ribonuclease P, a complex composed of TRMT10C/MRPP1, HSD17B10/MRPP2 and PRORP/MRPP3, which cleaves tRNA molecules in their 5'-ends (PubMed:18984158). Together with HSD17B10/MRPP2, forms a subcomplex of the mitochondria…	Matrix	Mitochondrial central dogma > mtRNA metabolism > mtRNA granules | Mitochondrial central dogma > mtRNA metabolism > Polycistronic mtRNA processing | Mitochondrial central dogma > mtRNA metabolism > mt-tRNA modifications	IPAVTYPKNESTPPSEELELDKWK	25.497	26.4153	26.3996
Leucine-rich PPR motif-containing protein, mitochondrial	LRPPRC	P42704	10128	Mitochondrion. Nucleus, nucleoplasm. Nucleus inner membrane. Nucleus outer membrane. Note=Seems to be predominantly mitochondrial.	0	May play a role in RNA metabolism in both nuclei and mitochondria. In the nucleus binds to HNRPA1-associated poly(A) mRNAs and is part of nmRNP complexes at late stages of mRNA maturation which are possibly associated with nuclear mRNA export. May bind mature mRNA in the nucleus outer membrane. In mitochondria binds to poly(A) mRNA. Plays a role in translation or stability of mitochondrially enco…	Matrix	Mitochondrial central dogma > mtRNA metabolism > mtRNA stability and decay | Mitochondrial central dogma > Translation	IPENIYR	25.6838	25.4756	25.2982
tRNA dimethylallyltransferase	TRIT1	Q9H3H1	54802	[Isoform 1]: Mitochondrion {ECO:0000269|PubMed:24901367}.; [Isoform 4]: Mitochondrion {ECO:0000305}.; [Isoform 2]: Cytoplasm {ECO:0000305}.; [Isoform 3]: Cytoplasm {ECO:0000305}.; [Isoform 5]: Cytoplasm {ECO:0000305}.	0	Catalyzes the transfer of a dimethylallyl group onto the adenine at position 37 of both cytosolic and mitochondrial tRNAs, leading to the formation of N6-(dimethylallyl)adenosine (i(6)A). {ECO:0000269|PubMed:11111046, ECO:0000269|PubMed:24901367}.	Matrix	Mitochondrial central dogma > mtRNA metabolism > mt-tRNA modifications | Mitochondrial central dogma > mtRNA metabolism > mt-rRNA modifications	IPIVVGGTNYYIESLLWK	18.9468
Corrinoid adenosyltransferase MMAB	MMAB	Q96EY8	326625	Mitochondrion {ECO:0000305}.	0	Adenosyltransferase involved in intracellular vitamin B12 metabolism. Generates adenosylcobalamin (AdoCbl) and directly delivers the cofactor to MUT in a transfer that is stimulated by ATP-binding to MMAB and gated by MMAA. {ECO:0000305|PubMed:28497574}.	Matrix	Metabolism > Vitamin metabolism > Vitamin B12 metabolism	IPKIYTK	23.2098	22.9463	22.3031
Dihydrolipoyl dehydrogenase, mitochondrial	DLD	P09622	1738	Mitochondrion matrix {ECO:0000305|PubMed:29211711, ECO:0000305|PubMed:3693355}. Nucleus {ECO:0000269|PubMed:29211711}. Cell projection, cilium, flagellum {ECO:0000250|UniProtKB:Q811C4}. Cytoplasmic vesicle, secretory vesicle, acrosome {ECO:0000269|PubMed:15888450}. Note=Mainly localizes in the mitochondrion. A small fraction localizes to the nucleus, where the 2-oxoglutarate dehydrogenase complex…	0	Lipoamide dehydrogenase is a component of the glycine cleavage system as well as an E3 component of three alpha-ketoacid dehydrogenase complexes (pyruvate-, alpha-ketoglutarate-, and branched-chain amino acid-dehydrogenase complex) (PubMed:15712224, PubMed:16442803, PubMed:16770810, PubMed:17404228, PubMed:20160912, PubMed:20385101). The 2-oxoglutarate dehydrogenase complex is mainly active in th…	Matrix	Metabolism > Carbohydrate metabolism > Pyruvate metabolism | Metabolism > Carbohydrate metabolism > TCA cycle | Metabolism > Amino acid metabolism > Branched-chain amino acid metabolism | Metabolism > Amino acid metabolism > Branched-chain amino acid dehydrogenase complex | Metabolism > Amino acid metabolism > Lysine metabolism | Metabolism > Amino acid metabolism > Glycine metabolism | Metabolis…	IPNIYAIGDVVAGPMLAHK	23.6428	23.276	23.3464
Dihydrolipoyl dehydrogenase, mitochondrial	DLD	P09622	1738	Mitochondrion matrix {ECO:0000305|PubMed:29211711, ECO:0000305|PubMed:3693355}. Nucleus {ECO:0000269|PubMed:29211711}. Cell projection, cilium, flagellum {ECO:0000250|UniProtKB:Q811C4}. Cytoplasmic vesicle, secretory vesicle, acrosome {ECO:0000269|PubMed:15888450}. Note=Mainly localizes in the mitochondrion. A small fraction localizes to the nucleus, where the 2-oxoglutarate dehydrogenase complex…	0	Lipoamide dehydrogenase is a component of the glycine cleavage system as well as an E3 component of three alpha-ketoacid dehydrogenase complexes (pyruvate-, alpha-ketoglutarate-, and branched-chain amino acid-dehydrogenase complex) (PubMed:15712224, PubMed:16442803, PubMed:16770810, PubMed:17404228, PubMed:20160912, PubMed:20385101). The 2-oxoglutarate dehydrogenase complex is mainly active in th…	Matrix	Metabolism > Carbohydrate metabolism > Pyruvate metabolism | Metabolism > Carbohydrate metabolism > TCA cycle | Metabolism > Amino acid metabolism > Branched-chain amino acid metabolism | Metabolism > Amino acid metabolism > Branched-chain amino acid dehydrogenase complex | Metabolism > Amino acid metabolism > Lysine metabolism | Metabolism > Amino acid metabolism > Glycine metabolism | Metabolis…	IPNIYAIGDVVAGPMLAHK	25.2899	25.1174	25.2155
ATP-dependent RNA helicase SUPV3L1, mitochondrial	SUPV3L1	Q8IYB8	6832	Nucleus {ECO:0000269|PubMed:17352692}. Mitochondrion matrix {ECO:0000269|PubMed:12466530, ECO:0000269|PubMed:17352692, ECO:0000269|PubMed:19864255}. Mitochondrion matrix, mitochondrion nucleoid {ECO:0000269|PubMed:18063578}.	0	Major helicase player in mitochondrial RNA metabolism. Component of the mitochondrial degradosome (mtEXO) complex, that degrades 3' overhang double-stranded RNA with a 3'-to-5' directionality in an ATP-dependent manner. Involved in the degradation of non-coding mitochondrial transcripts (MT-ncRNA) and tRNA-like molecules (PubMed:29967381). ATPase and ATP-dependent multisubstrate helicase, able to…	Matrix	Mitochondrial central dogma > mtRNA metabolism > mtRNA granules | Mitochondrial central dogma > mtRNA metabolism > mtRNA stability and decay	IPPNWYPDAR	25.257	25.3605	24.9444
ATP synthase subunit beta, mitochondrial	ATP5F1B	P06576	506	Mitochondrion inner membrane {ECO:0000250|UniProtKB:P00829}; Peripheral membrane protein {ECO:0000250|UniProtKB:P00829}; Matrix side {ECO:0000250|UniProtKB:P00829}.	0	Mitochondrial membrane ATP synthase (F(1)F(0) ATP synthase or Complex V) produces ATP from ADP in the presence of a proton gradient across the membrane which is generated by electron transport complexes of the respiratory chain. F-type ATPases consist of two structural domains, F(1) - containing the extramembraneous catalytic core, and F(0) - containing the membrane proton channel, linked togethe…	MIM	OXPHOS > Complex V > CV subunits | OXPHOS > OXPHOS subunits	IPSAVGYQPTLATDMGTMQER	25.8938	25.1264	25.0141
ATP synthase subunit beta, mitochondrial	ATP5F1B	P06576	506	Mitochondrion inner membrane {ECO:0000250|UniProtKB:P00829}; Peripheral membrane protein {ECO:0000250|UniProtKB:P00829}; Matrix side {ECO:0000250|UniProtKB:P00829}.	0	Mitochondrial membrane ATP synthase (F(1)F(0) ATP synthase or Complex V) produces ATP from ADP in the presence of a proton gradient across the membrane which is generated by electron transport complexes of the respiratory chain. F-type ATPases consist of two structural domains, F(1) - containing the extramembraneous catalytic core, and F(0) - containing the membrane proton channel, linked togethe…	MIM	OXPHOS > Complex V > CV subunits | OXPHOS > OXPHOS subunits	IPSAVGYQPTLATDMGTMQER			22.8658
Polyribonucleotide nucleotidyltransferase 1, mitochondrial	PNPT1	Q8TCS8	87178	Cytoplasm {ECO:0000269|PubMed:16055741}. Mitochondrion matrix {ECO:0000269|PubMed:12798676, ECO:0000269|PubMed:16055741}. Mitochondrion intermembrane space {ECO:0000269|PubMed:16966381}; Peripheral membrane protein {ECO:0000269|PubMed:16966381}.	0	RNA-binding protein implicated in numerous RNA metabolic processes. Catalyzes the phosphorolysis of single-stranded polyribonucleotides processively in the 3'-to-5' direction. Mitochondrial intermembrane factor with RNA-processing exoribonulease activity. Component of the mitochondrial degradosome (mtEXO) complex, that degrades 3' overhang double-stranded RNA with a 3'-to-5' directionality in an …	Matrix|IMS	Mitochondrial central dogma > mtRNA metabolism > mtRNA stability and decay	IPTNYLR	25.2465		24.6337
Protein angel homolog 2	ANGEL2	Q5VTE6	90806	0	0	0	Matrix	Mitochondrial central dogma > mtRNA metabolism > mt-mRNA modifications	IPYAACPAICVANTHLLYNPR			22.4573
60 kDa heat shock protein, mitochondrial	HSPD1	P10809	3329	Mitochondrion matrix.	0	Chaperonin implicated in mitochondrial protein import and macromolecular assembly. Together with Hsp10, facilitates the correct folding of imported proteins. May also prevent misfolding and promote the refolding and proper assembly of unfolded polypeptides generated under stress conditions in the mitochondrial matrix (PubMed:1346131, PubMed:11422376). The functional units of these chaperonins con…	Matrix	Protein import, sorting and homeostasis > Protein homeostasis > Chaperones	IQEIIEQLDVTTSEYEK	29.814	30.1615	30.012
60 kDa heat shock protein, mitochondrial	HSPD1	P10809	3329	Mitochondrion matrix.	0	Chaperonin implicated in mitochondrial protein import and macromolecular assembly. Together with Hsp10, facilitates the correct folding of imported proteins. May also prevent misfolding and promote the refolding and proper assembly of unfolded polypeptides generated under stress conditions in the mitochondrial matrix (PubMed:1346131, PubMed:11422376). The functional units of these chaperonins con…	Matrix	Protein import, sorting and homeostasis > Protein homeostasis > Chaperones	IQEIIEQLDVTTSEYEKEK	31.7973	32.0648	31.9558
60 kDa heat shock protein, mitochondrial	HSPD1	P10809	3329	Mitochondrion matrix.	0	Chaperonin implicated in mitochondrial protein import and macromolecular assembly. Together with Hsp10, facilitates the correct folding of imported proteins. May also prevent misfolding and promote the refolding and proper assembly of unfolded polypeptides generated under stress conditions in the mitochondrial matrix (PubMed:1346131, PubMed:11422376). The functional units of these chaperonins con…	Matrix	Protein import, sorting and homeostasis > Protein homeostasis > Chaperones	IQEIIEQLDVTTSEYEKEKLNER	28.398	29.0579	28.779
Ferrochelatase, mitochondrial	FECH	P22830	2235	Mitochondrion inner membrane; Peripheral membrane protein; Matrix side.	0	Catalyzes the ferrous insertion into protoporphyrin IX. {ECO:0000269|PubMed:27599036, ECO:0000269|PubMed:8276824}.	MIM	Metabolism > Metals and cofactors > Heme synthesis and processing | Metabolism > Metals and cofactors > Fe-S-containing proteins	IQEQYRR	26.314	26.5149	26.1251
NADH dehydrogenase [ubiquinone] 1 alpha subcomplex subunit 12	NDUFA12	Q9UI09	55967	Mitochondrion inner membrane {ECO:0000305|PubMed:12611891}; Peripheral membrane protein {ECO:0000255}; Matrix side {ECO:0000305}.	0	Accessory subunit of the mitochondrial membrane respiratory chain NADH dehydrogenase (Complex I), that is believed not to be involved in catalysis. Complex I functions in the transfer of electrons from NADH to the respiratory chain. The immediate electron acceptor for the enzyme is believed to be ubiquinone. {ECO:0000269|PubMed:27626371}.	MIM	OXPHOS > Complex I > CI subunits | OXPHOS > OXPHOS subunits	IQEWIPPSTPYK	23.8692	24.5797	23.895
Small ribosomal subunit protein mS31	MRPS31	Q92665	10240	Mitochondrion {ECO:0000269|PubMed:11279123}.	0	0	Matrix	Mitochondrial central dogma > Translation > Mitochondrial ribosome	IQFDEGYDNYPGQEK	26.6238	26.9045	26.917
Small ribosomal subunit protein mS31	MRPS31	Q92665	10240	Mitochondrion {ECO:0000269|PubMed:11279123}.	0	0	Matrix	Mitochondrial central dogma > Translation > Mitochondrial ribosome	IQFDEGYDNYPGQEK	22.7005
Small ribosomal subunit protein mS31	MRPS31	Q92665	10240	Mitochondrion {ECO:0000269|PubMed:11279123}.	0	0	Matrix	Mitochondrial central dogma > Translation > Mitochondrial ribosome	IQFDEGYDNYPGQEKTDDLK			22.4556
Protein NipSnap homolog 1	NIPSNAP1	Q9BPW8	8508	0	0	0	Matrix	Mitochondrial dynamics and surveillance > Mitophagy | Mitochondrial dynamics and surveillance > Autophagy	IQFHNVKPEYLDAYNSLTEAVLPK	26.4306	26.7651	25.6785
Protein NipSnap homolog 1	NIPSNAP1	Q9BPW8	8508	0	0	0	Matrix	Mitochondrial dynamics and surveillance > Mitophagy | Mitochondrial dynamics and surveillance > Autophagy	IQFHNVKPEYLDAYNSLTEAVLPK		23.183
Branched-chain-amino-acid aminotransferase, mitochondrial	BCAT2	O15382	587	[Isoform A]: Mitochondrion.; [Isoform B]: Cytoplasm.	0	Catalyzes the first reaction in the catabolism of the essential branched chain amino acids leucine, isoleucine, and valine (PubMed:25653144). May also function as a transporter of branched chain alpha-keto acids. {ECO:0000269|PubMed:25653144}.	Matrix	Metabolism > Amino acid metabolism > Branched-chain amino acid metabolism	IQPFQNLTLHPASSSLHYSLQLFEGMK		21.6826
Glycine dehydrogenase (decarboxylating), mitochondrial	GLDC	P23378	2731	Mitochondrion {ECO:0000269|PubMed:28244183}.	0	The glycine cleavage system catalyzes the degradation of glycine. The P protein (GLDC) binds the alpha-amino group of glycine through its pyridoxal phosphate cofactor; CO(2) is released and the remaining methylamine moiety is then transferred to the lipoamide cofactor of the H protein (GCSH). {ECO:0000269|PubMed:1993704, ECO:0000269|PubMed:1996985, ECO:0000269|PubMed:28244183}.	Matrix	Metabolism > Amino acid metabolism > Glycine metabolism | Metabolism > Amino acid metabolism > Glycine cleavage system	IQPVEVDKYGNIDAVHLK	27.5269	28.2658	28.0051
Solute carrier family 25 member 3	SLC25A3	Q00325	5250	Mitochondrion inner membrane; Multi-pass membrane protein.	64..86; /note="Helical; Name=1"; /evidence="ECO:0000255"; 122..141; /note="Helical; Name=2"; /evidence="ECO:0000255"; 162..183; /note="Helical; Name=3"; /evidence="ECO:0000255"; 219..238; /note="Helical; Name=4"; /evidence="ECO:0000255"; 262..284; /note="Helical; Name=5"; /evidence="ECO:0000255"; 315..333; /note="Helical; Name=6"; /evidence="ECO:0000255"	Transport of phosphate groups from the cytosol to the mitochondrial matrix. Phosphate is cotransported with H(+). May play a role regulation of the mitochondrial permeability transition pore (mPTP).	MIM	Metabolism > Metals and cofactors > Copper metabolism | Signaling > Calcium homeostasis > Calcium cycle | Small molecule transport > SLC25A family	IQTQPGYANTLR	25.6592	26.6341	25.8461
Atypical kinase COQ8B, mitochondrial	COQ8B	Q96D53	79934	Mitochondrion membrane {ECO:0000269|PubMed:24270420}; Single-pass membrane protein {ECO:0000269|PubMed:24270420}. Cytoplasm, cytosol {ECO:0000269|PubMed:24270420}. Cell membrane {ECO:0000269|PubMed:24270420}.	92..108; /note="Helical"; /evidence="ECO:0000255"	Atypical kinase involved in the biosynthesis of coenzyme Q, also named ubiquinone, an essential lipid-soluble electron transporter for aerobic cellular respiration (PubMed:24270420). Its substrate specificity is unclear: does not show any protein kinase activity. Probably acts as a small molecule kinase, possibly a lipid kinase that phosphorylates a prenyl lipid in the ubiquinone biosynthesis pat…	MIM	Metabolism > Metals and cofactors > Coenzyme Q metabolism	IQYPGIAQSIQSDVQNLLAVLK	20.3105	21.3143	21.9035
NFU1 iron-sulfur cluster scaffold homolog, mitochondrial	NFU1	Q9UMS0	27247	Mitochondrion. Cytoplasm, cytosol.	0	Iron-sulfur cluster scaffold protein which can assemble [4Fe-4S] clusters and deliver them to target proteins. {ECO:0000269|PubMed:12886008, ECO:0000269|PubMed:27818104, ECO:0000269|PubMed:28906594}.	Matrix	Metabolism > Metals and cofactors > Fe-S cluster biosynthesis | Metabolism > Metals and cofactors > Fe-S-containing proteins	IRPTVQEDGGDVIYK	22.9048
Succinate--CoA ligase [ADP/GDP-forming] subunit alpha, mitochondrial	SUCLG1	P53597	8802	Mitochondrion {ECO:0000255|HAMAP-Rule:MF_03222}.	0	Succinyl-CoA synthetase functions in the citric acid cycle (TCA), coupling the hydrolysis of succinyl-CoA to the synthesis of either ATP or GTP and thus represents the only step of substrate-level phosphorylation in the TCA. The alpha subunit of the enzyme binds the substrates coenzyme A and phosphate, while succinate binding and specificity for either ATP or GTP is provided by different beta sub…	Matrix	Metabolism > Carbohydrate metabolism > TCA cycle | Metabolism > Carbohydrate metabolism > Itaconate metabolism | Metabolism > Nucleotide metabolism > Nucleotide synthesis and processing	ISALQSAGVVVSMSPAQLGTTIYK			21.4344
Succinate--CoA ligase [ADP/GDP-forming] subunit alpha, mitochondrial	SUCLG1	P53597	8802	Mitochondrion {ECO:0000255|HAMAP-Rule:MF_03222}.	0	Succinyl-CoA synthetase functions in the citric acid cycle (TCA), coupling the hydrolysis of succinyl-CoA to the synthesis of either ATP or GTP and thus represents the only step of substrate-level phosphorylation in the TCA. The alpha subunit of the enzyme binds the substrates coenzyme A and phosphate, while succinate binding and specificity for either ATP or GTP is provided by different beta sub…	Matrix	Metabolism > Carbohydrate metabolism > TCA cycle | Metabolism > Carbohydrate metabolism > Itaconate metabolism | Metabolism > Nucleotide metabolism > Nucleotide synthesis and processing	ISALQSAGVVVSMSPAQLGTTIYKEFEK	21.0594	21.4637	22.4441
Succinate--CoA ligase [ADP/GDP-forming] subunit alpha, mitochondrial	SUCLG1	P53597	8802	Mitochondrion {ECO:0000255|HAMAP-Rule:MF_03222}.	0	Succinyl-CoA synthetase functions in the citric acid cycle (TCA), coupling the hydrolysis of succinyl-CoA to the synthesis of either ATP or GTP and thus represents the only step of substrate-level phosphorylation in the TCA. The alpha subunit of the enzyme binds the substrates coenzyme A and phosphate, while succinate binding and specificity for either ATP or GTP is provided by different beta sub…	Matrix	Metabolism > Carbohydrate metabolism > TCA cycle | Metabolism > Carbohydrate metabolism > Itaconate metabolism | Metabolism > Nucleotide metabolism > Nucleotide synthesis and processing	ISALQSAGVVVSMSPAQLGTTIYKEFEKR			20.8167
Bromodomain and PHD finger-containing protein 3	BRPF3	Q9ULD4	27154	Nucleus {ECO:0000269|PubMed:26677226}.	0	Scaffold subunit of various histone acetyltransferase (HAT) complexes, such as the MOZ/MORF and HBO1 complexes, which have a histone H3 acetyltransferase activity (PubMed:16387653, PubMed:26620551, PubMed:26677226). Plays a role in DNA replication initiation by directing KAT7/HBO1 specificity towards histone H3 'Lys-14' acetylation (H3K14ac), thereby facilitating the activation of replication ori…	#N/A	#N/A	ISIYDPLK	24.5788	25.9557	23.231
Aspartate aminotransferase, mitochondrial	GOT2	P00505	2806	Mitochondrion matrix {ECO:0000269|PubMed:9537447}. Cell membrane {ECO:0000269|PubMed:9537447}. Note=Exposure to alcohol promotes translocation to the cell membrane. {ECO:0000269|PubMed:9537447}.	0	Catalyzes the irreversible transamination of the L-tryptophan metabolite L-kynurenine to form kynurenic acid (KA). As a member of the malate-aspartate shuttle, it has a key role in the intracellular NAD(H) redox balance. Is important for metabolite exchange between mitochondria and cytosol, and for amino acid metabolism. Facilitates cellular uptake of long-chain free fatty acids. {ECO:0000269|Pub…	MIM	Metabolism > Carbohydrate metabolism > Malate-aspartate shuttle | Metabolism > Amino acid metabolism > Glutamate metabolism | Metabolism > Amino acid metabolism > Glyoxylate metabolism | Metabolism > Amino acid metabolism > Kynurenine metabolism | Metabolism > Sulfur metabolism	ISVAGVTSSNVGYLAHAIHQVTK	22.2422	23.2656	23.0674
Large ribosomal subunit protein bL20m	MRPL20	Q9BYC9	55052	Mitochondrion {ECO:0000269|PubMed:11279069, ECO:0000269|PubMed:25278503, ECO:0000269|PubMed:25838379, ECO:0000269|PubMed:28892042}.	0	0	Matrix	Mitochondrial central dogma > Translation > Mitochondrial ribosome	ITAASQEHGLKYPALIGNLVK	23.3793	23.2691	22.9816
Serine--tRNA ligase, mitochondrial	SARS2	Q9NP81	54938	Mitochondrion matrix {ECO:0000250|UniProtKB:Q9N0F3}.	0	Catalyzes the attachment of serine to tRNA(Ser). Is also probably able to aminoacylate tRNA(Sec) with serine, to form the misacylated tRNA L-seryl-tRNA(Sec), which will be further converted into selenocysteinyl-tRNA(Sec). {ECO:0000250|UniProtKB:Q9N0F3}.	Matrix	Mitochondrial central dogma > Translation > mt-tRNA synthetases	ITAPTHVPLQYIGPNQPR	24.1377	24.088	24.466
Pyruvate dehydrogenase protein X component, mitochondrial	PDHX	O00330	8050	Mitochondrion matrix.	0	Required for anchoring dihydrolipoamide dehydrogenase (E3) to the dihydrolipoamide transacetylase (E2) core of the pyruvate dehydrogenase complexes of eukaryotes. This specific binding is essential for a functional PDH complex.	Matrix	Metabolism > Carbohydrate metabolism > Pyruvate metabolism	ITESRPTPAPTATPTAPSPLQATAGPSYPR	25.1347	25.2605	25.2597
ADP-ribose glycohydrolase MACROD1	MACROD1	Q9BQ69	28992	Nucleus {ECO:0000269|PubMed:23474712}. Note=Recruited to DNA lesions, probably via mono-APD-ribosylated proteins. {ECO:0000269|PubMed:23474712}.	0	Removes ADP-ribose from asparatate and glutamate residues in proteins bearing a single ADP-ribose moiety (PubMed:23474714, PubMed:23474712). Inactive towards proteins bearing poly-ADP-ribose (PubMed:23474714, PubMed:23474712). Deacetylates O-acetyl-ADP ribose, a signaling molecule generated by the deacetylation of acetylated lysine residues in histones and other proteins (PubMed:21257746). Plays …	Matrix	Signaling	ITGGYRLPAK	25.102	25.3268	24.2464
G-rich sequence factor 1	GRSF1	Q12849	2926	[Isoform 1]: Mitochondrion matrix {ECO:0000269|PubMed:23473033, ECO:0000269|PubMed:23473034, ECO:0000269|PubMed:25683715, ECO:0000269|PubMed:29967381}. Note=Localizes to mitochondrial RNA granules found in close proximity to the mitochondrial nucleoids. {ECO:0000269|PubMed:23473033, ECO:0000269|PubMed:23473034, ECO:0000269|PubMed:25683715}.; [Isoform 2]: Cytoplasm {ECO:0000269|PubMed:23473034}.	0	Regulator of post-transcriptional mitochondrial gene expression, required for assembly of the mitochondrial ribosome and for recruitment of mRNA and lncRNA. Binds RNAs containing the 14 base G-rich element. Preferentially binds RNAs transcribed from three contiguous genes on the light strand of mtDNA, the ND6 mRNA, and the long non-coding RNAs for MT-CYB and MT-ND5, each of which contains multipl…	Matrix	Mitochondrial central dogma > mtRNA metabolism > mtRNA granules | Mitochondrial central dogma > mtRNA metabolism > Polycistronic mtRNA processing | Mitochondrial central dogma > mtRNA metabolism > mtRNA stability and decay | Mitochondrial central dogma > Translation > Mitochondrial ribosome assembly	ITMEYSSSGK	21.6351	21.5483
G-rich sequence factor 1	GRSF1	Q12849	2926	[Isoform 1]: Mitochondrion matrix {ECO:0000269|PubMed:23473033, ECO:0000269|PubMed:23473034, ECO:0000269|PubMed:25683715, ECO:0000269|PubMed:29967381}. Note=Localizes to mitochondrial RNA granules found in close proximity to the mitochondrial nucleoids. {ECO:0000269|PubMed:23473033, ECO:0000269|PubMed:23473034, ECO:0000269|PubMed:25683715}.; [Isoform 2]: Cytoplasm {ECO:0000269|PubMed:23473034}.	0	Regulator of post-transcriptional mitochondrial gene expression, required for assembly of the mitochondrial ribosome and for recruitment of mRNA and lncRNA. Binds RNAs containing the 14 base G-rich element. Preferentially binds RNAs transcribed from three contiguous genes on the light strand of mtDNA, the ND6 mRNA, and the long non-coding RNAs for MT-CYB and MT-ND5, each of which contains multipl…	Matrix	Mitochondrial central dogma > mtRNA metabolism > mtRNA granules | Mitochondrial central dogma > mtRNA metabolism > Polycistronic mtRNA processing | Mitochondrial central dogma > mtRNA metabolism > mtRNA stability and decay | Mitochondrial central dogma > Translation > Mitochondrial ribosome assembly	ITMEYSSSGK	23.792	23.4586	24.1101
NADH dehydrogenase [ubiquinone] 1 alpha subcomplex subunit 10, mitochondrial	NDUFA10	O95299	4705	Mitochondrion matrix {ECO:0000305|PubMed:12611891}.	0	Accessory subunit of the mitochondrial membrane respiratory chain NADH dehydrogenase (Complex I), that is believed not to be involved in catalysis. Complex I functions in the transfer of electrons from NADH to the respiratory chain. The immediate electron acceptor for the enzyme is believed to be ubiquinone. {ECO:0000269|PubMed:27626371}.	MIM	OXPHOS > Complex I > CI subunits | OXPHOS > OXPHOS subunits	ITSAYLQDIENAYKK	22.2648	22.3415
Acetyl-CoA acetyltransferase, mitochondrial	ACAT1	P24752	38	Mitochondrion {ECO:0000269|PubMed:1979337}.	0	This is one of the enzymes that catalyzes the last step of the mitochondrial beta-oxidation pathway, an aerobic process breaking down fatty acids into acetyl-CoA (PubMed:1715688, PubMed:7728148, PubMed:9744475). Using free coenzyme A/CoA, catalyzes the thiolytic cleavage of medium- to long-chain 3-oxoacyl-CoAs into acetyl-CoA and a fatty acyl-CoA shortened by two carbon atoms (PubMed:1715688, Pub…	Matrix	Metabolism > Carbohydrate metabolism > Ketone metabolism | Metabolism > Lipid metabolism > Fatty acid oxidation | Metabolism > Amino acid metabolism > Branched-chain amino acid metabolism | Metabolism > Amino acid metabolism > Lysine metabolism	IVAFADAAVEPIDFPIAPVYAASMVLK	24.12	24.6002	24.3385
Acetyl-CoA acetyltransferase, mitochondrial	ACAT1	P24752	38	Mitochondrion {ECO:0000269|PubMed:1979337}.	0	This is one of the enzymes that catalyzes the last step of the mitochondrial beta-oxidation pathway, an aerobic process breaking down fatty acids into acetyl-CoA (PubMed:1715688, PubMed:7728148, PubMed:9744475). Using free coenzyme A/CoA, catalyzes the thiolytic cleavage of medium- to long-chain 3-oxoacyl-CoAs into acetyl-CoA and a fatty acyl-CoA shortened by two carbon atoms (PubMed:1715688, Pub…	Matrix	Metabolism > Carbohydrate metabolism > Ketone metabolism | Metabolism > Lipid metabolism > Fatty acid oxidation | Metabolism > Amino acid metabolism > Branched-chain amino acid metabolism | Metabolism > Amino acid metabolism > Lysine metabolism	IVAFADAAVEPIDFPIAPVYAASMVLK	25.0071	25.5025	25.7588
ATP synthase subunit d, mitochondrial	ATP5PD	O75947	10476	Mitochondrion. Mitochondrion inner membrane.	0	Mitochondrial membrane ATP synthase (F(1)F(0) ATP synthase or Complex V) produces ATP from ADP in the presence of a proton gradient across the membrane which is generated by electron transport complexes of the respiratory chain. F-type ATPases consist of two structural domains, F(1) - containing the extramembraneous catalytic core, and F(0) - containing the membrane proton channel, linked togethe…	MIM	OXPHOS > Complex V > CV subunits | OXPHOS > OXPHOS subunits	IVEYEKEMEK	23.2208	23.1671	22.7986
ATP synthase subunit d, mitochondrial	ATP5PD	O75947	10476	Mitochondrion. Mitochondrion inner membrane.	0	Mitochondrial membrane ATP synthase (F(1)F(0) ATP synthase or Complex V) produces ATP from ADP in the presence of a proton gradient across the membrane which is generated by electron transport complexes of the respiratory chain. F-type ATPases consist of two structural domains, F(1) - containing the extramembraneous catalytic core, and F(0) - containing the membrane proton channel, linked togethe…	MIM	OXPHOS > Complex V > CV subunits | OXPHOS > OXPHOS subunits	IVEYEKEMEK	25.6158	25.5413	25.3112
Large ribosomal subunit protein uL22m	MRPL22	Q9NWU5	29093	Mitochondrion {ECO:0000269|PubMed:25278503, ECO:0000269|PubMed:28892042}.	0	0	Matrix	Mitochondrial central dogma > Translation > Mitochondrial ribosome	IVYPPQLPGEPR	26.4574	26.6591	26.7142
NAD-dependent malic enzyme, mitochondrial	ME2	P23368	4200	Mitochondrion matrix.	0	0	Matrix	Metabolism > Carbohydrate metabolism > TCA-associated	IWMFDKYGLLVK	22.3339	21.7397	22.1372
GTP:AMP phosphotransferase AK3, mitochondrial	AK3	Q9UIJ7	50808	Mitochondrion matrix {ECO:0000255|HAMAP-Rule:MF_03169, ECO:0000269|PubMed:11485571}.	0	Involved in maintaining the homeostasis of cellular nucleotides by catalyzing the interconversion of nucleoside phosphates. Has GTP:AMP phosphotransferase and ITP:AMP phosphotransferase activities. {ECO:0000255|HAMAP-Rule:MF_03169, ECO:0000269|PubMed:11485571}.	Matrix	Metabolism > Nucleotide metabolism > Nucleotide synthesis and processing	IWPYVYAFLQTK	19.4753	20.9668	19.9115
Adenylate kinase 4, mitochondrial	AK4	P27144	205	Mitochondrion matrix {ECO:0000255|HAMAP-Rule:MF_03170, ECO:0000269|PubMed:11485571, ECO:0000269|PubMed:19766732, ECO:0000269|PubMed:26980435}.	0	Involved in maintaining the homeostasis of cellular nucleotides by catalyzing the interconversion of nucleoside phosphates (PubMed:19073142, PubMed:19766732, PubMed:23416111, PubMed:24767988). Efficiently phosphorylates AMP and dAMP using ATP as phosphate donor, but phosphorylates only AMP when using GTP as phosphate donor (PubMed:19073142, PubMed:19766732, PubMed:23416111). Also displays broad n…	Matrix	Metabolism > Nucleotide metabolism > Nucleotide synthesis and processing	IWPYVYTLFSNK			20.483
Fumarate hydratase, mitochondrial	FH	P07954	2271	[Isoform Mitochondrial]: Mitochondrion {ECO:0000269|PubMed:27037871}.; [Isoform Cytoplasmic]: Cytoplasm, cytosol {ECO:0000269|PubMed:20231875, ECO:0000269|PubMed:22509282, ECO:0000269|PubMed:26237645, ECO:0000269|PubMed:27037871}. Nucleus {ECO:0000269|PubMed:20231875, ECO:0000269|PubMed:26237645}. Chromosome {ECO:0000269|PubMed:26237645}. Note=Translocates to the nucleus in response to DNA damage…	0	Catalyzes the reversible stereospecific interconversion of fumarate to L-malate (PubMed:30761759). Experiments in other species have demonstrated that specific isoforms of this protein act in defined pathways and favor one direction over the other (Probable). {ECO:0000269|PubMed:30761759, ECO:0000305}.; [Isoform Mitochondrial]: Catalyzes the hydration of fumarate to L-malate in the tricarboxylic …	Matrix	Metabolism > Carbohydrate metabolism > TCA cycle	IYELAAGGTAVGTGLNTR	25.912	26.0573	25.3447
ATP synthase subunit gamma, mitochondrial	ATP5F1C	P36542	509	Mitochondrion inner membrane {ECO:0000250|UniProtKB:P05631}; Peripheral membrane protein {ECO:0000250|UniProtKB:P05631}; Matrix side {ECO:0000250|UniProtKB:P05631}.	0	Mitochondrial membrane ATP synthase (F(1)F(0) ATP synthase or Complex V) produces ATP from ADP in the presence of a proton gradient across the membrane which is generated by electron transport complexes of the respiratory chain. F-type ATPases consist of two structural domains, F(1) - containing the extramembraneous catalytic core, and F(0) - containing the membrane proton channel, linked togethe…	MIM	OXPHOS > Complex V > CV subunits | OXPHOS > OXPHOS subunits	IYGLGSLALYEK	25.5806	25.8367	25.8977
Carnitine O-acetyltransferase	CRAT	P43155	1384	Endoplasmic reticulum {ECO:0000305}. Peroxisome {ECO:0000305}. Mitochondrion inner membrane {ECO:0000305}; Peripheral membrane protein {ECO:0000305}; Matrix side {ECO:0000305}.; [Isoform 1]: Mitochondrion {ECO:0000305|PubMed:23485643}.; [Isoform 2]: Peroxisome {ECO:0000305|PubMed:23485643}.	0	Catalyzes the reversible transfer of acyl groups from carnitine to coenzyme A (CoA) and regulates the acyl-CoA/CoA ratio. Also plays a crucial role in the transport of fatty acids for beta-oxidation (PubMed:15099582, PubMed:29395073). Responsible for the synthesis of short- and branched-chain acylcarnitines (PubMed:23485643). Active towards some branched-chain amino acid oxidation pathway (BCAAO)…	MIM	Metabolism > Lipid metabolism > Fatty acid oxidation	IYGQACATYESASLR		21.6805
[truncated: 907 more rows]

## Sheet: LDBP-sites in LDBP samples
Uniprot Reference							MitoCarta Reference		Site information				LDBP-modified sites by MTS-APEX2 + LDBP (Log2 intensity)
[truncated: 1,218 more rows]

[truncated: 6 more sheets: HDBP-peptides in LDBP samples, HDBP-sites in LDBP samples, HDBP-peptides in HDBP samples, HDBP-sites in HDBP samples, LDBP-peptides in HDBP samples, LDBP-sites in HDBP samples]
