# Supplementary material for: Intracristal space proteome mapping using super-resolution proximity labeling with isotope-coded probes
Source: Nat Commun. 2025 Aug 20;16:7757. doi: 10.1038/s41467-025-62756-0 (PMC12368266; doi:10.1038/s41467-025-62756-0)
Supplement: Supplementary file 5 — Supplementary Data 3 [file 41467_2025_62756_MOESM5_ESM.xlsx]

## Sheet: Probe mix (LDBP and HDBP)
Uniprot Reference							MitoCarta Reference			MTS-APEX2 (Log2 intensity), probe mix
Protein name	Gene name	Uniprot number	Gene ID	Subcellular Localization (uniprot)	Transmembrane (Uniprot)	Functions (Uniprot)	MitoCarta3.0_SubMitoLocalization	MitoCarta3.0_MitoPathways	LDBP-, HDBP-modified Y sites	Rep-1 (LDBP)	Rep-1 (HDBP)	Rep-2 (LDBP)	Rep-2 (HDBP)	Rep-3 (LDBP)	Rep-3 (HDBP)
NADH dehydrogenase [ubiquinone] 1 beta subcomplex subunit 9	NDUFB9	Q9Y6M9	4715	Mitochondrion inner membrane {ECO:0000305|PubMed:12611891}; Peripheral membrane protein {ECO:0000305}; Matrix side {ECO:0000305}.	0	Accessory subunit of the mitochondrial membrane respiratory chain NADH dehydrogenase (Complex I), that is believed to be not involved in catalysis. Complex I functions in the transfer of electrons from NADH to the respiratory chain. The immediate electron acceptor for the enzyme is believed to be ubiquinone. {ECO:0000269|PubMed:27626371}.	MIM	OXPHOS > Complex I > CI subunits | OXPHOS > OXPHOS subunits	9	29.9959	30.0339	30.1311	30.1439	29.903	29.8807
Cysteine desulfurase	NFS1	Q9Y697	9054	[Isoform Mitochondrial]: Mitochondrion {ECO:0000269|PubMed:19454487, ECO:0000269|PubMed:26702583, ECO:0000269|PubMed:9885568}.; [Isoform Cytoplasmic]: Cytoplasm {ECO:0000269|PubMed:9885568}. Nucleus {ECO:0000269|PubMed:19454487, ECO:0000269|PubMed:9885568}.	0	Catalyzes the removal of elemental sulfur from cysteine to produce alanine. It supplies the inorganic sulfur for iron-sulfur (Fe-S) clusters. May be involved in the biosynthesis of molybdenum cofactor. {ECO:0000269|PubMed:18650437}.	Matrix	Metabolism > Metals and cofactors > Fe-S cluster biosynthesis | Metabolism > Metals and cofactors > Fe-S-containing proteins	228	29.0868	29.0674	29.3506	29.3841	29.0655	29.4179
Small ribosomal subunit protein mS40	MRPS18B	Q9Y676	28973	Mitochondrion {ECO:0000269|PubMed:25838379}.	0	0	Matrix	Mitochondrial central dogma > Translation > Mitochondrial ribosome	51, 165, 220	28.1154	28.3708	28.4815	28.7385	28.3389	28.4839
AFG3-like protein 2	AFG3L2	Q9Y4W6	10939	Mitochondrion {ECO:0000269|PubMed:10395799, ECO:0000269|PubMed:22354088}. Mitochondrion inner membrane {ECO:0000250|UniProtKB:Q8JZQ2}; Multi-pass membrane protein {ECO:0000255}.	143..163; /note="Helical"; /evidence="ECO:0000255"; 251..271; /note="Helical"; /evidence="ECO:0000255"	ATP-dependent protease which is essential for axonal and neuron development. In neurons, mediates degradation of SMDT1/EMRE before its assembly with the uniporter complex, limiting the availability of SMDT1/EMRE for MCU assembly and promoting efficient assembly of gatekeeper subunits with MCU (PubMed:27642048). Required for paraplegin (SPG7) maturation (PubMed:30252181). After its cleavage by mit…	MIM	Protein import, sorting and homeostasis > Protein homeostasis > Proteases	689	23.6731		23.2536
Mitochondrial import inner membrane translocase subunit TIM16	PAM16	Q9Y3D7	51025	Mitochondrion inner membrane {ECO:0000269|PubMed:11750097, ECO:0000269|PubMed:20053669}; Peripheral membrane protein {ECO:0000269|PubMed:11750097, ECO:0000269|PubMed:20053669}; Matrix side {ECO:0000269|PubMed:11750097, ECO:0000269|PubMed:20053669}.	0	Regulates ATP-dependent protein translocation into the mitochondrial matrix. Inhibits DNAJC19 stimulation of HSPA9/Mortalin ATPase activity. {ECO:0000269|PubMed:20053669}.	MIM	Protein import, sorting and homeostasis > Protein import and sorting > Import motor	77, 93	29.3657	29.5476	30.342	30.5078	29.2005	29.5336
Methionine-R-sulfoxide reductase B2, mitochondrial	MSRB2	Q9Y3D2	22921	Mitochondrion {ECO:0000269|PubMed:18424444}.	0	Methionine-sulfoxide reductase that specifically reduces methionine (R)-sulfoxide back to methionine. While in many cases, methionine oxidation is the result of random oxidation following oxidative stress, methionine oxidation is also a post-translational modification that takes place on specific residue. Upon oxidative stress, may play a role in the preservation of mitochondrial integrity by dec…	Matrix	Metabolism > Detoxification > ROS and glutathione metabolism | Metabolism > Sulfur metabolism	79	23.8017		25.6954	25.9448	25.1826	26.7735
Oligoribonuclease, mitochondrial	REXO2	Q9Y3B8	25996	[Isoform 1]: Mitochondrion intermembrane space. Mitochondrion matrix.; [Isoform 2]: Nucleus.; [Isoform 3]: Cytoplasm.	0	3'-to-5' exoribonuclease specific for small oligoribonucleotides. Active on small (primarily </=5 nucleotides in length) single-stranded RNA and DNA oligomers. May have a role in cellular nucleotide recycling. {ECO:0000269|PubMed:23741365}.	Matrix	Mitochondrial central dogma > mtRNA metabolism > mtRNA stability and decay	122	26.265	26.1754	26.3584	26.0756	26.1154	25.9714
Large ribosomal subunit protein uL11m	MRPL11	Q9Y3B7	65003	Mitochondrion {ECO:0000269|PubMed:11279069, ECO:0000269|PubMed:25278503, ECO:0000269|PubMed:25838379, ECO:0000269|PubMed:28892042}.	0	0	Matrix	Mitochondrial central dogma > Translation > Mitochondrial ribosome	89	24.7617	24.6316	24.7262	24.3486	24.648	25.2339
Acyl-coenzyme A thioesterase 9, mitochondrial	ACOT9	Q9Y305	23597	Mitochondrion {ECO:0000250}.	0	Acyl-CoA thioesterases are a group of enzymes that catalyze the hydrolysis of acyl-CoAs to the free fatty acid and coenzyme A (CoASH), providing the potential to regulate intracellular levels of acyl-CoAs, free fatty acids and CoASH. Active on long chain acyl-CoAs.	MIM	Metabolism > Lipid metabolism	87	28.6657	28.4517	28.5144	28.2764	28.4397	28.2918
Tyrosine--tRNA ligase, mitochondrial	YARS2	Q9Y2Z4	51067	Mitochondrion matrix {ECO:0000269|PubMed:15779907}.	0	Catalyzes the attachment of tyrosine to tRNA(Tyr) in a two-step reaction: tyrosine is first activated by ATP to form Tyr-AMP and then transferred to the acceptor end of tRNA(Tyr). {ECO:0000269|PubMed:15779907, ECO:0000269|PubMed:17997975}.	Matrix	Mitochondrial central dogma > Translation > mt-tRNA synthetases	374	24.9087	25.2771			25.296	24.4068
Protein MTO1 homolog, mitochondrial	MTO1	Q9Y2Z2	25821	Mitochondrion {ECO:0000250}.	0	Involved in the 5-carboxymethylaminomethyl modification (mnm(5)s(2)U34) of the wobble uridine base in mitochondrial tRNAs. {ECO:0000269|PubMed:12011058}.	Matrix	Mitochondrial central dogma > mtRNA metabolism > mt-tRNA modifications | Metabolism > Vitamin metabolism > Folate and 1-C metabolism	314, 613		23.6503				23.0624
Small ribosomal subunit protein uS7m	MRPS7	Q9Y2R9	51081	Mitochondrion {ECO:0000269|PubMed:25838379}.	0	0	Matrix	Mitochondrial central dogma > mtRNA metabolism > mtRNA granules | Mitochondrial central dogma > Translation > Mitochondrial ribosome	64, 142, 168	29.6327	29.7806	29.5571	29.5697	29.4887	29.4706
Small ribosomal subunit protein uS17m	MRPS17	Q9Y2R5	51373	Mitochondrion {ECO:0000269|PubMed:25838379}.	0	0	Matrix	Mitochondrial central dogma > Translation > Mitochondrial ribosome	49	25.2323	25.2419
Mitochondrial chaperone BCS1	BCS1L	Q9Y276	617	Mitochondrion inner membrane {ECO:0000269|PubMed:18628306, ECO:0000269|PubMed:9878253}; Single-pass membrane protein {ECO:0000269|PubMed:18628306, ECO:0000269|PubMed:9878253}.	16..32; /note="Helical"; /evidence="ECO:0000255"	Chaperone necessary for the assembly of mitochondrial respiratory chain complex III. Plays an important role in the maintenance of mitochondrial tubular networks, respiratory chain assembly and formation of the LETM1 complex. {ECO:0000269|PubMed:18628306}.	MIM	OXPHOS > Complex III > CIII assembly factors | OXPHOS > OXPHOS assembly factors	369	23.9497	24.7773
Neudesin	NENF	Q9UMX5	29937	Secreted, extracellular space {ECO:0000269|PubMed:31536960}. Mitochondrion {ECO:0000269|PubMed:31536960}. Endoplasmic reticulum {ECO:0000269|PubMed:31536960}. Note=Localized to mitochondria and endoplasmic reticulum by PINK1 and PARK7. {ECO:0000269|PubMed:31536960}.	0	Acts as a neurotrophic factor in postnatal mature neurons enhancing neuronal survival (PubMed:31536960). Promotes cell proliferation and neurogenesis in undifferentiated neural progenitor cells at the embryonic stage and inhibits differentiation of astrocytes (By similarity). Its neurotrophic activity is exerted via MAPK1/ERK2, MAPK3/ERK1 and AKT1/AKT pathways (By similarity). Neurotrophic activi…	#N/A	#N/A	88	25.6636	25.6697	25.7823	26.0483	25.729	25.3456
Bromodomain and PHD finger-containing protein 3	BRPF3	Q9ULD4	27154	Nucleus {ECO:0000269|PubMed:26677226}.	0	Scaffold subunit of various histone acetyltransferase (HAT) complexes, such as the MOZ/MORF and HBO1 complexes, which have a histone H3 acetyltransferase activity (PubMed:16387653, PubMed:26620551, PubMed:26677226). Plays a role in DNA replication initiation by directing KAT7/HBO1 specificity towards histone H3 'Lys-14' acetylation (H3K14ac), thereby facilitating the activation of replication ori…	#N/A	#N/A	55	25.9821	25.9908	28.2721	28.3729	25.4846	25.3977
Stomatin-like protein 2, mitochondrial	STOML2	Q9UJZ1	30968	Cell membrane {ECO:0000269|PubMed:10713127, ECO:0000269|PubMed:18641330, ECO:0000269|PubMed:21746876, ECO:0000269|PubMed:22623988}; Peripheral membrane protein {ECO:0000269|PubMed:10713127}. Mitochondrion {ECO:0000269|PubMed:18641330, ECO:0000269|PubMed:19597348, ECO:0000269|PubMed:22623988}. Mitochondrion inner membrane {ECO:0000269|PubMed:17121834, ECO:0000269|PubMed:18339324, ECO:0000269|PubMe…	0	Mitochondrial protein that probably regulates the biogenesis and the activity of mitochondria. Stimulates cardiolipin biosynthesis, binds cardiolipin-enriched membranes where it recruits and stabilizes some proteins including prohibitin and may therefore act in the organization of functional microdomains in mitochondrial membranes. Through regulation of the mitochondrial function may play a role …	MIM	Protein import, sorting and homeostasis > Protein homeostasis	316	27.0228	27.4322	26.9423	27.091	26.5752	26.8843
GTP:AMP phosphotransferase AK3, mitochondrial	AK3	Q9UIJ7	50808	Mitochondrion matrix {ECO:0000255|HAMAP-Rule:MF_03169, ECO:0000269|PubMed:11485571}.	0	Involved in maintaining the homeostasis of cellular nucleotides by catalyzing the interconversion of nucleoside phosphates. Has GTP:AMP phosphotransferase and ITP:AMP phosphotransferase activities. {ECO:0000255|HAMAP-Rule:MF_03169, ECO:0000269|PubMed:11485571}.	Matrix	Metabolism > Nucleotide metabolism > Nucleotide synthesis and processing	106	24.9608	25.1742	25.0655	25.0071	24.493	24.5165
ATPase inhibitor, mitochondrial	ATP5IF1	Q9UII2	93974	Mitochondrion {ECO:0000269|PubMed:12110673}.	0	Endogenous F(1)F(o)-ATPase inhibitor limiting ATP depletion when the mitochondrial membrane potential falls below a threshold and the F(1)F(o)-ATP synthase starts hydrolyzing ATP to pump protons out of the mitochondrial matrix. Required to avoid the consumption of cellular ATP when the F(1)F(o)-ATP synthase enzyme acts as an ATP hydrolase. Indirectly acts as a regulator of heme synthesis in eryth…	Matrix	OXPHOS > Complex V > CV subunits | OXPHOS > OXPHOS subunits	58	30.802	30.7748	30.7947	30.6983	30.6657	30.7082
NADH dehydrogenase [ubiquinone] 1 alpha subcomplex subunit 12	NDUFA12	Q9UI09	55967	Mitochondrion inner membrane {ECO:0000305|PubMed:12611891}; Peripheral membrane protein {ECO:0000255}; Matrix side {ECO:0000305}.	0	Accessory subunit of the mitochondrial membrane respiratory chain NADH dehydrogenase (Complex I), that is believed not to be involved in catalysis. Complex I functions in the transfer of electrons from NADH to the respiratory chain. The immediate electron acceptor for the enzyme is believed to be ubiquinone. {ECO:0000269|PubMed:27626371}.	MIM	OXPHOS > Complex I > CI subunits | OXPHOS > OXPHOS subunits	44, 144	26.5884	25.702		23.174	24.8569	25.5036
Alpha-aminoadipic semialdehyde synthase, mitochondrial;Lysine ketoglutarate reductase;Saccharopine dehydrogenase	AASS	Q9UDR5	10157	Mitochondrion {ECO:0000250}.	0	Bifunctional enzyme that catalyzes the first two steps in lysine degradation. The N-terminal and the C-terminal contain lysine-ketoglutarate reductase and saccharopine dehydrogenase activity, respectively.	Matrix	Metabolism > Amino acid metabolism > Lysine metabolism	242, 556	25.4384	25.5715	23.6359	23.5586	23.5592	23.0388
Succinate--CoA ligase [ADP-forming] subunit beta, mitochondrial	SUCLA2	Q9P2R7	8803	Mitochondrion {ECO:0000255|HAMAP-Rule:MF_03220, ECO:0000269|PubMed:15877282, ECO:0000269|PubMed:17287286, ECO:0000269|PubMed:25944712}.	0	ATP-specific succinyl-CoA synthetase functions in the citric acid cycle (TCA), coupling the hydrolysis of succinyl-CoA to the synthesis of ATP and thus represents the only step of substrate-level phosphorylation in the TCA (PubMed:15877282). The beta subunit provides nucleotide specificity of the enzyme and binds the substrate succinate, while the binding sites for coenzyme A and phosphate are fo…	Matrix	Metabolism > Carbohydrate metabolism > TCA cycle | Metabolism > Carbohydrate metabolism > Itaconate metabolism | Metabolism > Nucleotide metabolism > Nucleotide synthesis and processing	84, 162	28.4626	27.9598	28.1752	27.9569	28.1244	27.807
StAR-related lipid transfer protein 9	STARD9	Q9P2P6	57519	Cytoplasm, cytoskeleton, microtubule organizing center, centrosome, centriole {ECO:0000269|PubMed:22153075}. Nucleus {ECO:0000269|PubMed:22153075}. Note=Localizes throughout the cytoplasm and nucleus during interphase. Localizes to the daughter centriole during mitosis. Disappears in cytokinesis.	0	Microtubule-dependent motor protein required for spindle pole assembly during mitosis. Required to stabilize the pericentriolar material (PCM). {ECO:0000269|PubMed:22153075}.	#N/A	#N/A	4308			23.0121			23.1214
Large ribosomal subunit protein bL36m	MRPL36	Q9P0J6	64979	Mitochondrion {ECO:0000269|PubMed:25278503, ECO:0000269|PubMed:25838379}.	0	0	Matrix	Mitochondrial central dogma > Translation > Mitochondrial ribosome	80	27.3229	27.2749	24.9766	25.3008	26.8943	26.7867
NADH dehydrogenase [ubiquinone] 1 alpha subcomplex assembly factor 4	NDUFAF4	Q9P032	29078	Mitochondrion {ECO:0000269|PubMed:18179882}. Membrane {ECO:0000305}; Lipid-anchor {ECO:0000305}.	0	Involved in the assembly of mitochondrial NADH:ubiquinone oxidoreductase complex (complex I) (PubMed:18179882, PubMed:28853723). May be involved in cell proliferation and survival of hormone-dependent tumor cells. May be a regulator of breast tumor cell invasion. {ECO:0000269|PubMed:14871833, ECO:0000269|PubMed:17001319, ECO:0000269|PubMed:18179882, ECO:0000269|PubMed:28853723}.	MIM	OXPHOS > Complex I > CI assembly factors | OXPHOS > OXPHOS assembly factors	47, 69	29.7566	29.5649	29.5763	29.5016	29.8469	29.5653
Large ribosomal subunit protein uL15m	MRPL15	Q9P015	29088	Mitochondrion {ECO:0000269|PubMed:25278503, ECO:0000269|PubMed:25838379, ECO:0000269|PubMed:28892042}.	0	0	Matrix	Mitochondrial central dogma > Translation > Mitochondrial ribosome	81, 136	23.3388		25.2398	25.1089	23.1108	22.4159
Ubiquinone biosynthesis O-methyltransferase, mitochondrial	COQ3	Q9NZJ6	51805	Mitochondrion inner membrane {ECO:0000255|HAMAP-Rule:MF_03190}; Peripheral membrane protein {ECO:0000255|HAMAP-Rule:MF_03190}; Matrix side {ECO:0000255|HAMAP-Rule:MF_03190}.	0	O-methyltransferase that catalyzes the 2 O-methylation steps in the ubiquinone biosynthetic pathway. {ECO:0000255|HAMAP-Rule:MF_03190}.	MIM	Metabolism > Metals and cofactors > Coenzyme Q metabolism	114	25.0694	24.7887		22.8716	22.6387
FAST kinase domain-containing protein 2, mitochondrial	FASTKD2	Q9NYY8	22868	Mitochondrion matrix, mitochondrion nucleoid {ECO:0000269|PubMed:20869947, ECO:0000269|PubMed:25683715}. Mitochondrion matrix {ECO:0000305|PubMed:18771761}. Note=Localizes to mitochondrial RNA granules found in close proximity to the mitochondrial nucleoids. {ECO:0000269|PubMed:25683715}.	0	Plays an important role in assembly of the mitochondrial large ribosomal subunit (PubMed:25683715). As a component of a functional protein-RNA module, consisting of RCC1L, NGRN, RPUSD3, RPUSD4, TRUB2, FASTKD2 and 16S mitochondrial ribosomal RNA (16S mt-rRNA), controls 16S mt-rRNA abundance and is required for intra-mitochondrial translation (PubMed:27667664, PubMed:25683715, PubMed:26370583). May…	Matrix	Mitochondrial central dogma > mtRNA metabolism > mtRNA granules | Mitochondrial central dogma > mtRNA metabolism > Polycistronic mtRNA processing | Mitochondrial central dogma > mtRNA metabolism > mtRNA stability and decay | Mitochondrial central dogma > Translation > Mitochondrial ribosome assembly	694	24.8819	25.3676	25.1436	24.9402	24.9731	25.0035
Large ribosomal subunit protein mL39	MRPL39	Q9NYK5	54148	Mitochondrion {ECO:0000269|PubMed:25278503, ECO:0000269|PubMed:25838379, ECO:0000269|PubMed:28892042}.	0	0	Matrix	Mitochondrial central dogma > Translation > Mitochondrial ribosome	116, 162, 211, 235	29.8864	29.917	29.7452	30.1012	29.6741	29.7145
Large ribosomal subunit protein uL16m	MRPL16	Q9NX20	54948	Mitochondrion {ECO:0000269|PubMed:25278503, ECO:0000269|PubMed:25838379, ECO:0000269|PubMed:28892042}.	0	0	Matrix	Mitochondrial central dogma > Translation > Mitochondrial ribosome	150	24.4189	24.7224	25.0549	24.2346	24.3795
NADH dehydrogenase [ubiquinone] 1 beta subcomplex subunit 11, mitochondrial	NDUFB11	Q9NX14	54539	Mitochondrion inner membrane {ECO:0000269|PubMed:31206022, ECO:0000305|PubMed:12611891}; Single-pass membrane protein {ECO:0000305}. Note=The interaction with BCAP31 mediates mitochondria localization. {ECO:0000269|PubMed:31206022}.	89..109; /note="Helical"; /evidence="ECO:0000255"	Accessory subunit of the mitochondrial membrane respiratory chain NADH dehydrogenase (Complex I), that is believed not to be involved in catalysis. Complex I functions in the transfer of electrons from NADH to the respiratory chain. The immediate electron acceptor for the enzyme is believed to be ubiquinone. {ECO:0000269|PubMed:27626371}.	MIM	OXPHOS > Complex I > CI subunits | OXPHOS > OXPHOS subunits	67, 76			25.9405	26.4023
Large ribosomal subunit protein uL22m	MRPL22	Q9NWU5	29093	Mitochondrion {ECO:0000269|PubMed:25278503, ECO:0000269|PubMed:28892042}.	0	0	Matrix	Mitochondrial central dogma > Translation > Mitochondrial ribosome	53, 68, 135	29.3933	29.6241	29.5993	29.7701	29.715	29.6609
Distal membrane-arm assembly complex protein 2	DMAC2	Q9NW81	55101	Mitochondrion {ECO:0000250|UniProtKB:Q9D7K5}.	0	Required for the assembly of the mitochondrial NADH:ubiquinone oxidoreductase complex (complex I). Involved in the assembly of the distal region of complex I. {ECO:0000269|PubMed:27626371}.	MIM	OXPHOS > Complex I > CI assembly factors | OXPHOS > OXPHOS assembly factors	74, 170	26.2972	26.6382		23.8983	23.6077	24.9119
Poly(A) RNA polymerase, mitochondrial	MTPAP	Q9NVV4	55149	Cytoplasm {ECO:0000269|PubMed:18172165}. Mitochondrion {ECO:0000269|PubMed:15547249, ECO:0000269|PubMed:15769737}.	0	Polymerase that creates the 3' poly(A) tail of mitochondrial transcripts. Can use all four nucleotides, but has higher activity with ATP and UTP (in vitro). Plays a role in replication-dependent histone mRNA degradation. May be involved in the terminal uridylation of mature histone mRNAs before their degradation is initiated. Might be responsible for the creation of some UAA stop codons which are…	Matrix	Mitochondrial central dogma > mtRNA metabolism > mtRNA granules | Mitochondrial central dogma > mtRNA metabolism > mt-rRNA modifications | Mitochondrial central dogma > mtRNA metabolism > mt-mRNA modifications | Mitochondrial central dogma > mtRNA metabolism > mtRNA stability and decay	182	24.9449	26.7045	23.8623	23.0396	22.2497	22.9776
ATPase family AAA domain-containing protein 3A	ATAD3A	Q9NVI7	55210	Mitochondrion inner membrane {ECO:0000269|PubMed:18063578, ECO:0000269|PubMed:20154147, ECO:0000269|PubMed:20332122, ECO:0000269|PubMed:20349121}; Single-pass membrane protein {ECO:0000269|PubMed:20154147, ECO:0000269|PubMed:20349121}. Mitochondrion matrix, mitochondrion nucleoid {ECO:0000269|PubMed:17210950, ECO:0000269|PubMed:18063578}. Note=In the mitochondrial inner membrane, enriched in site…	295..312; /note="Helical"; /evidence="ECO:0000255"	Essential for mitochondrial network organization, mitochondrial metabolism and cell growth at organism and cellular level. May play an important role in mitochondrial protein synthesis. May also participate in mitochondrial DNA replication. May bind to mitochondrial DNA D-loops and contribute to nucleoid stability. Required for enhanced channeling of cholesterol for hormone-dependent steroidogene…	MIM	Mitochondrial central dogma > mtDNA maintenance > mtDNA nucleoid | Mitochondrial dynamics and surveillance > Organelle contact sites | Mitochondrial dynamics and surveillance > Intramitochondrial membrane interactions	492, 542	27.814	27.8523	27.7455	27.6263	26.8883	26.8123
Trimethyllysine dioxygenase, mitochondrial	TMLHE	Q9NVH6	55217	Mitochondrion matrix {ECO:0000269|PubMed:15754339}.	0	Converts trimethyllysine (TML) into hydroxytrimethyllysine (HTML) (PubMed:11431483, PubMed:23092983). {ECO:0000269|PubMed:11431483, ECO:0000269|PubMed:23092983}.	Matrix	Metabolism > Metals and cofactors > Carnitine synthesis and transport	234, 276	26.1477	26.2421	26.037	26.1404	25.7811	25.7619
Ubiquinol-cytochrome c reductase complex assembly factor 1	UQCC1	Q9NVA1	55245	Mitochondrion inner membrane {ECO:0000269|PubMed:24385928}. Cytoplasmic vesicle {ECO:0000250}. Note=Cytoplasmic vesicular structures. {ECO:0000250}.	0	Required for the assembly of the ubiquinol-cytochrome c reductase complex (mitochondrial respiratory chain complex III or cytochrome b-c1 complex). Involved in cytochrome b translation and/or stability. {ECO:0000269|PubMed:24385928}.	MIM	OXPHOS > Complex III > CIII assembly factors | OXPHOS > OXPHOS assembly factors	294	29.4795	29.3938	29.8569	29.8197	28.4064	28.5105
Palmitoyl-protein thioesterase ABHD10, mitochondrial	ABHD10	Q9NUJ1	55347	Mitochondrion {ECO:0000269|PubMed:31740833}.	0	Acts as an acyl-protein thioesterase that hydrolyzes fatty acids from acylated residues in proteins (PubMed:31740833). Regulates the mitochondrial S-depalmitoylation of the nucleophilic active site residue of peroxiredoxin-5/PRDX5, a key antioxidant protein, therefore modulating mitochondrial antioxidant ability (PubMed:31740833). Also catalyzes the deglucuronidation of mycophenolic acid acyl-glu…	Matrix	Metabolism > Detoxification > Xenobiotic metabolism	292	30.2864	30.2534	30.261	30.2335	29.9816	29.9521
Acetyl-coenzyme A synthetase 2-like, mitochondrial	ACSS1	Q9NUB1	84532	Mitochondrion matrix {ECO:0000269|PubMed:16788062}.	0	Catalyzes the synthesis of acetyl-CoA from short-chain fatty acids (PubMed:16788062). Acetate is the preferred substrate (PubMed:16788062). Can also utilize propionate with a much lower affinity (By similarity). Provides acetyl-CoA that is utilized mainly for oxidation under ketogenic conditions (By similarity). Involved in thermogenesis under ketogenic conditions, using acetate as a vital fuel w…	MIM	Metabolism > Lipid metabolism > Fatty acid oxidation	583, 678	26.474	27.2098	25.0376	23.7961	26.098	26.4396
Ethylmalonyl-CoA decarboxylase	ECHDC1	Q9NTX5	55862	Cytoplasm, cytosol {ECO:0000305|PubMed:22016388}.	0	Decarboxylates ethylmalonyl-CoA, a potentially toxic metabolite, to form butyryl-CoA, suggesting it might be involved in metabolite proofreading (PubMed:22016388). Also has methylmalonyl-CoA decarboxylase activity at lower level (By similarity). {ECO:0000250|UniProtKB:Q9D9V3, ECO:0000269|PubMed:22016388}.	unknown	Metabolism > Lipid metabolism	274	26.7607	26.892	27.0356	26.8044	26.6811	26.649
Isoleucine--tRNA ligase, mitochondrial	IARS2	Q9NSE4	55699	Mitochondrion matrix {ECO:0000250}.	0	0	Matrix	Mitochondrial central dogma > Translation > mt-tRNA synthetases	60, 240, 260, 519, 543, 691, 807, 993	29.6694	29.7457	29.7089	29.9322	29.9229	30.0836
Succinate dehydrogenase assembly factor 3, mitochondrial	SDHAF3	Q9NRP4	57001	Mitochondrion matrix {ECO:0000250|UniProtKB:Q04401}.	0	Plays an essential role in the assembly of succinate dehydrogenase (SDH), an enzyme complex (also referred to as respiratory complex II) that is a component of both the tricarboxylic acid (TCA) cycle and the mitochondrial electron transport chain, and which couples the oxidation of succinate to fumarate with the reduction of ubiquinone (coenzyme Q) to ubiquinol. Promotes maturation of the iron-su…	Matrix	OXPHOS > Complex II > CII assembly factors | OXPHOS > OXPHOS assembly factors	60				22.3925		22.2572
ATP-binding cassette sub-family B member 10, mitochondrial	ABCB10	Q9NRK6	23456	Mitochondrion inner membrane {ECO:0000250|UniProtKB:Q9JI39}; Multi-pass membrane protein {ECO:0000255}.	171..191; /note="Helical"; /evidence="ECO:0000255|PROSITE-ProRule:PRU00441"; 216..236; /note="Helical"; /evidence="ECO:0000255|PROSITE-ProRule:PRU00441"; 313..333; /note="Helical"; /evidence="ECO:0000255|PROSITE-ProRule:PRU00441"; 408..428; /note="Helical"; /evidence="ECO:0000255|PROSITE-ProRule:PRU00441"; 431..451; /note="Helical"; /evidence="ECO:0000255|PROSITE-ProRule:PRU00441"	Catalyzes the export of an unknown physiological substrate from the mitochondrial matrix to the cytosol in an ATP-dependent manner (PubMed:33253225). May also transport the heme analog Zn (II) mesoporphyrin (ZnMP) in an ATP dependent manner but can't export the heme precursor 5-aminolevulinic acid (ALA) from mitochondria (PubMed:33253225). Plays a role in the early step of the heme biosynthetic p…	MIM	Metabolism > Metals and cofactors > Heme synthesis and processing | Small molecule transport > ABC transporters	670	28.0519	28.07	28.6436	28.7318	28.2999	28.2378
Xaa-Pro aminopeptidase 3	XPNPEP3	Q9NQH7	63929	[Isoform 1]: Mitochondrion {ECO:0000269|PubMed:20179356, ECO:0000269|PubMed:25609706}. Cytoplasm {ECO:0000269|PubMed:25609706}. Note=Mainly mitochondrial. Translocates to the cytoplasm following TNFRSF1B activation. {ECO:0000269|PubMed:25609706}.; [Isoform 2]: Cytoplasm {ECO:0000269|PubMed:25609706}.	0	Catalyzes the removal of a penultimate prolyl residue from the N-termini of peptides, such as Leu-Pro-Ala (PubMed:25609706, PubMed:28476889). Also shows low activity towards peptides with Ala or Ser at the P1 position (PubMed:28476889). {ECO:0000269|PubMed:25609706, ECO:0000269|PubMed:28476889}.; [Isoform 1]: Promotes TNFRSF1B-mediated phosphorylation of MAPK8/JNK1 and MAPK9/JNK2, suggesting a fu…	Matrix	Protein import, sorting and homeostasis > Protein import and sorting > Preprotein cleavage | Protein import, sorting and homeostasis > Protein homeostasis > Proteases	183					21.6295
Large ribosomal subunit protein mL40	MRPL40	Q9NQ50	64976	Mitochondrion {ECO:0000269|PubMed:25278503, ECO:0000269|PubMed:25838379, ECO:0000269|PubMed:28892042}.	0	0	Matrix	Mitochondrial central dogma > Translation > Mitochondrial ribosome	199	29.0094	28.8555	28.9231	28.7275	29.2258	28.7498
Large ribosomal subunit protein mL65	MRPS30	Q9NP92	10884	Mitochondrion {ECO:0000269|PubMed:11279123, ECO:0000269|PubMed:28892042}.	0	0	Matrix	Mitochondrial central dogma > Translation > Mitochondrial ribosome	231, 255	30.7545	30.6982	30.659	30.5379	30.7912	30.672
Serine--tRNA ligase, mitochondrial	SARS2	Q9NP81	54938	Mitochondrion matrix {ECO:0000250|UniProtKB:Q9N0F3}.	0	Catalyzes the attachment of serine to tRNA(Ser). Is also probably able to aminoacylate tRNA(Sec) with serine, to form the misacylated tRNA L-seryl-tRNA(Sec), which will be further converted into selenocysteinyl-tRNA(Sec). {ECO:0000250|UniProtKB:Q9N0F3}.	Matrix	Mitochondrial central dogma > Translation > mt-tRNA synthetases	52, 164, 401, 484, 500	29.3206	29.1787	29.4756	29.4173	29.225	29.22
Thioredoxin reductase 2, mitochondrial	TXNRD2	Q9NNW7	10587	Mitochondrion {ECO:0000269|PubMed:10215850}.	0	Involved in the control of reactive oxygen species levels and the regulation of mitochondrial redox homeostasis (PubMed:24601690). Maintains thioredoxin in a reduced state. May play a role in redox-regulated cell signaling. {ECO:0000269|PubMed:24601690}.	Matrix	Metabolism > Detoxification > ROS and glutathione metabolism | Metabolism > Detoxification > Selenoproteins	355			25.9172	25.2996	25.9699	25.9746
Magnesium transporter MRS2 homolog, mitochondrial	MRS2	Q9HD23	57380	Mitochondrion inner membrane {ECO:0000269|PubMed:11401429, ECO:0000305|PubMed:18384665}; Multi-pass membrane protein {ECO:0000305}.	340..360; /note="Helical"; /evidence="ECO:0000255"; 373..393; /note="Helical"; /evidence="ECO:0000255"	Magnesium transporter that mediates the influx of magnesium into the mitochondrial matrix (PubMed:11401429, PubMed:18384665). Required for normal expression of the mitochondrial respiratory complex I subunits (PubMed:18384665). {ECO:0000269|PubMed:11401429, ECO:0000269|PubMed:18384665}.	MIM	Small molecule transport | Signaling	180, 195	25.7546	24.9092	25.4521	25.0698	25.1908	24.5623
Methylcrotonoyl-CoA carboxylase beta chain, mitochondrial	MCCC2	Q9HCC0	64087	Mitochondrion matrix {ECO:0000269|PubMed:11170888, ECO:0000269|PubMed:16023992}.	0	Carboxyltransferase subunit of the 3-methylcrotonyl-CoA carboxylase, an enzyme that catalyzes the conversion of 3-methylcrotonyl-CoA to 3-methylglutaconyl-CoA, a critical step for leucine and isovaleric acid catabolism. {ECO:0000269|PubMed:17360195}.	Matrix	Metabolism > Amino acid metabolism > Branched-chain amino acid metabolism	196, 365, 413	30.8552	30.9386	30.9695	31.013	30.8788	30.8475
rRNA methyltransferase 3, mitochondrial	MRM3	Q9HC36	55178	Mitochondrion {ECO:0000269|PubMed:24036117, ECO:0000269|PubMed:25009282}.	0	S-adenosyl-L-methionine-dependent 2'-O-ribose methyltransferase that catalyzes the formation of 2'-O-methylguanosine at position 1370 (Gm1370) in the 16S mitochondrial large subunit ribosomal RNA (mtLSU rRNA), a conserved modification in the peptidyl transferase domain of the mtLSU rRNA. {ECO:0000269|PubMed:24036117, ECO:0000269|PubMed:25009282, ECO:0000269|PubMed:25074936}.	Matrix	Mitochondrial central dogma > mtRNA metabolism > mt-rRNA modifications | Mitochondrial central dogma > Translation > Mitochondrial ribosome assembly	98, 277	28.4968	28.4822	28.742	28.6463	28.1588	27.9567
GrpE protein homolog 1, mitochondrial	GRPEL1	Q9HAV7	80273	Mitochondrion matrix {ECO:0000269|PubMed:11311562}.	0	Essential component of the PAM complex, a complex required for the translocation of transit peptide-containing proteins from the inner membrane into the mitochondrial matrix in an ATP-dependent manner (By similarity). Seems to control the nucleotide-dependent binding of mitochondrial HSP70 to substrate proteins (PubMed:11311562). {ECO:0000250|UniProtKB:P38523, ECO:0000269|PubMed:11311562}.	Matrix	Protein import, sorting and homeostasis > Protein import and sorting > Import motor | Metabolism > Metals and cofactors > Fe-S cluster biosynthesis	102, 141, 173	30.71	30.8222	30.4087	30.4423	30.5683	30.5136
Probable cysteine--tRNA ligase, mitochondrial	CARS2	Q9HA77	79587	Mitochondrion matrix {ECO:0000250}.	0	0	Matrix	Mitochondrial central dogma > Translation > mt-tRNA synthetases	143	27.4879	27.6762	27.477	27.5768	27.4766	27.5168
L-2-hydroxyglutarate dehydrogenase, mitochondrial	L2HGDH	Q9H9P8	79944	Mitochondrion {ECO:0000269|PubMed:16005139}.	0	0	MIM	Metabolism > Carbohydrate metabolism > TCA-associated	178, 285	27.6459	27.8335	27.74	27.8454	27.9051	27.9928
5'-nucleotidase domain-containing protein 2	NT5DC2	Q9H857	64943	0	0	0	Matrix	Metabolism > Nucleotide metabolism > Nucleotide synthesis and processing	414	24.7028	24.7822	24.3879	24.5292		22.2354
Complex I assembly factor ACAD9, mitochondrial	ACAD9	Q9H845	28976	Mitochondrion inner membrane {ECO:0000269|PubMed:16020546, ECO:0000269|PubMed:20816094}; Peripheral membrane protein {ECO:0000269|PubMed:16020546}; Matrix side {ECO:0000269|PubMed:16020546}. Note=Essentially associated with membranes. {ECO:0000269|PubMed:16020546}.	0	As part of the MCIA complex, primarily participates in the assembly of the mitochondrial complex I and therefore plays a role in oxidative phosphorylation (PubMed:20816094, PubMed:24158852). This moonlighting protein has also a dehydrogenase activity toward a broad range of substrates with greater specificity for long-chain unsaturated acyl-CoAs (PubMed:12359260, PubMed:16020546, PubMed:21237683,…	MIM	OXPHOS > Complex I > CI assembly factors | OXPHOS > OXPHOS assembly factors	435, 589	25.4407	25.0186	22.4693		24.7813	25.1311
Prostaglandin E synthase 2;Prostaglandin E synthase 2 truncated form	PTGES2	Q9H7Z7	80142	Golgi apparatus membrane {ECO:0000269|PubMed:12835322}; Single-pass membrane protein {ECO:0000255}.; [Prostaglandin E synthase 2 truncated form]: Cytoplasm, perinuclear region {ECO:0000269|PubMed:12835322}. Note=Synthesized as a Golgi membrane-bound protein, which is further cleaved into the predominant soluble truncated form. The truncated form is cytoplasmic and is enriched in the perinuclear r…	58..74; /note="Helical"; /evidence="ECO:0000255"	Isomerase that catalyzes the conversion of PGH2 into the more stable prostaglandin E2 (PGE2) (in vitro) (PubMed:12804604, PubMed:18198127, PubMed:17585783). The biological function and the GSH-dependent property of PTGES2 is still under debate (PubMed:18198127, PubMed:17585783). In vivo, PTGES2 could form a complex with GSH and heme and would not participate in PGE2 synthesis but would catalyze t…	MIM	Metabolism > Lipid metabolism > Eicosanoid metabolism	263	25.614	26.0669	25.6047	26.419	25.193	25.2413
Dimethyladenosine transferase 2, mitochondrial	TFB2M	Q9H5Q4	64216	Mitochondrion.	0	S-adenosyl-L-methionine-dependent rRNA methyltransferase which may methylate two specific adjacent adenosines in the loop of a conserved hairpin near the 3'-end of 12S mitochondrial rRNA (Probable). Component of the mitochondrial transcription initiation complex, composed at least of TFB2M, TFAM and POLRMT that is required for basal transcription of mitochondrial DNA (PubMed:29149603, PubMed:1206…	Matrix	Mitochondrial central dogma > mtDNA maintenance > mtDNA replication | Mitochondrial central dogma > mtRNA metabolism > Transcription	297				21.4711
Presenilin-associated rhomboid-like protein, mitochondrial;P-beta	PARL	Q9H300	55486	Mitochondrion inner membrane {ECO:0000269|PubMed:17116872, ECO:0000269|PubMed:22354088}; Multi-pass membrane protein {ECO:0000269|PubMed:17116872}.; [P-beta]: Nucleus {ECO:0000269|PubMed:17116872}. Note=Translocated into the nucleus by an unknown mechanism (PubMed:17116872). {ECO:0000269|PubMed:17116872}.	102..121; /note="Helical"; /evidence="ECO:0000255"; 168..187; /note="Helical"; /evidence="ECO:0000255"; 208..230; /note="Helical"; /evidence="ECO:0000255"; 245..262; /note="Helical"; /evidence="ECO:0000255"; 273..289; /note="Helical"; /evidence="ECO:0000255"; 296..318; /note="Helical"; /evidence="ECO:0000255"; 333..354; /note="Helical"; /evidence="ECO:0000255"	Required for the control of apoptosis during postnatal growth. Essential for proteolytic processing of an antiapoptotic form of OPA1 which prevents the release of mitochondrial cytochrome c in response to intrinsic apoptotic signals (By similarity). Required for the maturation of PINK1 into its 52kDa mature form after its cleavage by mitochondrial-processing peptidase (MPP) (PubMed:22354088). Pro…	MIM	Protein import, sorting and homeostasis > Protein homeostasis > Proteases | Mitochondrial dynamics and surveillance > Mitophagy | Mitochondrial dynamics and surveillance > Autophagy	74, 89, 93	25.738	25.5705	27.0287	26.6765	25.973	25.956
Large ribosomal subunit protein mL46	MRPL46	Q9H2W6	26589	Mitochondrion {ECO:0000269|PubMed:25278503, ECO:0000269|PubMed:25838379, ECO:0000269|PubMed:28892042}.	0	0	Matrix	Mitochondrial central dogma > Translation > Mitochondrial ribosome	84, 263	27.8345	27.4229	27.531	27.6944	28.0441	28.2277
Inorganic pyrophosphatase 2, mitochondrial	PPA2	Q9H2U2	27068	Mitochondrion {ECO:0000305}.	0	Hydrolyzes inorganic pyrophosphate (PubMed:27523597). This activity is essential for correct regulation of mitochondrial membrane potential, and mitochondrial organization and function (PubMed:27523598). {ECO:0000269|PubMed:27523597, ECO:0000269|PubMed:27523598}.	Matrix	Mitochondrial central dogma > mtDNA maintenance | Mitochondrial central dogma > mtRNA metabolism | Mitochondrial central dogma > Translation | Metabolism > Nucleotide metabolism	48, 88	27.1467	27.4404	27.3018	27.4226	27.0028	27.0405
Translation initiation factor IF-3, mitochondrial	MTIF3	Q9H2K0	219402	Mitochondrion {ECO:0000305}.	0	IF-3 binds to the 28S ribosomal subunit and shifts the equilibrum between 55S ribosomes and their 39S and 28S subunits in favor of the free subunits, thus enhancing the availability of 28S subunits on which protein synthesis initiation begins. {ECO:0000269|PubMed:12095986}.	Matrix	Mitochondrial central dogma > Translation > Translation factors	128, 251	29.0959	28.9709			23.4702	23.9257
Iron-sulfur cluster assembly enzyme ISCU	ISCU	Q9H1K1	23479	[Isoform 1]: Mitochondrion {ECO:0000269|PubMed:11060020, ECO:0000269|PubMed:26702583}.; [Isoform 2]: Cytoplasm. Nucleus {ECO:0000269|PubMed:11060020}.	0	Scaffold protein for the de novo synthesis of iron-sulfur (Fe-S) clusters within mitochondria, which is required for maturation of both mitochondrial and cytoplasmic [2Fe-2S] and [4Fe-4S] proteins (PubMed:11060020). First, a [2Fe-2S] cluster is transiently assembled on the scaffold protein ISCU. In a second step, the cluster is released from ISCU, transferred to a glutaredoxin GLRX5, followed by …	Matrix	Metabolism > Metals and cofactors > Fe-S cluster biosynthesis | Metabolism > Metals and cofactors > Fe-S-containing proteins	43	27.7628	27.8433	27.5259	27.5667	27.1209	27.1666
Glutamyl-tRNA(Gln) amidotransferase subunit A, mitochondrial	QRSL1	Q9H0R6	55278	Mitochondrion {ECO:0000255|HAMAP-Rule:MF_03150, ECO:0000269|PubMed:19805282}.	0	Allows the formation of correctly charged Gln-tRNA(Gln) through the transamidation of misacylated Glu-tRNA(Gln) in the mitochondria. The reaction takes place in the presence of glutamine and ATP through an activated gamma-phospho-Glu-tRNA(Gln). {ECO:0000255|HAMAP-Rule:MF_03150, ECO:0000269|PubMed:19805282}.	Matrix	Mitochondrial central dogma > Translation > mt-tRNA synthetases	430	23.2744	23.3435	23.4946	23.8169
Large ribosomal subunit protein mL37	MRPL37	Q9BZE1	51253	Mitochondrion {ECO:0000269|PubMed:25278503, ECO:0000269|PubMed:25838379, ECO:0000269|PubMed:28892042}.	0	0	Matrix	Mitochondrial central dogma > Translation > Mitochondrial ribosome	50, 99, 176	29.037	29.0794	29.0683	29.028	28.6955	28.5989
Small ribosomal subunit protein mS26	MRPS26	Q9BYN8	64949	Mitochondrion {ECO:0000269|PubMed:25838379}.	0	0	Matrix	Mitochondrial central dogma > Translation > Mitochondrial ribosome	187	29.0886	28.9362	28.8425	28.6947	28.731	28.6506
Large ribosomal subunit protein uL1m	MRPL1	Q9BYD6	65008	Mitochondrion {ECO:0000250|UniProtKB:A6QPQ5, ECO:0000305|PubMed:11279069}.	0	0	Matrix	Mitochondrial central dogma > Translation > Mitochondrial ribosome	148	24.8904	24.49	26.0771	26.1698	26.0383	26.2091
Large ribosomal subunit protein bL9m	MRPL9	Q9BYD2	65005	Mitochondrion {ECO:0000269|PubMed:25278503, ECO:0000269|PubMed:25838379, ECO:0000269|PubMed:28892042}.	0	0	Matrix	Mitochondrial central dogma > Translation > Mitochondrial ribosome	250		25.0323	26.7372	26.5167	26.6902	26.3267
Large ribosomal subunit protein uL13m	MRPL13	Q9BYD1	28998	Mitochondrion {ECO:0000269|PubMed:25278503, ECO:0000269|PubMed:25838379, ECO:0000269|PubMed:28892042}.	0	0	Matrix	Mitochondrial central dogma > Translation > Mitochondrial ribosome	132	27.5089	27.7281	28.5956	28.8042	28.6648	28.6581
Large ribosomal subunit protein bL20m	MRPL20	Q9BYC9	55052	Mitochondrion {ECO:0000269|PubMed:11279069, ECO:0000269|PubMed:25278503, ECO:0000269|PubMed:25838379, ECO:0000269|PubMed:28892042}.	0	0	Matrix	Mitochondrial central dogma > Translation > Mitochondrial ribosome	18, 83	26.434	26.503	25.7738	26.0728	25.6012	25.663
Large ribosomal subunit protein bL32m	MRPL32	Q9BYC8	64983	Mitochondrion {ECO:0000269|PubMed:25278503, ECO:0000269|PubMed:25838379, ECO:0000269|PubMed:28892042}.	0	0	Matrix	Mitochondrial central dogma > Translation > Mitochondrial ribosome	160			23.3979
NADH dehydrogenase [ubiquinone] 1 alpha subcomplex assembly factor 3	NDUFAF3	Q9BU61	25915	Nucleus {ECO:0000250}. Mitochondrion inner membrane {ECO:0000269|PubMed:19463981}.	0	Essential factor for the assembly of mitochondrial NADH:ubiquinone oxidoreductase complex (complex I). {ECO:0000269|PubMed:19463981}.	MIM	OXPHOS > Complex I > CI assembly factors | OXPHOS > OXPHOS assembly factors	42	26.5306	26.3022	26.8635	26.5871	26.1136	26.0137
Mitochondrial nucleoid-associated protein 1	MTNAP1	Q9BSJ5	55028	Membrane {ECO:0000305}; Single-pass membrane protein {ECO:0000305}.	553..573; /note="Helical"; /evidence="ECO:0000255"	0	#N/A	#N/A	42		23.6453		23.6842
Haloacid dehalogenase-like hydrolase domain-containing protein 3	HDHD3	Q9BSH5	81932	0	0	0	Matrix	0	29	29.1786	29.0412	29.0081	29.0593	29.0822	29.0308
Translational activator of cytochrome c oxidase 1	TACO1	Q9BSH4	51204	Mitochondrion {ECO:0000269|PubMed:19503089}.	0	Acts as a translational activator of mitochondrially-encoded cytochrome c oxidase 1. {ECO:0000269|PubMed:19503089}.	Matrix	Mitochondrial central dogma > Translation > Translation factors | OXPHOS > Complex IV > CIV assembly factors | OXPHOS > OXPHOS assembly factors	293	25.7128	25.8052	25.773	25.6834	26.0014	25.9129
Large ribosomal subunit protein mL45	MRPL45	Q9BRJ2	0	Mitochondrion {ECO:0000269|PubMed:25278503, ECO:0000269|PubMed:25838379, ECO:0000269|PubMed:28892042}.	0	0	#N/A	#N/A	46, 128, 293	30.0977	29.9487	30.0828	29.881	30.082	29.9025
Mitochondrial genome maintenance exonuclease 1	MGME1	Q9BQP7	92667	Mitochondrion {ECO:0000255|HAMAP-Rule:MF_03030, ECO:0000269|PubMed:23313956, ECO:0000269|PubMed:23358826}.	0	Metal-dependent single-stranded DNA (ssDNA) exonuclease involved in mitochondrial genome maintenance. Has preference for 5'-3' exonuclease activity but is also capable of endoduclease activity on linear substrates. Necessary for maintenance of proper 7S DNA levels. Probably involved in mitochondrial DNA (mtDNA) repair, possibly via the processing of displaced DNA containing Okazaki fragments duri…	Matrix	Mitochondrial central dogma > mtDNA maintenance > mtDNA replication | Mitochondrial central dogma > mtDNA maintenance > mtDNA stability and decay	44, 52, 168, 342	25.0429	26.2482	27.0689	27.3272	27.7108	27.2825
Zinc phosphodiesterase ELAC protein 2	ELAC2	Q9BQ52	60528	Mitochondrion {ECO:0000269|PubMed:21593607}. Mitochondrion matrix, mitochondrion nucleoid {ECO:0000269|PubMed:24703694}. Nucleus {ECO:0000269|PubMed:21593607}. Note=Mainly mitochondrial.	0	Zinc phosphodiesterase, which displays mitochondrial tRNA 3'-processing endonuclease activity. Involved in tRNA maturation, by removing a 3'-trailer from precursor tRNA (PubMed:21593607). Associates with mitochondrial DNA complexes at the nucleoids to initiate RNA processing and ribosome assembly (PubMed:24703694). {ECO:0000269|PubMed:21593607, ECO:0000269|PubMed:24703694}.	Matrix	Mitochondrial central dogma > mtRNA metabolism > Polycistronic mtRNA processing	463	26.3846	26.5925	26.183	26.5725		25.5699
Large ribosomal subunit protein bL34m	MRPL34	Q9BQ48	64981	Mitochondrion {ECO:0000269|PubMed:25278503, ECO:0000269|PubMed:25838379, ECO:0000269|PubMed:28892042}.	0	0	Matrix	Mitochondrial central dogma > Translation > Mitochondrial ribosome	53	25.9888	25.689	25.856	25.5515	25.8863	25.5166
Aconitate hydratase, mitochondrial	ACO2	Q99798	50	Mitochondrion {ECO:0000250|UniProtKB:P16276}.	0	Catalyzes the isomerization of citrate to isocitrate via cis-aconitate. {ECO:0000250|UniProtKB:P16276}.	Matrix	Metabolism > Carbohydrate metabolism > TCA cycle | Metabolism > Metals and cofactors > Fe-S-containing proteins	151, 513, 544	27.7141	27.5919	27.7061	27.7888	27.3093	27.2752
Mitochondrial intermediate peptidase	MIPEP	Q99797	4285	Mitochondrion matrix.	0	Cleaves proteins, imported into the mitochondrion, to their mature size.	Matrix	Protein import, sorting and homeostasis > Protein import and sorting > Preprotein cleavage | Protein import, sorting and homeostasis > Protein homeostasis > Proteases	273, 403, 547	28.0398	27.8504	27.4177	27.295	27.6621	27.5341
ATP synthase subunit s, mitochondrial	DMAC2L	Q99766	27109	Mitochondrion {ECO:0000250|UniProtKB:P22027}. Mitochondrion inner membrane {ECO:0000250|UniProtKB:P22027}.	0	Involved in regulation of mitochondrial membrane ATP synthase. Necessary for H(+) conduction of ATP synthase. Facilitates energy-driven catalysis of ATP synthesis by blocking a proton leak through an alternative proton exit pathway. {ECO:0000250|UniProtKB:P22027}.	MIM	OXPHOS > Complex V > CV subunits | OXPHOS > OXPHOS subunits	167	24.888	24.9539	24.7403	24.7499	24.6987	24.7535
Thioredoxin, mitochondrial	TXN2	Q99757	25828	Mitochondrion {ECO:0000269|PubMed:12032145, ECO:0000269|PubMed:12080052}.	0	Important for the control of mitochondrial reactive oxygen species homeostasis, apoptosis regulation and cell viability. Possesses a dithiol-reducing activity. {ECO:0000269|PubMed:12032145, ECO:0000269|PubMed:12080052, ECO:0000269|PubMed:26626369}.	Matrix	Metabolism > Vitamin metabolism > Vitamin C metabolism | Metabolism > Detoxification > ROS and glutathione metabolism	128	24.6984	25.3791	24.5485	25.3142	24.9339	25.2652
3-hydroxyacyl-CoA dehydrogenase type-2	HSD17B10	Q99714	3028	Mitochondrion {ECO:0000269|PubMed:12917011, ECO:0000269|PubMed:18984158}. Mitochondrion matrix, mitochondrion nucleoid {ECO:0000269|PubMed:24703694}.	0	Mitochondrial dehydrogenase involved in pathways of fatty acid, branched-chain amino acid and steroid metabolism (PubMed:9553139, PubMed:10600649, PubMed:12917011, PubMed:20077426, PubMed:18996107, PubMed:19706438, PubMed:25925575, PubMed:26950678, PubMed:28888424). Acts as (S)-3-hydroxyacyl-CoA dehydrogenase in mitochondrial fatty acid beta-oxidation, a major degradation pathway of fatty acids. …	Matrix	Mitochondrial central dogma > mtRNA metabolism > mtRNA granules | Mitochondrial central dogma > mtRNA metabolism > Polycistronic mtRNA processing | Mitochondrial central dogma > mtRNA metabolism > mt-tRNA modifications | Metabolism > Lipid metabolism > Fatty acid oxidation | Metabolism > Lipid metabolism > Cholesterol, bile acid, steroid synthesis | Metabolism > Amino acid metabolism > Branched-c…	168	29.2972	29.0842	29.3262	29.2955	29.6388	29.413
Mitochondrial tRNA methylthiotransferase CDK5RAP1	CDK5RAP1	Q96SZ6	51654	Mitochondrion {ECO:0000269|PubMed:22422838}.	0	Methylthiotransferase that catalyzes the conversion of N6-(dimethylallyl)adenosine (i(6)A) to 2-methylthio-N6-(dimethylallyl)adenosine (ms(2)i(6)A) at position 37 (adjacent to the 3'-end of the anticodon) of four mitochondrial DNA-encoded tRNAs (Ser(UCN), Phe, Tyr and Trp) (PubMed:22422838, PubMed:25738458, PubMed:28981754). Essential for efficient and highly accurate protein translation by the r…	Matrix	Mitochondrial central dogma > mtRNA metabolism > mt-tRNA modifications	345	23.7582		25.8689	25.2031
2-aminoethanethiol dioxygenase	ADO	Q96SZ5	84890	0	0	0	#N/A	#N/A	212		20.9715		20.7184	21.2796	20.7963
Elongation factor G, mitochondrial	GFM1	Q96RP9	85476	Mitochondrion {ECO:0000255|HAMAP-Rule:MF_03061}.	0	Mitochondrial GTPase that catalyzes the GTP-dependent ribosomal translocation step during translation elongation. During this step, the ribosome changes from the pre-translocational (PRE) to the post-translocational (POST) state as the newly formed A-site-bound peptidyl-tRNA and P-site-bound deacylated tRNA move to the P and E sites, respectively. Catalyzes the coordinated movement of the two tRN…	Matrix	Mitochondrial central dogma > Translation > Translation factors	165, 235, 483, 512, 735	28.9647	29.1703	29.2761	29.6273	28.9265	29.2758
ATP synthase membrane subunit K, mitochondrial	ATP5MK	Q96IX5	84833	Mitochondrion membrane {ECO:0000269|PubMed:21345788, ECO:0000269|PubMed:29917077}; Single-pass membrane protein {ECO:0000255}.	23..45; /note="Helical"; /evidence="ECO:0000255"	Mitochondrial membrane ATP synthase (F(1)F(0) ATP synthase or Complex V) produces ATP from ADP in the presence of a proton gradient across the membrane which is generated by electron transport complexes of the respiratory chain. F-type ATPases consist of two structural domains, F(1) - containing the extramembraneous catalytic core and F(0) - containing the membrane proton channel, linked together…	MIM	OXPHOS > Complex V > CV subunits | OXPHOS > OXPHOS subunits | Mitochondrial dynamics and surveillance > Cristae formation	10	31.5002	31.4726	31.5407	31.5773	31.4687	31.482
Succinate--CoA ligase [GDP-forming] subunit beta, mitochondrial	SUCLG2	Q96I99	8801	Mitochondrion {ECO:0000255|HAMAP-Rule:MF_03221}.	0	GTP-specific succinyl-CoA synthetase functions in the citric acid cycle (TCA), coupling the hydrolysis of succinyl-CoA to the synthesis of GTP and thus represents the only step of substrate-level phosphorylation in the TCA. The beta subunit provides nucleotide specificity of the enzyme and binds the substrate succinate, while the binding sites for coenzyme A and phosphate are found in the alpha s…	Matrix	Metabolism > Carbohydrate metabolism > TCA cycle | Metabolism > Carbohydrate metabolism > Itaconate metabolism | Metabolism > Nucleotide metabolism > Nucleotide synthesis and processing	153, 343	22.6908	23.8209	25.9134	25.583	23.6608
RCC1-like G exchanging factor-like protein	RCC1L	Q96I51	81554	Mitochondrion membrane {ECO:0000269|PubMed:28608466, ECO:0000269|PubMed:28746876}. Mitochondrion inner membrane {ECO:0000250|UniProtKB:Q9CYF5}.	0	Guanine nucleotide exchange factor (GEF) for mitochondrial dynamin-related GTPase OPA1. Activates OPA1, by exchanging bound GDP for free GTP, and drives OPA1 and MFN1-dependent mitochondrial fusion (PubMed:28746876). Plays an essential role in mitochondrial ribosome biogenesis. As a component of a functional protein-RNA module, consisting of RCC1L, NGRN, RPUSD3, RPUSD4, TRUB2, FASTKD2 and 16S mit…	Matrix	Mitochondrial central dogma > mtRNA metabolism > mt-rRNA modifications	50		23.5287
2-oxoadipate dehydrogenase complex component E1	DHTKD1	Q96HY7	55526	Mitochondrion {ECO:0000269|PubMed:23141294}.	0	The 2-oxoglutarate dehydrogenase complex catalyzes the overall conversion of 2-oxoglutarate to succinyl-CoA and CO(2). It contains multiple copies of three enzymatic components: 2-oxoglutarate dehydrogenase (E1), dihydrolipoamide succinyltransferase (E2) and lipoamide dehydrogenase (E3) (By similarity). {ECO:0000250}.	Matrix	Metabolism > Amino acid metabolism > Lysine metabolism	190	23.0772	22.2583
Small ribosomal subunit protein mS39	PTCD3	Q96EY7	55037	Mitochondrion {ECO:0000269|PubMed:19427859, ECO:0000269|PubMed:23908630}.	0	Mitochondrial RNA-binding protein that has a role in mitochondrial translation. {ECO:0000269|PubMed:19427859}.	Matrix	Mitochondrial central dogma > Translation > Mitochondrial ribosome | Mitochondrial central dogma > Translation > Mitochondrial ribosome assembly	144, 559	28.6994	28.5252	28.4824	28.681	28.774	28.9257
DnaJ homolog subfamily A member 3, mitochondrial	DNAJA3	Q96EY1	9093	Mitochondrion matrix. Cytoplasm, cytosol {ECO:0000250}. Cell junction, synapse, postsynaptic cell membrane {ECO:0000250}; Peripheral membrane protein {ECO:0000250}. Note=Recruited to the postsynaptic cell membrane of the neuromuscular junction through interaction with MUSK. {ECO:0000250}.	0	Modulates apoptotic signal transduction or effector structures within the mitochondrial matrix. Affect cytochrome C release from the mitochondria and caspase 3 activation, but not caspase 8 activation. Isoform 1 increases apoptosis triggered by both TNF and the DNA-damaging agent mytomycin C; in sharp contrast, isoform 2 suppresses apoptosis. Can modulate IFN-gamma-mediated transcriptional activi…	Matrix	Protein import, sorting and homeostasis > Protein homeostasis > Chaperones	120, 142	28.3486	28.3457	28.3946	28.5697	28.7421	28.7931
Mitochondrial assembly of ribosomal large subunit protein 1	MALSU1	Q96EH3	115416	Mitochondrion matrix {ECO:0000269|PubMed:16548050, ECO:0000269|PubMed:22238375, ECO:0000269|PubMed:22238376, ECO:0000269|PubMed:22829778, ECO:0000269|PubMed:23171548, ECO:0000305|PubMed:28892042}. Note=Colocalizes with MRPL12 and/or MRPL14. {ECO:0000269|PubMed:22238375, ECO:0000269|PubMed:22829778}.	0	Required for normal mitochondrial ribosome function and mitochondrial translation (PubMed:22238375, PubMed:23171548). May play a role in ribosome biogenesis by preventing premature association of the 28S and 39S ribosomal subunits (Probable). Interacts with mitochondrial ribosomal protein L14 (MRPL14), probably blocking formation of intersubunit bridge B8, preventing association of the 28S and 39…	Matrix	Mitochondrial central dogma > Translation > Mitochondrial ribosome assembly	199	24.9925	24.7319	24.2641	24.8015	24.9064	24.872
Large ribosomal subunit protein mL38	MRPL38	Q96DV4	64978	Mitochondrion {ECO:0000269|PubMed:25278503, ECO:0000269|PubMed:25838379, ECO:0000269|PubMed:28892042}.	0	0	Matrix	Mitochondrial central dogma > Translation > Mitochondrial ribosome	329, 350	26.6954	26.8336	26.5536	26.745	26.7455	26.4157
Atypical kinase COQ8B, mitochondrial	COQ8B	Q96D53	79934	Mitochondrion membrane {ECO:0000269|PubMed:24270420}; Single-pass membrane protein {ECO:0000269|PubMed:24270420}. Cytoplasm, cytosol {ECO:0000269|PubMed:24270420}. Cell membrane {ECO:0000269|PubMed:24270420}.	92..108; /note="Helical"; /evidence="ECO:0000255"	Atypical kinase involved in the biosynthesis of coenzyme Q, also named ubiquinone, an essential lipid-soluble electron transporter for aerobic cellular respiration (PubMed:24270420). Its substrate specificity is unclear: does not show any protein kinase activity. Probably acts as a small molecule kinase, possibly a lipid kinase that phosphorylates a prenyl lipid in the ubiquinone biosynthesis pat…	MIM	Metabolism > Metals and cofactors > Coenzyme Q metabolism	240	25.2445	25.3619	24.9917	24.9802	24.8932	24.0745
FAD-dependent oxidoreductase domain-containing protein 1	FOXRED1	Q96CU9	55572	Mitochondrion inner membrane {ECO:0000269|PubMed:20858599, ECO:0000305|PubMed:25678554}; Single-pass membrane protein {ECO:0000255}. Note=According to a report, it is associated with the matrix face of the mitochondrial inner membrane and does not contain any transmembrane region. However, one transmembrane domain is clearly predicted by different methods (Probable). {ECO:0000305|PubMed:25678554}.	62..82; /note="Helical"; /evidence="ECO:0000255"	Required for the assembly of the mitochondrial membrane respiratory chain NADH dehydrogenase (Complex I) (PubMed:20858599, PubMed:25678554). Involved in mid-late stages of complex I assembly (PubMed:25678554). {ECO:0000269|PubMed:20858599, ECO:0000269|PubMed:25678554}.	MIM	OXPHOS > Complex I > CI assembly factors | OXPHOS > OXPHOS assembly factors	141	25.6803	25.4325	25.5949	25.2701	25.2119	25.4491
Medium-chain acyl-CoA ligase ACSF2, mitochondrial	ACSF2	Q96CM8	80221	Mitochondrion {ECO:0000305}.	0	Acyl-CoA synthases catalyze the initial reaction in fatty acid metabolism, by forming a thioester with CoA (PubMed:17762044). Has some preference toward medium-chain substrates (PubMed:17762044). Plays a role in adipocyte differentiation (PubMed:16380219). {ECO:0000269|PubMed:16380219, ECO:0000269|PubMed:17762044}.	Matrix	Metabolism > Lipid metabolism > Fatty acid oxidation	521	24.3719	24.9735	23.1549		23.892	24.3603
Pyrroline-5-carboxylate reductase 2	PYCR2	Q96C36	29920	Cytoplasm {ECO:0000269|PubMed:2722838}. Mitochondrion {ECO:0000269|PubMed:23024808, ECO:0000269|PubMed:25865492}.	0	Housekeeping enzyme that catalyzes the last step in proline biosynthesis. In some cell types, such as erythrocytes, its primary function may be the generation of NADP(+). Can utilize both NAD and NADP. Has higher affinity for NADP, but higher catalytic efficiency with NADH (PubMed:2722838, PubMed:6894153). Involved in cellular response to oxidative stress (PubMed:25865492). {ECO:0000269|PubMed:25…	Matrix	Metabolism > Amino acid metabolism > Proline metabolism	13	29.7604	29.7104	29.7848	29.6816	29.5943	29.5437
Isochorismatase domain-containing protein 2	ISOC2	Q96AB3	79763	Cytoplasm {ECO:0000269|PubMed:17658461}. Nucleus {ECO:0000269|PubMed:17658461}. Note=Localizes to the nucleus in the presence of CDKN2A.	0	0	Matrix	0	61	29.7109	28.5753	28.4145	28.3344	28.1746	28.0957
Large ribosomal subunit protein uL24m	MRPL24	Q96A35	79590	Mitochondrion {ECO:0000269|PubMed:25278503, ECO:0000269|PubMed:25838379, ECO:0000269|PubMed:28892042}.	0	0	Matrix	Mitochondrial central dogma > Translation > Mitochondrial ribosome	21, 55	26.1029	26.2701	26.2783	27.0075	24.5602	24.6331
Protein FAM162A	FAM162A	Q96A26	26355	Mitochondrion membrane {ECO:0000269|PubMed:15082785, ECO:0000269|PubMed:16698020}; Single-pass membrane protein {ECO:0000305}.	103..120; /note="Helical"; /evidence="ECO:0000255"	Proposed to be involved in regulation of apoptosis; the exact mechanism may differ between cell types/tissues (PubMed:15082785). May be involved in hypoxia-induced cell death of transformed cells implicating cytochrome C release and caspase activation (such as CASP9) and inducing mitochondrial permeability transition (PubMed:15082785). May be involved in hypoxia-induced cell death of neuronal cel…	MIM	0	55	23.1459		23.1552		25.6595	25.7597
Ribosome-releasing factor 2, mitochondrial	GFM2	Q969S9	84340	Mitochondrion {ECO:0000255|HAMAP-Rule:MF_03059}.	0	Mitochondrial GTPase that mediates the disassembly of ribosomes from messenger RNA at the termination of mitochondrial protein biosynthesis. Acts in collaboration with MRRF. GTP hydrolysis follows the ribosome disassembly and probably occurs on the ribosome large subunit. Not involved in the GTP-dependent ribosomal translocation step during translation elongation. {ECO:0000255|HAMAP-Rule:MF_03059…	Matrix	Mitochondrial central dogma > Translation > Translation factors	611, 700	24.976	24.9515	23.9528	24.3706	23.9446	24.4099
Glutaryl-CoA dehydrogenase, mitochondrial	GCDH	Q92947	2639	Mitochondrion matrix.	0	Catalyzes the oxidative decarboxylation of glutaryl-CoA to crotonyl-CoA and CO(2) in the degradative pathway of L-lysine, L-hydroxylysine, and L-tryptophan metabolism. It uses electron transfer flavoprotein as its electron acceptor. Isoform Short is inactive. {ECO:0000269|PubMed:17176108, ECO:0000269|PubMed:6423663, ECO:0000269|PubMed:8541831}.	Matrix	Metabolism > Amino acid metabolism > Lysine metabolism	197, 204, 398	26.8845	27.4682	26.8451	26.9507	27.5024	27.4947
Small ribosomal subunit protein mS31	MRPS31	Q92665	10240	Mitochondrion {ECO:0000269|PubMed:11279123}.	0	0	Matrix	Mitochondrial central dogma > Translation > Mitochondrial ribosome	142, 363	30.7619	30.7116	30.5594	30.5605	30.0221	30.3678
Small ribosomal subunit protein mS27	MRPS27	Q92552	23107	Cytoplasm {ECO:0000269|PubMed:28714366}. Mitochondrion {ECO:0000269|PubMed:22841715, ECO:0000269|PubMed:25838379}.	0	RNA-binding component of the mitochondrial small ribosomal subunit (mt-SSU) that plays a role in mitochondrial protein synthesis (PubMed:22841715). Stimulates mitochondrial mRNA translation of subunit components of the mitochondrial electron transport chain (PubMed:22841715). Binds to the mitochondrial 12S rRNA (12S mt-rRNA) and tRNA(Glu) (PubMed:22841715). Involved also in positive regulation of…	Matrix	Mitochondrial central dogma > Translation > Mitochondrial ribosome	48, 127, 375, 404	29.2691	29.2529	29.2634	29.2925	28.9444	28.8354
Reticulon-4-interacting protein 1, mitochondrial	RTN4IP1	Q8WWV3	84816	Mitochondrion outer membrane {ECO:0000269|PubMed:12067236, ECO:0000269|PubMed:26593267}. Note=Colocalizes with the endoplasmic reticulum HSPA5 at spots corresponding to contacts with mitochondria. {ECO:0000269|PubMed:26593267}.	0	Plays a role in the regulation of retinal ganglion cell (RGC) neurite outgrowth, and hence in the development of the inner retina and optic nerve. Appears to be a potent inhibitor of regeneration following spinal cord injury. {ECO:0000250|UniProtKB:Q924D0}.	Matrix	0	94, 136	25.5273	25.36	25.495	25.359	23.486	23.5039
Pseudouridylate synthase TRUB1	TRUB1	Q8WWH5	142940	Nucleus {ECO:0000269|PubMed:28073919}. Cytoplasm, cytosol {ECO:0000269|PubMed:28073919}. Note=Catalyzes pseudouridylation of mRNAs in the nucleus. {ECO:0000269|PubMed:28073919}.	0	Pseudouridine synthase that catalyzes pseudouridylation of mRNAs (PubMed:28073919). Mediates pseudouridylation of mRNAs with the consensus sequence 5'-GUUCNANNC-3', harboring a stem-loop structure (PubMed:28073919). Constitutes the major pseudouridine synthase acting on mRNAs (PubMed:28073919). {ECO:0000269|PubMed:28073919}.	#N/A	#N/A	200, 231	26.2599	26.1759	25.8407	25.8956	25.5946	25.6874
SPRY domain-containing protein 4	SPRYD4	Q8WW59	283377	0	0	0	Matrix	0	54, 132	27.3832	26.7355	27.2682	27.3389	27.0615	26.996
Mitochondrial coenzyme A diphosphatase NUDT8	NUDT8	Q8WV74	254552	0	0	Probably mediates the hydrolysis of some nucleoside diphosphate derivatives. {ECO:0000250}.	Matrix	Metabolism > Metals and cofactors > Coenzyme A metabolism	107	24.5791	25.3059				23.2233
Splicing factor U2AF 26 kDa subunit;Splicing factor U2AF 35 kDa subunit	U2AF1L4;U2AF1	Q8WU68	199746	Nucleus {ECO:0000250|UniProtKB:Q8BGJ9}. Nucleus speckle {ECO:0000250|UniProtKB:Q8BGJ9}. Cytoplasm {ECO:0000250|UniProtKB:Q8BGJ9}. Note=Interaction with C1QBP is required for the nuclear translocation. Displays active nucleo-cytoplasmic shuttling. {ECO:0000250|UniProtKB:Q8BGJ9}.	0	RNA-binding protein that function as a pre-mRNA splicing factor. Plays a critical role in both constitutive and enhancer-dependent splicing by mediating protein-protein interactions and protein-RNA interactions required for accurate 3'-splice site selection. Acts by enhancing the binding of U2AF2 to weak pyrimidine tracts. Also participates in the regulation of alternative pre-mRNA splicing. Acti…	#N/A	#N/A	4	24.5489	24.5378	24.3161	24.1879	23.9835	23.9649
Polyribonucleotide nucleotidyltransferase 1, mitochondrial	PNPT1	Q8TCS8	87178	Cytoplasm {ECO:0000269|PubMed:16055741}. Mitochondrion matrix {ECO:0000269|PubMed:12798676, ECO:0000269|PubMed:16055741}. Mitochondrion intermembrane space {ECO:0000269|PubMed:16966381}; Peripheral membrane protein {ECO:0000269|PubMed:16966381}.	0	RNA-binding protein implicated in numerous RNA metabolic processes. Catalyzes the phosphorolysis of single-stranded polyribonucleotides processively in the 3'-to-5' direction. Mitochondrial intermembrane factor with RNA-processing exoribonulease activity. Component of the mitochondrial degradosome (mtEXO) complex, that degrades 3' overhang double-stranded RNA with a 3'-to-5' directionality in an …	Matrix|IMS	Mitochondrial central dogma > mtRNA metabolism > mtRNA stability and decay	116, 251, 334, 459, 539, 626, 699	29.1127	29.4485	29.5336	29.6305	29.4397	29.4438
Large ribosomal subunit protein uL30m	MRPL30	Q8TCC3	51263	Mitochondrion {ECO:0000269|PubMed:25278503, ECO:0000269|PubMed:25838379, ECO:0000269|PubMed:28892042}.	0	0	Matrix	Mitochondrial central dogma > Translation > Mitochondrial ribosome	56	24.8582	25.3596	25.0059	25.2246	25.0902	25.2364
Iron-sulfur cluster transfer protein NUBPL	NUBPL	Q8TB37	80224	Mitochondrion {ECO:0000269|PubMed:19752196}.	0	Required for the assembly of the mitochondrial membrane respiratory chain NADH dehydrogenase (Complex I). May deliver of one or more Fe-S clusters to complex I subunits. {ECO:0000269|PubMed:19752196}.	Matrix	OXPHOS > Complex I > CI assembly factors | Metabolism > Metals and cofactors > Fe-S cluster biosynthesis | Metabolism > Metals and cofactors > Fe-S-containing proteins | OXPHOS > OXPHOS assembly factors	109	24.3353	24.0178	22.3693		24.3711	23.3669
Large ribosomal subunit protein mL64	GADD45GIP1	Q8TAE8	90480	Mitochondrion {ECO:0000269|PubMed:22453275, ECO:0000269|PubMed:25278503, ECO:0000269|PubMed:25838379, ECO:0000269|PubMed:28892042}. Nucleus {ECO:0000269|PubMed:12482659}. Note=Using N-terminally tagged constructs, has been found in the nucleus (PubMed:12482659). C-terminally tagged constructs are targeted exclusively to mitochondria (PubMed:22453275). This discrepancy may be explained by masking …	0	Acts as a negative regulator of G1 to S cell cycle phase progression by inhibiting cyclin-dependent kinases. Inhibitory effects are additive with GADD45 proteins but occurs also in the absence of GADD45 proteins. Acts as a repressor of the orphan nuclear receptor NR4A1 by inhibiting AB domain-mediated transcriptional activity. May be involved in the hormone-mediated regulation of NR4A1 transcript…	Matrix	Mitochondrial central dogma > Translation > Mitochondrial ribosome	64, 93, 166	29.9734	30.008	29.6633	29.7415	29.7168	29.8123
Atypical kinase COQ8A, mitochondrial	COQ8A	Q8NI60	56997	Mitochondrion {ECO:0000269|PubMed:11888884, ECO:0000269|PubMed:25498144}. Membrane {ECO:0000255}; Single-pass membrane protein {ECO:0000255, ECO:0000305|PubMed:25216398}.	214..230; /note="Helical"; /evidence="ECO:0000255, ECO:0000305|PubMed:25216398"	Atypical kinase involved in the biosynthesis of coenzyme Q, also named ubiquinone, an essential lipid-soluble electron transporter for aerobic cellular respiration (PubMed:25498144, PubMed:21296186, PubMed:25540914, PubMed:27499294). Its substrate specificity is unclear: does not show any protein kinase activity (PubMed:25498144, PubMed:27499294). Probably acts as a small molecule kinase, possibl…	MIM	Metabolism > Metals and cofactors > Coenzyme Q metabolism	469, 607	27.6232	27.6089	27.4049	27.3744	27.3592	27.2629
sn-1-specific diacylglycerol lipase ABHD11	ABHD11	Q8NFV4	83451	0	0	0	Matrix	Metabolism > Carbohydrate metabolism > TCA-associated	171			22.5466		22.7736
FAD synthase;Molybdenum cofactor biosynthesis protein-like region;FAD synthase region	FLAD1	Q8NFF5	80308	[Isoform 1]: Mitochondrion matrix {ECO:0000269|PubMed:20060505}.; [Isoform 2]: Cytoplasm.	0	Catalyzes the adenylation of flavin mononucleotide (FMN) to form flavin adenine dinucleotide (FAD) coenzyme. {ECO:0000269|PubMed:16643857, ECO:0000269|PubMed:27259049}.	Matrix	Metabolism > Vitamin metabolism > Vitamin B2 metabolism	252, 285, 435	26.125	25.8666	25.6626	25.3327	25.2098	25.4665
Calcium uniporter protein, mitochondrial	MCU	Q8NE86	90550	Mitochondrion inner membrane {ECO:0000269|PubMed:21685886, ECO:0000269|PubMed:21685888, ECO:0000269|PubMed:23755363, ECO:0000269|PubMed:24231807, ECO:0000269|PubMed:27099988, ECO:0000305|PubMed:26341627}; Multi-pass membrane protein {ECO:0000269|PubMed:21685886, ECO:0000269|PubMed:21685888, ECO:0000269|PubMed:24231807}.	234..256; /note="Helical"; /evidence="ECO:0000255"; 266..283; /note="Helical"; /evidence="ECO:0000255"	Mitochondrial inner membrane calcium uniporter that mediates calcium uptake into mitochondria (PubMed:21685888, PubMed:21685886, PubMed:23101630, PubMed:22904319, PubMed:23178883, PubMed:22829870, PubMed:22822213, PubMed:24332854, PubMed:23755363, PubMed:26341627). Constitutes the pore-forming and calcium-conducting subunit of the uniporter complex (uniplex) (PubMed:23755363). Activity is regulat…	MIM	Signaling > Calcium homeostasis > Calcium cycle | Small molecule transport > Calcium uniporter	187, 299	26.2577	26.4062	25.1235	25.0434	26.2712	26.1247
Pyruvate dehydrogenase phosphatase regulatory subunit, mitochondrial	PDPR	Q8NCN5	55066	Mitochondrion matrix {ECO:0000250}.	0	Decreases the sensitivity of PDP1 to magnesium ions, and this inhibition is reversed by the polyamine spermine. {ECO:0000250}.	Matrix	Metabolism > Carbohydrate metabolism > Pyruvate metabolism	640, 856	26.2011	26.4556	24.0373	24.6393	26.1249	26.0867
Nitric oxide-associated protein 1	NOA1	Q8NC60	84273	Mitochondrion inner membrane {ECO:0000269|PubMed:19103604}; Peripheral membrane protein {ECO:0000269|PubMed:19103604}; Matrix side {ECO:0000269|PubMed:19103604}.	0	Involved in regulation of mitochondrial protein translation and respiration. Plays a role in mitochondria-mediated cell death. May act as a scaffolding protein or stabilizer of respiratory chain supercomplexes. Binds GTP. {ECO:0000269|PubMed:19103604}.	MIM	Mitochondrial central dogma > mtRNA metabolism > mtRNA granules | Mitochondrial central dogma > Translation > Mitochondrial ribosome assembly	322, 687	22.389	21.9873			25.0732	24.2696
ATP synthase mitochondrial F1 complex assembly factor 2	ATPAF2	Q8N5M1	91647	Mitochondrion {ECO:0000305}.	0	May play a role in the assembly of the F1 component of the mitochondrial ATP synthase (ATPase). {ECO:0000269|PubMed:11410595}.	Matrix	OXPHOS > Complex V > CV assembly factors | OXPHOS > OXPHOS assembly factors	243	26.5948	25.2982	26.3028	25.6761	26.205	24.9335
3-oxoacyl-[acyl-carrier-protein] reductase	CBR4	Q8N4T8	84869	Mitochondrion matrix {ECO:0000269|PubMed:19000905, ECO:0000269|PubMed:19571038}.	0	Component of the heterotetramer complex KAR (3-ketoacyl-[acyl carrier protein] reductase or 3-ketoacyl-[ACP] reductase) that forms part of the mitochondrial fatty acid synthase (mtFAS). Beta-subunit of the KAR heterotetramer complex, responsible for the 3-ketoacyl-ACP reductase activity of the mtFAS, reduces 3-oxoacyl-[ACP] to (3R)-hydroxyacyl-[ACP] in a NADPH-dependent manner with no chain lengt…	Matrix	Metabolism > Lipid metabolism > Type II fatty acid synthesis	148		22.2918	24.5076	23.953	22.4618
Prostaglandin reductase 3	PTGR3	Q8N4Q0	284273	Peroxisome {ECO:0000250|UniProtKB:Q8BGC4}.	0	Functions as 15-oxo-prostaglandin 13-reductase and acts on 15-keto-PGE1, 15-keto-PGE2, 15-keto-PGE1-alpha and 15-keto-PGE2-alpha with highest efficiency towards 15-keto-PGE2-alpha. Overexpression represses transcriptional activity of PPARG and inhibits adipocyte differentiation. {ECO:0000250|UniProtKB:Q8BGC4}.	unknown	Metabolism > Lipid metabolism > Eicosanoid metabolism	86	25.0988	25.4778	25.7341	25.9151	25.7418	25.5465
Probable hydrolase PNKD	PNKD	Q8N490	25953	[Isoform 1]: Membrane; Peripheral membrane protein.; [Isoform 2]: Cytoplasm. Nucleus.; [Isoform 3]: Mitochondrion.	0	Probable hydrolase that plays an aggravative role in the development of cardiac hypertrophy via activation of the NF-kappa-B signaling pathway. {ECO:0000250}.	MIM	OXPHOS > Complex IV > CIV assembly factors | OXPHOS > OXPHOS assembly factors	62	28.2114	28.3396	28.5588	28.5651	28.5279	28.5894
D-2-hydroxyglutarate dehydrogenase, mitochondrial	D2HGDH	Q8N465	728294	Mitochondrion {ECO:0000305|PubMed:15070399}.	0	Catalyzes the oxidation of D-2-hydroxyglutarate to alpha-ketoglutarate. {ECO:0000269|PubMed:15070399}.	Matrix	Metabolism > Carbohydrate metabolism > TCA-associated	488	24.832	24.9156			24.5919	24.6298
NADH dehydrogenase [ubiquinone] 1 alpha subcomplex assembly factor 2	NDUFAF2	Q8N183	91942	Mitochondrion {ECO:0000269|PubMed:15774466}.	0	Acts as a molecular chaperone for mitochondrial complex I assembly (PubMed:16200211, PubMed:19384974). Complex I functions in the transfer of electrons from NADH to the respiratory chain. The immediate electron acceptor for the enzyme is believed to be ubiquinone (PubMed:16200211, PubMed:27626371). {ECO:0000269|PubMed:16200211, ECO:0000269|PubMed:19384974, ECO:0000269|PubMed:27626371}.	MIM	OXPHOS > Complex I > CI assembly factors | OXPHOS > OXPHOS assembly factors	62, 106, 137	31.4747	31.4758	31.5409	31.5988	31.3389	31.3409
Putative ribosome-binding factor A, mitochondrial	RBFA	Q8N0V3	79863	Mitochondrion {ECO:0000305}.	0	0	Matrix	Mitochondrial central dogma > Translation > Mitochondrial ribosome assembly	118	23.7271	23.6161			23.711	23.4358
ATP-dependent RNA helicase SUPV3L1, mitochondrial	SUPV3L1	Q8IYB8	6832	Nucleus {ECO:0000269|PubMed:17352692}. Mitochondrion matrix {ECO:0000269|PubMed:12466530, ECO:0000269|PubMed:17352692, ECO:0000269|PubMed:19864255}. Mitochondrion matrix, mitochondrion nucleoid {ECO:0000269|PubMed:18063578}.	0	Major helicase player in mitochondrial RNA metabolism. Component of the mitochondrial degradosome (mtEXO) complex, that degrades 3' overhang double-stranded RNA with a 3'-to-5' directionality in an ATP-dependent manner. Involved in the degradation of non-coding mitochondrial transcripts (MT-ncRNA) and tRNA-like molecules (PubMed:29967381). ATPase and ATP-dependent multisubstrate helicase, able to…	Matrix	Mitochondrial central dogma > mtRNA metabolism > mtRNA granules | Mitochondrial central dogma > mtRNA metabolism > mtRNA stability and decay	192, 215, 441	28.7906	28.7715	28.6081	28.3685	27.5299	27.5042
Large ribosomal subunit protein mL41	MRPL41	Q8IXM3	64975	Mitochondrion {ECO:0000269|PubMed:16024796, ECO:0000269|PubMed:25278503, ECO:0000269|PubMed:25838379, ECO:0000269|PubMed:28892042}.	0	Component of the mitochondrial ribosome large subunit (PubMed:28892042, PubMed:25838379, PubMed:25278503). Also involved in apoptosis and cell cycle (PubMed:16024796, PubMed:16256947). Enhances p53/TP53 stability, thereby contributing to p53/TP53-induced apoptosis in response to growth-inhibitory condition. Enhances p53/TP53 translocation to the mitochondria. Has the ability to arrest the cell cy…	Matrix	Mitochondrial central dogma > Translation > Mitochondrial ribosome	73, 76, 117	25.1922	23.9423	25.9187	24.0635
NUT family member 1	NUTM1	Q86Y26	256646	Cytoplasm {ECO:0000269|PubMed:17934517}. Nucleus {ECO:0000269|PubMed:17934517}. Note=Shuttles between nucleus and cytoplasm. {ECO:0000269|PubMed:17934517}.	0	Plays a role in the regulation of proliferation. Regulates TERT expression by modulating SP1 binding to TERT promoter binding sites. {ECO:0000269|PubMed:30447097}.	#N/A	#N/A	1067		24.047
Acyl-coenzyme A thioesterase 1;Acyl-coenzyme A thioesterase 2, mitochondrial	ACOT1;ACOT2	Q86TX2	641371	Cytoplasm, cytosol {ECO:0000269|PubMed:16940157}.	0	Acyl-CoA thioesterases are a group of enzymes that catalyze the hydrolysis of acyl-CoAs into free fatty acids and coenzyme A (CoASH), regulating intracellular levels of acyl-CoAs, free fatty acids and CoASH. More active towards saturated and unsaturated long chain fatty acyl-CoAs (C12-C20). {ECO:0000269|PubMed:16940157}.	#N/A	#N/A	289	27.9306	28.0312	28.1547	28.2572	27.8168	27.8445
Large ribosomal subunit protein mL55	MRPL55	Q7Z7F7	128308	Mitochondrion {ECO:0000269|PubMed:25838379, ECO:0000269|PubMed:28892042}.	0	0	Matrix	Mitochondrial central dogma > Translation > Mitochondrial ribosome	52, 106	23.9791	23.9035	25.7551	26.3595	25.9732	26.1632
Large ribosomal subunit protein bL21m	MRPL21	Q7Z2W9	219927	Mitochondrion {ECO:0000269|PubMed:25278503, ECO:0000269|PubMed:25838379, ECO:0000269|PubMed:28892042}.	0	0	Matrix	Mitochondrial central dogma > Translation > Mitochondrial ribosome	92	23.2114	25.4453	23.7355
FAST kinase domain-containing protein 5, mitochondrial	FASTKD5	Q7L8L6	60493	Mitochondrion matrix, mitochondrion nucleoid {ECO:0000269|PubMed:20869947, ECO:0000269|PubMed:25683715}. Note=Localizes to mitochondrial RNA granules found in close proximity to the mitochondrial nucleoids. {ECO:0000269|PubMed:25683715}.	0	Plays an important role in the processing of non-canonical mitochondrial mRNA precursors (PubMed:25683715). {ECO:0000269|PubMed:25683715}.	Matrix	Mitochondrial central dogma > mtRNA metabolism > mtRNA granules | Mitochondrial central dogma > mtRNA metabolism > Polycistronic mtRNA processing | Mitochondrial central dogma > mtRNA metabolism > mtRNA stability and decay	547	26.4915	26.3895	26.213	26.5852	25.8757	25.9369
ATP-dependent RNA helicase DHX30	DHX30	Q7L2E3	22907	Cytoplasm {ECO:0000269|PubMed:29100085}. Mitochondrion {ECO:0000269|PubMed:16825194, ECO:0000269|PubMed:29100085}. Mitochondrion matrix, mitochondrion nucleoid {ECO:0000269|PubMed:16825194, ECO:0000269|PubMed:18063578, ECO:0000269|PubMed:25683715}. Note=Localizes to mitochondrial RNA granules found in close proximity to the mitochondrial nucleoids (PubMed:16825194, PubMed:25683715). Relocalizes t…	0	RNA-dependent helicase (PubMed:29100085). Plays an important role in the assembly of the mitochondrial large ribosomal subunit (PubMed:25683715, PubMed:29100085). Required for optimal function of the zinc-finger antiviral protein ZC3HAV1 (By similarity). Associates with mitochondrial DNA (PubMed:18063578). Involved in nervous system development and differentiation through its involvement in the u…	Matrix	Mitochondrial central dogma > mtRNA metabolism > mtRNA granules | Mitochondrial central dogma > Translation > Mitochondrial ribosome assembly	76, 102, 330, 365, 402, 616, 866	29.8033	29.6845	28.9099	28.8533	28.4941	28.4659
tRNA methyltransferase 10 homolog C	TRMT10C	Q7L0Y3	54931	Mitochondrion matrix, mitochondrion nucleoid {ECO:0000269|PubMed:18984158, ECO:0000269|PubMed:23473034, ECO:0000269|PubMed:24703694}.	0	Mitochondrial tRNA N(1)-methyltransferase involved in mitochondrial tRNA maturation (PubMed:18984158, PubMed:21593607, PubMed:23042678, PubMed:27132592). Component of mitochondrial ribonuclease P, a complex composed of TRMT10C/MRPP1, HSD17B10/MRPP2 and PRORP/MRPP3, which cleaves tRNA molecules in their 5'-ends (PubMed:18984158). Together with HSD17B10/MRPP2, forms a subcomplex of the mitochondria…	Matrix	Mitochondrial central dogma > mtRNA metabolism > mtRNA granules | Mitochondrial central dogma > mtRNA metabolism > Polycistronic mtRNA processing | Mitochondrial central dogma > mtRNA metabolism > mt-tRNA modifications	49, 244, 341	31.0429	31.0589	30.5099	30.535	30.9721	30.9104
Hydroxysteroid dehydrogenase-like protein 2	HSDL2	Q6YN16	84263	Peroxisome {ECO:0000269|PubMed:19703561}.	0	Has apparently no steroid dehydrogenase activity. {ECO:0000269|PubMed:19703561}.	Matrix	0	55	26.7056	26.4319	26.5557	26.4219	26.4813	26.2693
Monofunctional C1-tetrahydrofolate synthase, mitochondrial	MTHFD1L	Q6UB35	25902	Mitochondrion {ECO:0000269|PubMed:12937168}.	0	May provide the missing metabolic reaction required to link the mitochondria and the cytoplasm in the mammalian model of one-carbon folate metabolism in embryonic an transformed cells complementing thus the enzymatic activities of MTHFD2. {ECO:0000250, ECO:0000269|PubMed:16171773}.	Matrix	Metabolism > Vitamin metabolism > Folate and 1-C metabolism	859	24.7256	24.7628	24.4865	24.4523	24.3792	24.1876
Transmembrane protein 65	TMEM65	Q6PI78	157378	Cell membrane {ECO:0000269|PubMed:26403541}; Multi-pass membrane protein {ECO:0000255}. Mitochondrion inner membrane {ECO:0000269|PubMed:24765583, ECO:0000269|PubMed:28295037}; Multi-pass membrane protein {ECO:0000255}. Note=Localizes at the intercalated disk in the ventricular tissue (PubMed:26403541). {ECO:0000269|PubMed:26403541}.	111..131; /note="Helical"; /evidence="ECO:0000255"; 143..165; /note="Helical"; /evidence="ECO:0000255"; 210..230; /note="Helical"; /evidence="ECO:0000255"	May play an important role in cardiac development and function. May regulate cardiac conduction and the function of the gap junction protein GJA1. May contribute to the stability and proper localization of GJA1 to cardiac intercalated disk thereby regulating gap junction communication (By similarity). May also play a role in the regulation of mitochondrial respiration and mitochondrial DNA copy n…	MIM	0	77	26.0181	25.9862	26.0821	26.0535	25.8443	25.8214
Aspartate--tRNA ligase, mitochondrial	DARS2	Q6PI48	55157	Mitochondrion matrix {ECO:0000269|PubMed:15779907}.	0	0	Matrix	Mitochondrial central dogma > Translation > mt-tRNA synthetases	237, 328, 516, 551	30.0173	29.668	29.1577	29.3208	29.1	29.2648
Ferredoxin-2, mitochondrial	FDX2	Q6P4F2	112812	Mitochondrion {ECO:0000269|PubMed:20547883, ECO:0000269|PubMed:24281368}. Mitochondrion matrix {ECO:0000250}.	0	Essential for heme A and Fe/S protein biosynthesis. {ECO:0000269|PubMed:20547883}.	Matrix	Metabolism > Metals and cofactors > Heme synthesis and processing | Metabolism > Metals and cofactors > Fe-S cluster biosynthesis | Metabolism > Metals and cofactors > Fe-S-containing proteins	174	27.6944	27.4943	27.0072	26.9918	26.8436	26.3944
Large ribosomal subunit protein uL14m	MRPL14	Q6P1L8	64928	Mitochondrion {ECO:0000269|PubMed:11543634, ECO:0000269|PubMed:22829778, ECO:0000269|PubMed:25278503, ECO:0000269|PubMed:25838379, ECO:0000269|PubMed:28892042}.	0	Forms part of 2 intersubunit bridges in the assembled ribosome. Upon binding to MALSU1 intersubunit bridge formation is blocked, preventing ribosome formation and repressing translation (Probable). {ECO:0000305|PubMed:22829778}.	Matrix	Mitochondrial central dogma > Translation > Mitochondrial ribosome	51	25.1918	25.0111			24.6832	25.0615
2',5'-phosphodiesterase 12	PDE12	Q6L8Q7	201626	Mitochondrion matrix {ECO:0000269|PubMed:21245038, ECO:0000269|PubMed:21666256, ECO:0000269|PubMed:22285541}.	0	Enzyme that cleaves 2',5'-phosphodiester bond linking adenosines of the 5'-triphosphorylated oligoadenylates, triphosphorylated oligoadenylates referred as 2-5A modulates the 2-5A system. Degrades triphosphorylated 2-5A to produce AMP and ATP (PubMed:26055709). Also cleaves 3',5'-phosphodiester bond of oligoadenylates (PubMed:21666256, PubMed:30389976, PubMed:26055709). Plays a role as a negative…	Matrix	Mitochondrial central dogma > mtRNA metabolism > mt-mRNA modifications | Mitochondrial central dogma > mtRNA metabolism > mtRNA stability and decay	172		22.4795			22.7658
Anoctamin-1	ANO1	Q5XXA6	55107	Cell membrane {ECO:0000269|PubMed:15215166, ECO:0000269|PubMed:20056604, ECO:0000269|PubMed:21984732, ECO:0000269|PubMed:22178883, ECO:0000269|PubMed:22946059}; Multi-pass membrane protein {ECO:0000255}. Cytoplasm {ECO:0000269|PubMed:16261155}. Note=Cytoplasmic localization seen in neoplastic cells of head and neck squamous cell carcinoma (HNSCC) tumors. {ECO:0000269|PubMed:16261155}.	334..354; /note="Helical"; /evidence="ECO:0000250|UniProtKB:Q8BHY3"; 407..427; /note="Helical"; /evidence="ECO:0000250|UniProtKB:Q8BHY3"; 520..540; /note="Helical"; /evidence="ECO:0000250|UniProtKB:Q8BHY3"; 569..589; /note="Helical"; /evidence="ECO:0000250|UniProtKB:Q8BHY3"; 608..628; /note="Helical"; /evidence="ECO:0000250|UniProtKB:Q8BHY3"; 658..678; /note="Helical"; /evidence="ECO:0000250|UniP…	Calcium-activated chloride channel (CaCC) which plays a role in transepithelial anion transport and smooth muscle contraction. Required for the normal functioning of the interstitial cells of Cajal (ICCs) which generate electrical pacemaker activity in gastrointestinal smooth muscles. Acts as a major contributor to basal and stimulated chloride conductance in airway epithelial cells and plays an …	#N/A	#N/A	7		21.9126
ATP synthase subunit epsilon-like protein, mitochondrial;ATP synthase subunit epsilon, mitochondrial	ATP5F1EP2;ATP5F1E	Q5VTU8	0	Mitochondrion inner membrane {ECO:0000250|UniProtKB:P56381}.	0	Mitochondrial membrane ATP synthase (F(1)F(0) ATP synthase or Complex V) produces ATP from ADP in the presence of a proton gradient across the membrane which is generated by electron transport complexes of the respiratory chain. F-type ATPases consist of two structural domains, F(1) - containing the extramembraneous catalytic core, and F(0) - containing the membrane proton channel, linked togethe…	#N/A	#N/A	15	27.4235	27.3879	27.5455	27.2548	27.397	27.2441
Complex III assembly factor LYRM7	LYRM7	Q5U5X0	90624	Mitochondrion matrix {ECO:0000269|PubMed:23168492}.	0	Assembly factor required for Rieske Fe-S protein UQCRFS1 incorporation into the cytochrome b-c1 (CIII) complex. Functions as a chaperone, binding to this subunit within the mitochondrial matrix and stabilizing it prior to its translocation and insertion into the late CIII dimeric intermediate within the mitochondrial inner membrane. {ECO:0000269|PubMed:23168492}.	Matrix	OXPHOS > Complex III > CIII assembly factors | OXPHOS > OXPHOS assembly factors	96	29.3094	29.3811	29.3944	29.4115	29.2702	29.3628
Arginine-hydroxylase NDUFAF5, mitochondrial	NDUFAF5	Q5TEU4	79133	Mitochondrion inner membrane {ECO:0000269|PubMed:18940309, ECO:0000269|PubMed:27226634}. Note=Peripherally localized on the matrix face of the mitochondrial inner membrane. {ECO:0000269|PubMed:18940309}.	0	Arginine hydroxylase involved in the assembly of mitochondrial NADH:ubiquinone oxidoreductase complex (complex I, MT-ND1) at early stages (PubMed:18940309, PubMed:27226634). Acts by mediating hydroxylation of 'Arg-111' of NDUFS7 (PubMed:27226634). May also have methyltransferase activity (Probable). {ECO:0000269|PubMed:18940309, ECO:0000269|PubMed:27226634, ECO:0000305}.	MIM	OXPHOS > Complex I > CI assembly factors | OXPHOS > OXPHOS assembly factors	84, 311	24.3153	24.4958	25.7966	25.7433	24.1899	24.2394
ATP synthase mitochondrial F1 complex assembly factor 1	ATPAF1	Q5TC12	64756	Mitochondrion {ECO:0000250}.	0	May play an essential role for the assembly of the mitochondrial F1-F0 complex. {ECO:0000250}.	Matrix	OXPHOS > Complex V > CV assembly factors | OXPHOS > OXPHOS assembly factors	176, 288, 303	27.5456	27.7156	27.8823	27.8112	27.617	27.5482
Large ribosomal subunit protein uL2m	MRPL2	Q5T653	51069	Mitochondrion {ECO:0000269|PubMed:25278503, ECO:0000269|PubMed:25838379, ECO:0000269|PubMed:28892042}.	0	0	Matrix	Mitochondrial central dogma > Translation > Mitochondrial ribosome	72	25.3157	25.0728	23.4397		24.7304	24.5909
Probable arginine--tRNA ligase, mitochondrial	RARS2	Q5T160	57038	Mitochondrion matrix {ECO:0000250}.	0	0	Matrix	Mitochondrial central dogma > Translation > mt-tRNA synthetases	206, 465		22.1615	23.6235	24.0138	23.6996	24.1376
Transmembrane protein 69	TMEM69	Q5SWH9	51249	Membrane {ECO:0000305}; Multi-pass membrane protein {ECO:0000305}.	97..117; /note="Helical"; /evidence="ECO:0000255"; 122..142; /note="Helical"; /evidence="ECO:0000255"; 159..179; /note="Helical"; /evidence="ECO:0000255"; 185..205; /note="Helical"; /evidence="ECO:0000255"; 216..236; /note="Helical"; /evidence="ECO:0000255"	0	#N/A	#N/A	89				23.169
Valine--tRNA ligase, mitochondrial	VARS2	Q5ST30	57176	Mitochondrion {ECO:0000305}.	0	0	Matrix	Mitochondrial central dogma > Translation > mt-tRNA synthetases	84, 104, 357, 380, 474, 920	27.2663	27.3694	27.5349	27.4694	27.3595	27.1358
Alanine--tRNA ligase, mitochondrial	AARS2	Q5JTZ9	57505	Mitochondrion {ECO:0000255|HAMAP-Rule:MF_03133, ECO:0000269|PubMed:21549344}.	0	Catalyzes the attachment of alanine to tRNA(Ala) in a two-step reaction: alanine is first activated by ATP to form Ala-AMP and then transferred to the acceptor end of tRNA(Ala). Also edits incorrectly charged tRNA(Ala) via its editing domain. {ECO:0000255|HAMAP-Rule:MF_03133}.	Matrix	Mitochondrial central dogma > Translation > mt-tRNA synthetases	565, 695, 717, 980	27.8103	27.7889	27.9738	27.4218	27.3125	28.2314
Presequence protease, mitochondrial	PITRM1	Q5JRX3	10531	Mitochondrion matrix {ECO:0000269|PubMed:16849325, ECO:0000269|PubMed:19196155}.	0	Metalloendopeptidase of the mitochondrial matrix that functions in peptide cleavage and degradation rather than in protein processing (PubMed:10360838, PubMed:16849325, PubMed:19196155, PubMed:24931469). Has an ATP-independent activity (PubMed:16849325). Specifically cleaves peptides in the range of 5 to 65 residues (PubMed:19196155). Shows a preference for cleavage after small polar residues and…	Matrix	Protein import, sorting and homeostasis > Protein homeostasis > Proteases	510, 875, 906	28.8841	28.8413	29.3053	29.5102	29.0486	28.9632
Nondiscriminating glutamyl-tRNA synthetase EARS2, mitochondrial	EARS2	Q5JPH6	124454	Mitochondrion matrix {ECO:0000250}.	0	Catalyzes the attachment of glutamate to tRNA(Glu) in a two-step reaction: glutamate is first activated by ATP to form Glu-AMP and then transferred to the acceptor end of tRNA(Glu). {ECO:0000250}.	Matrix	Mitochondrial central dogma > Translation > mt-tRNA synthetases	67, 115, 203	28.2625	28.2343	28.5263	28.3139	28.2487	28.0312
2-methoxy-6-polyprenyl-1,4-benzoquinol methylase, mitochondrial	COQ5	Q5HYK3	84274	Mitochondrion inner membrane {ECO:0000255|HAMAP-Rule:MF_03191, ECO:0000269|PubMed:25152161}; Peripheral membrane protein {ECO:0000255|HAMAP-Rule:MF_03191, ECO:0000269|PubMed:25152161}; Matrix side {ECO:0000255|HAMAP-Rule:MF_03191, ECO:0000269|PubMed:25152161}.	0	Methyltransferase required for the conversion of 2-polyprenyl-6-methoxy-1,4-benzoquinol (DDMQH2) to 2-polyprenyl-3-methyl-6-methoxy-1,4-benzoquinol (DMQH2). {ECO:0000255|HAMAP-Rule:MF_03191}.	MIM	Metabolism > Metals and cofactors > Coenzyme Q metabolism	69, 155	23.9512	23.8643	29.3853	29.412	29.2861	29.2587
Malonate--CoA ligase ACSF3, mitochondrial	ACSF3	Q4G176	197322	Mitochondrion {ECO:0000269|PubMed:21841779, ECO:0000269|PubMed:21846720}.	0	Catalyzes the initial reaction in intramitochondrial fatty acid synthesis, by activating malonate and methylmalonate, but not acetate, into their respective CoA thioester (PubMed:21846720, PubMed:21841779). May have some preference toward very-long-chain substrates (PubMed:17762044). {ECO:0000269|PubMed:17762044, ECO:0000269|PubMed:21841779, ECO:0000269|PubMed:21846720}.	Matrix	Metabolism > Lipid metabolism > Type II fatty acid synthesis	175, 544	28.3628	28.3892	28.2236	28.2808	28.0778	28.178
NAD kinase 2, mitochondrial	NADK2	Q4G0N4	133686	Mitochondrion {ECO:0000269|PubMed:23212377}.	0	Mitochondrial NAD(+) kinase that phosphorylates NAD(+) to yield NADP(+). Can use both ATP or inorganic polyphosphate as the phosphoryl donor. Also has weak NADH kinase activity in vitro; however NADH kinase activity is much weaker than the NAD(+) kinase activity and may not be relevant in vivo. {ECO:0000269|PubMed:23212377}.	Matrix	Metabolism > Metals and cofactors > NAD biosynthesis and metabolism	89, 225	28.6136	28.2823	28.2822	27.9976	28.0334	27.906
Mitochondrial import inner membrane translocase subunit TIM50	TIMM50	Q3ZCQ8	92609	Mitochondrion inner membrane {ECO:0000269|PubMed:15044455}; Single-pass membrane protein {ECO:0000269|PubMed:15044455}.; [Isoform 2]: Nucleus speckle {ECO:0000269|PubMed:16008839}. Note=Nuclear and enriched in speckles with snRNPs. {ECO:0000269|PubMed:16008839}.	66..86; /note="Helical"; /evidence="ECO:0000255"	Essential component of the TIM23 complex, a complex that mediates the translocation of transit peptide-containing proteins across the mitochondrial inner membrane. Has some phosphatase activity in vitro; however such activity may not be relevant in vivo. {ECO:0000269|PubMed:15044455}.; [Isoform 2]: May participate in the release of snRNPs and SMN from the Cajal body. {ECO:0000269|PubMed:16008839}.	MIM	Protein import, sorting and homeostasis > Protein import and sorting > TIM23 presequence pathway	62	27.9385	27.9217	27.5938	27.5257	27.6572	27.8628
MICOS complex subunit MIC60	IMMT	Q16891	10989	Mitochondrion inner membrane {ECO:0000269|PubMed:25764979, ECO:0000269|PubMed:25997101}; Single-pass membrane protein {ECO:0000255}. Mitochondrion {ECO:0000269|PubMed:25781180}.	46..64; /note="Helical"; /evidence="ECO:0000255"	Component of the MICOS complex, a large protein complex of the mitochondrial inner membrane that plays crucial roles in the maintenance of crista junctions, inner membrane architecture, and formation of contact sites to the outer membrane. Plays an important role in the maintenance of the MICOS complex stability and the mitochondrial cristae morphology (PubMed:22114354, PubMed:25781180). {ECO:000…	MIM	Mitochondrial dynamics and surveillance > Cristae formation > MICOS complex	33	31.9087	31.8742	31.8703	31.8911	31.8257	31.8057
Deoxyguanosine kinase, mitochondrial	DGUOK	Q16854	1716	Mitochondrion {ECO:0000250|UniProtKB:Q9QX60}.	0	Phosphorylates deoxyguanosine and deoxyadenosine in the mitochondrial matrix, with the highest efficiency for deoxyguanosine (PubMed:8692979, PubMed:8706825, PubMed:11687801, PubMed:17073823, PubMed:23043144). In non-replicating cells, where cytosolic dNTP synthesis is down-regulated, mtDNA synthesis depends solely on DGUOK and TK2. Phosphorylates certain nucleoside analogs (By similarity). Widel…	Matrix	Metabolism > Nucleotide metabolism > Nucleotide synthesis and processing	62	25.0581	25.0491	25.2249	24.8828
Lanosterol 14-alpha demethylase	CYP51A1	Q16850	1595	Endoplasmic reticulum membrane {ECO:0000250|UniProtKB:Q64654}; Single-pass membrane protein {ECO:0000255}. Microsome membrane {ECO:0000250|UniProtKB:Q64654}; Single-pass membrane protein {ECO:0000255}.	24..44; /note="Helical"; /evidence="ECO:0000255"	A cytochrome P450 monooxygenase involved in sterol biosynthesis. Catalyzes 14-alpha demethylation of lanosterol and 24,25-dihydrolanosterol likely through sequential oxidative conversion of 14-alpha methyl group to hydroxymethyl, then to carboxylaldehyde, followed by the formation of the delta 14,15 double bond in the sterol core and concomitant release of formic acid (PubMed:20149798, PubMed:861…	#N/A	#N/A	137, 151	27.2094	26.9899	26.5236	26.4331	27.1931	27.1954
Hydroxyacyl-coenzyme A dehydrogenase, mitochondrial	HADH	Q16836	3033	Mitochondrion matrix {ECO:0000305|PubMed:8687463}.	0	Mitochondrial fatty acid beta-oxidation enzyme that catalyzes the third step of the beta-oxidation cycle for medium and short-chain 3-hydroxy fatty acyl-CoAs (C4 to C10) (PubMed:10231530, PubMed:11489939, PubMed:16725361). Plays a role in the control of insulin secretion by inhibiting the activation of glutamate dehydrogenase 1 (GLUD1), an enzyme that has an important role in regulating amino aci…	Matrix	Metabolism > Lipid metabolism > Fatty acid oxidation | Metabolism > Amino acid metabolism > Lysine metabolism	254, 264			26.8554	27.1152	26.1871	26.7543
Thiosulfate sulfurtransferase	TST	Q16762	7263	Mitochondrion matrix.	0	Formation of iron-sulfur complexes, cyanide detoxification or modification of sulfur-containing enzymes. Other thiol compounds, besides cyanide, can act as sulfur ion acceptors. Also has weak mercaptopyruvate sulfurtransferase (MST) activity (By similarity). Together with MRPL18, acts as a mitochondrial import factor for the cytosolic 5S rRNA. Only the nascent unfolded cytoplasmic form is able to…	Matrix	Metabolism > Detoxification > Xenobiotic metabolism | Metabolism > Sulfur metabolism	165	28.6636	28.1005	28.5707	27.729	28.4565	28.3952
NADH dehydrogenase [ubiquinone] 1 alpha subcomplex subunit 5	NDUFA5	Q16718	4698	Mitochondrion inner membrane {ECO:0000305|PubMed:12611891}; Peripheral membrane protein {ECO:0000305}; Matrix side {ECO:0000305}.	0	Accessory subunit of the mitochondrial membrane respiratory chain NADH dehydrogenase (Complex I), that is believed not to be involved in catalysis. Complex I functions in the transfer of electrons from NADH to the respiratory chain. The immediate electron acceptor for the enzyme is believed to be ubiquinone. {ECO:0000269|PubMed:27626371}.	MIM	OXPHOS > Complex I > CI subunits | OXPHOS > OXPHOS subunits	47	25.3273	23.3956	25.822	25.9975	24.241	23.6211
[Pyruvate dehydrogenase (acetyl-transferring)] kinase isozyme 3, mitochondrial	PDK3	Q15120	5165	Mitochondrion matrix.	0	Inhibits pyruvate dehydrogenase activity by phosphorylation of the E1 subunit PDHA1, and thereby regulates glucose metabolism and aerobic respiration. Can also phosphorylate PDHA2. Decreases glucose utilization and increases fat metabolism in response to prolonged fasting, and as adaptation to a high-fat diet. Plays a role in glucose homeostasis and in maintaining normal blood glucose levels in f…	Matrix	Metabolism > Carbohydrate metabolism > Pyruvate metabolism	149, 337	26.7376	26.934	26.5601	26.8283	24.5405	22.8109
[Pyruvate dehydrogenase (acetyl-transferring)] kinase isozyme 1, mitochondrial	PDK1	Q15118	5163	Mitochondrion matrix {ECO:0000269|PubMed:22195962}.	0	Kinase that plays a key role in regulation of glucose and fatty acid metabolism and homeostasis via phosphorylation of the pyruvate dehydrogenase subunits PDHA1 and PDHA2. This inhibits pyruvate dehydrogenase activity, and thereby regulates metabolite flux through the tricarboxylic acid cycle, down-regulates aerobic respiration and inhibits the formation of acetyl-coenzyme A from pyruvate. Plays …	Matrix	Metabolism > Carbohydrate metabolism > Pyruvate metabolism	49, 136, 179	28.5064	28.9309	28.4069	28.3944	28.1053	28.1627
Mitochondrial inner membrane protein OXA1L	OXA1L	Q15070	5018	Mitochondrion inner membrane {ECO:0000269|PubMed:17936786}; Multi-pass membrane protein {ECO:0000269|PubMed:17936786}.	114..134; /note="Helical"; /evidence="ECO:0000255"; 140..160; /note="Helical"; /evidence="ECO:0000255"; 213..233; /note="Helical"; /evidence="ECO:0000255"; 261..281; /note="Helical"; /evidence="ECO:0000255"; 300..320; /note="Helical"; /evidence="ECO:0000255"	Required for the insertion of integral membrane proteins into the mitochondrial inner membrane. Essential for the activity and assembly of cytochrome oxidase. Required for the correct biogenesis of ATP synthase and complex I in mitochondria. {ECO:0000269|PubMed:17936786, ECO:0000269|PubMed:7991568}.	MIM	Protein import, sorting and homeostasis > Protein import and sorting > OXA | Mitochondrial central dogma > Translation	428	26.4285	26.5111	23.4984
Lysine--tRNA ligase	KARS1	Q15046	3735	[Isoform Cytoplasmic]: Cytoplasm, cytosol {ECO:0000269|PubMed:10952987, ECO:0000269|PubMed:19289464, ECO:0000269|PubMed:23159739, ECO:0000269|PubMed:28887846}. Cytoplasm {ECO:0000269|PubMed:15220430}. Nucleus {ECO:0000269|PubMed:15220430, ECO:0000269|PubMed:23159739}. Cell membrane {ECO:0000269|PubMed:15220430}; Peripheral membrane protein {ECO:0000269|PubMed:15220430}. Secreted {ECO:0000269|PubM…	0	Catalyzes the specific attachment of an amino acid to its cognate tRNA in a 2 step reaction: the amino acid (AA) is first activated by ATP to form AA-AMP and then transferred to the acceptor end of the tRNA (PubMed:9278442, PubMed:18029264, PubMed:18272479). When secreted, acts as a signaling molecule that induces immune response through the activation of monocyte/macrophages (PubMed:15851690). C…	Matrix	Mitochondrial central dogma > Translation > mt-tRNA synthetases	112	23.5141	24.8125	25.067	25.4289	25.0527	24.7749
Leucine--tRNA ligase, mitochondrial	LARS2	Q15031	23395	Mitochondrion matrix {ECO:0000250}.	0	0	Matrix	Mitochondrial central dogma > Translation > mt-tRNA synthetases	263, 394, 454, 611, 665	25.8265	25.9271	25.665	25.9235	25.784	25.7506
Isopentenyl-diphosphate Delta-isomerase 1	IDI1	Q13907	3422	Peroxisome {ECO:0000250|UniProtKB:O35586}.	0	Catalyzes the 1,3-allylic rearrangement of the homoallylic substrate isopentenyl (IPP) to its highly electrophilic allylic isomer, dimethylallyl diphosphate (DMAPP). {ECO:0000269|PubMed:8806705}.	Matrix	Metabolism > Lipid metabolism > Cholesterol-associated	130	25.9731	26.201	26.0154	24.8281	25.8695	25.9846
NAD(P) transhydrogenase, mitochondrial	NNT	Q13423	23530	Mitochondrion inner membrane {ECO:0000305}; Multi-pass membrane protein {ECO:0000305}; Matrix side {ECO:0000305}.	475..493; /note="Helical"; /evidence="ECO:0000255"; 501..521; /note="Helical"; /evidence="ECO:0000255"; 527..546; /note="Helical"; /evidence="ECO:0000255"; 558..578; /note="Helical"; /evidence="ECO:0000255"; 596..616; /note="Helical"; /evidence="ECO:0000255"; 622..642; /note="Helical"; /evidence="ECO:0000255"; 646..666; /note="Helical"; /evidence="ECO:0000255"; 672..691; /note="Helical"; /evidenc…	The transhydrogenation between NADH and NADP is coupled to respiration and ATP hydrolysis and functions as a proton pump across the membrane (By similarity). May play a role in reactive oxygen species (ROS) detoxification in the adrenal gland (PubMed:22634753). {ECO:0000250|UniProtKB:P07001, ECO:0000269|PubMed:22634753}.	MIM	Metabolism > Metals and cofactors > NAD biosynthesis and metabolism	156, 288, 407, 942	31.7973	31.7384	31.0272	31.0052	31.5542	31.4762
Large ribosomal subunit protein mL49	MRPL49	Q13405	740	Mitochondrion {ECO:0000269|PubMed:25278503, ECO:0000269|PubMed:25838379, ECO:0000269|PubMed:28892042}.	0	0	Matrix	Mitochondrial central dogma > Translation > Mitochondrial ribosome	45	26.0369	26.1168	25.2133	25.5768	23.0466	23.0232
Dehydrogenase/reductase SDR family member 2, mitochondrial	DHRS2	Q13268	10202	Mitochondrion matrix. Nucleus. Note=A minor fraction of the protein is translocated from the mitochondria to the nucleus, after cleavage of the targeting signal.	0	Displays NADPH-dependent dicarbonyl reductase activity in vitro with 3,4-Hexanedione, 2,3-Heptanedione and 1-Phenyl-1,2-propanedione as substrates. No reductase activity is displayed in vitro with steroids, retinoids and sugars as substrates. Attenuates MDM2-mediated p53/TP53 degradation, leading to p53/TP53 stabilization and increased transcription activity, resulting in the accumulation of MDM2…	Matrix	Metabolism > Detoxification > Xenobiotic metabolism	159	22.8919	22.8361	22.5791	22.8321	22.1291	21.8274
Large ribosomal subunit protein bL28m	MRPL28	Q13084	10573	Mitochondrion {ECO:0000269|PubMed:25278503, ECO:0000269|PubMed:28892042}.	0	0	Matrix	Mitochondrial central dogma > Translation > Mitochondrial ribosome	6, 28, 43, 70, 230	30.1194	30.2289	30.1963	30.2952	30.0675	30.1368
Bifunctional coenzyme A synthase;Phosphopantetheine adenylyltransferase;Dephospho-CoA kinase	COASY	Q13057	80347	Cytoplasm {ECO:0000269|PubMed:24360804}. Mitochondrion matrix {ECO:0000269|PubMed:24360804}. Note=The protein is mainly present in the mitochondrial matrix, probably anchored to the inner mitochondrial membrane, but is also present in cell lysate. {ECO:0000269|PubMed:24360804}.	0	Bifunctional enzyme that catalyzes the fourth and fifth sequential steps of CoA biosynthetic pathway. The fourth reaction is catalyzed by the phosphopantetheine adenylyltransferase, coded by the coaD domain; the fifth reaction is catalyzed by the dephospho-CoA kinase, coded by the coaE domain. May act as a point of CoA biosynthesis regulation. {ECO:0000269|PubMed:11923312, ECO:0000269|PubMed:2436…	Matrix	Metabolism > Metals and cofactors > Coenzyme A metabolism	126, 313, 396, 403	27.7011	28.0371	27.5345	27.7387	27.5539	27.5598
Delta(3,5)-Delta(2,4)-dienoyl-CoA isomerase, mitochondrial	ECH1	Q13011	1891	Mitochondrion {ECO:0000250|UniProtKB:Q62651}. Peroxisome {ECO:0000250|UniProtKB:Q62651}.	0	Isomerization of 3-trans,5-cis-dienoyl-CoA to 2-trans,4-trans-dienoyl-CoA. {ECO:0000250|UniProtKB:Q62651}.	Matrix	Metabolism > Lipid metabolism	55, 149, 186, 293	34.2145	34.1681	34.4863	34.3071	34.3323	34.2435
Heat shock protein 75 kDa, mitochondrial	TRAP1	Q12931	10131	Mitochondrion {ECO:0000269|PubMed:23564345}. Mitochondrion inner membrane {ECO:0000269|PubMed:23564345}. Mitochondrion matrix {ECO:0000269|PubMed:23564345}.	0	Chaperone that expresses an ATPase activity. Involved in maintaining mitochondrial function and polarization, downstream of PINK1 and mitochondrial complex I. Is a negative regulator of mitochondrial respiration able to modulate the balance between oxidative phosphorylation and aerobic glycolysis. The impact of TRAP1 on mitochondrial respiration is probably mediated by modulation of mitochondrial…	Matrix	Protein import, sorting and homeostasis > Protein homeostasis > Chaperones	229, 317, 366, 559, 673	34.5963	34.587	34.5763	34.5743	34.5408	34.5472
G-rich sequence factor 1	GRSF1	Q12849	2926	[Isoform 1]: Mitochondrion matrix {ECO:0000269|PubMed:23473033, ECO:0000269|PubMed:23473034, ECO:0000269|PubMed:25683715, ECO:0000269|PubMed:29967381}. Note=Localizes to mitochondrial RNA granules found in close proximity to the mitochondrial nucleoids. {ECO:0000269|PubMed:23473033, ECO:0000269|PubMed:23473034, ECO:0000269|PubMed:25683715}.; [Isoform 2]: Cytoplasm {ECO:0000269|PubMed:23473034}.	0	Regulator of post-transcriptional mitochondrial gene expression, required for assembly of the mitochondrial ribosome and for recruitment of mRNA and lncRNA. Binds RNAs containing the 14 base G-rich element. Preferentially binds RNAs transcribed from three contiguous genes on the light strand of mtDNA, the ND6 mRNA, and the long non-coding RNAs for MT-CYB and MT-ND5, each of which contains multipl…	Matrix	Mitochondrial central dogma > mtRNA metabolism > mtRNA granules | Mitochondrial central dogma > mtRNA metabolism > Polycistronic mtRNA processing | Mitochondrial central dogma > mtRNA metabolism > mtRNA stability and decay | Mitochondrial central dogma > Translation > Mitochondrial ribosome assembly	125, 135, 259, 318, 433, 468	30.0248	30.154	30.7082	30.3347	30.1686	30.1295
Mitochondrial-processing peptidase subunit alpha	PMPCA	Q10713	23203	Mitochondrion matrix {ECO:0000250|UniProtKB:P20069}. Mitochondrion inner membrane {ECO:0000269|PubMed:25808372}.	0	Substrate recognition and binding subunit of the essential mitochondrial processing protease (MPP), which cleaves the mitochondrial sequence off newly imported precursors proteins. {ECO:0000269|PubMed:25808372}.	Matrix	Protein import, sorting and homeostasis > Protein import and sorting > Preprotein cleavage | Protein import, sorting and homeostasis > Protein homeostasis > Proteases	104, 364	28.3971	28.3872	28.1253	28.0824	28.0702	28.1924
Quinone oxidoreductase	CRYZ	Q08257	1429	Cytoplasm {ECO:0000269|PubMed:20103721}.	0	Does not have alcohol dehydrogenase activity. Binds NADP and acts through a one-electron transfer process. Orthoquinones, such as 1,2-naphthoquinone or 9,10-phenanthrenequinone, are the best substrates (in vitro). May act in the detoxification of xenobiotics. Interacts with (AU)-rich elements (ARE) in the 3'-UTR of target mRNA species. Enhances the stability of mRNA coding for BCL2. NADPH binding…	Matrix	0	67	28.7829	28.6639	28.1595	27.9912	28.5088	28.2162
Complement component 1 Q subcomponent-binding protein, mitochondrial	C1QBP	Q07021	708	Mitochondrion matrix {ECO:0000269|PubMed:15031724, ECO:0000269|PubMed:17486078, ECO:0000269|PubMed:19164550, ECO:0000269|PubMed:9305894}. Nucleus {ECO:0000269|PubMed:18676636}. Cell membrane {ECO:0000269|PubMed:10747014, ECO:0000269|PubMed:11493647, ECO:0000269|PubMed:12574814, ECO:0000269|PubMed:8195709, ECO:0000269|PubMed:8662673, ECO:0000269|PubMed:9191880, ECO:0000269|PubMed:9233640}; Periphe…	0	Is believed to be a multifunctional and multicompartmental protein involved in inflammation and infection processes, ribosome biogenesis, protein synthesis in mitochondria, regulation of apoptosis, transcriptional regulation and pre-mRNA splicing. At the cell surface is thought to act as an endothelial receptor for plasma proteins of the complement and kallikrein-kinin cascades. Putative receptor…	Matrix	Signaling > Immune response	268	29.0542	28.9618	29.1222	29.0976	29.0894	28.9453
Peroxiredoxin-1	PRDX1	Q06830	5052	Cytoplasm {ECO:0000269|PubMed:17081065, ECO:0000269|PubMed:9497357}. Melanosome {ECO:0000269|PubMed:17081065}. Note=Identified by mass spectrometry in melanosome fractions from stage I to stage IV.	0	Thiol-specific peroxidase that catalyzes the reduction of hydrogen peroxide and organic hydroperoxides to water and alcohols, respectively. Plays a role in cell protection against oxidative stress by detoxifying peroxides and as sensor of hydrogen peroxide-mediated signaling events. Might participate in the signaling cascades of growth factors and tumor necrosis factor-alpha by regulating the int…	#N/A	#N/A	194	26.2828	26.3174	26.1638	26.4044	26.1022	26.1908
Inter-alpha-trypsin inhibitor heavy chain H3	ITIH3	Q06033	3699	Secreted.	0	May act as a carrier of hyaluronan in serum or as a binding protein between hyaluronan and other matrix protein, including those on cell surfaces in tissues to regulate the localization, synthesis and degradation of hyaluronan which are essential to cells undergoing biological processes.	#N/A	#N/A	548, 553		28.133		26.0252		27.4926
Single-stranded DNA-binding protein, mitochondrial	SSBP1	Q04837	6742	Mitochondrion {ECO:0000269|PubMed:18063578}. Mitochondrion matrix, mitochondrion nucleoid {ECO:0000269|PubMed:18063578}.	0	Binds preferentially and cooperatively to pyrimidine rich single-stranded DNA (ss-DNA) (PubMed:21953457, PubMed:23290262). In vitro, required to maintain the copy number of mitochondrial DNA (mtDNA) and plays crucial roles during mtDNA replication that stimulate activity of the replisome components POLG and TWNK at the replication fork (PubMed:21953457, PubMed:12975372, PubMed:26446790, PubMed:15…	Matrix	Mitochondrial central dogma > mtDNA maintenance > mtDNA replication | Mitochondrial central dogma > mtDNA maintenance > mtDNA nucleoid	73, 116, 119	31.8745	31.892	32.7775	32.8395	32.5453	32.555
Mitochondrial 2-oxoglutarate/malate carrier protein	SLC25A11	Q02978	8402	Mitochondrion inner membrane {ECO:0000250|UniProtKB:P97700}; Multi-pass membrane protein {ECO:0000250|UniProtKB:P97700}.	24..42; /note="Helical; Name=1"; /evidence="ECO:0000255"; 83..101; /note="Helical; Name=2"; /evidence="ECO:0000255"; 119..140; /note="Helical; Name=3"; /evidence="ECO:0000255"; 183..202; /note="Helical; Name=4"; /evidence="ECO:0000255"; 222..240; /note="Helical; Name=5"; /evidence="ECO:0000255"; 281..300; /note="Helical; Name=6"; /evidence="ECO:0000255"	Catalyzes the transport of 2-oxoglutarate across the inner mitochondrial membrane in an electroneutral exchange for malate or other dicarboxylic acids, and plays an important role in several metabolic processes, including the malate-aspartate shuttle, the oxoglutarate/isocitrate shuttle, in gluconeogenesis from lactate, and in nitrogen metabolism. Maintains mitochondrial fusion and fission events…	MIM	Metabolism > Carbohydrate metabolism > Gluconeogenesis | Metabolism > Carbohydrate metabolism > Malate-aspartate shuttle | Metabolism > Carbohydrate metabolism > TCA-associated | Small molecule transport > SLC25A family	272	28.3874	28.4032	28.1661	28.264	27.9965	28.0137
2-oxoglutarate dehydrogenase complex component E1	OGDH	Q02218	4967	Mitochondrion matrix {ECO:0000305|PubMed:29211711}. Nucleus {ECO:0000269|PubMed:29211711}. Note=Mainly localizes in the mitochondrion. A small fraction localizes to the nucleus, where the 2-oxoglutarate dehydrogenase complex is required for histone succinylation. {ECO:0000269|PubMed:29211711}.	0	2-oxoglutarate dehydrogenase (E1) component of the 2-oxoglutarate dehydrogenase complex (OGDHC), which mediates the decarboxylation of alpha-ketoglutarate (PubMed:24495017). The 2-oxoglutarate dehydrogenase complex catalyzes the overall conversion of 2-oxoglutarate to succinyl-CoA and CO(2) (PubMed:24495017). The 2-oxoglutarate dehydrogenase complex is mainly active in the mitochondrion (PubMed:2…	Matrix	Metabolism > Carbohydrate metabolism > TCA cycle	93	26.3876	26.2389	26.2515	26.1996		24.4635
Solute carrier family 25 member 3	SLC25A3	Q00325	5250	Mitochondrion inner membrane; Multi-pass membrane protein.	64..86; /note="Helical; Name=1"; /evidence="ECO:0000255"; 122..141; /note="Helical; Name=2"; /evidence="ECO:0000255"; 162..183; /note="Helical; Name=3"; /evidence="ECO:0000255"; 219..238; /note="Helical; Name=4"; /evidence="ECO:0000255"; 262..284; /note="Helical; Name=5"; /evidence="ECO:0000255"; 315..333; /note="Helical; Name=6"; /evidence="ECO:0000255"	Transport of phosphate groups from the cytosol to the mitochondrial matrix. Phosphate is cotransported with H(+). May play a role regulation of the mitochondrial permeability transition pore (mPTP).	MIM	Metabolism > Metals and cofactors > Copper metabolism | Signaling > Calcium homeostasis > Calcium cycle | Small molecule transport > SLC25A family	196, 208	28.41	28.4869	27.8025	27.9749	28.1149	28.2134
Transcription factor A, mitochondrial	TFAM	Q00059	7019	Mitochondrion {ECO:0000269|PubMed:1737790, ECO:0000269|PubMed:18063578, ECO:0000269|PubMed:22841477, ECO:0000269|PubMed:29445193}. Mitochondrion matrix, mitochondrion nucleoid {ECO:0000269|PubMed:18063578}.	0	Binds to the mitochondrial light strand promoter and functions in mitochondrial transcription regulation (PubMed:29445193, PubMed:32183942). Component of the mitochondrial transcription initiation complex, composed at least of TFB2M, TFAM and POLRMT that is required for basal transcription of mitochondrial DNA (PubMed:29149603). In this complex, TFAM recruits POLRMT to a specific promoter whereas…	Matrix	Mitochondrial central dogma > mtDNA maintenance > mtDNA replication | Mitochondrial central dogma > mtDNA maintenance > mtDNA nucleoid | Mitochondrial central dogma > mtRNA metabolism > Transcription	57, 110, 200, 241	31.4458	31.5157	31.6825	31.6708	31.5466	31.5739
Small ribosomal subunit protein uS9m	MRPS9	P82933	64965	Mitochondrion {ECO:0000269|PubMed:25838379}.	0	0	Matrix	Mitochondrial central dogma > mtRNA metabolism > mtRNA granules | Mitochondrial central dogma > Translation > Mitochondrial ribosome	69	28.3591	28.3103	28.4516	28.6413	28.4449	28.4891
Small ribosomal subunit protein bS6m	MRPS6	P82932	64968	Mitochondrion {ECO:0000269|PubMed:25838379}.	0	0	Matrix	Mitochondrial central dogma > Translation > Mitochondrial ribosome	4, 118	27.3858	27.6813	27.0697	26.9241	27.3812	27.6465
Small ribosomal subunit protein mS34	MRPS34	P82930	65993	Mitochondrion {ECO:0000269|PubMed:11279123}.	0	Required for mitochondrial translation, plays a role in maintaining the stability of the small ribosomal subunit and the 12S rRNA that are required for mitoribosome formation. {ECO:0000269|PubMed:28777931}.	Matrix	Mitochondrial central dogma > Translation > Mitochondrial ribosome	104, 166	28.167	28.2273	28.3567	28.4947	28.4526	28.419
Small ribosomal subunit protein uS15m	MRPS15	P82914	64960	Mitochondrion {ECO:0000269|PubMed:25838379}.	0	0	Matrix	Mitochondrial central dogma > Translation > Mitochondrial ribosome	76	25.4422	25.5464	23.652		25.2948	25.4672
Alpha-ketoglutarate dehydrogenase component 4	KGD4	P82909	92259	Mitochondrion {ECO:0000250|UniProtKB:P82908}.	0	May be necessary to recruit DLD/E3 to the mitochondrial 2-oxoglutarate dehydrogenase complex (OGDC) core composed of OGDH/E1 and DLST/E2, hence stabilizes the complex. {ECO:0000250|UniProtKB:Q9CQX8}.	Matrix	Mitochondrial central dogma > Translation > Mitochondrial ribosome | Metabolism > Carbohydrate metabolism > TCA cycle	67	28.1672	28.2989	27.8071	28.0529	27.9343	28.1468
Small ribosomal subunit protein uS5m	MRPS5	P82675	64969	Mitochondrion {ECO:0000269|PubMed:25838379}.	0	0	Matrix	Mitochondrial central dogma > Translation > Mitochondrial ribosome	137	24.2885	24.3315	24.4551	24.4901	23.6264	23.7386
Small ribosomal subunit protein mS35	MRPS35	P82673	60488	Mitochondrion {ECO:0000269|PubMed:25838379}.	0	0	Matrix	Mitochondrial central dogma > Translation > Mitochondrial ribosome	70	22.8905			22.1796
Small ribosomal subunit protein uS10m	MRPS10	P82664	55173	Mitochondrion {ECO:0000269|PubMed:25838379}.	0	0	Matrix	Mitochondrial central dogma > Translation > Mitochondrial ribosome	91, 93	24.8583	25.6474	25.2754	25.599	25.0984	25.3607
Small ribosomal subunit protein mS22	MRPS22	P82650	56945	Mitochondrion {ECO:0000269|PubMed:25838379}.	0	0	Matrix	Mitochondrial central dogma > Translation > Mitochondrial ribosome	103	27.189	27.4792	27.9131	28.4492	27.6617	27.6433
4-aminobutyrate aminotransferase, mitochondrial	ABAT	P80404	18	Mitochondrion matrix.	0	Catalyzes the conversion of gamma-aminobutyrate and L-beta-aminoisobutyrate to succinate semialdehyde and methylmalonate semialdehyde, respectively. Can also convert delta-aminovalerate and beta-alanine.	Matrix	Metabolism > Amino acid metabolism > GABA metabolism | Metabolism > Metals and cofactors > Fe-S-containing proteins	253	27.5441	27.7341	27.25	27.3771	27.3823	27.2038
Tubulin alpha-4A chain;Tubulin alpha-8 chain;Dephenylalaninated tubulin alpha-8 chain;Tubulin alpha-1C chain;Detyrosinated tubulin alpha-1C chain;Tubulin alpha-3E chain;Detyrosinated tubulin alpha-3E chain;Tubulin alpha-3D chain;Detyrosinated tubulin alpha-3D chain;Tubulin alpha-3C chain;Detyrosinated tubulin alpha-3C chain;Tubulin alpha-1A chain;Detyrosinated tubulin alpha-1A chain;Tubulin alpha…	TUBA4A;TUBA8;TUBA1C;TUBA3E;TUBA3D;TUBA3C;TUBA1A;TUBA1B	P68366	7277	Cytoplasm, cytoskeleton.	0	Tubulin is the major constituent of microtubules. It binds two moles of GTP, one at an exchangeable site on the beta chain and one at a non-exchangeable site on the alpha chain.	#N/A	#N/A	262, 357	28.446	28.2841	28.0633	28.0756	28.2254	28.0366
Elongation factor 1-alpha 1;Putative elongation factor 1-alpha-like 3;Elongation factor 1-alpha 2	EEF1A1;EEF1A1P5;EEF1A2	P68104	1915	Cytoplasm {ECO:0000269|PubMed:19158340, ECO:0000269|PubMed:8650580}. Nucleus {ECO:0000269|PubMed:17177976, ECO:0000269|PubMed:8650580}. Nucleus, nucleolus {ECO:0000269|PubMed:8650580}. Cell membrane {ECO:0000269|PubMed:26497934}. Note=Colocalizes with DLC1 at actin-rich regions in the cell periphery (PubMed:19158340). Translocates together with ZPR1 from the cytoplasm to the nucleus and nucleolus…	0	This protein promotes the GTP-dependent binding of aminoacyl-tRNA to the A-site of ribosomes during protein biosynthesis. Plays a role in the positive regulation of IFNG transcription in T-helper 1 cells as part of an IFNG promoter-binding complex with TXK and PARP1 (PubMed:17177976). {ECO:0000269|PubMed:17177976}.; (Microbial infection) Required for the translation of viral proteins and viral re…	#N/A	#N/A	141, 254	27.4189	27.0959			26.4411	26.5912
Actin, cytoplasmic 2;Actin, cytoplasmic 2, N-terminally processed;Actin, cytoplasmic 1;Actin, cytoplasmic 1, N-terminally processed	ACTG1;ACTB	P63261	71	Cytoplasm, cytoskeleton {ECO:0000269|PubMed:28493397}.	0	Actins are highly conserved proteins that are involved in various types of cell motility and are ubiquitously expressed in all eukaryotic cells. {ECO:0000305|PubMed:29581253}.	#N/A	#N/A	198	26.3693	26.7205	26.4229	26.7744	26.4645	25.7099
Eukaryotic translation initiation factor 5A-1	EIF5A	P63241	1984	Cytoplasm. Nucleus. Endoplasmic reticulum membrane; Peripheral membrane protein; Cytoplasmic side. Nucleus, nuclear pore complex. Note=Hypusine modification promotes the nuclear export and cytoplasmic localization and there was a dynamic shift in the localization from predominantly cytoplasmic to primarily nuclear under apoptotic inducing conditions.	0	mRNA-binding protein involved in translation elongation. Has an important function at the level of mRNA turnover, probably acting downstream of decapping. Involved in actin dynamics and cell cycle progression, mRNA decay and probably in a pathway involved in stress response and maintenance of cell wall integrity. With syntenin SDCBP, functions as a regulator of p53/TP53 and p53/TP53-dependent apo…	#N/A	#N/A	98	26.939	27.0312	26.724	26.6893	26.5498	26.6728
Histone H4	H4C1	P62805	121504	Nucleus. Chromosome.	0	Core component of nucleosome. Nucleosomes wrap and compact DNA into chromatin, limiting DNA accessibility to the cellular machineries which require DNA as a template. Histones thereby play a central role in transcription regulation, DNA repair, DNA replication and chromosomal stability. DNA accessibility is regulated via a complex set of post-translational modifications of histones, also called h…	#N/A	#N/A	89	28.1435	28.292	26.9774	26.7588	26.3462	26.577
14-3-3 protein epsilon	YWHAE	P62258	7531	Nucleus {ECO:0000269|PubMed:12917326}. Cytoplasm {ECO:0000269|PubMed:12917326}. Melanosome {ECO:0000269|PubMed:12042314, ECO:0000269|PubMed:17081065}. Note=Identified by mass spectrometry in melanosome fractions from stage I to stage IV. {ECO:0000269|PubMed:12042314, ECO:0000269|PubMed:17081065}.	0	Adapter protein implicated in the regulation of a large spectrum of both general and specialized signaling pathways. Binds to a large number of partners, usually by recognition of a phosphoserine or phosphothreonine motif. Binding generally results in the modulation of the activity of the binding partner (By similarity). Positively regulates phosphorylated protein HSF1 nuclear export to the cytop…	#N/A	#N/A	214	25.7385	25.5827	26.2206	25.9867	25.61	25.8517
Heterogeneous nuclear ribonucleoprotein K	HNRNPK	P61978	3190	Cytoplasm {ECO:0000269|PubMed:1729596}. Nucleus, nucleoplasm {ECO:0000269|PubMed:16360036, ECO:0000269|PubMed:1729596, ECO:0000269|PubMed:18775702, ECO:0000269|PubMed:22721921}. Cell projection, podosome {ECO:0000269|PubMed:22721921}. Note=Recruited to p53/TP53-responsive promoters, in the presence of functional p53/TP53 (PubMed:16360036). In case of ASFV infection, there is a shift in the locali…	0	One of the major pre-mRNA-binding proteins. Binds tenaciously to poly(C) sequences. Likely to play a role in the nuclear metabolism of hnRNAs, particularly for pre-mRNAs that contain cytidine-rich sequences. Can also bind poly(C) single-stranded DNA. Plays an important role in p53/TP53 response to DNA damage, acting at the level of both transcription activation and repression. When sumoylated, ac…	#N/A	#N/A	380	25.3839	25.5796		23.1997	23.566	22.8385
10 kDa heat shock protein, mitochondrial	HSPE1	P61604	3336	Mitochondrion matrix.	0	Co-chaperonin implicated in mitochondrial protein import and macromolecular assembly. Together with Hsp60, facilitates the correct folding of imported proteins. May also prevent misfolding and promote the refolding and proper assembly of unfolded polypeptides generated under stress conditions in the mitochondrial matrix (PubMed:7912672, PubMed:1346131, PubMed:11422376). The functional units of th…	Matrix	Protein import, sorting and homeostasis > Protein homeostasis > Chaperones	76, 88, 100	30.5478	30.1158	29.8264	29.3132	30.0053	29.5856
NADH dehydrogenase [ubiquinone] flavoprotein 3, mitochondrial	NDUFV3	P56181	4731	Mitochondrion inner membrane {ECO:0000305|PubMed:12611891}; Peripheral membrane protein {ECO:0000305}; Matrix side {ECO:0000305}.	0	Accessory subunit of the mitochondrial membrane respiratory chain NADH dehydrogenase (Complex I), that is believed not to be involved in catalysis. Complex I functions in the transfer of electrons from NADH to the respiratory chain. The immediate electron acceptor for the enzyme is believed to be ubiquinone. May be the terminally assembled subunit of Complex I. {ECO:0000269|PubMed:27626371}.	MIM	OXPHOS > Complex I > CI subunits | OXPHOS > OXPHOS subunits	71	26.6847	26.8708	27.106	27.9081	27.248	27.6415
Succinyl-CoA:3-ketoacid coenzyme A transferase 1, mitochondrial	OXCT1	P55809	5019	Mitochondrion matrix.	0	Key enzyme for ketone body catabolism. Transfers the CoA moiety from succinate to acetoacetate. Formation of the enzyme-CoA intermediate proceeds via an unstable anhydride species formed between the carboxylate groups of the enzyme and substrate.	Matrix	Metabolism > Carbohydrate metabolism > Ketone metabolism	43, 407	28.8682	28.7773	28.8322	28.7124	28.661	28.4451
Trifunctional enzyme subunit beta, mitochondrial;3-ketoacyl-CoA thiolase	HADHB	P55084	3032	Mitochondrion {ECO:0000269|PubMed:21527675}. Mitochondrion inner membrane {ECO:0000269|PubMed:21527675}. Mitochondrion outer membrane {ECO:0000269|PubMed:21527675}. Endoplasmic reticulum {ECO:0000269|PubMed:21527675}. Note=Protein stability and association with membranes require HADHA. {ECO:0000269|PubMed:29915090}.	0	Mitochondrial trifunctional enzyme catalyzes the last three of the four reactions of the mitochondrial beta-oxidation pathway (PubMed:8135828, PubMed:29915090, PubMed:30850536). The mitochondrial beta-oxidation pathway is the major energy-producing process in tissues and is performed through four consecutive reactions breaking down fatty acids into acetyl-CoA (PubMed:29915090). Among the enzymes …	MIM	Metabolism > Carbohydrate metabolism > Ketone metabolism | Metabolism > Lipid metabolism > Fatty acid oxidation | Metabolism > Amino acid metabolism > Lysine metabolism	100	23.9334	23.8815	23.9296	24.1114	24.0997	23.615
Delta-1-pyrroline-5-carboxylate synthase;Glutamate 5-kinase;Gamma-glutamyl phosphate reductase	ALDH18A1	P54886	5832	Mitochondrion inner membrane {ECO:0000269|PubMed:26297558, ECO:0000269|PubMed:26320891}.	0	Bifunctional enzyme that converts glutamate to glutamate 5-semialdehyde, an intermediate in the biosynthesis of proline, ornithine and arginine. {ECO:0000269|PubMed:10037775, ECO:0000269|PubMed:11092761, ECO:0000269|PubMed:26297558, ECO:0000269|PubMed:26320891}.	Matrix	Metabolism > Amino acid metabolism > Proline metabolism	288, 608, 653, 782	31.9968	31.8604	31.3016	31.3215	31.5406	31.4881
DNA polymerase subunit gamma-1	POLG	P54098	5428	Mitochondrion {ECO:0000269|PubMed:18063578}. Mitochondrion matrix, mitochondrion nucleoid {ECO:0000269|PubMed:18063578}.	0	Involved in the replication of mitochondrial DNA. Associates with mitochondrial DNA.	Matrix	Mitochondrial central dogma > mtDNA maintenance > mtDNA replication | Mitochondrial central dogma > mtDNA maintenance > mtDNA nucleoid | Mitochondrial central dogma > mtDNA maintenance > mtDNA repair	131, 233	26.5523	26.5843	25.8207	25.628	26.3663	26.2282
Succinate--CoA ligase [ADP/GDP-forming] subunit alpha, mitochondrial	SUCLG1	P53597	8802	Mitochondrion {ECO:0000255|HAMAP-Rule:MF_03222}.	0	Succinyl-CoA synthetase functions in the citric acid cycle (TCA), coupling the hydrolysis of succinyl-CoA to the synthesis of either ATP or GTP and thus represents the only step of substrate-level phosphorylation in the TCA. The alpha subunit of the enzyme binds the substrates coenzyme A and phosphate, while succinate binding and specificity for either ATP or GTP is provided by different beta sub…	Matrix	Metabolism > Carbohydrate metabolism > TCA cycle | Metabolism > Carbohydrate metabolism > Itaconate metabolism | Metabolism > Nucleotide metabolism > Nucleotide synthesis and processing	78		24.0488		23.564	24.94	25.2851
Tricarboxylate transport protein, mitochondrial	SLC25A1	P53007	6576	Mitochondrion inner membrane {ECO:0000250|UniProtKB:Q8JZU2}; Multi-pass membrane protein {ECO:0000255}.	29..46; /note="Helical; Name=1"; /evidence="ECO:0000255"; 86..105; /note="Helical; Name=2"; /evidence="ECO:0000255"; 129..143; /note="Helical; Name=3"; /evidence="ECO:0000255"; 183..202; /note="Helical; Name=4"; /evidence="ECO:0000255"; 224..241; /note="Helical; Name=5"; /evidence="ECO:0000255"; 278..297; /note="Helical; Name=6"; /evidence="ECO:0000255"	Citrate transporter that mediates the exchange of mitochondrial citrate for cytosolic malate (PubMed:29031613, PubMed:29238895). Also able to mediate the exchange of citrate for isocitrate, phosphoenolpyruvate, cis- but not trans-aconitate and to a lesser extend maleate and succinate (PubMed:29031613). Important for the bioenergetics of hepatic cells as it provides a carbon source for fatty acid …	MIM	Metabolism > Carbohydrate metabolism > Gluconeogenesis | Metabolism > Carbohydrate metabolism > TCA-associated | Metabolism > Lipid metabolism | Small molecule transport > SLC25A family	64	22.9667					23.0714
Large ribosomal subunit protein bL12m	MRPL12	P52815	6182	Mitochondrion {ECO:0000269|PubMed:8626705}.	0	As a component of the mitochondrial large ribosomal subunit, it plays a role in mitochondrial translation (PubMed:23603806). Associates with mitochondrial RNA polymerase to activate transcription. {ECO:0000269|PubMed:22003127, ECO:0000269|PubMed:23603806}.	Matrix	Mitochondrial central dogma > mtRNA metabolism > Transcription | Mitochondrial central dogma > Translation > Mitochondrial ribosome	152	30.1569	30.077	30.105	30.038	30.136	29.9907
Small ribosomal subunit protein mS29	DAP3	P51398	7818	Mitochondrion {ECO:0000269|PubMed:11162496, ECO:0000269|PubMed:20563667}.	0	Involved in mediating interferon-gamma-induced cell death.	Matrix	Mitochondrial central dogma > Translation > Mitochondrial ribosome	111, 323	24.769	25.8105	26.5494	26.4539	25.7184	25.6121
Isocitrate dehydrogenase [NAD] subunit alpha, mitochondrial	IDH3A	P50213	3419	Mitochondrion.	0	Catalytic subunit of the enzyme which catalyzes the decarboxylation of isocitrate (ICT) into alpha-ketoglutarate. The heterodimer composed of the alpha (IDH3A) and beta (IDH3B) subunits and the heterodimer composed of the alpha (IDH3A) and gamma (IDH3G) subunits, have considerable basal activity but the full activity of the heterotetramer (containing two subunits of IDH3A, one of IDH3B and one of…	Matrix	Metabolism > Carbohydrate metabolism > TCA cycle	153	26.4334	26.4961	26.294	26.3886	26.582	26.5549
Bis(5'-adenosyl)-triphosphatase	FHIT	P49789	2272	Cytoplasm. Mitochondrion. Nucleus.	0	Cleaves P(1)-P(3)-bis(5'-adenosyl) triphosphate (Ap3A) to yield AMP and ADP. Can also hydrolyze P(1)-P(4)-bis(5'-adenosyl) tetraphosphate (Ap4A), but has extremely low activity with ATP. Modulates transcriptional activation by CTNNB1 and thereby contributes to regulate the expression of genes essential for cell proliferation and survival, such as CCND1 and BIRC5. Plays a role in the induction of …	Matrix	Metabolism > Nucleotide metabolism > Nucleotide synthesis and processing	114	25.6447	25.4188	25.4773	25.049		23.5152
RNA-binding protein 25	RBM25	P49756	58517	Nucleus speckle. Cytoplasm. Note=Colocalizes predominantly, with SFRS2 and LUC7L3 splicing factors, in nuclear speckles. Cytoplasmic localization is faint.	0	RNA-binding protein that acts as a regulator of alternative pre-mRNA splicing. Involved in apoptotic cell death through the regulation of the apoptotic factor BCL2L1 isoform expression. Modulates the ratio of proapoptotic BCL2L1 isoform S to antiapoptotic BCL2L1 isoform L mRNA expression. When overexpressed, stimulates proapoptotic BCL2L1 isoform S 5'-splice site (5'-ss) selection, whereas its de…	#N/A	#N/A	256	22.8461	23.2151	22.6794	22.7317	20.9023
Alpha-aminoadipic semialdehyde dehydrogenase	ALDH7A1	P49419	501	Cytoplasm, cytosol {ECO:0000269|PubMed:20207735}. Nucleus {ECO:0000269|PubMed:20207735}.; [Isoform 1]: Mitochondrion {ECO:0000269|PubMed:20207735}.	0	Multifunctional enzyme mediating important protective effects. Metabolizes betaine aldehyde to betaine, an important cellular osmolyte and methyl donor. Protects cells from oxidative stress by metabolizing a number of lipid peroxidation-derived aldehydes. Involved in lysine catabolism. {ECO:0000269|PubMed:16491085, ECO:0000269|PubMed:20207735}.	Matrix	Metabolism > Amino acid metabolism > Lysine metabolism | Metabolism > Amino acid metabolism > Glycine metabolism | Metabolism > Vitamin metabolism > Choline and betaine metabolism | Metabolism > Vitamin metabolism > Folate and 1-C metabolism | Metabolism > Detoxification > ROS and glutathione metabolism	69, 397, 526	29.7955	29.7407	30.1537	30.1675	29.9936	29.9591
Elongation factor Tu, mitochondrial	TUFM	P49411	7284	Mitochondrion {ECO:0000269|PubMed:22749352}.	0	Promotes the GTP-dependent binding of aminoacyl-tRNA to the A-site of ribosomes during protein biosynthesis. Plays also a role in the regulation of autophagy and innate immunity. Recruits ATG5-ATG12 and NLRX1 at mitochondria and serves as a checkpoint of the RIG-I/DDX58-MAVS pathway. In turn, inhibits RLR-mediated type I interferon while promoting autophagy. {ECO:0000269|PubMed:22749352, ECO:0000…	Matrix	Mitochondrial central dogma > Translation > Translation factors	95, 118, 211, 249, 269, 360	33.0281	33.0471	33.0081	32.9842	32.9012	32.8519
Large ribosomal subunit protein bL19m	MRPL19	P49406	9801	Mitochondrion {ECO:0000269|PubMed:10600119, ECO:0000269|PubMed:11543634, ECO:0000269|PubMed:25278503, ECO:0000269|PubMed:25838379, ECO:0000269|PubMed:28892042}.	0	0	Matrix	Mitochondrial central dogma > Translation > Mitochondrial ribosome	125	27.0147	27.1386	27.0238	27.038	26.9051	26.7807
Isocitrate dehydrogenase [NADP], mitochondrial	IDH2	P48735	3418	Mitochondrion.	0	Plays a role in intermediary metabolism and energy production. It may tightly associate or interact with the pyruvate dehydrogenase complex.	Matrix	Metabolism > Carbohydrate metabolism > TCA cycle	247	29.651	29.6231	29.5783	29.604	29.7032	29.5182
ATP synthase subunit O, mitochondrial	ATP5PO	P48047	539	Mitochondrion {ECO:0000250}. Mitochondrion inner membrane {ECO:0000250}.	0	Mitochondrial membrane ATP synthase (F(1)F(0) ATP synthase or Complex V) produces ATP from ADP in the presence of a proton gradient across the membrane which is generated by electron transport complexes of the respiratory chain. F-type ATPases consist of two structural domains, F(1) - containing the extramembraneous catalytic core and F(0) - containing the membrane proton channel, linked together…	MIM	OXPHOS > Complex V > CV subunits | OXPHOS > OXPHOS subunits	35, 82, 193	31.6536	31.6618	31.2756	31.2751	31.2931	31.2729
Cytochrome b-c1 complex subunit Rieske, mitochondrial;Cytochrome b-c1 complex subunit 9	UQCRFS1	P47985	7386	Mitochondrion inner membrane {ECO:0000305|PubMed:31883641}; Single-pass membrane protein {ECO:0000250|UniProtKB:Q5ZLR5}.	104..140; /note="Helical"; /evidence="ECO:0000269|PubMed:28844695"	[Cytochrome b-c1 complex subunit Rieske, mitochondrial]: Component of the ubiquinol-cytochrome c oxidoreductase, a multisubunit transmembrane complex that is part of the mitochondrial electron transport chain which drives oxidative phosphorylation (PubMed:31883641). The respiratory chain contains 3 multisubunit complexes succinate dehydrogenase (complex II, CII), ubiquinol-cytochrome c oxidoreduc…	MIM	OXPHOS > Complex III > CIII subunits | Metabolism > Metals and cofactors > Fe-S-containing proteins | OXPHOS > OXPHOS subunits	91, 263	31.3274	31.402	31.1403	31.1534	31.2572	31.3601
Translation initiation factor IF-2, mitochondrial	MTIF2	P46199	4528	Mitochondrion.	0	One of the essential components for the initiation of protein synthesis. Protects formylmethionyl-tRNA from spontaneous hydrolysis and promotes its binding to the 30S ribosomal subunits. Also involved in the hydrolysis of GTP during the formation of the 70S ribosomal complex.	Matrix	Mitochondrial central dogma > Translation > Translation factors	449	24.0194	23.5472	26.1542	25.8015	26.3757	25.9109
Short/branched chain specific acyl-CoA dehydrogenase, mitochondrial	ACADSB	P45954	36	Mitochondrion matrix {ECO:0000305|PubMed:11013134}.	0	Short and branched chain specific acyl-CoA dehydrogenase that catalyzes the removal of one hydrogen from C-2 and C-3 of the fatty acyl-CoA thioester, resulting in the formation of trans-2-enoyl-CoA (PubMed:7698750, PubMed:11013134, PubMed:21430231, PubMed:10832746). Among the different mitochondrial acyl-CoA dehydrogenases, acts specifically on short and branched chain acyl-CoA derivatives such a…	Matrix	Metabolism > Lipid metabolism > Fatty acid oxidation | Metabolism > Amino acid metabolism > Branched-chain amino acid metabolism	162, 283	27.4746	27.5603	27.2997	27.8426	27.579	27.5211
Elongation factor Ts, mitochondrial	TSFM	P43897	10102	Mitochondrion.	0	Associates with the EF-Tu.GDP complex and induces the exchange of GDP to GTP. It remains bound to the aminoacyl-tRNA.EF-Tu.GTP complex up to the GTP hydrolysis stage on the ribosome. {ECO:0000255|HAMAP-Rule:MF_03135, ECO:0000269|PubMed:27677415}.	Matrix	Mitochondrial central dogma > Translation > Translation factors	59, 159, 234	28.8583	28.9407	28.5044	28.9407	29.1713	28.916
3-ketoacyl-CoA thiolase, mitochondrial	ACAA2	P42765	10449	Mitochondrion {ECO:0000269|PubMed:18371312}.	0	In the production of energy from fats, this is one of the enzymes that catalyzes the last step of the mitochondrial beta-oxidation pathway, an aerobic process breaking down fatty acids into acetyl-CoA (Probable). Using free coenzyme A/CoA, catalyzes the thiolytic cleavage of medium- to long-chain unbranched 3-oxoacyl-CoAs into acetyl-CoA and a fatty acyl-CoA shortened by two carbon atoms (Probabl…	Matrix	Metabolism > Carbohydrate metabolism > Ketone metabolism | Metabolism > Lipid metabolism > Fatty acid oxidation | Metabolism > Amino acid metabolism > Lysine metabolism	20, 68, 198	29.7094	29.9533	29.8077	30.0219	29.7402	30.2263
Leucine-rich PPR motif-containing protein, mitochondrial	LRPPRC	P42704	10128	Mitochondrion. Nucleus, nucleoplasm. Nucleus inner membrane. Nucleus outer membrane. Note=Seems to be predominantly mitochondrial.	0	May play a role in RNA metabolism in both nuclei and mitochondria. In the nucleus binds to HNRPA1-associated poly(A) mRNAs and is part of nmRNP complexes at late stages of mRNA maturation which are possibly associated with nuclear mRNA export. May bind mature mRNA in the nucleus outer membrane. In mitochondria binds to poly(A) mRNA. Plays a role in translation or stability of mitochondrially enco…	Matrix	Mitochondrial central dogma > mtRNA metabolism > mtRNA stability and decay | Mitochondrial central dogma > Translation	207, 334, 623, 633, 849, 1016, 1052, 1082, 1251, 1321, 1328, 1341	29.303	29.3944	29.5877	29.7012	29.6843	29.5296
Glycine--tRNA ligase	GARS1	P41250	2617	Cytoplasm {ECO:0000269|PubMed:17035524}. Cell projection, axon {ECO:0000269|PubMed:17035524}. Secreted {ECO:0000250|UniProtKB:Q9CZD3}. Secreted, extracellular exosome {ECO:0000250|UniProtKB:Q9CZD3}. Note=In transfected COS7 cells, not detected in mitochondria, nor in Golgi apparatus (PubMed:17035524). Secreted by motor neuron, possibly through the exosome pathway (By similarity). {ECO:0000250|Uni…	0	Catalyzes the ATP-dependent ligation of glycine to the 3'-end of its cognate tRNA, via the formation of an aminoacyl-adenylate intermediate (Gly-AMP) (PubMed:17544401, PubMed:28675565, PubMed:24898252). Also produces diadenosine tetraphosphate (Ap4A), a universal pleiotropic signaling molecule needed for cell regulation pathways, by direct condensation of 2 ATPs. Thereby, may play a special role …	Matrix	Mitochondrial central dogma > Translation > mt-tRNA synthetases	566, 723	25.9938	26.7572	26.4571	26.924	26.0344	26.2719
Trifunctional enzyme subunit alpha, mitochondrial;Long-chain enoyl-CoA hydratase;Long chain 3-hydroxyacyl-CoA dehydrogenase	HADHA	P40939	3030	Mitochondrion {ECO:0000269|PubMed:29915090}. Mitochondrion inner membrane {ECO:0000269|PubMed:29915090}. Note=Protein stability and association with mitochondrion inner membrane do not require HADHB. {ECO:0000269|PubMed:29915090}.	0	Mitochondrial trifunctional enzyme catalyzes the last three of the four reactions of the mitochondrial beta-oxidation pathway (PubMed:8135828, PubMed:1550553, PubMed:29915090, PubMed:30850536). The mitochondrial beta-oxidation pathway is the major energy-producing process in tissues and is performed through four consecutive reactions breaking down fatty acids into acetyl-CoA (PubMed:29915090). Am…	MIM	Metabolism > Lipid metabolism > Fatty acid oxidation | Metabolism > Lipid metabolism > Cardiolipin synthesis | Metabolism > Amino acid metabolism > Branched-chain amino acid metabolism	239, 298, 724	28.9311	28.5481	28.8004	28.5353	28.5354	28.3186
Malate dehydrogenase, mitochondrial	MDH2	P40926	4191	Mitochondrion matrix {ECO:0000250|UniProtKB:P04636}.	0	0	Matrix	Metabolism > Carbohydrate metabolism > Gluconeogenesis | Metabolism > Carbohydrate metabolism > Malate-aspartate shuttle | Metabolism > Carbohydrate metabolism > TCA cycle	56, 80, 161	31.4295	31.4934	31.4805	31.3677	31.5834	31.5303
Stress-70 protein, mitochondrial	HSPA9	P38646	3313	Mitochondrion {ECO:0000269|PubMed:22002106, ECO:0000269|PubMed:26702583}. Nucleus, nucleolus {ECO:0000269|PubMed:22002106}.	0	Chaperone protein which plays an important role in mitochondrial iron-sulfur cluster (ISC) biogenesis. Interacts with and stabilizes ISC cluster assembly proteins FXN, NFU1, NFS1 and ISCU (PubMed:26702583). Regulates erythropoiesis via stabilization of ISC assembly (PubMed:21123823, PubMed:26702583). May play a role in the control of cell proliferation and cellular aging (By similarity). {ECO:000…	Matrix	Metabolism > Metals and cofactors > Fe-S cluster biosynthesis	118, 128, 161, 181, 196, 230, 331, 568	33.9268	34.0125	33.766	33.7949	33.817	33.8111
Electron transfer flavoprotein subunit beta	ETFB	P38117	2109	Mitochondrion matrix {ECO:0000305|PubMed:25023281, ECO:0000305|PubMed:8504797}.	0	Heterodimeric electron transfer flavoprotein that accepts electrons from several mitochondrial dehydrogenases, including acyl-CoA dehydrogenases, glutaryl-CoA and sarcosine dehydrogenase (PubMed:25416781, PubMed:15159392, PubMed:15975918). It transfers the electrons to the main mitochondrial respiratory chain via ETF-ubiquinone oxidoreductase (Probable). Required for normal mitochondrial fatty ac…	Matrix	Metabolism > Lipid metabolism > Fatty acid oxidation | Metabolism > Amino acid metabolism > Branched-chain amino acid metabolism | Metabolism > Amino acid metabolism > Lysine metabolism | Metabolism > Amino acid metabolism > Glycine metabolism | Metabolism > Vitamin metabolism > Choline and betaine metabolism | Metabolism > Electron carriers > Q-linked reactions, other	192	30.5026	30.3628	30.6375	30.59	30.6152	30.8194
Transgelin-2	TAGLN2	P37802	8407	0	0	0	#N/A	#N/A	8	27.5468	27.1063	27.4228	27.1661	27.4089	27.1
Lon protease homolog, mitochondrial	LONP1	P36776	9361	Mitochondrion matrix {ECO:0000255|HAMAP-Rule:MF_03120, ECO:0000269|PubMed:7961901}.	0	ATP-dependent serine protease that mediates the selective degradation of misfolded, unassembled or oxidatively damaged polypeptides as well as certain short-lived regulatory proteins in the mitochondrial matrix. May also have a chaperone function in the assembly of inner membrane protein complexes. Participates in the regulation of mitochondrial gene expression and in the maintenance of the integ…	Matrix	Protein import, sorting and homeostasis > Protein homeostasis > Proteases	310, 330, 394, 473, 565	31.098	31.0806	31.0833	31.0602	31.0189	31.0692
ATP synthase subunit gamma, mitochondrial	ATP5F1C	P36542	509	Mitochondrion inner membrane {ECO:0000250|UniProtKB:P05631}; Peripheral membrane protein {ECO:0000250|UniProtKB:P05631}; Matrix side {ECO:0000250|UniProtKB:P05631}.	0	Mitochondrial membrane ATP synthase (F(1)F(0) ATP synthase or Complex V) produces ATP from ADP in the presence of a proton gradient across the membrane which is generated by electron transport complexes of the respiratory chain. F-type ATPases consist of two structural domains, F(1) - containing the extramembraneous catalytic core, and F(0) - containing the membrane proton channel, linked togethe…	MIM	OXPHOS > Complex V > CV subunits | OXPHOS > OXPHOS subunits	178	26.7423	27.8467	26.9173	27.0298	26.3568	26.2184
Serine hydroxymethyltransferase, mitochondrial	SHMT2	P34897	6472	Mitochondrion {ECO:0000269|PubMed:21876188, ECO:0000269|PubMed:24075985}. Mitochondrion matrix, mitochondrion nucleoid {ECO:0000269|PubMed:18063578}. Mitochondrion inner membrane {ECO:0000269|PubMed:21876188}. Cytoplasm {ECO:0000269|PubMed:24075985}. Nucleus {ECO:0000269|PubMed:24075985}. Note=Mainly localizes in the mitochondrion. Also found in the cytoplasm and nucleus as part of the BRISC comp…	0	Catalyzes the cleavage of serine to glycine accompanied with the production of 5,10-methylenetetrahydrofolate, an essential intermediate for purine biosynthesis (PubMed:24075985, PubMed:29364879, PubMed:25619277). Serine provides the major source of folate one-carbon in cells by catalyzing the transfer of one carbon from serine to tetrahydrofolate (PubMed:25619277). Contributes to the de novo mit…	Matrix	Metabolism > Amino acid metabolism > Serine metabolism | Metabolism > Amino acid metabolism > Glycine metabolism | Metabolism > Vitamin metabolism > Folate and 1-C metabolism	105, 106, 176, 206, 350	32.0761	32.0673	32.0821	32.0174	31.9625	31.9568
Cytochrome b-c1 complex subunit 1, mitochondrial	UQCRC1	P31930	7384	Mitochondrion inner membrane {ECO:0000250|UniProtKB:P07256}; Peripheral membrane protein {ECO:0000250|UniProtKB:P07256}; Matrix side {ECO:0000250|UniProtKB:P07256}.	0	Component of the ubiquinol-cytochrome c oxidoreductase, a multisubunit transmembrane complex that is part of the mitochondrial electron transport chain which drives oxidative phosphorylation. The respiratory chain contains 3 multisubunit complexes succinate dehydrogenase (complex II, CII), ubiquinol-cytochrome c oxidoreductase (cytochrome b-c1 complex, complex III, CIII) and cytochrome c oxidase …	MIM	Protein import, sorting and homeostasis > Protein import and sorting > Preprotein cleavage | OXPHOS > Complex III > CIII subunits | OXPHOS > OXPHOS subunits	123, 186, 257	29.8407	29.8234	29.7882	29.6236	29.5571	29.4485
Succinate dehydrogenase [ubiquinone] flavoprotein subunit, mitochondrial	SDHA	P31040	6389	Mitochondrion inner membrane {ECO:0000250|UniProtKB:Q0QF01}; Peripheral membrane protein {ECO:0000250|UniProtKB:Q0QF01}; Matrix side {ECO:0000250|UniProtKB:Q0QF01}.	0	Flavoprotein (FP) subunit of succinate dehydrogenase (SDH) that is involved in complex II of the mitochondrial electron transport chain and is responsible for transferring electrons from succinate to ubiquinone (coenzyme Q) (PubMed:24781757). Can act as a tumor suppressor (PubMed:20484225). {ECO:0000269|PubMed:20484225, ECO:0000305|PubMed:24781757}.	MIM	OXPHOS > Complex II > CII subunits | Metabolism > Carbohydrate metabolism > TCA cycle | OXPHOS > OXPHOS subunits	55, 365, 641	25.2389	25.9211		23.5626		23.337
Aldehyde dehydrogenase X, mitochondrial	ALDH1B1	P30837	219	Mitochondrion matrix.	0	ALDHs play a major role in the detoxification of alcohol-derived acetaldehyde. They are involved in the metabolism of corticosteroids, biogenic amines, neurotransmitters, and lipid peroxidation.	Matrix	Metabolism > Detoxification > Xenobiotic metabolism	373, 442	28.0203	28.015	27.5724	27.7037	28.0189	27.8907
Peptidyl-prolyl cis-trans isomerase F, mitochondrial	PPIF	P30405	10105	Mitochondrion matrix {ECO:0000269|PubMed:10406942}.	0	PPIase that catalyzes the cis-trans isomerization of proline imidic peptide bonds in oligopeptides and may therefore assist protein folding (PubMed:20676357). Involved in regulation of the mitochondrial permeability transition pore (mPTP) (PubMed:26387735). It is proposed that its association with the mPTP is masking a binding site for inhibiting inorganic phosphate (Pi) and promotes the open pro…	Matrix	Signaling > Calcium homeostasis > Mitochondrial permeability transition pore	49			26.4687	27.0234	25.1564	25.3522
Serine/threonine-protein phosphatase 2A 65 kDa regulatory subunit A alpha isoform	PPP2R1A	P30153	5518	Cytoplasm {ECO:0000250|UniProtKB:Q32PI5}. Nucleus {ECO:0000269|PubMed:30611118}. Chromosome, centromere {ECO:0000269|PubMed:16580887}. Lateral cell membrane {ECO:0000269|PubMed:15525651}. Cell projection, dendrite {ECO:0000269|PubMed:15525651}. Note=Centromeric localization requires the presence of BUB1. {ECO:0000269|PubMed:16580887}.	0	The PR65 subunit of protein phosphatase 2A serves as a scaffolding molecule to coordinate the assembly of the catalytic subunit and a variable regulatory B subunit. Upon interaction with GNA12 promotes dephosphorylation of microtubule associated protein TAU/MAPT (PubMed:15525651). Required for proper chromosome segregation and for centromeric localization of SGO1 in mitosis (PubMed:16580887). {EC…	#N/A	#N/A	11	23.2483	23.5424	23.5231	23.6813	22.873	23.1256
Enoyl-CoA hydratase, mitochondrial	ECHS1	P30084	1892	Mitochondrion matrix.	0	Straight-chain enoyl-CoA thioesters from C4 up to at least C16 are processed, although with decreasing catalytic rate. Has high substrate specificity for crotonyl-CoA and moderate specificity for acryloyl-CoA, 3-methylcrotonyl-CoA and methacrylyl-CoA. It is noteworthy that binds tiglyl-CoA, but hydrates only a small amount of this substrate. {ECO:0000269|PubMed:26251176}.	Matrix	Metabolism > Lipid metabolism > Fatty acid oxidation | Metabolism > Amino acid metabolism > Branched-chain amino acid metabolism | Metabolism > Amino acid metabolism > Lysine metabolism	112	26.5693	26.3186	23.0359		25.0087	25.3057
ATP synthase subunit delta, mitochondrial	ATP5F1D	P30049	513	Mitochondrion. Mitochondrion inner membrane.	0	Mitochondrial membrane ATP synthase (F(1)F(0) ATP synthase or Complex V) produces ATP from ADP in the presence of a proton gradient across the membrane which is generated by electron transport complexes of the respiratory chain (PubMed:29478781). F-type ATPases consist of two structural domains, F(1) - containing the extramembraneous catalytic core, and F(0) - containing the membrane proton chann…	MIM	OXPHOS > Complex V > CV subunits | OXPHOS > OXPHOS subunits	97	25.6671	25.2805	26.6413	26.4478	28.7001	25.6414
Thioredoxin-dependent peroxide reductase, mitochondrial	PRDX3	P30048	10935	Mitochondrion {ECO:0000250|UniProtKB:P35705}. Cytoplasm {ECO:0000305|PubMed:12492477}. Early endosome {ECO:0000269|PubMed:15750338}. Note=Localizes to early endosomes in a RPS6KC1-dependent manner. {ECO:0000269|PubMed:15750338}.	0	Thiol-specific peroxidase that catalyzes the reduction of hydrogen peroxide and organic hydroperoxides to water and alcohols, respectively. Plays a role in cell protection against oxidative stress by detoxifying peroxides (PubMed:7733872, PubMed:17707404). Acts synergistically with MAP3K13 to regulate the activation of NF-kappa-B in the cytosol (PubMed:12492477). {ECO:0000269|PubMed:12492477, ECO…	Matrix	Metabolism > Detoxification > ROS and glutathione metabolism	221, 250	32.7237	32.6933	32.4196	32.36	31.886	31.8594
Transketolase	TKT	P29401	7086	0	0	Catalyzes the transfer of a two-carbon ketol group from a ketose donor to an aldose acceptor, via a covalent intermediate with the cofactor thiamine pyrophosphate. {ECO:0000269|PubMed:27259054}.	#N/A	#N/A	275		20.8058		21.2014
NADH-ubiquinone oxidoreductase 75 kDa subunit, mitochondrial	NDUFS1	P28331	4719	Mitochondrion inner membrane {ECO:0000305|PubMed:12611891, ECO:0000305|PubMed:30879903}; Peripheral membrane protein {ECO:0000250|UniProtKB:P15690}; Matrix side {ECO:0000250|UniProtKB:P15690}.	0	Core subunit of the mitochondrial membrane respiratory chain NADH dehydrogenase (Complex I) which catalyzes electron transfer from NADH through the respiratory chain, using ubiquinone as an electron acceptor (PubMed:30879903, PubMed:31557978). Essential for catalysing the entry and efficient transfer of electrons within complex I (PubMed:31557978). Plays a key role in the assembly and stability o…	MIM	OXPHOS > Complex I > CI subunits | Metabolism > Metals and cofactors > Fe-S-containing proteins | OXPHOS > OXPHOS subunits	236, 316	27.0978	27.39	26.0508	26.4148	25.9484	26.1774
Isovaleryl-CoA dehydrogenase, mitochondrial	IVD	P26440	3712	Mitochondrion matrix {ECO:0000250|UniProtKB:P12007}.	0	Catalyzes the conversion of isovaleryl-CoA/3-methylbutanoyl-CoA to 3-methylbut-2-enoyl-CoA as an intermediate step in the leucine (Leu) catabolic pathway (PubMed:7640268). To a lesser extent, is also able to catalyze the oxidation of other saturated short-chain acyl-CoA thioesters as pentanoyl-CoA, hexenoyl-CoA and butenoyl-CoA (PubMed:7640268). {ECO:0000269|PubMed:7640268}.	Matrix	Metabolism > Amino acid metabolism > Branched-chain amino acid metabolism	277	26.3738	26.7983	26.7329	26.5076	24.3205	25.1254
ATP synthase subunit alpha, mitochondrial	ATP5F1A	P25705	498	Mitochondrion {ECO:0000269|PubMed:30146159}. Mitochondrion inner membrane {ECO:0000250|UniProtKB:P19483}; Peripheral membrane protein {ECO:0000250|UniProtKB:P19483}; Matrix side {ECO:0000250|UniProtKB:P19483}. Cell membrane {ECO:0000269|PubMed:10077593}; Peripheral membrane protein {ECO:0000269|PubMed:10077593}; Extracellular side {ECO:0000269|PubMed:10077593}. Note=Colocalizes with HRG on the ce…	0	Mitochondrial membrane ATP synthase (F(1)F(0) ATP synthase or Complex V) produces ATP from ADP in the presence of a proton gradient across the membrane which is generated by electron transport complexes of the respiratory chain. F-type ATPases consist of two structural domains, F(1) - containing the extramembraneous catalytic core, and F(0) - containing the membrane proton channel, linked togethe…	MIM	OXPHOS > Complex V > CV subunits | OXPHOS > OXPHOS subunits	440, 495	31.9804	32.0087	32.1109	31.9369	31.9125	31.9382
3-mercaptopyruvate sulfurtransferase	MPST	P25325	4357	Cytoplasm {ECO:0000250|UniProtKB:P97532}. Mitochondrion {ECO:0000250|UniProtKB:P97532}. Cell junction, synapse, synaptosome {ECO:0000250|UniProtKB:Q99J99}.	0	Transfer of a sulfur ion to cyanide or to other thiol compounds. Also has weak rhodanese activity. Detoxifies cyanide and is required for thiosulfate biosynthesis. Acts as an antioxidant. In combination with cysteine aminotransferase (CAT), contributes to the catabolism of cysteine and is an important producer of hydrogen sulfide in the brain, retina and vascular endothelial cells. Hydrogen sulfi…	MIM	Metabolism > Detoxification > Xenobiotic metabolism | Metabolism > Sulfur metabolism	166	24.6585		23.4854		26.5152	26.5067
Acetyl-CoA acetyltransferase, mitochondrial	ACAT1	P24752	38	Mitochondrion {ECO:0000269|PubMed:1979337}.	0	This is one of the enzymes that catalyzes the last step of the mitochondrial beta-oxidation pathway, an aerobic process breaking down fatty acids into acetyl-CoA (PubMed:1715688, PubMed:7728148, PubMed:9744475). Using free coenzyme A/CoA, catalyzes the thiolytic cleavage of medium- to long-chain 3-oxoacyl-CoAs into acetyl-CoA and a fatty acyl-CoA shortened by two carbon atoms (PubMed:1715688, Pub…	Matrix	Metabolism > Carbohydrate metabolism > Ketone metabolism | Metabolism > Lipid metabolism > Fatty acid oxidation | Metabolism > Amino acid metabolism > Branched-chain amino acid metabolism | Metabolism > Amino acid metabolism > Lysine metabolism	90, 170, 188, 256, 331	32.3897	32.4312	30.5199	30.5344	32.5517	32.5569
ATP synthase F(0) complex subunit B1, mitochondrial	ATP5PB	P24539	515	Mitochondrion. Mitochondrion inner membrane.	0	Mitochondrial membrane ATP synthase (F(1)F(0) ATP synthase or Complex V) produces ATP from ADP in the presence of a proton gradient across the membrane which is generated by electron transport complexes of the respiratory chain. F-type ATPases consist of two structural domains, F(1) - containing the extramembraneous catalytic core, and F(0) - containing the membrane proton channel, linked togethe…	MIM	OXPHOS > Complex V > CV subunits | OXPHOS > OXPHOS subunits	116, 199	27.9965	28.1512	27.4032	27.5276	27.7693	28.2096
Thymidylate kinase	DTYMK	P23919	1841	0	0	Catalyzes the conversion of dTMP to dTDP.	Matrix	Metabolism > Nucleotide metabolism > Nucleotide synthesis and processing	151	25.3047	25.5822	25.2686	25.7255	25.1017	25.5689
Glycine cleavage system H protein, mitochondrial	GCSH	P23434	2653	Mitochondrion {ECO:0000250|UniProtKB:P20821}.	0	The glycine cleavage system catalyzes the degradation of glycine. The H protein (GCSH) shuttles the methylamine group of glycine from the P protein (GLDC) to the T protein (GCST). {ECO:0000269|PubMed:1671321}.	Matrix	Metabolism > Lipid metabolism > Lipoate insertion | Metabolism > Amino acid metabolism > Glycine metabolism | Metabolism > Amino acid metabolism > Glycine cleavage system	84, 139	29.4618	29.4699	28.9345	29.171	28.7221	29.4485
Glycine dehydrogenase (decarboxylating), mitochondrial	GLDC	P23378	2731	Mitochondrion {ECO:0000269|PubMed:28244183}.	0	The glycine cleavage system catalyzes the degradation of glycine. The P protein (GLDC) binds the alpha-amino group of glycine through its pyridoxal phosphate cofactor; CO(2) is released and the remaining methylamine moiety is then transferred to the lipoamide cofactor of the H protein (GCSH). {ECO:0000269|PubMed:1993704, ECO:0000269|PubMed:1996985, ECO:0000269|PubMed:28244183}.	Matrix	Metabolism > Amino acid metabolism > Glycine metabolism | Metabolism > Amino acid metabolism > Glycine cleavage system	239, 673, 858	30.5383	30.4	30.4095	30.3895	30.2046	30.0579
NAD-dependent malic enzyme, mitochondrial	ME2	P23368	4200	Mitochondrion matrix.	0	0	Matrix	Metabolism > Carbohydrate metabolism > TCA-associated	82, 84, 175, 347, 361, 543	30.3704	30.4549	30.3419	30.4092	30.1638	30.2252
Ferrochelatase, mitochondrial	FECH	P22830	2235	Mitochondrion inner membrane; Peripheral membrane protein; Matrix side.	0	Catalyzes the ferrous insertion into protoporphyrin IX. {ECO:0000269|PubMed:27599036, ECO:0000269|PubMed:8276824}.	MIM	Metabolism > Metals and cofactors > Heme synthesis and processing | Metabolism > Metals and cofactors > Fe-S-containing proteins	123, 165, 276	30.7032	30.7712	30.8388	30.9023	30.6906	30.6382
Cytochrome b-c1 complex subunit 2, mitochondrial	UQCRC2	P22695	7385	Mitochondrion inner membrane {ECO:0000250|UniProtKB:P07257}; Peripheral membrane protein {ECO:0000250|UniProtKB:P07257}; Matrix side {ECO:0000250|UniProtKB:P07257}.	0	Component of the ubiquinol-cytochrome c oxidoreductase, a multisubunit transmembrane complex that is part of the mitochondrial electron transport chain which drives oxidative phosphorylation. The respiratory chain contains 3 multisubunit complexes succinate dehydrogenase (complex II, CII), ubiquinol-cytochrome c oxidoreductase (cytochrome b-c1 complex, complex III, CIII) and cytochrome c oxidase …	MIM	Protein import, sorting and homeostasis > Protein import and sorting > Preprotein cleavage | OXPHOS > Complex III > CIII subunits | OXPHOS > OXPHOS subunits	55, 71, 207	31.6144	31.6212	31.5239	31.5956	31.2103	31.7675
Heterogeneous nuclear ribonucleoproteins A2/B1	HNRNPA2B1	P22626	3181	Nucleus {ECO:0000269|PubMed:31320558}. Nucleus, nucleoplasm {ECO:0000269|PubMed:17289661}. Cytoplasm {ECO:0000269|PubMed:31320558}. Cytoplasmic granule {ECO:0000269|PubMed:17289661, ECO:0000269|PubMed:24356509}. Secreted, extracellular exosome {ECO:0000269|PubMed:24356509}. Note=Localized in cytoplasmic mRNP granules containing untranslated mRNAs (PubMed:17289661). Component of ribonucleosomes (P…	0	Heterogeneous nuclear ribonucleoprotein (hnRNP) that associates with nascent pre-mRNAs, packaging them into hnRNP particles. The hnRNP particle arrangement on nascent hnRNA is non-random and sequence-dependent and serves to condense and stabilize the transcripts and minimize tangling and knotting. Packaging plays a role in various processes such as transcription, pre-mRNA processing, RNA nuclear …	#N/A	#N/A	174, 234	26.6854	26.4557	26.3257	26.5221	26.7255	26.839
NADPH:adrenodoxin oxidoreductase, mitochondrial	FDXR	P22570	2232	Mitochondrion inner membrane {ECO:0000250|UniProtKB:P48360}; Peripheral membrane protein {ECO:0000305}.	0	Serves as the first electron transfer protein in all the mitochondrial P450 systems including cholesterol side chain cleavage in all steroidogenic tissues, steroid 11-beta hydroxylation in the adrenal cortex, 25-OH-vitamin D3-24 hydroxylation in the kidney, and sterol C-27 hydroxylation in the liver. {ECO:0000250|UniProtKB:P08165}.	Matrix	Metabolism > Lipid metabolism > Cholesterol, bile acid, steroid synthesis | Metabolism > Metals and cofactors > Heme synthesis and processing | Metabolism > Metals and cofactors > Fe-S cluster biosynthesis | Metabolism > Vitamin metabolism > Vitamin D metabolism	438	29.7335	29.6566	29.7077	29.6622	29.0137	28.9608
Methylmalonyl-CoA mutase, mitochondrial	MMUT	P22033	4594	Mitochondrion matrix {ECO:0000269|PubMed:24458}. Mitochondrion {ECO:0000269|PubMed:28943303}. Cytoplasm {ECO:0000269|PubMed:28943303}.	0	Catalyzes the reversible isomerization of methylmalonyl-CoA (MMCoA) (generated from branched-chain amino acid metabolism and degradation of dietary odd chain fatty acids and cholesterol) to succinyl-CoA (3-carboxypropionyl-CoA), a key intermediate of the tricarboxylic acid cycle. {ECO:0000269|PubMed:1346616, ECO:0000269|PubMed:1978672, ECO:0000269|PubMed:21138732, ECO:0000269|PubMed:24458, ECO:00…	Matrix	Metabolism > Carbohydrate metabolism > Propanoate metabolism | Metabolism > Lipid metabolism > Fatty acid oxidation | Metabolism > Vitamin metabolism > Vitamin B12 metabolism	146, 364	28.0155	28.1272	28.0742	28.1818	28.0103	28.0232
2-oxoisovalerate dehydrogenase subunit beta, mitochondrial	BCKDHB	P21953	594	Mitochondrion matrix.	0	The branched-chain alpha-keto dehydrogenase complex catalyzes the overall conversion of alpha-keto acids to acyl-CoA and CO(2). It contains multiple copies of three enzymatic components: branched-chain alpha-keto acid decarboxylase (E1), lipoamide acyltransferase (E2) and lipoamide dehydrogenase (E3).	MIM	Metabolism > Amino acid metabolism > Branched-chain amino acid metabolism | Metabolism > Amino acid metabolism > Branched-chain amino acid dehydrogenase complex	65						23.2183
Succinate dehydrogenase [ubiquinone] iron-sulfur subunit, mitochondrial	SDHB	P21912	6390	Mitochondrion inner membrane; Peripheral membrane protein; Matrix side.	0	Iron-sulfur protein (IP) subunit of succinate dehydrogenase (SDH) that is involved in complex II of the mitochondrial electron transport chain and is responsible for transferring electrons from succinate to ubiquinone (coenzyme Q).	MIM	OXPHOS > Complex II > CII subunits | Metabolism > Carbohydrate metabolism > TCA cycle | Metabolism > Metals and cofactors > Fe-S-containing proteins | OXPHOS > OXPHOS subunits	170	26.1181	26.3391		23.7399	25.9484	25.9943
Cytochrome c oxidase subunit 5A, mitochondrial	COX5A	P20674	9377	Mitochondrion inner membrane {ECO:0000269|PubMed:30030519}; Peripheral membrane protein {ECO:0000269|PubMed:30030519}; Matrix side {ECO:0000269|PubMed:30030519}.	0	Component of the cytochrome c oxidase, the last enzyme in the mitochondrial electron transport chain which drives oxidative phosphorylation. The respiratory chain contains 3 multisubunit complexes succinate dehydrogenase (complex II, CII), ubiquinol-cytochrome c oxidoreductase (cytochrome b-c1 complex, complex III, CIII) and cytochrome c oxidase (complex IV, CIV), that cooperate to transfer elect…	MIM	OXPHOS > Complex IV > CIV subunits | OXPHOS > OXPHOS subunits	59, 80, 123, 125	32.1667	32.4184	32.2232	32.3318	32.2774	32.1799
ATP synthase-coupling factor 6, mitochondrial	ATP5PF	P18859	522	Mitochondrion. Mitochondrion inner membrane.	0	Mitochondrial membrane ATP synthase (F(1)F(0) ATP synthase or Complex V) produces ATP from ADP in the presence of a proton gradient across the membrane which is generated by electron transport complexes of the respiratory chain. F-type ATPases consist of two structural domains, F(1) - containing the extramembraneous catalytic core and F(0) - containing the membrane proton channel, linked together…	MIM	OXPHOS > Complex V > CV subunits | OXPHOS > OXPHOS subunits	67	29.8642	29.9379	29.756	29.7765	29.6286	29.6219
Cytochrome c oxidase subunit 7C, mitochondrial	COX7C	P15954	1350	Mitochondrion inner membrane {ECO:0000269|PubMed:30030519}; Single-pass membrane protein {ECO:0000269|PubMed:30030519}.	34..60; /note="Helical"; /evidence="ECO:0000250|UniProtKB:P00430"	Component of the cytochrome c oxidase, the last enzyme in the mitochondrial electron transport chain which drives oxidative phosphorylation. The respiratory chain contains 3 multisubunit complexes succinate dehydrogenase (complex II, CII), ubiquinol-cytochrome c oxidoreductase (cytochrome b-c1 complex, complex III, CIII) and cytochrome c oxidase (complex IV, CIV), that cooperate to transfer elect…	MIM	OXPHOS > Complex IV > CIV subunits | OXPHOS > OXPHOS subunits	19	30.2028	30.4772	30.4145	30.5046	30.3233	30.3826
Cytochrome b-c1 complex subunit 7	UQCRB	P14927	7381	Mitochondrion inner membrane {ECO:0000250|UniProtKB:P00128}; Peripheral membrane protein {ECO:0000250|UniProtKB:P00128}; Matrix side {ECO:0000250|UniProtKB:P00128}.	0	Component of the ubiquinol-cytochrome c oxidoreductase, a multisubunit transmembrane complex that is part of the mitochondrial electron transport chain which drives oxidative phosphorylation. The respiratory chain contains 3 multisubunit complexes succinate dehydrogenase (complex II, CII), ubiquinol-cytochrome c oxidoreductase (cytochrome b-c1 complex, complex III, CIII) and cytochrome c oxidase …	MIM	OXPHOS > Complex III > CIII subunits | OXPHOS > OXPHOS subunits	56	27.2716	27.6	27.4771	27.4479	27.2057	27.0605
Bifunctional methylenetetrahydrofolate dehydrogenase/cyclohydrolase, mitochondrial;NAD-dependent methylenetetrahydrofolate dehydrogenase;Methenyltetrahydrofolate cyclohydrolase	MTHFD2	P13995	10797	Mitochondrion.	0	Although its dehydrogenase activity is NAD-specific, it can also utilize NADP at a reduced efficiency. {ECO:0000269|PubMed:16100107}.	Matrix	Metabolism > Vitamin metabolism > Folate and 1-C metabolism	84, 170, 304	29.3432	29.0736	28.8332	28.6881	27.7909	28.1108
Electron transfer flavoprotein subunit alpha, mitochondrial	ETFA	P13804	2108	Mitochondrion matrix {ECO:0000305}.	0	Heterodimeric electron transfer flavoprotein that accepts electrons from several mitochondrial dehydrogenases, including acyl-CoA dehydrogenases, glutaryl-CoA and sarcosine dehydrogenase (PubMed:27499296, PubMed:15159392, PubMed:15975918, PubMed:9334218, PubMed:10356313). It transfers the electrons to the main mitochondrial respiratory chain via ETF-ubiquinone oxidoreductase (ETF dehydrogenase) (…	Matrix	Metabolism > Lipid metabolism > Fatty acid oxidation | Metabolism > Amino acid metabolism > Branched-chain amino acid metabolism | Metabolism > Amino acid metabolism > Lysine metabolism | Metabolism > Amino acid metabolism > Glycine metabolism | Metabolism > Vitamin metabolism > Choline and betaine metabolism | Metabolism > Electron carriers > Q-linked reactions, other	149, 235, 313	29.5747	29.6473	29.3959	29.3773	29.5869	29.6031
5-aminolevulinate synthase, non-specific, mitochondrial	ALAS1	P13196	211	Mitochondrion matrix.	0	0	Matrix	Metabolism > Metals and cofactors > Heme synthesis and processing	628	26.8255	26.5156	27.0254	26.0922
Cytochrome c oxidase subunit 4 isoform 1, mitochondrial	COX4I1	P13073	1327	Mitochondrion inner membrane {ECO:0000269|PubMed:30030519}; Single-pass membrane protein {ECO:0000269|PubMed:30030519}.	99..124; /note="Helical"; /evidence="ECO:0000250|UniProtKB:P00423"	Component of the cytochrome c oxidase, the last enzyme in the mitochondrial electron transport chain which drives oxidative phosphorylation. The respiratory chain contains 3 multisubunit complexes succinate dehydrogenase (complex II, CII), ubiquinol-cytochrome c oxidoreductase (cytochrome b-c1 complex, complex III, CIII) and cytochrome c oxidase (complex IV, CIV), that cooperate to transfer elect…	MIM	OXPHOS > Complex IV > CIV subunits | OXPHOS > OXPHOS subunits	38	28.2908	28.4085	27.8324	27.8601	28.0001	28.324
2-oxoisovalerate dehydrogenase subunit alpha, mitochondrial	BCKDHA	P12694	593	Mitochondrion matrix.	0	The branched-chain alpha-keto dehydrogenase complex catalyzes the overall conversion of alpha-keto acids to acyl-CoA and CO(2). It contains multiple copies of three enzymatic components: branched-chain alpha-keto acid decarboxylase (E1), lipoamide acyltransferase (E2) and lipoamide dehydrogenase (E3).	MIM	Metabolism > Amino acid metabolism > Branched-chain amino acid metabolism | Metabolism > Amino acid metabolism > Branched-chain amino acid dehydrogenase complex	331, 345, 413	24.0755	25.0165				23.5819
Pyruvate carboxylase, mitochondrial	PC	P11498	5091	Mitochondrion matrix.	0	Pyruvate carboxylase catalyzes a 2-step reaction, involving the ATP-dependent carboxylation of the covalently attached biotin in the first step and the transfer of the carboxyl group to pyruvate in the second. Catalyzes in a tissue specific manner, the initial reactions of glucose (liver, kidney) and lipid (adipose tissue, liver, brain) synthesis from pyruvate.	Matrix	Metabolism > Carbohydrate metabolism > Gluconeogenesis | Metabolism > Carbohydrate metabolism > TCA-associated | Metabolism > Vitamin metabolism > Biotin utilizing proteins	187, 951	25.1965	25.4528			24.5907	25.3274
Medium-chain specific acyl-CoA dehydrogenase, mitochondrial	ACADM	P11310	34	Mitochondrion matrix {ECO:0000269|PubMed:16020546}.	0	Medium-chain specific acyl-CoA dehydrogenase is one of the acyl-CoA dehydrogenases that catalyze the first step of mitochondrial fatty acid beta-oxidation, an aerobic process breaking down fatty acids into acetyl-CoA and allowing the production of energy from fats (PubMed:1970566, PubMed:8823175, PubMed:21237683, PubMed:2251268). The first step of fatty acid beta-oxidation consists in the removal…	Matrix	Metabolism > Lipid metabolism > Fatty acid oxidation	67, 158, 385, 419	29.7425	29.482	28.4335	28.3938	29.2742	29.1501
Lipoamide acyltransferase component of branched-chain alpha-keto acid dehydrogenase complex, mitochondrial	DBT	P11182	1629	Mitochondrion matrix.	0	The branched-chain alpha-keto dehydrogenase complex catalyzes the overall conversion of alpha-keto acids to acyl-CoA and CO(2). It contains multiple copies of three enzymatic components: branched-chain alpha-keto acid decarboxylase (E1), lipoamide acyltransferase (E2) and lipoamide dehydrogenase (E3). Within this complex, the catalytic function of this enzyme is to accept, and to transfer to coen…	Matrix	Metabolism > Amino acid metabolism > Branched-chain amino acid metabolism | Metabolism > Amino acid metabolism > Branched-chain amino acid dehydrogenase complex	338, 470	29.3977	29.3775	29.3888	29.4681	29.3043	29.3417
Pyruvate dehydrogenase E1 component subunit beta, mitochondrial	PDHB	P11177	5162	Mitochondrion matrix.	0	The pyruvate dehydrogenase complex catalyzes the overall conversion of pyruvate to acetyl-CoA and CO(2), and thereby links the glycolytic pathway to the tricarboxylic cycle. {ECO:0000269|PubMed:17474719, ECO:0000269|PubMed:19081061}.	Matrix	Metabolism > Carbohydrate metabolism > Pyruvate metabolism	63, 67	27.7717	26.9512	27.1419	27.7009	26.7503	26.7883
60 kDa heat shock protein, mitochondrial	HSPD1	P10809	3329	Mitochondrion matrix.	0	Chaperonin implicated in mitochondrial protein import and macromolecular assembly. Together with Hsp10, facilitates the correct folding of imported proteins. May also prevent misfolding and promote the refolding and proper assembly of unfolded polypeptides generated under stress conditions in the mitochondrial matrix (PubMed:1346131, PubMed:11422376). The functional units of these chaperonins con…	Matrix	Protein import, sorting and homeostasis > Protein homeostasis > Chaperones	243, 385, 503	34.9246	34.9917	35.2086	35.2368	34.9765	34.9776
Cytochrome c oxidase subunit 5B, mitochondrial	COX5B	P10606	1329	Mitochondrion inner membrane {ECO:0000269|PubMed:30030519}; Peripheral membrane protein {ECO:0000269|PubMed:30030519}; Matrix side {ECO:0000269|PubMed:30030519}.	0	Component of the cytochrome c oxidase, the last enzyme in the mitochondrial electron transport chain which drives oxidative phosphorylation. The respiratory chain contains 3 multisubunit complexes succinate dehydrogenase (complex II, CII), ubiquinol-cytochrome c oxidoreductase (cytochrome b-c1 complex, complex III, CIII) and cytochrome c oxidase (complex IV, CIV), that cooperate to transfer elect…	MIM	OXPHOS > Complex IV > CIV subunits | OXPHOS > OXPHOS subunits	62	32.8614	32.8463	32.9223	32.8794	32.8465	32.7674
Dihydrolipoyllysine-residue acetyltransferase component of pyruvate dehydrogenase complex, mitochondrial	DLAT	P10515	1737	Mitochondrion matrix.	0	The pyruvate dehydrogenase complex catalyzes the overall conversion of pyruvate to acetyl-CoA and CO(2), and thereby links the glycolytic pathway to the tricarboxylic cycle.	Matrix	Metabolism > Carbohydrate metabolism > Pyruvate metabolism	638	27.3649	27.3906	27.125	27.0697	26.7981	26.9075
Adrenodoxin, mitochondrial	FDX1	P10109	2230	Mitochondrion matrix {ECO:0000269|PubMed:20547883}.	0	Essential for the synthesis of various steroid hormones (PubMed:20547883, PubMed:21636783). Participates in the reduction of mitochondrial cytochrome P450 for steroidogenesis (PubMed:20547883, PubMed:21636783). Transfers electrons from adrenodoxin reductase to CYP11A1, a cytochrome P450 that catalyzes cholesterol side-chain cleavage (PubMed:20547883, PubMed:21636783). Does not form a ternary comp…	Matrix	Metabolism > Lipid metabolism > Cholesterol, bile acid, steroid synthesis | Metabolism > Metals and cofactors > Heme synthesis and processing | Metabolism > Metals and cofactors > Fe-S cluster biosynthesis | Metabolism > Metals and cofactors > Fe-S-containing proteins | Metabolism > Vitamin metabolism > Vitamin D metabolism	142	25.7016	25.7888	26.6244	26.9299	26.1858	26.4856
Glutamine amidotransferase-like class 1 domain-containing protein 3, mitochondrial;Putative glutamine amidotransferase-like class 1 domain-containing protein 3B, mitochondrial	GATD3;GATD3B	P0DPI2	8209	Mitochondrion {ECO:0000305}.	0	0	#N/A	#N/A	55, 206, 250	32.0891	32.1016	31.7382	31.8326	32.0357	32.027
Heat shock 70 kDa protein 1B;Heat shock 70 kDa protein 1A	HSPA1B;HSPA1A	P0DMV9	3303	Cytoplasm {ECO:0000269|PubMed:17289661}. Cytoplasm, cytoskeleton, microtubule organizing center, centrosome {ECO:0000269|PubMed:27137183}. Note=Localized in cytoplasmic mRNP granules containing untranslated mRNAs.	0	Molecular chaperone implicated in a wide variety of cellular processes, including protection of the proteome from stress, folding and transport of newly synthesized polypeptides, activation of proteolysis of misfolded proteins and the formation and dissociation of protein complexes. Plays a pivotal role in the protein quality control system, ensuring the correct folding of proteins, the re-foldin…	#N/A	#N/A	611	27.9366	27.9933	27.7193	27.8093	27.5944	27.6298
CDGSH iron-sulfur domain-containing protein 3, mitochondrial	CISD3	P0C7P0	284106	Mitochondrion {ECO:0000269|PubMed:17376863}.	0	Can transfer its iron-sulfur clusters to the apoferrodoxins FDX1 and FDX2. Contributes to mitochondrial iron homeostasis and in maintaining normal levels of free iron and reactive oxygen species, and thereby contributes to normal mitochondrial function. {ECO:0000269|PubMed:29259115}.	Matrix	Metabolism > Metals and cofactors > Fe-S cluster biosynthesis | Metabolism > Metals and cofactors > Fe-S-containing proteins	108	26.9913	27.1121	26.6992	27.163	26.7822	27.0465
Heterogeneous nuclear ribonucleoprotein A1;Heterogeneous nuclear ribonucleoprotein A1, N-terminally processed;Heterogeneous nuclear ribonucleoprotein A1-like 3	HNRNPA1;HNRNPA1L3	P09651	3178	Nucleus {ECO:0000269|PubMed:17289661, ECO:0000269|PubMed:27694260}. Cytoplasm {ECO:0000269|PubMed:17289661}. Note=Localized in cytoplasmic mRNP granules containing untranslated mRNAs. Shuttles continuously between the nucleus and the cytoplasm along with mRNA. Component of ribonucleosomes (PubMed:17289661). {ECO:0000269|PubMed:17289661, ECO:0000269|PubMed:27694260}.; Cytoplasm {ECO:0000269|PubMed…	0	Involved in the packaging of pre-mRNA into hnRNP particles, transport of poly(A) mRNA from the nucleus to the cytoplasm and may modulate splice site selection (PubMed:17371836). May bind to specific miRNA hairpins (PubMed:28431233). Binds to the IRES and thereby inhibits the translation of the apoptosis protease activating factor APAF1 (PubMed:31498791). {ECO:0000269|PubMed:17371836, ECO:0000269|…	#N/A	#N/A	167	24.2579	24.5343	24.2823	24.3464	23.8453	24.1311
Dihydrolipoyl dehydrogenase, mitochondrial	DLD	P09622	1738	Mitochondrion matrix {ECO:0000305|PubMed:29211711, ECO:0000305|PubMed:3693355}. Nucleus {ECO:0000269|PubMed:29211711}. Cell projection, cilium, flagellum {ECO:0000250|UniProtKB:Q811C4}. Cytoplasmic vesicle, secretory vesicle, acrosome {ECO:0000269|PubMed:15888450}. Note=Mainly localizes in the mitochondrion. A small fraction localizes to the nucleus, where the 2-oxoglutarate dehydrogenase complex…	0	Lipoamide dehydrogenase is a component of the glycine cleavage system as well as an E3 component of three alpha-ketoacid dehydrogenase complexes (pyruvate-, alpha-ketoglutarate-, and branched-chain amino acid-dehydrogenase complex) (PubMed:15712224, PubMed:16442803, PubMed:16770810, PubMed:17404228, PubMed:20160912, PubMed:20385101). The 2-oxoglutarate dehydrogenase complex is mainly active in th…	Matrix	Metabolism > Carbohydrate metabolism > Pyruvate metabolism | Metabolism > Carbohydrate metabolism > TCA cycle | Metabolism > Amino acid metabolism > Branched-chain amino acid metabolism | Metabolism > Amino acid metabolism > Branched-chain amino acid dehydrogenase complex | Metabolism > Amino acid metabolism > Lysine metabolism | Metabolism > Amino acid metabolism > Glycine metabolism | Metabolis…	351, 473	30.6918	30.702	30.5122	30.4698	30.3472	30.302
Large ribosomal subunit protein uL3m	MRPL3	P09001	11222	Mitochondrion {ECO:0000269|PubMed:25278503, ECO:0000269|PubMed:25838379, ECO:0000269|PubMed:28892042}.	0	0	Matrix	Mitochondrial central dogma > Translation > Mitochondrial ribosome	203			24.9007	24.7891	24.4406	23.9019
Vimentin	VIM	P08670	7431	Cytoplasm {ECO:0000269|PubMed:21465480, ECO:0000269|PubMed:29496907}. Cytoplasm, cytoskeleton {ECO:0000269|PubMed:18408015, ECO:0000269|PubMed:29496907}. Nucleus matrix {ECO:0000250|UniProtKB:P31000}. Cell membrane {ECO:0000250|UniProtKB:P20152}.	0	Vimentins are class-III intermediate filaments found in various non-epithelial cells, especially mesenchymal cells. Vimentin is attached to the nucleus, endoplasmic reticulum, and mitochondria, either laterally or terminally. {ECO:0000269|PubMed:21746880}.; Involved with LARP6 in the stabilization of type I collagen mRNAs for CO1A1 and CO1A2. {ECO:0000269|PubMed:21746880}.	#N/A	#N/A	30	23.1337
Cytochrome c1, heme protein, mitochondrial	CYC1	P08574	1537	Mitochondrion inner membrane {ECO:0000250|UniProtKB:P07143}; Single-pass membrane protein {ECO:0000250|UniProtKB:P07143}.	282..315; /note="Helical"; /evidence="ECO:0000269|PubMed:28844695"	Component of the ubiquinol-cytochrome c oxidoreductase, a multisubunit transmembrane complex that is part of the mitochondrial electron transport chain which drives oxidative phosphorylation. The respiratory chain contains 3 multisubunit complexes succinate dehydrogenase (complex II, CII), ubiquinol-cytochrome c oxidoreductase (cytochrome b-c1 complex, complex III, CIII) and cytochrome c oxidase …	MIM	OXPHOS > Complex III > CIII subunits | Metabolism > Metals and cofactors > Heme-containing proteins | Metabolism > Electron carriers > Cytochromes | OXPHOS > OXPHOS subunits	321	28.3406	28.7179	27.9398	28.28	28.7019	28.5719
Pyruvate dehydrogenase E1 component subunit alpha, somatic form, mitochondrial;Pyruvate dehydrogenase E1 component subunit alpha, testis-specific form, mitochondrial	PDHA1;PDHA2	P08559	5160	Mitochondrion matrix.	0	The pyruvate dehydrogenase complex catalyzes the overall conversion of pyruvate to acetyl-CoA and CO(2), and thereby links the glycolytic pathway to the tricarboxylic cycle. {ECO:0000269|PubMed:19081061, ECO:0000269|PubMed:7782287}.	Matrix	Metabolism > Carbohydrate metabolism > Pyruvate metabolism	227, 287	30.9703	31.0465	30.899	30.9204	30.7457	30.7409
Heat shock protein HSP 90-beta;Putative heat shock protein HSP 90-beta 2;Heat shock protein HSP 90-alpha;Putative heat shock protein HSP 90-beta 4;Putative heat shock protein HSP 90-beta-3	HSP90AB1;HSP90AB2P;HSP90AA1;HSP90AB4P;HSP90AB3P	P08238	3326	Cytoplasm {ECO:0000269|PubMed:16580629, ECO:0000269|PubMed:18239673, ECO:0000269|PubMed:24880080, ECO:0000269|PubMed:9482106}. Melanosome {ECO:0000269|PubMed:17081065}. Nucleus {ECO:0000269|PubMed:18239673}. Secreted {ECO:0000269|PubMed:20599762}. Cell membrane {ECO:0000269|PubMed:20599762}. Dynein axonemal particle {ECO:0000250|UniProtKB:Q6AZV1}. Note=Identified by mass spectrometry in melanosom…	0	Molecular chaperone that promotes the maturation, structural maintenance and proper regulation of specific target proteins involved for instance in cell cycle control and signal transduction. Undergoes a functional cycle linked to its ATPase activity. This cycle probably induces conformational changes in the client proteins, thereby causing their activation. Interacts dynamically with various co-…	#N/A	#N/A	56, 276	25.2195		25.3011	24.7728	25.9914	24.647
Fumarate hydratase, mitochondrial	FH	P07954	2271	[Isoform Mitochondrial]: Mitochondrion {ECO:0000269|PubMed:27037871}.; [Isoform Cytoplasmic]: Cytoplasm, cytosol {ECO:0000269|PubMed:20231875, ECO:0000269|PubMed:22509282, ECO:0000269|PubMed:26237645, ECO:0000269|PubMed:27037871}. Nucleus {ECO:0000269|PubMed:20231875, ECO:0000269|PubMed:26237645}. Chromosome {ECO:0000269|PubMed:26237645}. Note=Translocates to the nucleus in response to DNA damage…	0	Catalyzes the reversible stereospecific interconversion of fumarate to L-malate (PubMed:30761759). Experiments in other species have demonstrated that specific isoforms of this protein act in defined pathways and favor one direction over the other (Probable). {ECO:0000269|PubMed:30761759, ECO:0000305}.; [Isoform Mitochondrial]: Catalyzes the hydration of fumarate to L-malate in the tricarboxylic …	Matrix	Metabolism > Carbohydrate metabolism > TCA cycle	54, 270, 491	28.6918	28.671	29.89	29.7198	29.1991	29.258
Glutathione peroxidase 1	GPX1	P07203	2876	Cytoplasm.	0	Protects the hemoglobin in erythrocytes from oxidative breakdown. In platelets, plays a crucial role of glutathione peroxidase in the arachidonic acid metabolism (PubMed:11115402). {ECO:0000269|PubMed:11115402}.	Matrix	Metabolism > Detoxification > ROS and glutathione metabolism | Metabolism > Detoxification > Selenoproteins	98	26.9786	27.1177	27.2791	27.3699	26.7903	26.7356
ATP synthase subunit beta, mitochondrial	ATP5F1B	P06576	506	Mitochondrion inner membrane {ECO:0000250|UniProtKB:P00829}; Peripheral membrane protein {ECO:0000250|UniProtKB:P00829}; Matrix side {ECO:0000250|UniProtKB:P00829}.	0	Mitochondrial membrane ATP synthase (F(1)F(0) ATP synthase or Complex V) produces ATP from ADP in the presence of a proton gradient across the membrane which is generated by electron transport complexes of the respiratory chain. F-type ATPases consist of two structural domains, F(1) - containing the extramembraneous catalytic core, and F(0) - containing the membrane proton channel, linked togethe…	MIM	OXPHOS > Complex V > CV subunits | OXPHOS > OXPHOS subunits	196, 230, 247, 269, 331, 361, 395, 418	33.7658	33.7826	33.7459	33.7421	33.8222	33.7601
Propionyl-CoA carboxylase beta chain, mitochondrial	PCCB	P05166	5096	Mitochondrion matrix {ECO:0000305|PubMed:16023992}.	0	This is one of the 2 subunits of the biotin-dependent propionyl-CoA carboxylase (PCC), a mitochondrial enzyme involved in the catabolism of odd chain fatty acids, branched-chain amino acids isoleucine, threonine, methionine, and valine and other metabolites (PubMed:6765947, PubMed:15890657). Propionyl-CoA carboxylase catalyzes the carboxylation of propionyl-CoA/propanoyl-CoA to D-methylmalonyl-Co…	Matrix	Metabolism > Carbohydrate metabolism > Propanoate metabolism | Metabolism > Lipid metabolism > Fatty acid oxidation	222	26.2013	26.8629	26.2333	26.0639	26.3573	27.0163
ADP/ATP translocase 2;ADP/ATP translocase 2, N-terminally processed	SLC25A5	P05141	292	Mitochondrion inner membrane {ECO:0000250|UniProtKB:P02722}; Multi-pass membrane protein {ECO:0000255}. Membrane {ECO:0000269|PubMed:27641616}; Multi-pass membrane protein {ECO:0000255}. Note=May localize to non-mitochondrial membranes. {ECO:0000269|PubMed:27641616}.	8..37; /note="Helical; Name=1"; /evidence="ECO:0000250|UniProtKB:P02722"; 75..99; /note="Helical; Name=2"; /evidence="ECO:0000250|UniProtKB:P02722"; 110..130; /note="Helical; Name=3"; /evidence="ECO:0000250|UniProtKB:P02722"; 179..199; /note="Helical; Name=4"; /evidence="ECO:0000250|UniProtKB:P02722"; 211..231; /note="Helical; Name=5"; /evidence="ECO:0000250|UniProtKB:P02722"; 274..291; /note="He…	ADP:ATP antiporter that mediates import of ADP into the mitochondrial matrix for ATP synthesis, and export of ATP out to fuel the cell (By similarity). Cycles between the cytoplasmic-open state (c-state) and the matrix-open state (m-state): operates by the alternating access mechanism with a single substrate-binding site intermittently exposed to either the cytosolic (c-state) or matrix (m-state)…	MIM	Metabolism > Nucleotide metabolism > Nucleotide import | Signaling > Calcium homeostasis > Mitochondrial permeability transition pore | Small molecule transport > SLC25A family	81, 251	26.5492	26.9908	27.0876	26.7567	25.9606	26.438
Aldehyde dehydrogenase, mitochondrial	ALDH2	P05091	217	Mitochondrion matrix.	0	0	Matrix	Metabolism > Detoxification > Xenobiotic metabolism	220, 373, 396, 442	28.4564	28.6487	28.8748	29.0641	28.4709	28.5802
Sodium/potassium-transporting ATPase subunit alpha-1	ATP1A1	P05023	476	Basolateral cell membrane {ECO:0000250|UniProtKB:P06685}; Multi-pass membrane protein {ECO:0000255}. Cell membrane, sarcolemma {ECO:0000269|PubMed:7711835}; Multi-pass membrane protein {ECO:0000255}. Cell projection, axon {ECO:0000250|UniProtKB:P06685}. Melanosome {ECO:0000269|PubMed:17081065}. Note=Identified by mass spectrometry in melanosome fractions from stage I to stage IV. {ECO:0000269|Pub…	88..108; /note="Helical"; /evidence="ECO:0000255"; 132..152; /note="Helical"; /evidence="ECO:0000255"; 289..308; /note="Helical"; /evidence="ECO:0000255"; 321..338; /note="Helical"; /evidence="ECO:0000255"; 773..792; /note="Helical"; /evidence="ECO:0000255"; 803..823; /note="Helical"; /evidence="ECO:0000255"; 844..866; /note="Helical"; /evidence="ECO:0000255"; 919..938; /note="Helical"; /evidence…	This is the catalytic component of the active enzyme, which catalyzes the hydrolysis of ATP coupled with the exchange of sodium and potassium ions across the plasma membrane. This action creates the electrochemical gradient of sodium and potassium ions, providing the energy for active transport of various nutrients. {ECO:0000269|PubMed:29499166, ECO:0000269|PubMed:30388404}.	#N/A	#N/A	10			23.534	24.221
Ornithine aminotransferase, mitochondrial;Ornithine aminotransferase, hepatic form;Ornithine aminotransferase, renal form	OAT	P04181	4942	Mitochondrion matrix {ECO:0000269|PubMed:23076989}.	0	0	Matrix	Metabolism > Amino acid metabolism > Proline metabolism	48, 69	27.8887	27.9144	28.3789	28.4732	28.0553	27.8291
Superoxide dismutase [Mn], mitochondrial	SOD2	P04179	6648	Mitochondrion matrix.	0	Destroys superoxide anion radicals which are normally produced within the cells and which are toxic to biological systems. {ECO:0000269|PubMed:10334867}.	Matrix	Metabolism > Detoxification > ROS and glutathione metabolism	58	24.4453	24.049
ATP synthase protein 8	MT-ATP8	P03928	4509	Mitochondrion membrane; Single-pass membrane protein.	8..24; /note="Helical"; /evidence="ECO:0000255"	Mitochondrial membrane ATP synthase (F(1)F(0) ATP synthase or Complex V) produces ATP from ADP in the presence of a proton gradient across the membrane which is generated by electron transport complexes of the respiratory chain. F-type ATPases consist of two structural domains, F(1) - containing the extramembraneous catalytic core and F(0) - containing the membrane proton channel, linked together…	MIM	OXPHOS > Complex V > CV subunits | OXPHOS > OXPHOS subunits	47	30.6717	30.587	30.7935	30.6175	31.4059	31.3053
NADH-ubiquinone oxidoreductase chain 1	MT-ND1	P03886	4535	Mitochondrion inner membrane {ECO:0000250|UniProtKB:P03887}; Multi-pass membrane protein {ECO:0000255}.	2..22; /note="Helical"; /evidence="ECO:0000255"; 68..88; /note="Helical"; /evidence="ECO:0000255"; 100..120; /note="Helical"; /evidence="ECO:0000255"; 146..166; /note="Helical"; /evidence="ECO:0000255"; 171..191; /note="Helical"; /evidence="ECO:0000255"; 231..251; /note="Helical"; /evidence="ECO:0000255"; 253..273; /note="Helical"; /evidence="ECO:0000255"; 294..314; /note="Helical"; /evidence="EC…	Core subunit of the mitochondrial membrane respiratory chain NADH dehydrogenase (Complex I) which catalyzes electron transfer from NADH through the respiratory chain, using ubiquinone as an electron acceptor (PubMed:1959619). Essential for the catalytic activity and assembly of complex I (PubMed:26929434, PubMed:1959619). {ECO:0000269|PubMed:1959619, ECO:0000269|PubMed:26929434}.	MIM	OXPHOS > Complex I > CI subunits | OXPHOS > OXPHOS subunits	43	26.6182	26.3484	25.3559	25.5792	25.8553	26.1467
Aspartate aminotransferase, mitochondrial	GOT2	P00505	2806	Mitochondrion matrix {ECO:0000269|PubMed:9537447}. Cell membrane {ECO:0000269|PubMed:9537447}. Note=Exposure to alcohol promotes translocation to the cell membrane. {ECO:0000269|PubMed:9537447}.	0	Catalyzes the irreversible transamination of the L-tryptophan metabolite L-kynurenine to form kynurenic acid (KA). As a member of the malate-aspartate shuttle, it has a key role in the intracellular NAD(H) redox balance. Is important for metabolite exchange between mitochondria and cytosol, and for amino acid metabolism. Facilitates cellular uptake of long-chain free fatty acids. {ECO:0000269|Pub…	MIM	Metabolism > Carbohydrate metabolism > Malate-aspartate shuttle | Metabolism > Amino acid metabolism > Glutamate metabolism | Metabolism > Amino acid metabolism > Glyoxylate metabolism | Metabolism > Amino acid metabolism > Kynurenine metabolism | Metabolism > Sulfur metabolism	75, 246	31.4044	31.3956	31.3244	31.4317	31.265	31.2123
Glutathione reductase, mitochondrial	GSR	P00390	2936	[Isoform Mitochondrial]: Mitochondrion.; [Isoform Cytoplasmic]: Cytoplasm.	0	Maintains high levels of reduced glutathione in the cytosol.	Matrix	Metabolism > Detoxification > ROS and glutathione metabolism	435				22.8312
Glutamate dehydrogenase 1, mitochondrial	GLUD1	P00367	2746	Mitochondrion {ECO:0000269|PubMed:19448744}. Endoplasmic reticulum {ECO:0000269|PubMed:19448744}. Note=Mostly translocates into the mitochondria, only a small amount of the protein localizes to the endoplasmic reticulum. {ECO:0000269|PubMed:19448744}.	0	Mitochondrial glutamate dehydrogenase that catalyzes the conversion of L-glutamate into alpha-ketoglutarate. Plays a key role in glutamine anaplerosis by producing alpha-ketoglutarate, an important intermediate in the tricarboxylic acid cycle (PubMed:11032875, PubMed:16959573, PubMed:11254391, PubMed:16023112). Plays a role in insulin homeostasis (PubMed:9571255, PubMed:11297618). May be involved…	Matrix	Metabolism > Amino acid metabolism > Glutamate metabolism | Metabolism > Amino acid metabolism > GABA metabolism	152, 193, 367, 464, 512, 528	30.0083	30.0023	29.9748	29.946	29.9626	29.8574
L-lactate dehydrogenase A chain	LDHA	P00338	3939	Cytoplasm.	0	0	#N/A	#N/A	10	27.175	27.0633	26.7556	26.6895	26.429	26.3948
Mitochondrial pyruvate carrier 2	MPC2	O95563	25874	Mitochondrion inner membrane {ECO:0000269|PubMed:22628558}; Multi-pass membrane protein {ECO:0000269|PubMed:22628558}.	41..61; /note="Helical"; /evidence="ECO:0000255"; 73..90; /note="Helical"; /evidence="ECO:0000255"; 96..115; /note="Helical"; /evidence="ECO:0000255"	Mediates the uptake of pyruvate into mitochondria. {ECO:0000269|PubMed:22628558}.	MIM	Metabolism > Carbohydrate metabolism > Gluconeogenesis | Metabolism > Carbohydrate metabolism > Pyruvate metabolism | Metabolism > Carbohydrate metabolism > TCA-associated | Small molecule transport	85	28.3841	28.3912	28.2256	28.0982	28.1183	28.0747
NADH dehydrogenase [ubiquinone] 1 alpha subcomplex subunit 10, mitochondrial	NDUFA10	O95299	4705	Mitochondrion matrix {ECO:0000305|PubMed:12611891}.	0	Accessory subunit of the mitochondrial membrane respiratory chain NADH dehydrogenase (Complex I), that is believed not to be involved in catalysis. Complex I functions in the transfer of electrons from NADH to the respiratory chain. The immediate electron acceptor for the enzyme is believed to be ubiquinone. {ECO:0000269|PubMed:27626371}.	MIM	OXPHOS > Complex I > CI subunits | OXPHOS > OXPHOS subunits	129, 275	26.5963	26.3611	23.7197		26.4016	26.4288
Mitochondrial proton/calcium exchanger protein	LETM1	O95202	3954	Mitochondrion inner membrane {ECO:0000269|PubMed:14706454, ECO:0000269|PubMed:15138253, ECO:0000269|PubMed:18628306, ECO:0000269|PubMed:19797662}; Single-pass membrane protein {ECO:0000269|PubMed:14706454, ECO:0000269|PubMed:15138253, ECO:0000269|PubMed:18628306}.	209..229; /note="Helical"; /evidence="ECO:0000255"	Mitochondrial proton/calcium antiporter that mediates proton-dependent calcium efflux from mitochondrion (PubMed:19797662). Crucial for the maintenance of mitochondrial tubular networks and for the assembly of the supercomplexes of the respiratory chain (PubMed:18628306). Required for the maintenance of the tubular shape and cristae organization (PubMed:18628306). In contrast to SLC8B1/NCLX, does…	MIM	Signaling > Calcium homeostasis > Calcium cycle	141, 422, 598	30.5486	30.4837	30.6998	30.6485	30.6048	30.5996
NADH dehydrogenase [ubiquinone] 1 alpha subcomplex subunit 7	NDUFA7	O95182	4701	Mitochondrion inner membrane {ECO:0000305|PubMed:12611891}; Peripheral membrane protein {ECO:0000305}; Matrix side {ECO:0000305}.	0	Accessory subunit of the mitochondrial membrane respiratory chain NADH dehydrogenase (Complex I), that is believed not to be involved in catalysis. Complex I functions in the transfer of electrons from NADH to the respiratory chain. The immediate electron acceptor for the enzyme is believed to be ubiquinone. {ECO:0000269|PubMed:27626371}.	MIM	OXPHOS > Complex I > CI subunits | OXPHOS > OXPHOS subunits	28	23.4233	23.5855
NADH dehydrogenase [ubiquinone] 1 beta subcomplex subunit 6	NDUFB6	O95139	4712	Mitochondrion inner membrane {ECO:0000305|PubMed:12611891}; Single-pass membrane protein {ECO:0000255}; Matrix side {ECO:0000305}.	68..86; /note="Helical"; /evidence="ECO:0000255"	Accessory subunit of the mitochondrial membrane respiratory chain NADH dehydrogenase (Complex I), that is believed not to be involved in catalysis. Complex I functions in the transfer of electrons from NADH to the respiratory chain. The immediate electron acceptor for the enzyme is believed to be ubiquinone. {ECO:0000269|PubMed:27626371}.	MIM	OXPHOS > Complex I > CI subunits | OXPHOS > OXPHOS subunits	4	28.9846	28.9818	28.5342	28.5792	28.6353	28.4818
Glutaminase kidney isoform, mitochondrial;Glutaminase kidney isoform, mitochondrial 68 kDa chain;Glutaminase kidney isoform, mitochondrial 65 kDa chain	GLS	O94925	2744	[Isoform 1]: Mitochondrion {ECO:0000250|UniProtKB:P13264}. Cytoplasm, cytosol {ECO:0000269|PubMed:22228304}. Note=The 74-kDa cytosolic precursor is translocated into the mitochondria and processed via a 72-kDa intermediate to yield the mature 68- and 65-kDa subunits. {ECO:0000250|UniProtKB:P13264}.; [Isoform 3]: Mitochondrion {ECO:0000269|PubMed:22228304}.; [Glutaminase kidney isoform, mitochondr…	0	Catalyzes the first reaction in the primary pathway for the renal catabolism of glutamine. Plays a role in maintaining acid-base homeostasis. Regulates the levels of the neurotransmitter glutamate, the main excitatory neurotransmitter in the brain (PubMed:30575854, PubMed:30239721, PubMed:30970188). {ECO:0000269|PubMed:30239721, ECO:0000269|PubMed:30575854, ECO:0000269|PubMed:30970188}.; [Isoform…	MIM	Metabolism > Amino acid metabolism > Glutamate metabolism	145, 308	29.2467	29.2	29.3997	29.3249	29.5262	29.5339
ATP-dependent Clp protease ATP-binding subunit clpX-like, mitochondrial	CLPX	O76031	10845	Mitochondrion. Mitochondrion matrix, mitochondrion nucleoid.	0	ATP-dependent specificity component of the Clp protease complex. Hydrolyzes ATP (PubMed:28874591). Targets specific substrates for degradation by the Clp complex (PubMed:11923310, PubMed:22710082). Can perform chaperone functions in the absence of CLPP. Enhances the DNA-binding activity of TFAM and is required for maintaining a normal mitochondrial nucleoid structure (PubMed:22841477). ATP-depend…	Matrix	Protein import, sorting and homeostasis > Protein homeostasis > Proteases	202, 345, 438	29.8743	29.8164	29.8912	29.8429	29.5492	29.6229
A-kinase anchor protein 3	AKAP3	O75969	10566	Cytoplasmic vesicle, secretory vesicle, acrosome {ECO:0000250}. Note=Ribs of the fibrous sheath in the principal piece of the sperm tail. Dorsal margin of the acrosomal segment.	0	May function as a regulator of both motility- and head-associated functions such as capacitation and the acrosome reaction.	#N/A	#N/A	715	26.8034	26.8088	27.0102	27.107	26.6479	26.7383
ATP synthase subunit g, mitochondrial	ATP5MG	O75964	10632	Mitochondrion. Mitochondrion inner membrane.	0	Mitochondrial membrane ATP synthase (F(1)F(0) ATP synthase or Complex V) produces ATP from ADP in the presence of a proton gradient across the membrane which is generated by electron transport complexes of the respiratory chain. F-type ATPases consist of two structural domains, F(1) - containing the extramembraneous catalytic core, and F(0) - containing the membrane proton channel, linked togethe…	MIM	OXPHOS > Complex V > CV subunits | OXPHOS > OXPHOS subunits | Mitochondrial dynamics and surveillance > Cristae formation	22	27.5237	27.439	27.3884	27.2376	27.1548	26.9247
ATP synthase subunit d, mitochondrial	ATP5PD	O75947	10476	Mitochondrion. Mitochondrion inner membrane.	0	Mitochondrial membrane ATP synthase (F(1)F(0) ATP synthase or Complex V) produces ATP from ADP in the presence of a proton gradient across the membrane which is generated by electron transport complexes of the respiratory chain. F-type ATPases consist of two structural domains, F(1) - containing the extramembraneous catalytic core, and F(0) - containing the membrane proton channel, linked togethe…	MIM	OXPHOS > Complex V > CV subunits | OXPHOS > OXPHOS subunits	56, 57, 86	28.1247	28.1185	28.2498	28.1953	27.9823	27.9812
Glutamyl-tRNA(Gln) amidotransferase subunit B, mitochondrial	GATB	O75879	5188	Mitochondrion {ECO:0000255|HAMAP-Rule:MF_03147, ECO:0000269|PubMed:9878253}.	0	Allows the formation of correctly charged Gln-tRNA(Gln) through the transamidation of misacylated Glu-tRNA(Gln) in the mitochondria. The reaction takes place in the presence of glutamine and ATP through an activated gamma-phospho-Glu-tRNA(Gln). {ECO:0000255|HAMAP-Rule:MF_03147, ECO:0000269|PubMed:19805282}.	Matrix	Mitochondrial central dogma > Translation > mt-tRNA synthetases	349	24.3716	23.8398		22.0808
GTPase Era, mitochondrial	ERAL1	O75616	26284	Mitochondrion matrix. Mitochondrion inner membrane; Peripheral membrane protein. Note=Localizes on the matrix side on the mitochondrial inner membrane.	0	Probable GTPase that plays a role in the mitochondrial ribosomal small subunit assembly. Specifically binds the 12S mitochondrial rRNA (12S mt-rRNA) to a 33 nucleotide section delineating the 3' terminal stem-loop region. May act as a chaperone that protects the 12S mt-rRNA on the 28S mitoribosomal subunit during ribosomal small subunit assembly. {ECO:0000269|PubMed:20430825, ECO:0000269|PubMed:2…	Matrix	Mitochondrial central dogma > mtRNA metabolism > mtRNA granules | Mitochondrial central dogma > Translation > Mitochondrial ribosome assembly	226, 366	23.6319	22.8386
Enoyl-CoA delta isomerase 2	ECI2	O75521	10455	[Isoform 1]: Mitochondrion {ECO:0000250|UniProtKB:Q5XIC0}.; [Isoform 2]: Peroxisome matrix {ECO:0000269|PubMed:10419495}.	0	Able to isomerize both 3-cis and 3-trans double bonds into the 2-trans form in a range of enoyl-CoA species. Has a preference for 3-trans substrates. {ECO:0000269|PubMed:10419495}.	Matrix	Metabolism > Lipid metabolism > Fatty acid oxidation	169	28.3382	28.5325	27.6905	27.937	27.9679	28.1036
NADH dehydrogenase [ubiquinone] iron-sulfur protein 3, mitochondrial	NDUFS3	O75489	4722	Mitochondrion inner membrane {ECO:0000269|PubMed:18826940, ECO:0000305|PubMed:12611891, ECO:0000305|PubMed:17209039}; Peripheral membrane protein {ECO:0000305|PubMed:18826940}; Matrix side {ECO:0000269|PubMed:18826940}.	0	Core subunit of the mitochondrial membrane respiratory chain NADH dehydrogenase (Complex I) which catalyzes electron transfer from NADH through the respiratory chain, using ubiquinone as an electron acceptor (PubMed:14729820, PubMed:30140060). Essential for the catalytic activity and assembly of complex I (PubMed:14729820, PubMed:24028823, PubMed:30140060). {ECO:0000269|PubMed:14729820, ECO:00002…	MIM	OXPHOS > Complex I > CI subunits | OXPHOS > OXPHOS subunits	207, 212, 245	28.6052	28.63	28.2642	28.2736	27.9327	28.0694
Mitochondrial-processing peptidase subunit beta	PMPCB	O75439	9512	Mitochondrion matrix {ECO:0000269|PubMed:22354088}.	0	Catalytic subunit of the essential mitochondrial processing protease (MPP), which cleaves the mitochondrial sequence off newly imported precursors proteins (PubMed:29576218) (Probable). Preferentially, cleaves after an arginine at position P2 (By similarity). Required for PINK1 turnover by coupling PINK1 mitochondrial import and cleavage, which results in subsequent PINK1 proteolysis (PubMed:2235…	Matrix	Protein import, sorting and homeostasis > Protein import and sorting > Preprotein cleavage | Protein import, sorting and homeostasis > Protein homeostasis > Proteases	133	22.163	22.4295	27.1393	27.3008	26.7747	27.3516
Citrate synthase, mitochondrial	CS	O75390	1431	Mitochondrion matrix.	0	0	Matrix	Metabolism > Carbohydrate metabolism > TCA cycle	185, 246, 331	31.5553	31.6048	31.5366	31.5535	31.5003	31.5911
NADH dehydrogenase [ubiquinone] iron-sulfur protein 6, mitochondrial	NDUFS6	O75380	4726	Mitochondrion inner membrane {ECO:0000305|PubMed:12611891}; Peripheral membrane protein {ECO:0000305}; Matrix side {ECO:0000305}.	0	Accessory subunit of the mitochondrial membrane respiratory chain NADH dehydrogenase (Complex I), that is believed not to be involved in catalysis. Complex I functions in the transfer of electrons from NADH to the respiratory chain. The immediate electron acceptor for the enzyme is believed to be ubiquinone. {ECO:0000269|PubMed:27626371}.	MIM	OXPHOS > Complex I > CI subunits | OXPHOS > OXPHOS subunits	100, 114		23.8118	27.2284	27.5078	26.7099	27.1733
Nuclear receptor corepressor 1	NCOR1	O75376	9611	Nucleus {ECO:0000255|PROSITE-ProRule:PRU00624}.	0	Mediates transcriptional repression by certain nuclear receptors (PubMed:20812024). Part of a complex which promotes histone deacetylation and the formation of repressive chromatin structures which may impede the access of basal transcription factors. Participates in the transcriptional repressor activity produced by BCL6. Recruited by ZBTB7A to the androgen response elements/ARE on target genes,…	#N/A	#N/A	1617, 1992	23.3462				24.8271	24.8503
Filamin-B	FLNB	O75369	2317	[Isoform 1]: Cytoplasm, cell cortex. Cytoplasm, cytoskeleton. Cytoplasm, cytoskeleton, stress fiber. Cytoplasm, myofibril, sarcomere, Z line. Note=In differentiating myotubes, isoform 1, isoform 2 and isoform 3 are localized diffusely throughout the cytoplasm with regions of enrichment at the longitudinal actin stress fiber. In differentiated tubes, isoform 1 is also detected within the Z-lines.;…	0	Connects cell membrane constituents to the actin cytoskeleton. May promote orthogonal branching of actin filaments and links actin filaments to membrane glycoproteins. Anchors various transmembrane proteins to the actin cytoskeleton. Interaction with FLNA may allow neuroblast migration from the ventricular zone into the cortical plate. Various interactions and localizations of isoforms affect myo…	#N/A	#N/A	1530	24.4237	23.9848
NADH dehydrogenase [ubiquinone] iron-sulfur protein 2, mitochondrial	NDUFS2	O75306	4720	Mitochondrion inner membrane {ECO:0000305|PubMed:12611891, ECO:0000305|PubMed:9585441}; Peripheral membrane protein {ECO:0000250|UniProtKB:Q641Y2}; Matrix side {ECO:0000250|UniProtKB:Q641Y2}.	0	Core subunit of the mitochondrial membrane respiratory chain NADH dehydrogenase (Complex I) which catalyzes electron transfer from NADH through the respiratory chain, using ubiquinone as an electron acceptor (PubMed:30922174, PubMed:22036843). Essential for the catalytic activity of complex I (PubMed:30922174, PubMed:22036843). Essential for the assembly of complex I (By similarity). Redox-sensit…	MIM	OXPHOS > Complex I > CI subunits | Metabolism > Metals and cofactors > Fe-S-containing proteins | OXPHOS > OXPHOS subunits	245	27.354	27.3777	27.243	27.2013	27.2707	26.8706
NADH dehydrogenase [ubiquinone] iron-sulfur protein 7, mitochondrial	NDUFS7	O75251	374291	Mitochondrion inner membrane {ECO:0000305|PubMed:12611891}; Peripheral membrane protein {ECO:0000250|UniProtKB:P42026}; Matrix side {ECO:0000250|UniProtKB:P42026}.	0	Core subunit of the mitochondrial membrane respiratory chain NADH dehydrogenase (Complex I) which catalyzes electron transfer from NADH through the respiratory chain, using ubiquinone as an electron acceptor (PubMed:17275378). Essential for the catalytic activity of complex I (PubMed:17275378). {ECO:0000269|PubMed:17275378}.	MIM	OXPHOS > Complex I > CI subunits | Metabolism > Metals and cofactors > Fe-S-containing proteins | OXPHOS > OXPHOS subunits	62	28.9475	28.8529	28.7881	28.6519	28.637	28.563
Iron-sulfur clusters transporter ABCB7, mitochondrial	ABCB7	O75027	22	Mitochondrion inner membrane {ECO:0000250|UniProtKB:P40416}; Multi-pass membrane protein {ECO:0000250|UniProtKB:P40416}.	141..161; /note="Helical"; /evidence="ECO:0000255|PROSITE-ProRule:PRU00441"; 186..206; /note="Helical"; /evidence="ECO:0000255|PROSITE-ProRule:PRU00441"; 260..280; /note="Helical"; /evidence="ECO:0000255|PROSITE-ProRule:PRU00441"; 291..311; /note="Helical"; /evidence="ECO:0000255|PROSITE-ProRule:PRU00441"; 383..403; /note="Helical"; /evidence="ECO:0000255|PROSITE-ProRule:PRU00441"; 410..430; /not…	Exports glutathione-coordinated iron-sulfur clusters such as [2Fe-2S]-(GS)4 cluster from the mitochondria to the cytosol in an ATP dependent manner allowing the assembly of the cytosolic iron-sulfur (Fe/S) cluster-containing proteins, in turns participates in iron homeostasis (PubMed:33157103, PubMed:17192393, PubMed:10196363). Moreover through a functional complex formed of ABCB7, FECH and ABCB1…	MIM	Metabolism > Metals and cofactors > Heme synthesis and processing | Metabolism > Metals and cofactors > Fe-S cluster biosynthesis | Metabolism > Metals and cofactors > Molybdenum cofactor synthesis and proteins | Small molecule transport > ABC transporters	363, 530, 632	26.9986	27.3169	27.8853	27.7762	27.4172	27.3106
Isocitrate dehydrogenase [NAD] subunit beta, mitochondrial	IDH3B	O43837	3420	Mitochondrion.	0	Plays a structural role to facilitate the assembly and ensure the full activity of the enzyme catalyzing the decarboxylation of isocitrate (ICT) into alpha-ketoglutarate. The heterodimer composed of the alpha (IDH3A) and beta (IDH3B) subunits and the heterodimer composed of the alpha (IDH3A) and gamma (IDH3G) subunits, have considerable basal activity but the full activity of the heterotetramer (…	Matrix	Metabolism > Carbohydrate metabolism > TCA cycle	121, 171, 240, 340, 366	29.3819	29.4241	29.0951	29.1253	28.7946	28.9675
Lipoyl synthase, mitochondrial	LIAS	O43766	11019	Mitochondrion {ECO:0000255|HAMAP-Rule:MF_03123}.	0	Catalyzes the radical-mediated insertion of two sulfur atoms into the C-6 and C-8 positions of the octanoyl moiety bound to the lipoyl domains of lipoate-dependent enzymes, thereby converting the octanoylated domains into lipoylated derivatives. {ECO:0000255|HAMAP-Rule:MF_03123}.	Matrix	Metabolism > Lipid metabolism > Lipoate insertion | Metabolism > Metals and cofactors > Fe-S-containing proteins	161					22.7609
Glutamyl-tRNA(Gln) amidotransferase subunit C, mitochondrial	GATC	O43716	283459	Mitochondrion {ECO:0000255|HAMAP-Rule:MF_03149, ECO:0000269|PubMed:19805282}.	0	Allows the formation of correctly charged Gln-tRNA(Gln) through the transamidation of misacylated Glu-tRNA(Gln) in the mitochondria. The reaction takes place in the presence of glutamine and ATP through an activated gamma-phospho-Glu-tRNA(Gln). {ECO:0000255|HAMAP-Rule:MF_03149, ECO:0000269|PubMed:19805282}.	Matrix	Mitochondrial central dogma > Translation > mt-tRNA synthetases	114	26.8203	27.4049	27.1629	26.996	26.844	26.83
Alpha-actinin-4	ACTN4	O43707	81	Nucleus {ECO:0000269|PubMed:22351778, ECO:0000269|PubMed:9508771}. Cytoplasm {ECO:0000269|PubMed:22351778, ECO:0000269|PubMed:9508771}. Cell junction {ECO:0000250|UniProtKB:P57780}. Cytoplasm, cytoskeleton, stress fiber {ECO:0000269|PubMed:9508771}. Note=Localized in cytoplasmic mRNP granules containing untranslated mRNAs. Nuclear translocation can be induced by the PI3 kinase inhibitor wortmanni…	0	F-actin cross-linking protein which is thought to anchor actin to a variety of intracellular structures. This is a bundling protein (Probable). Probably involved in vesicular trafficking via its association with the CART complex. The CART complex is necessary for efficient transferrin receptor recycling but not for EGFR degradation (PubMed:15772161). Involved in tight junction assembly in epithel…	#N/A	#N/A	700	26.1111	25.8423	25.1975	25.2072	25.8614	25.3104
NADH dehydrogenase [ubiquinone] 1 alpha subcomplex subunit 2	NDUFA2	O43678	4695	Mitochondrion inner membrane {ECO:0000305|PubMed:12611891}; Peripheral membrane protein {ECO:0000305}; Matrix side {ECO:0000305}.	0	Accessory subunit of the mitochondrial membrane respiratory chain NADH dehydrogenase (Complex I), that is believed not to be involved in catalysis. Complex I functions in the transfer of electrons from NADH to the respiratory chain. The immediate electron acceptor for the enzyme is believed to be ubiquinone. {ECO:0000269|PubMed:27626371}.	MIM	OXPHOS > Complex I > CI subunits | OXPHOS > OXPHOS subunits	69	29.7059	29.7291	29.6186	29.8846	29.5645	29.6453
Mitochondrial import inner membrane translocase subunit TIM44	TIMM44	O43615	10469	Mitochondrion inner membrane {ECO:0000269|PubMed:10339406}; Peripheral membrane protein {ECO:0000269|PubMed:10339406}; Matrix side {ECO:0000269|PubMed:10339406}. Mitochondrion matrix {ECO:0000269|PubMed:10339406}.	0	Essential component of the PAM complex, a complex required for the translocation of transit peptide-containing proteins from the inner membrane into the mitochondrial matrix in an ATP-dependent manner (By similarity). Recruits mitochondrial HSP70 to drive protein translocation into the matrix using ATP as an energy source (By similarity). {ECO:0000250|UniProtKB:O35857, ECO:0000250|UniProtKB:Q0185…	MIM	Protein import, sorting and homeostasis > Protein import and sorting > Import motor	201, 265, 435	29.3931	29.6557	29.5134	29.6317	29.4557	29.4884
Small ribosomal subunit protein uS12m	MRPS12	O15235	6183	Mitochondrion {ECO:0000269|PubMed:25838379}.	0	0	Matrix	Mitochondrial central dogma > Translation > Mitochondrial ribosome	130			22.5631		24.6168	24.549
Mitochondrial ribonuclease P catalytic subunit	PRORP	O15091	9692	Mitochondrion {ECO:0000269|PubMed:18984158}.	0	Catalytic ribonuclease component of mitochondrial ribonuclease P, a complex composed of TRMT10C/MRPP1, HSD17B10/MRPP2 and PRORP/MRPP3, which cleaves tRNA molecules in their 5'-ends (PubMed:18984158, PubMed:25953853). The presence of TRMT10C/MRPP1, HSD17B10/MRPP2 is required to catalyze tRNA molecules in their 5'-ends (PubMed:25953853). {ECO:0000269|PubMed:18984158, ECO:0000269|PubMed:25953853}.	Matrix	Mitochondrial central dogma > mtRNA metabolism > mtRNA granules | Mitochondrial central dogma > mtRNA metabolism > Polycistronic mtRNA processing	79, 213, 383	26.7721	26.5536	25.7871	25.9078	26.5829	26.5757
Branched-chain alpha-ketoacid dehydrogenase kinase	BCKDK	O14874	10295	Mitochondrion matrix. Mitochondrion {ECO:0000269|PubMed:24449431}.	0	Catalyzes the phosphorylation and inactivation of the branched-chain alpha-ketoacid dehydrogenase complex, the key regulatory enzyme of the valine, leucine and isoleucine catabolic pathways. Key enzyme that regulate the activity state of the BCKD complex. {ECO:0000269|PubMed:24449431}.	Matrix	Metabolism > Amino acid metabolism > Branched-chain amino acid metabolism | Metabolism > Amino acid metabolism > Branched-chain amino acid dehydrogenase complex	54, 93, 188, 271, 293	27.9871	28.0236	28.1224	28.0814	28.2789	28.2797
Programmed cell death protein 5	PDCD5	O14737	9141	0	0	May function in the process of apoptosis.	#N/A	#N/A	80	26.0393	25.7806	23.8052			23.4381
Acyl carrier protein, mitochondrial	NDUFAB1	O14561	4706	Mitochondrion {ECO:0000269|PubMed:12611891, ECO:0000269|PubMed:28892042}.	0	Carrier of the growing fatty acid chain in fatty acid biosynthesis (By similarity). Accessory and non-catalytic subunit of the mitochondrial membrane respiratory chain NADH dehydrogenase (Complex I), which functions in the transfer of electrons from NADH to the respiratory chain (PubMed:27626371). {ECO:0000250|UniProtKB:P52505, ECO:0000269|PubMed:27626371}.	MIM	OXPHOS > Complex I > CI subunits | Metabolism > Lipid metabolism > Type II fatty acid synthesis | Metabolism > Metals and cofactors > Fe-S cluster biosynthesis | OXPHOS > OXPHOS subunits	90, 147	31.6164	31.597	30.7818	30.8424	31.6621	31.641
Nucleoside diphosphate kinase, mitochondrial	NME4	O00746	4833	Mitochondrion intermembrane space {ECO:0000269|PubMed:18635542}; Peripheral membrane protein. Mitochondrion matrix {ECO:0000305|PubMed:18635542}. Note=Predominantly localized in the mitochondrion intermembrane space (PubMed:18635542). Colocalizes with OPA1 in mitochondria (PubMed:24970086). {ECO:0000269|PubMed:18635542, ECO:0000269|PubMed:24970086}.	0	Major role in the synthesis of nucleoside triphosphates other than ATP. The ATP gamma phosphate is transferred to the NDP beta phosphate via a ping-pong mechanism, using a phosphorylated active-site intermediate. Through the catalyzed exchange of gamma-phosphate between di- and triphosphonucleosides participates in regulation of intracellular nucleotide homeostasis (PubMed:10799505). Binds to ani…	MIM	Metabolism > Nucleotide metabolism > Nucleotide synthesis and processing	94	26.0843	25.4947	25.7702	25.7582	25.0739	24.5783
DNA-directed RNA polymerase, mitochondrial	POLRMT	O00411	5442	Mitochondrion {ECO:0000269|PubMed:23283301, ECO:0000269|PubMed:29445193}.	0	DNA-dependent RNA polymerase catalyzes the transcription of mitochondrial DNA into RNA using the four ribonucleoside triphosphates as substrates (PubMed:21278163). Component of the mitochondrial transcription initiation complex, composed at least of TFB2M, TFAM and POLRMT that is required for basal transcription of mitochondrial DNA (PubMed:29149603). In this complex, TFAM recruits POLRMT to a sp…	Matrix	Mitochondrial central dogma > mtDNA maintenance > mtDNA replication | Mitochondrial central dogma > mtDNA maintenance > mtDNA nucleoid | Mitochondrial central dogma > mtRNA metabolism > Transcription	807	25.2975	25.6385	25.0879	25.6263	25.2271	25.0794
Importin-5	IPO5	O00410	3843	Cytoplasm. Nucleus. Nucleus, nucleolus. Note=Nucleus; nuclear rim. Found particularly in the nuclear rim and nucleolus.	0	Functions in nuclear protein import as nuclear transport receptor. Serves as receptor for nuclear localization signals (NLS) in cargo substrates. Is thought to mediate docking of the importin/substrate complex to the nuclear pore complex (NPC) through binding to nucleoporin and the complex is subsequently translocated through the pore by an energy requiring, Ran-dependent mechanism. At the nucleo…	#N/A	#N/A	12, 78				20.3641	25.1969	26.5222
Pyruvate dehydrogenase protein X component, mitochondrial	PDHX	O00330	8050	Mitochondrion matrix.	0	Required for anchoring dihydrolipoamide dehydrogenase (E3) to the dihydrolipoamide transacetylase (E2) core of the pyruvate dehydrogenase complexes of eukaryotes. This specific binding is essential for a functional PDH complex.	Matrix	Metabolism > Carbohydrate metabolism > Pyruvate metabolism	255	26.9116	27.2516	26.4815	26.0556	26.9589	26.8492
NADH dehydrogenase [ubiquinone] iron-sulfur protein 8, mitochondrial	NDUFS8	O00217	4728	Mitochondrion inner membrane {ECO:0000305|PubMed:12611891, ECO:0000305|PubMed:9666055}; Peripheral membrane protein {ECO:0000250|UniProtKB:P42028}; Matrix side {ECO:0000250|UniProtKB:P42028}.	0	Core subunit of the mitochondrial membrane respiratory chain NADH dehydrogenase (Complex I) which catalyzes electron transfer from NADH through the respiratory chain, using ubiquinone as an electron acceptor (PubMed:22499348). Essential for the catalytic activity and assembly of complex I (PubMed:22499348). {ECO:0000269|PubMed:22499348}.	MIM	OXPHOS > Complex I > CI subunits | Metabolism > Metals and cofactors > Fe-S-containing proteins | OXPHOS > OXPHOS subunits	38, 84	25.2447	25.8436	25.3023	25.7435	24.5901	24.8627
Acyl-coenzyme A diphosphatase NUDT19	NUDT19	A8MXV4	390916	Peroxisome {ECO:0000250}.	0	Coenzyme A diphosphatase that mediates the hydrolysis of a wide range of CoA esters, including choloyl-CoA and branched-chain fatty-acyl-CoA esters. At low substrate concentrations medium and long-chain fatty-acyl-CoA esters are the primary substrates (By similarity). {ECO:0000250}.	Matrix	Metabolism > Metals and cofactors > Coenzyme A metabolism	228, 237	23.486	24.8415				22.1451
12S rRNA N4-methylcytidine (m4C) methyltransferase	METTL15	A6NJ78	196074	Mitochondrion matrix {ECO:0000269|PubMed:31665743}.	0	N4-methylcytidine (m4C) methyltransferase responsible for the methylation of position C839 in mitochondrial 12S rRNA (PubMed:31665743). Involved in the stabilization of 12S rRNA folding, therefore facilitating the assembly of the mitochondrial small ribosomal subunits (PubMed:31665743). {ECO:0000269|PubMed:31665743}.	Matrix	Mitochondrial central dogma > mtRNA metabolism > mt-rRNA modifications	201, 300	23.0016	22.9429	24.4885	24.5993	23.9596	23.4704
von Willebrand factor A domain-containing protein 8	VWA8	A3KMH1	23078	[Isoform 1]: Mitochondrion {ECO:0000269|PubMed:30204880}.; [Isoform 2]: Mitochondrion {ECO:0000269|PubMed:30204880}. Peroxisome {ECO:0000269|PubMed:30204880}. Note=Localizes to peroxisomes in a PEX7-dependent manner. {ECO:0000269|PubMed:30204880}.	0	Exhibits ATPase activity in vitro. {ECO:0000250|UniProtKB:Q8CC88}.	Matrix	0	755, 1597	23.5585	23.8853	24.3508	24.7948

## Sheet: ICAX (LDBP and HDBP)
Uniprot Reference							MitoCarta Reference			MTS-APEX2 (Log2 intensity), ICAX
Protein name	Gene name	Uniprot number	Gene ID	Subcellular Localization (uniprot)	Transmembrane (Uniprot)	Functions (Uniprot)	MitoCarta3.0_SubMitoLocalization	MitoCarta3.0_MitoPathways	LDBP-, HDBP-modified Y sites	Rep-1 (LDBP)	Rep-1 (HDBP)	Rep-2 (LDBP)	Rep-2 (HDBP)	Rep-3 (LDBP)	Rep-3 (HDBP)
von Willebrand factor A domain-containing protein 8	VWA8	A3KMH1	23078	[Isoform 1]: Mitochondrion {ECO:0000269|PubMed:30204880}.; [Isoform 2]: Mitochondrion {ECO:0000269|PubMed:30204880}. Peroxisome {ECO:0000269|PubMed:30204880}. Note=Localizes to peroxisomes in a PEX7-dependent manner. {ECO:0000269|PubMed:30204880}.	0	Exhibits ATPase activity in vitro. {ECO:0000250|UniProtKB:Q8CC88}.	Matrix	0	741, 1402, 1440, 1597	24.3898	24.6313	24.7243	24.2242	24.5589	24.5983
12S rRNA N4-methylcytidine (m4C) methyltransferase	METTL15	A6NJ78	196074	Mitochondrion matrix {ECO:0000269|PubMed:31665743}.	0	N4-methylcytidine (m4C) methyltransferase responsible for the methylation of position C839 in mitochondrial 12S rRNA (PubMed:31665743). Involved in the stabilization of 12S rRNA folding, therefore facilitating the assembly of the mitochondrial small ribosomal subunits (PubMed:31665743). {ECO:0000269|PubMed:31665743}.	Matrix	Mitochondrial central dogma > mtRNA metabolism > mt-rRNA modifications	201, 268, 300	25.3203	26.3755	25.8427	26.6322	24.153	24.6117
Acyl-coenzyme A diphosphatase NUDT19	NUDT19	A8MXV4	390916	Peroxisome {ECO:0000250}.	0	Coenzyme A diphosphatase that mediates the hydrolysis of a wide range of CoA esters, including choloyl-CoA and branched-chain fatty-acyl-CoA esters. At low substrate concentrations medium and long-chain fatty-acyl-CoA esters are the primary substrates (By similarity). {ECO:0000250}.	Matrix	Metabolism > Metals and cofactors > Coenzyme A metabolism	228, 237	24.3202	24.4359	20.968			22.1443
NADH dehydrogenase [ubiquinone] iron-sulfur protein 8, mitochondrial	NDUFS8	O00217	4728	Mitochondrion inner membrane {ECO:0000305|PubMed:12611891, ECO:0000305|PubMed:9666055}; Peripheral membrane protein {ECO:0000250|UniProtKB:P42028}; Matrix side {ECO:0000250|UniProtKB:P42028}.	0	Core subunit of the mitochondrial membrane respiratory chain NADH dehydrogenase (Complex I) which catalyzes electron transfer from NADH through the respiratory chain, using ubiquinone as an electron acceptor (PubMed:22499348). Essential for the catalytic activity and assembly of complex I (PubMed:22499348). {ECO:0000269|PubMed:22499348}.	MIM	OXPHOS > Complex I > CI subunits | Metabolism > Metals and cofactors > Fe-S-containing proteins | OXPHOS > OXPHOS subunits	84		23.5013	25.5133	24.9481		23.4239
Pyruvate dehydrogenase protein X component, mitochondrial	PDHX	O00330	8050	Mitochondrion matrix.	0	Required for anchoring dihydrolipoamide dehydrogenase (E3) to the dihydrolipoamide transacetylase (E2) core of the pyruvate dehydrogenase complexes of eukaryotes. This specific binding is essential for a functional PDH complex.	Matrix	Metabolism > Carbohydrate metabolism > Pyruvate metabolism	255	26.2413	26.4576	26.4751	26.3214	25.8197	25.9021
DNA-directed RNA polymerase, mitochondrial	POLRMT	O00411	5442	Mitochondrion {ECO:0000269|PubMed:23283301, ECO:0000269|PubMed:29445193}.	0	DNA-dependent RNA polymerase catalyzes the transcription of mitochondrial DNA into RNA using the four ribonucleoside triphosphates as substrates (PubMed:21278163). Component of the mitochondrial transcription initiation complex, composed at least of TFB2M, TFAM and POLRMT that is required for basal transcription of mitochondrial DNA (PubMed:29149603). In this complex, TFAM recruits POLRMT to a sp…	Matrix	Mitochondrial central dogma > mtDNA maintenance > mtDNA replication | Mitochondrial central dogma > mtDNA maintenance > mtDNA nucleoid | Mitochondrial central dogma > mtRNA metabolism > Transcription	1100	22.8093		24.376	23.6196
Nucleoside diphosphate kinase, mitochondrial	NME4	O00746	4833	Mitochondrion intermembrane space {ECO:0000269|PubMed:18635542}; Peripheral membrane protein. Mitochondrion matrix {ECO:0000305|PubMed:18635542}. Note=Predominantly localized in the mitochondrion intermembrane space (PubMed:18635542). Colocalizes with OPA1 in mitochondria (PubMed:24970086). {ECO:0000269|PubMed:18635542, ECO:0000269|PubMed:24970086}.	0	Major role in the synthesis of nucleoside triphosphates other than ATP. The ATP gamma phosphate is transferred to the NDP beta phosphate via a ping-pong mechanism, using a phosphorylated active-site intermediate. Through the catalyzed exchange of gamma-phosphate between di- and triphosphonucleosides participates in regulation of intracellular nucleotide homeostasis (PubMed:10799505). Binds to ani…	MIM	Metabolism > Nucleotide metabolism > Nucleotide synthesis and processing	94	25.1487	25.6013	25.619	25.4809	25.2681	25.4552
Cytochrome c oxidase subunit 7A-related protein, mitochondrial	COX7A2L	O14548	9167	Mitochondrion inner membrane {ECO:0000250}.	0	Involved in the regulation of oxidative phosphorylation and energy metabolism (By similarity). Necessary for the assembly of mitochondrial respiratory supercomplex (By similarity). {ECO:0000250|UniProtKB:Q61387}.	MIM	OXPHOS > Complex IV > CIV subunits | OXPHOS > OXPHOS subunits | OXPHOS > OXPHOS assembly factors | OXPHOS > Respirasome assembly	76			21.8792
Acyl carrier protein, mitochondrial	NDUFAB1	O14561	4706	Mitochondrion {ECO:0000269|PubMed:12611891, ECO:0000269|PubMed:28892042}.	0	Carrier of the growing fatty acid chain in fatty acid biosynthesis (By similarity). Accessory and non-catalytic subunit of the mitochondrial membrane respiratory chain NADH dehydrogenase (Complex I), which functions in the transfer of electrons from NADH to the respiratory chain (PubMed:27626371). {ECO:0000250|UniProtKB:P52505, ECO:0000269|PubMed:27626371}.	MIM	OXPHOS > Complex I > CI subunits | Metabolism > Lipid metabolism > Type II fatty acid synthesis | Metabolism > Metals and cofactors > Fe-S cluster biosynthesis | OXPHOS > OXPHOS subunits	90, 147	30.8673	30.9638	30.9201	30.8766	30.4188	30.6044
Branched-chain alpha-ketoacid dehydrogenase kinase	BCKDK	O14874	10295	Mitochondrion matrix. Mitochondrion {ECO:0000269|PubMed:24449431}.	0	Catalyzes the phosphorylation and inactivation of the branched-chain alpha-ketoacid dehydrogenase complex, the key regulatory enzyme of the valine, leucine and isoleucine catabolic pathways. Key enzyme that regulate the activity state of the BCKD complex. {ECO:0000269|PubMed:24449431}.	Matrix	Metabolism > Amino acid metabolism > Branched-chain amino acid metabolism | Metabolism > Amino acid metabolism > Branched-chain amino acid dehydrogenase complex	54, 93, 188, 271, 293	27.1617	27.3687	27.4375	27.1543	28.1411	28.163
Mitochondrial ribonuclease P catalytic subunit	PRORP	O15091	9692	Mitochondrion {ECO:0000269|PubMed:18984158}.	0	Catalytic ribonuclease component of mitochondrial ribonuclease P, a complex composed of TRMT10C/MRPP1, HSD17B10/MRPP2 and PRORP/MRPP3, which cleaves tRNA molecules in their 5'-ends (PubMed:18984158, PubMed:25953853). The presence of TRMT10C/MRPP1, HSD17B10/MRPP2 is required to catalyze tRNA molecules in their 5'-ends (PubMed:25953853). {ECO:0000269|PubMed:18984158, ECO:0000269|PubMed:25953853}.	Matrix	Mitochondrial central dogma > mtRNA metabolism > mtRNA granules | Mitochondrial central dogma > mtRNA metabolism > Polycistronic mtRNA processing	79, 383	24.7692	26.2253	25.8522	26.3039	24.3702	24.1537
Branched-chain-amino-acid aminotransferase, mitochondrial	BCAT2	O15382	587	[Isoform A]: Mitochondrion.; [Isoform B]: Cytoplasm.	0	Catalyzes the first reaction in the catabolism of the essential branched chain amino acids leucine, isoleucine, and valine (PubMed:25653144). May also function as a transporter of branched chain alpha-keto acids. {ECO:0000269|PubMed:25653144}.	Matrix	Metabolism > Amino acid metabolism > Branched-chain amino acid metabolism	228					21.6945
Mitochondrial import inner membrane translocase subunit TIM44	TIMM44	O43615	10469	Mitochondrion inner membrane {ECO:0000269|PubMed:10339406}; Peripheral membrane protein {ECO:0000269|PubMed:10339406}; Matrix side {ECO:0000269|PubMed:10339406}. Mitochondrion matrix {ECO:0000269|PubMed:10339406}.	0	Essential component of the PAM complex, a complex required for the translocation of transit peptide-containing proteins from the inner membrane into the mitochondrial matrix in an ATP-dependent manner (By similarity). Recruits mitochondrial HSP70 to drive protein translocation into the matrix using ATP as an energy source (By similarity). {ECO:0000250|UniProtKB:O35857, ECO:0000250|UniProtKB:Q0185…	MIM	Protein import, sorting and homeostasis > Protein import and sorting > Import motor	201, 265, 435	28.9369	29.2663	29.1115	29.1087	29.1911	29.3996
NADH dehydrogenase [ubiquinone] 1 alpha subcomplex subunit 2	NDUFA2	O43678	4695	Mitochondrion inner membrane {ECO:0000305|PubMed:12611891}; Peripheral membrane protein {ECO:0000305}; Matrix side {ECO:0000305}.	0	Accessory subunit of the mitochondrial membrane respiratory chain NADH dehydrogenase (Complex I), that is believed not to be involved in catalysis. Complex I functions in the transfer of electrons from NADH to the respiratory chain. The immediate electron acceptor for the enzyme is believed to be ubiquinone. {ECO:0000269|PubMed:27626371}.	MIM	OXPHOS > Complex I > CI subunits | OXPHOS > OXPHOS subunits	69	29.1428	29.2167	29.2407	29.2095	28.8695	29.0367
Alpha-actinin-4	ACTN4	O43707	81	Nucleus {ECO:0000269|PubMed:22351778, ECO:0000269|PubMed:9508771}. Cytoplasm {ECO:0000269|PubMed:22351778, ECO:0000269|PubMed:9508771}. Cell junction {ECO:0000250|UniProtKB:P57780}. Cytoplasm, cytoskeleton, stress fiber {ECO:0000269|PubMed:9508771}. Note=Localized in cytoplasmic mRNP granules containing untranslated mRNAs. Nuclear translocation can be induced by the PI3 kinase inhibitor wortmanni…	0	F-actin cross-linking protein which is thought to anchor actin to a variety of intracellular structures. This is a bundling protein (Probable). Probably involved in vesicular trafficking via its association with the CART complex. The CART complex is necessary for efficient transferrin receptor recycling but not for EGFR degradation (PubMed:15772161). Involved in tight junction assembly in epithel…	#N/A	#N/A	700	22.1679		21.9189		23.6529	23.2693
Glutamyl-tRNA(Gln) amidotransferase subunit C, mitochondrial	GATC	O43716	283459	Mitochondrion {ECO:0000255|HAMAP-Rule:MF_03149, ECO:0000269|PubMed:19805282}.	0	Allows the formation of correctly charged Gln-tRNA(Gln) through the transamidation of misacylated Glu-tRNA(Gln) in the mitochondria. The reaction takes place in the presence of glutamine and ATP through an activated gamma-phospho-Glu-tRNA(Gln). {ECO:0000255|HAMAP-Rule:MF_03149, ECO:0000269|PubMed:19805282}.	Matrix	Mitochondrial central dogma > Translation > mt-tRNA synthetases	114	27.0325	27.1359	27.0324	26.8283	26.664	26.7844
Isocitrate dehydrogenase [NAD] subunit beta, mitochondrial	IDH3B	O43837	3420	Mitochondrion.	0	Plays a structural role to facilitate the assembly and ensure the full activity of the enzyme catalyzing the decarboxylation of isocitrate (ICT) into alpha-ketoglutarate. The heterodimer composed of the alpha (IDH3A) and beta (IDH3B) subunits and the heterodimer composed of the alpha (IDH3A) and gamma (IDH3G) subunits, have considerable basal activity but the full activity of the heterotetramer (…	Matrix	Metabolism > Carbohydrate metabolism > TCA cycle	121, 240, 340, 366	29.1786	29.4916	29.318	29.2043	29.1672	29.2228
Iron-sulfur clusters transporter ABCB7, mitochondrial	ABCB7	O75027	22	Mitochondrion inner membrane {ECO:0000250|UniProtKB:P40416}; Multi-pass membrane protein {ECO:0000250|UniProtKB:P40416}.	141..161; /note="Helical"; /evidence="ECO:0000255|PROSITE-ProRule:PRU00441"; 186..206; /note="Helical"; /evidence="ECO:0000255|PROSITE-ProRule:PRU00441"; 260..280; /note="Helical"; /evidence="ECO:0000255|PROSITE-ProRule:PRU00441"; 291..311; /note="Helical"; /evidence="ECO:0000255|PROSITE-ProRule:PRU00441"; 383..403; /note="Helical"; /evidence="ECO:0000255|PROSITE-ProRule:PRU00441"; 410..430; /not…	Exports glutathione-coordinated iron-sulfur clusters such as [2Fe-2S]-(GS)4 cluster from the mitochondria to the cytosol in an ATP dependent manner allowing the assembly of the cytosolic iron-sulfur (Fe/S) cluster-containing proteins, in turns participates in iron homeostasis (PubMed:33157103, PubMed:17192393, PubMed:10196363). Moreover through a functional complex formed of ABCB7, FECH and ABCB1…	MIM	Metabolism > Metals and cofactors > Heme synthesis and processing | Metabolism > Metals and cofactors > Fe-S cluster biosynthesis | Metabolism > Metals and cofactors > Molybdenum cofactor synthesis and proteins | Small molecule transport > ABC transporters	363, 530, 632	26.4694	26.4577	26.7264	26.3824	26.5754	26.7296
NADH dehydrogenase [ubiquinone] iron-sulfur protein 7, mitochondrial	NDUFS7	O75251	374291	Mitochondrion inner membrane {ECO:0000305|PubMed:12611891}; Peripheral membrane protein {ECO:0000250|UniProtKB:P42026}; Matrix side {ECO:0000250|UniProtKB:P42026}.	0	Core subunit of the mitochondrial membrane respiratory chain NADH dehydrogenase (Complex I) which catalyzes electron transfer from NADH through the respiratory chain, using ubiquinone as an electron acceptor (PubMed:17275378). Essential for the catalytic activity of complex I (PubMed:17275378). {ECO:0000269|PubMed:17275378}.	MIM	OXPHOS > Complex I > CI subunits | Metabolism > Metals and cofactors > Fe-S-containing proteins | OXPHOS > OXPHOS subunits	62	27.4713	27.5931	27.6825	27.4805	27.3321	27.3839
NADH dehydrogenase [ubiquinone] iron-sulfur protein 2, mitochondrial	NDUFS2	O75306	4720	Mitochondrion inner membrane {ECO:0000305|PubMed:12611891, ECO:0000305|PubMed:9585441}; Peripheral membrane protein {ECO:0000250|UniProtKB:Q641Y2}; Matrix side {ECO:0000250|UniProtKB:Q641Y2}.	0	Core subunit of the mitochondrial membrane respiratory chain NADH dehydrogenase (Complex I) which catalyzes electron transfer from NADH through the respiratory chain, using ubiquinone as an electron acceptor (PubMed:30922174, PubMed:22036843). Essential for the catalytic activity of complex I (PubMed:30922174, PubMed:22036843). Essential for the assembly of complex I (By similarity). Redox-sensit…	MIM	OXPHOS > Complex I > CI subunits | Metabolism > Metals and cofactors > Fe-S-containing proteins | OXPHOS > OXPHOS subunits	245	25.9979	25.8295	25.8958	25.8415	25.3775	25.8214
NADH dehydrogenase [ubiquinone] iron-sulfur protein 6, mitochondrial	NDUFS6	O75380	4726	Mitochondrion inner membrane {ECO:0000305|PubMed:12611891}; Peripheral membrane protein {ECO:0000305}; Matrix side {ECO:0000305}.	0	Accessory subunit of the mitochondrial membrane respiratory chain NADH dehydrogenase (Complex I), that is believed not to be involved in catalysis. Complex I functions in the transfer of electrons from NADH to the respiratory chain. The immediate electron acceptor for the enzyme is believed to be ubiquinone. {ECO:0000269|PubMed:27626371}.	MIM	OXPHOS > Complex I > CI subunits | OXPHOS > OXPHOS subunits	100, 114	27.1669	26.8916	27.0604	26.6133	27.3576	27.6228
Citrate synthase, mitochondrial	CS	O75390	1431	Mitochondrion matrix.	0	0	Matrix	Metabolism > Carbohydrate metabolism > TCA cycle	185, 331, 381	30.2964	30.2905	30.3395	30.1953	29.9532	30.2023
Large ribosomal subunit protein bL33m	MRPL33	O75394	9553	Mitochondrion {ECO:0000269|PubMed:25278503, ECO:0000269|PubMed:25838379, ECO:0000269|PubMed:28892042}.	0	0	Matrix	Mitochondrial central dogma > Translation > Mitochondrial ribosome	46	23.6757	23.7261			24.5228	24.5302
Mitochondrial-processing peptidase subunit beta	PMPCB	O75439	9512	Mitochondrion matrix {ECO:0000269|PubMed:22354088}.	0	Catalytic subunit of the essential mitochondrial processing protease (MPP), which cleaves the mitochondrial sequence off newly imported precursors proteins (PubMed:29576218) (Probable). Preferentially, cleaves after an arginine at position P2 (By similarity). Required for PINK1 turnover by coupling PINK1 mitochondrial import and cleavage, which results in subsequent PINK1 proteolysis (PubMed:2235…	Matrix	Protein import, sorting and homeostasis > Protein import and sorting > Preprotein cleavage | Protein import, sorting and homeostasis > Protein homeostasis > Proteases	133, 196, 202	23.2072	22.8458	24.7529	24.871	22.1285	23.5399
NADH dehydrogenase [ubiquinone] iron-sulfur protein 3, mitochondrial	NDUFS3	O75489	4722	Mitochondrion inner membrane {ECO:0000269|PubMed:18826940, ECO:0000305|PubMed:12611891, ECO:0000305|PubMed:17209039}; Peripheral membrane protein {ECO:0000305|PubMed:18826940}; Matrix side {ECO:0000269|PubMed:18826940}.	0	Core subunit of the mitochondrial membrane respiratory chain NADH dehydrogenase (Complex I) which catalyzes electron transfer from NADH through the respiratory chain, using ubiquinone as an electron acceptor (PubMed:14729820, PubMed:30140060). Essential for the catalytic activity and assembly of complex I (PubMed:14729820, PubMed:24028823, PubMed:30140060). {ECO:0000269|PubMed:14729820, ECO:00002…	MIM	OXPHOS > Complex I > CI subunits | OXPHOS > OXPHOS subunits	146, 191, 207, 212, 245	28.9653	29.1617	28.9388	28.8312	29.2187	29.3252
Enoyl-CoA delta isomerase 2	ECI2	O75521	10455	[Isoform 1]: Mitochondrion {ECO:0000250|UniProtKB:Q5XIC0}.; [Isoform 2]: Peroxisome matrix {ECO:0000269|PubMed:10419495}.	0	Able to isomerize both 3-cis and 3-trans double bonds into the 2-trans form in a range of enoyl-CoA species. Has a preference for 3-trans substrates. {ECO:0000269|PubMed:10419495}.	Matrix	Metabolism > Lipid metabolism > Fatty acid oxidation	169	28.1952	28.255	27.759	27.855	27.967	28.4383
GTPase Era, mitochondrial	ERAL1	O75616	26284	Mitochondrion matrix. Mitochondrion inner membrane; Peripheral membrane protein. Note=Localizes on the matrix side on the mitochondrial inner membrane.	0	Probable GTPase that plays a role in the mitochondrial ribosomal small subunit assembly. Specifically binds the 12S mitochondrial rRNA (12S mt-rRNA) to a 33 nucleotide section delineating the 3' terminal stem-loop region. May act as a chaperone that protects the 12S mt-rRNA on the 28S mitoribosomal subunit during ribosomal small subunit assembly. {ECO:0000269|PubMed:20430825, ECO:0000269|PubMed:2…	Matrix	Mitochondrial central dogma > mtRNA metabolism > mtRNA granules | Mitochondrial central dogma > Translation > Mitochondrial ribosome assembly	366	24.6175	25.6064	23.322			23.1099
Mitochondrial tRNA-specific 2-thiouridylase 1	TRMU	O75648	55687	Mitochondrion {ECO:0000269|PubMed:15509579, ECO:0000269|PubMed:15944150, ECO:0000269|PubMed:16513084, ECO:0000269|PubMed:16826519}.	0	Catalyzes the 2-thiolation of uridine at the wobble position (U34) of mitochondrial tRNA(Lys), tRNA(Glu) and tRNA(Gln). Required for the formation of 5-taurinomethyl-2-thiouridine (tm5s2U) of mitochondrial tRNA(Lys), tRNA(Glu), and tRNA(Gln) at the wobble position. ATP is required to activate the C2 atom of the wobble base. {ECO:0000269|PubMed:15509579, ECO:0000269|PubMed:15944150, ECO:0000269|Pu…	Matrix	Mitochondrial central dogma > mtRNA metabolism > mt-tRNA modifications	73	21.9564		24.0889	23.8933
Glutamyl-tRNA(Gln) amidotransferase subunit B, mitochondrial	GATB	O75879	5188	Mitochondrion {ECO:0000255|HAMAP-Rule:MF_03147, ECO:0000269|PubMed:9878253}.	0	Allows the formation of correctly charged Gln-tRNA(Gln) through the transamidation of misacylated Glu-tRNA(Gln) in the mitochondria. The reaction takes place in the presence of glutamine and ATP through an activated gamma-phospho-Glu-tRNA(Gln). {ECO:0000255|HAMAP-Rule:MF_03147, ECO:0000269|PubMed:19805282}.	Matrix	Mitochondrial central dogma > Translation > mt-tRNA synthetases	349					23.1588	23.5813
ATP synthase subunit d, mitochondrial	ATP5PD	O75947	10476	Mitochondrion. Mitochondrion inner membrane.	0	Mitochondrial membrane ATP synthase (F(1)F(0) ATP synthase or Complex V) produces ATP from ADP in the presence of a proton gradient across the membrane which is generated by electron transport complexes of the respiratory chain. F-type ATPases consist of two structural domains, F(1) - containing the extramembraneous catalytic core, and F(0) - containing the membrane proton channel, linked togethe…	MIM	OXPHOS > Complex V > CV subunits | OXPHOS > OXPHOS subunits	56, 57, 86, 115	27.2343	27.252	27.3141	27.2799	26.9495	26.8121
ATP synthase subunit g, mitochondrial	ATP5MG	O75964	10632	Mitochondrion. Mitochondrion inner membrane.	0	Mitochondrial membrane ATP synthase (F(1)F(0) ATP synthase or Complex V) produces ATP from ADP in the presence of a proton gradient across the membrane which is generated by electron transport complexes of the respiratory chain. F-type ATPases consist of two structural domains, F(1) - containing the extramembraneous catalytic core, and F(0) - containing the membrane proton channel, linked togethe…	MIM	OXPHOS > Complex V > CV subunits | OXPHOS > OXPHOS subunits | Mitochondrial dynamics and surveillance > Cristae formation	22	26.1625	26.4099	26.1681	25.99	25.8443	25.9407
Carboxypeptidase D	CPD	O75976	1362	Cell membrane {ECO:0000250|UniProtKB:Q90240}; Single-pass type I membrane protein {ECO:0000255}.	1300..1320; /note="Helical"; /evidence="ECO:0000255"	0	#N/A	#N/A	160	26.1228	26.202	23.647		23.8494
ATP-dependent Clp protease ATP-binding subunit clpX-like, mitochondrial	CLPX	O76031	10845	Mitochondrion. Mitochondrion matrix, mitochondrion nucleoid.	0	ATP-dependent specificity component of the Clp protease complex. Hydrolyzes ATP (PubMed:28874591). Targets specific substrates for degradation by the Clp complex (PubMed:11923310, PubMed:22710082). Can perform chaperone functions in the absence of CLPP. Enhances the DNA-binding activity of TFAM and is required for maintaining a normal mitochondrial nucleoid structure (PubMed:22841477). ATP-depend…	Matrix	Protein import, sorting and homeostasis > Protein homeostasis > Proteases	202, 345, 438	28.5746	28.6882	29.127	28.9458	28.605	28.8104
Glutaminase kidney isoform, mitochondrial;Glutaminase kidney isoform, mitochondrial 68 kDa chain;Glutaminase kidney isoform, mitochondrial 65 kDa chain	GLS	O94925	2744	[Isoform 1]: Mitochondrion {ECO:0000250|UniProtKB:P13264}. Cytoplasm, cytosol {ECO:0000269|PubMed:22228304}. Note=The 74-kDa cytosolic precursor is translocated into the mitochondria and processed via a 72-kDa intermediate to yield the mature 68- and 65-kDa subunits. {ECO:0000250|UniProtKB:P13264}.; [Isoform 3]: Mitochondrion {ECO:0000269|PubMed:22228304}.; [Glutaminase kidney isoform, mitochondr…	0	Catalyzes the first reaction in the primary pathway for the renal catabolism of glutamine. Plays a role in maintaining acid-base homeostasis. Regulates the levels of the neurotransmitter glutamate, the main excitatory neurotransmitter in the brain (PubMed:30575854, PubMed:30239721, PubMed:30970188). {ECO:0000269|PubMed:30239721, ECO:0000269|PubMed:30575854, ECO:0000269|PubMed:30970188}.; [Isoform…	MIM	Metabolism > Amino acid metabolism > Glutamate metabolism	145, 308, 562	28.6936	28.8063	29.0459	28.8737	28.7416	28.7351
NADH dehydrogenase [ubiquinone] 1 beta subcomplex subunit 6	NDUFB6	O95139	4712	Mitochondrion inner membrane {ECO:0000305|PubMed:12611891}; Single-pass membrane protein {ECO:0000255}; Matrix side {ECO:0000305}.	68..86; /note="Helical"; /evidence="ECO:0000255"	Accessory subunit of the mitochondrial membrane respiratory chain NADH dehydrogenase (Complex I), that is believed not to be involved in catalysis. Complex I functions in the transfer of electrons from NADH to the respiratory chain. The immediate electron acceptor for the enzyme is believed to be ubiquinone. {ECO:0000269|PubMed:27626371}.	MIM	OXPHOS > Complex I > CI subunits | OXPHOS > OXPHOS subunits	4	28.2489	28.4656	28.4157	28.3655	27.9869	28.234
NADH dehydrogenase [ubiquinone] 1 beta subcomplex subunit 4	NDUFB4	O95168	4710	Mitochondrion inner membrane {ECO:0000305|PubMed:12611891}; Single-pass membrane protein {ECO:0000255}; Matrix side {ECO:0000305}.	88..105; /note="Helical"; /evidence="ECO:0000255"	Accessory subunit of the mitochondrial membrane respiratory chain NADH dehydrogenase (Complex I), that is believed not to be involved in catalysis. Complex I functions in the transfer of electrons from NADH to the respiratory chain. The immediate electron acceptor for the enzyme is believed to be ubiquinone. {ECO:0000269|PubMed:27626371}.	MIM	OXPHOS > Complex I > CI subunits | OXPHOS > OXPHOS subunits	6, 77	27.2287	27.3099	26.7589	26.5431	26.9372	27.2201
NADH dehydrogenase [ubiquinone] 1 alpha subcomplex subunit 7	NDUFA7	O95182	4701	Mitochondrion inner membrane {ECO:0000305|PubMed:12611891}; Peripheral membrane protein {ECO:0000305}; Matrix side {ECO:0000305}.	0	Accessory subunit of the mitochondrial membrane respiratory chain NADH dehydrogenase (Complex I), that is believed not to be involved in catalysis. Complex I functions in the transfer of electrons from NADH to the respiratory chain. The immediate electron acceptor for the enzyme is believed to be ubiquinone. {ECO:0000269|PubMed:27626371}.	MIM	OXPHOS > Complex I > CI subunits | OXPHOS > OXPHOS subunits	28			22.6054	22.7212	22.7066	22.2803
Mitochondrial proton/calcium exchanger protein	LETM1	O95202	3954	Mitochondrion inner membrane {ECO:0000269|PubMed:14706454, ECO:0000269|PubMed:15138253, ECO:0000269|PubMed:18628306, ECO:0000269|PubMed:19797662}; Single-pass membrane protein {ECO:0000269|PubMed:14706454, ECO:0000269|PubMed:15138253, ECO:0000269|PubMed:18628306}.	209..229; /note="Helical"; /evidence="ECO:0000255"	Mitochondrial proton/calcium antiporter that mediates proton-dependent calcium efflux from mitochondrion (PubMed:19797662). Crucial for the maintenance of mitochondrial tubular networks and for the assembly of the supercomplexes of the respiratory chain (PubMed:18628306). Required for the maintenance of the tubular shape and cristae organization (PubMed:18628306). In contrast to SLC8B1/NCLX, does…	MIM	Signaling > Calcium homeostasis > Calcium cycle	141, 422, 598	31.2117	31.32	31.2742	31.2065	31.0106	31.2339
NADH dehydrogenase [ubiquinone] 1 alpha subcomplex subunit 10, mitochondrial	NDUFA10	O95299	4705	Mitochondrion matrix {ECO:0000305|PubMed:12611891}.	0	Accessory subunit of the mitochondrial membrane respiratory chain NADH dehydrogenase (Complex I), that is believed not to be involved in catalysis. Complex I functions in the transfer of electrons from NADH to the respiratory chain. The immediate electron acceptor for the enzyme is believed to be ubiquinone. {ECO:0000269|PubMed:27626371}.	MIM	OXPHOS > Complex I > CI subunits | OXPHOS > OXPHOS subunits	275, 307	25.0704	24.797	25.7111	25.4789	23.9059	24.2588
Mitochondrial pyruvate carrier 2	MPC2	O95563	25874	Mitochondrion inner membrane {ECO:0000269|PubMed:22628558}; Multi-pass membrane protein {ECO:0000269|PubMed:22628558}.	41..61; /note="Helical"; /evidence="ECO:0000255"; 73..90; /note="Helical"; /evidence="ECO:0000255"; 96..115; /note="Helical"; /evidence="ECO:0000255"	Mediates the uptake of pyruvate into mitochondria. {ECO:0000269|PubMed:22628558}.	MIM	Metabolism > Carbohydrate metabolism > Gluconeogenesis | Metabolism > Carbohydrate metabolism > Pyruvate metabolism | Metabolism > Carbohydrate metabolism > TCA-associated | Small molecule transport	85	27.0277	27.4004	27.3181	27.285	26.8417	27.1325
L-lactate dehydrogenase A chain	LDHA	P00338	3939	Cytoplasm.	0	0	#N/A	#N/A	10	24.5664	24.2501	24.1403	24.3888	24.1464	24.1779
Glutamate dehydrogenase 1, mitochondrial;Glutamate dehydrogenase 2, mitochondrial	GLUD1	P00367	2746	Mitochondrion {ECO:0000269|PubMed:19448744}. Endoplasmic reticulum {ECO:0000269|PubMed:19448744}. Note=Mostly translocates into the mitochondria, only a small amount of the protein localizes to the endoplasmic reticulum. {ECO:0000269|PubMed:19448744}.	0	Mitochondrial glutamate dehydrogenase that catalyzes the conversion of L-glutamate into alpha-ketoglutarate. Plays a key role in glutamine anaplerosis by producing alpha-ketoglutarate, an important intermediate in the tricarboxylic acid cycle (PubMed:11032875, PubMed:16959573, PubMed:11254391, PubMed:16023112). Plays a role in insulin homeostasis (PubMed:9571255, PubMed:11297618). May be involved…	Matrix	Metabolism > Amino acid metabolism > Glutamate metabolism | Metabolism > Amino acid metabolism > GABA metabolism	152, 193, 367, 458, 464, 512, 528, 550	29.3886	29.6616	29.502	29.4447	29.4671	29.6374
Glutathione reductase, mitochondrial	GSR	P00390	2936	[Isoform Mitochondrial]: Mitochondrion.; [Isoform Cytoplasmic]: Cytoplasm.	0	Maintains high levels of reduced glutathione in the cytosol.	Matrix	Metabolism > Detoxification > ROS and glutathione metabolism	400, 435	26.1319	25.1082	25.9126	26.0096	25.7792	25.9449
Aspartate aminotransferase, mitochondrial	GOT2	P00505	2806	Mitochondrion matrix {ECO:0000269|PubMed:9537447}. Cell membrane {ECO:0000269|PubMed:9537447}. Note=Exposure to alcohol promotes translocation to the cell membrane. {ECO:0000269|PubMed:9537447}.	0	Catalyzes the irreversible transamination of the L-tryptophan metabolite L-kynurenine to form kynurenic acid (KA). As a member of the malate-aspartate shuttle, it has a key role in the intracellular NAD(H) redox balance. Is important for metabolite exchange between mitochondria and cytosol, and for amino acid metabolism. Facilitates cellular uptake of long-chain free fatty acids. {ECO:0000269|Pub…	MIM	Metabolism > Carbohydrate metabolism > Malate-aspartate shuttle | Metabolism > Amino acid metabolism > Glutamate metabolism | Metabolism > Amino acid metabolism > Glyoxylate metabolism | Metabolism > Amino acid metabolism > Kynurenine metabolism | Metabolism > Sulfur metabolism	75, 246, 420	30.2809	30.3245	30.5268	30.3326	29.9844	30.105
NADH-ubiquinone oxidoreductase chain 1	MT-ND1	P03886	4535	Mitochondrion inner membrane {ECO:0000250|UniProtKB:P03887}; Multi-pass membrane protein {ECO:0000255}.	2..22; /note="Helical"; /evidence="ECO:0000255"; 68..88; /note="Helical"; /evidence="ECO:0000255"; 100..120; /note="Helical"; /evidence="ECO:0000255"; 146..166; /note="Helical"; /evidence="ECO:0000255"; 171..191; /note="Helical"; /evidence="ECO:0000255"; 231..251; /note="Helical"; /evidence="ECO:0000255"; 253..273; /note="Helical"; /evidence="ECO:0000255"; 294..314; /note="Helical"; /evidence="EC…	Core subunit of the mitochondrial membrane respiratory chain NADH dehydrogenase (Complex I) which catalyzes electron transfer from NADH through the respiratory chain, using ubiquinone as an electron acceptor (PubMed:1959619). Essential for the catalytic activity and assembly of complex I (PubMed:26929434, PubMed:1959619). {ECO:0000269|PubMed:1959619, ECO:0000269|PubMed:26929434}.	MIM	OXPHOS > Complex I > CI subunits | OXPHOS > OXPHOS subunits	43	24.7102	25.2791	25.6538	25.1488	25.4745	25.5984
ATP synthase protein 8	MT-ATP8	P03928	4509	Mitochondrion membrane; Single-pass membrane protein.	8..24; /note="Helical"; /evidence="ECO:0000255"	Mitochondrial membrane ATP synthase (F(1)F(0) ATP synthase or Complex V) produces ATP from ADP in the presence of a proton gradient across the membrane which is generated by electron transport complexes of the respiratory chain. F-type ATPases consist of two structural domains, F(1) - containing the extramembraneous catalytic core and F(0) - containing the membrane proton channel, linked together…	MIM	OXPHOS > Complex V > CV subunits | OXPHOS > OXPHOS subunits	47	29.881	29.7978	30.36	29.7017	30.3903	30.1284
Ornithine aminotransferase, mitochondrial;Ornithine aminotransferase, hepatic form;Ornithine aminotransferase, renal form	OAT	P04181	4942	Mitochondrion matrix {ECO:0000269|PubMed:23076989}.	0	0	Matrix	Metabolism > Amino acid metabolism > Proline metabolism	48, 69, 280	28.0274	28.4711	28.3615	28.5239	28.2932	28.423
Aldehyde dehydrogenase, mitochondrial	ALDH2	P05091	217	Mitochondrion matrix.	0	0	Matrix	Metabolism > Detoxification > Xenobiotic metabolism	220, 373, 396, 442	29.8029	30.1232	30.0579	30.0453	29.8345	30.0119
ADP/ATP translocase 2;ADP/ATP translocase 2, N-terminally processed;ADP/ATP translocase 1;ADP/ATP translocase 4;ADP/ATP translocase 3;ADP/ATP translocase 3, N-terminally processed	SLC25A5	P05141	292	Mitochondrion inner membrane {ECO:0000250|UniProtKB:P02722}; Multi-pass membrane protein {ECO:0000255}. Membrane {ECO:0000269|PubMed:27641616}; Multi-pass membrane protein {ECO:0000255}. Note=May localize to non-mitochondrial membranes. {ECO:0000269|PubMed:27641616}.	8..37; /note="Helical; Name=1"; /evidence="ECO:0000250|UniProtKB:P02722"; 75..99; /note="Helical; Name=2"; /evidence="ECO:0000250|UniProtKB:P02722"; 110..130; /note="Helical; Name=3"; /evidence="ECO:0000250|UniProtKB:P02722"; 179..199; /note="Helical; Name=4"; /evidence="ECO:0000250|UniProtKB:P02722"; 211..231; /note="Helical; Name=5"; /evidence="ECO:0000250|UniProtKB:P02722"; 274..291; /note="He…	ADP:ATP antiporter that mediates import of ADP into the mitochondrial matrix for ATP synthesis, and export of ATP out to fuel the cell (By similarity). Cycles between the cytoplasmic-open state (c-state) and the matrix-open state (m-state): operates by the alternating access mechanism with a single substrate-binding site intermittently exposed to either the cytosolic (c-state) or matrix (m-state)…	MIM	Metabolism > Nucleotide metabolism > Nucleotide import | Signaling > Calcium homeostasis > Mitochondrial permeability transition pore | Small molecule transport > SLC25A family	81, 251	23.7249	24.3622	24.1941	23.4131	23.8918	24.2184
Propionyl-CoA carboxylase beta chain, mitochondrial	PCCB	P05166	5096	Mitochondrion matrix {ECO:0000305|PubMed:16023992}.	0	This is one of the 2 subunits of the biotin-dependent propionyl-CoA carboxylase (PCC), a mitochondrial enzyme involved in the catabolism of odd chain fatty acids, branched-chain amino acids isoleucine, threonine, methionine, and valine and other metabolites (PubMed:6765947, PubMed:15890657). Propionyl-CoA carboxylase catalyzes the carboxylation of propionyl-CoA/propanoyl-CoA to D-methylmalonyl-Co…	Matrix	Metabolism > Carbohydrate metabolism > Propanoate metabolism | Metabolism > Lipid metabolism > Fatty acid oxidation	222	25.8678	26.1394	24.1794	24.7767	25.7988	26.4122
ATP synthase subunit beta, mitochondrial	ATP5F1B	P06576	506	Mitochondrion inner membrane {ECO:0000250|UniProtKB:P00829}; Peripheral membrane protein {ECO:0000250|UniProtKB:P00829}; Matrix side {ECO:0000250|UniProtKB:P00829}.	0	Mitochondrial membrane ATP synthase (F(1)F(0) ATP synthase or Complex V) produces ATP from ADP in the presence of a proton gradient across the membrane which is generated by electron transport complexes of the respiratory chain. F-type ATPases consist of two structural domains, F(1) - containing the extramembraneous catalytic core, and F(0) - containing the membrane proton channel, linked togethe…	MIM	OXPHOS > Complex V > CV subunits | OXPHOS > OXPHOS subunits	196, 230, 247, 269, 292, 331, 361, 395, 418	33.8055	33.9101	34.0175	33.8398	33.8334	33.8573
Glutathione peroxidase 1	GPX1	P07203	2876	Cytoplasm.	0	Protects the hemoglobin in erythrocytes from oxidative breakdown. In platelets, plays a crucial role of glutathione peroxidase in the arachidonic acid metabolism (PubMed:11115402). {ECO:0000269|PubMed:11115402}.	Matrix	Metabolism > Detoxification > ROS and glutathione metabolism | Metabolism > Detoxification > Selenoproteins	98	25.8521	26.3029	25.9511	26.0047	25.7727	25.9077
Fumarate hydratase, mitochondrial	FH	P07954	2271	[Isoform Mitochondrial]: Mitochondrion {ECO:0000269|PubMed:27037871}.; [Isoform Cytoplasmic]: Cytoplasm, cytosol {ECO:0000269|PubMed:20231875, ECO:0000269|PubMed:22509282, ECO:0000269|PubMed:26237645, ECO:0000269|PubMed:27037871}. Nucleus {ECO:0000269|PubMed:20231875, ECO:0000269|PubMed:26237645}. Chromosome {ECO:0000269|PubMed:26237645}. Note=Translocates to the nucleus in response to DNA damage…	0	Catalyzes the reversible stereospecific interconversion of fumarate to L-malate (PubMed:30761759). Experiments in other species have demonstrated that specific isoforms of this protein act in defined pathways and favor one direction over the other (Probable). {ECO:0000269|PubMed:30761759, ECO:0000305}.; [Isoform Mitochondrial]: Catalyzes the hydration of fumarate to L-malate in the tricarboxylic …	Matrix	Metabolism > Carbohydrate metabolism > TCA cycle	54, 270, 491	25.6356	26.0242	28.1659	27.6003	28.4934	28.3056
Pyruvate dehydrogenase E1 component subunit alpha, somatic form, mitochondrial	PDHA1	P08559	5160	Mitochondrion matrix.	0	The pyruvate dehydrogenase complex catalyzes the overall conversion of pyruvate to acetyl-CoA and CO(2), and thereby links the glycolytic pathway to the tricarboxylic cycle. {ECO:0000269|PubMed:19081061, ECO:0000269|PubMed:7782287}.	Matrix	Metabolism > Carbohydrate metabolism > Pyruvate metabolism	227, 287	30.1505	30.2284	30.2169	30.0245	30.0138	30.1131
Cytochrome c1, heme protein, mitochondrial	CYC1	P08574	1537	Mitochondrion inner membrane {ECO:0000250|UniProtKB:P07143}; Single-pass membrane protein {ECO:0000250|UniProtKB:P07143}.	282..315; /note="Helical"; /evidence="ECO:0000269|PubMed:28844695"	Component of the ubiquinol-cytochrome c oxidoreductase, a multisubunit transmembrane complex that is part of the mitochondrial electron transport chain which drives oxidative phosphorylation. The respiratory chain contains 3 multisubunit complexes succinate dehydrogenase (complex II, CII), ubiquinol-cytochrome c oxidoreductase (cytochrome b-c1 complex, complex III, CIII) and cytochrome c oxidase …	MIM	OXPHOS > Complex III > CIII subunits | Metabolism > Metals and cofactors > Heme-containing proteins | Metabolism > Electron carriers > Cytochromes | OXPHOS > OXPHOS subunits	321	29.3565	29.4017	29.2511	29.381	28.9494	29.127
Dihydrolipoyl dehydrogenase, mitochondrial	DLD	P09622	1738	Mitochondrion matrix {ECO:0000305|PubMed:29211711, ECO:0000305|PubMed:3693355}. Nucleus {ECO:0000269|PubMed:29211711}. Cell projection, cilium, flagellum {ECO:0000250|UniProtKB:Q811C4}. Cytoplasmic vesicle, secretory vesicle, acrosome {ECO:0000269|PubMed:15888450}. Note=Mainly localizes in the mitochondrion. A small fraction localizes to the nucleus, where the 2-oxoglutarate dehydrogenase complex…	0	Lipoamide dehydrogenase is a component of the glycine cleavage system as well as an E3 component of three alpha-ketoacid dehydrogenase complexes (pyruvate-, alpha-ketoglutarate-, and branched-chain amino acid-dehydrogenase complex) (PubMed:15712224, PubMed:16442803, PubMed:16770810, PubMed:17404228, PubMed:20160912, PubMed:20385101). The 2-oxoglutarate dehydrogenase complex is mainly active in th…	Matrix	Metabolism > Carbohydrate metabolism > Pyruvate metabolism | Metabolism > Carbohydrate metabolism > TCA cycle | Metabolism > Amino acid metabolism > Branched-chain amino acid metabolism | Metabolism > Amino acid metabolism > Branched-chain amino acid dehydrogenase complex | Metabolism > Amino acid metabolism > Lysine metabolism | Metabolism > Amino acid metabolism > Glycine metabolism | Metabolis…	351, 473	29.7416	30.1508	30.0081	29.9107	30.0782	30.2438
CDGSH iron-sulfur domain-containing protein 3, mitochondrial	CISD3	P0C7P0	284106	Mitochondrion {ECO:0000269|PubMed:17376863}.	0	Can transfer its iron-sulfur clusters to the apoferrodoxins FDX1 and FDX2. Contributes to mitochondrial iron homeostasis and in maintaining normal levels of free iron and reactive oxygen species, and thereby contributes to normal mitochondrial function. {ECO:0000269|PubMed:29259115}.	Matrix	Metabolism > Metals and cofactors > Fe-S cluster biosynthesis | Metabolism > Metals and cofactors > Fe-S-containing proteins	108	26.6335	26.7778	25.9698	25.9749	25.7139	25.7219
Heat shock 70 kDa protein 1B;Heat shock 70 kDa protein 1A	HSPA1B	P0DMV9	3303	Cytoplasm {ECO:0000269|PubMed:17289661}. Cytoplasm, cytoskeleton, microtubule organizing center, centrosome {ECO:0000269|PubMed:27137183}. Note=Localized in cytoplasmic mRNP granules containing untranslated mRNAs.	0	Molecular chaperone implicated in a wide variety of cellular processes, including protection of the proteome from stress, folding and transport of newly synthesized polypeptides, activation of proteolysis of misfolded proteins and the formation and dissociation of protein complexes. Plays a pivotal role in the protein quality control system, ensuring the correct folding of proteins, the re-foldin…	#N/A	#N/A	611	26.578	26.3253	26.3491	26.4123	26.2861	26.3601
Glutamine amidotransferase-like class 1 domain-containing protein 3, mitochondrial;Putative glutamine amidotransferase-like class 1 domain-containing protein 3B, mitochondrial	GATD3	P0DPI2	8209	Mitochondrion {ECO:0000305}.	0	0	#N/A	#N/A	55, 206, 250	31.1052	31.6157	31.0983	30.9672	31.4422	31.7089
Adrenodoxin, mitochondrial	FDX1	P10109	2230	Mitochondrion matrix {ECO:0000269|PubMed:20547883}.	0	Essential for the synthesis of various steroid hormones (PubMed:20547883, PubMed:21636783). Participates in the reduction of mitochondrial cytochrome P450 for steroidogenesis (PubMed:20547883, PubMed:21636783). Transfers electrons from adrenodoxin reductase to CYP11A1, a cytochrome P450 that catalyzes cholesterol side-chain cleavage (PubMed:20547883, PubMed:21636783). Does not form a ternary comp…	Matrix	Metabolism > Lipid metabolism > Cholesterol, bile acid, steroid synthesis | Metabolism > Metals and cofactors > Heme synthesis and processing | Metabolism > Metals and cofactors > Fe-S cluster biosynthesis | Metabolism > Metals and cofactors > Fe-S-containing proteins | Metabolism > Vitamin metabolism > Vitamin D metabolism	142	24.2155	24.3873	25.055	24.6425	25.404	25.2069
Dihydrolipoyllysine-residue acetyltransferase component of pyruvate dehydrogenase complex, mitochondrial	DLAT	P10515	1737	Mitochondrion matrix.	0	The pyruvate dehydrogenase complex catalyzes the overall conversion of pyruvate to acetyl-CoA and CO(2), and thereby links the glycolytic pathway to the tricarboxylic cycle.	Matrix	Metabolism > Carbohydrate metabolism > Pyruvate metabolism	638	25.3797	25.1887	25.2385	25.1738	25.2546	25.2921
Cytochrome c oxidase subunit 5B, mitochondrial	COX5B	P10606	1329	Mitochondrion inner membrane {ECO:0000269|PubMed:30030519}; Peripheral membrane protein {ECO:0000269|PubMed:30030519}; Matrix side {ECO:0000269|PubMed:30030519}.	0	Component of the cytochrome c oxidase, the last enzyme in the mitochondrial electron transport chain which drives oxidative phosphorylation. The respiratory chain contains 3 multisubunit complexes succinate dehydrogenase (complex II, CII), ubiquinol-cytochrome c oxidoreductase (cytochrome b-c1 complex, complex III, CIII) and cytochrome c oxidase (complex IV, CIV), that cooperate to transfer elect…	MIM	OXPHOS > Complex IV > CIV subunits | OXPHOS > OXPHOS subunits	62	32.4417	32.5625	32.48	32.4323	32.3073	32.5084
60 kDa heat shock protein, mitochondrial	HSPD1	P10809	3329	Mitochondrion matrix.	0	Chaperonin implicated in mitochondrial protein import and macromolecular assembly. Together with Hsp10, facilitates the correct folding of imported proteins. May also prevent misfolding and promote the refolding and proper assembly of unfolded polypeptides generated under stress conditions in the mitochondrial matrix (PubMed:1346131, PubMed:11422376). The functional units of these chaperonins con…	Matrix	Protein import, sorting and homeostasis > Protein homeostasis > Chaperones	243, 385, 503	33.8704	34.0564	34.1538	34.0043	34.2007	34.1749
Pyruvate dehydrogenase E1 component subunit beta, mitochondrial	PDHB	P11177	5162	Mitochondrion matrix.	0	The pyruvate dehydrogenase complex catalyzes the overall conversion of pyruvate to acetyl-CoA and CO(2), and thereby links the glycolytic pathway to the tricarboxylic cycle. {ECO:0000269|PubMed:17474719, ECO:0000269|PubMed:19081061}.	Matrix	Metabolism > Carbohydrate metabolism > Pyruvate metabolism	63, 67	28.3554	28.544	28.2128	28.1298	28.4163	28.4835
Lipoamide acyltransferase component of branched-chain alpha-keto acid dehydrogenase complex, mitochondrial	DBT	P11182	1629	Mitochondrion matrix.	0	The branched-chain alpha-keto dehydrogenase complex catalyzes the overall conversion of alpha-keto acids to acyl-CoA and CO(2). It contains multiple copies of three enzymatic components: branched-chain alpha-keto acid decarboxylase (E1), lipoamide acyltransferase (E2) and lipoamide dehydrogenase (E3). Within this complex, the catalytic function of this enzyme is to accept, and to transfer to coen…	Matrix	Metabolism > Amino acid metabolism > Branched-chain amino acid metabolism | Metabolism > Amino acid metabolism > Branched-chain amino acid dehydrogenase complex	208, 338, 470	28.9827	28.9198	28.693	28.4477	28.7704	28.7883
Medium-chain specific acyl-CoA dehydrogenase, mitochondrial	ACADM	P11310	34	Mitochondrion matrix {ECO:0000269|PubMed:16020546}.	0	Medium-chain specific acyl-CoA dehydrogenase is one of the acyl-CoA dehydrogenases that catalyze the first step of mitochondrial fatty acid beta-oxidation, an aerobic process breaking down fatty acids into acetyl-CoA and allowing the production of energy from fats (PubMed:1970566, PubMed:8823175, PubMed:21237683, PubMed:2251268). The first step of fatty acid beta-oxidation consists in the removal…	Matrix	Metabolism > Lipid metabolism > Fatty acid oxidation	67, 158, 385	28.5643	28.8261	28.774	28.3338	29.0775	29.3213
Pyruvate carboxylase, mitochondrial	PC	P11498	5091	Mitochondrion matrix.	0	Pyruvate carboxylase catalyzes a 2-step reaction, involving the ATP-dependent carboxylation of the covalently attached biotin in the first step and the transfer of the carboxyl group to pyruvate in the second. Catalyzes in a tissue specific manner, the initial reactions of glucose (liver, kidney) and lipid (adipose tissue, liver, brain) synthesis from pyruvate.	Matrix	Metabolism > Carbohydrate metabolism > Gluconeogenesis | Metabolism > Carbohydrate metabolism > TCA-associated | Metabolism > Vitamin metabolism > Biotin utilizing proteins	187, 197, 221, 951	25.6806	25.8564	25.7151	25.7538	25.6793	25.9809
2-oxoisovalerate dehydrogenase subunit alpha, mitochondrial	BCKDHA	P12694	593	Mitochondrion matrix.	0	The branched-chain alpha-keto dehydrogenase complex catalyzes the overall conversion of alpha-keto acids to acyl-CoA and CO(2). It contains multiple copies of three enzymatic components: branched-chain alpha-keto acid decarboxylase (E1), lipoamide acyltransferase (E2) and lipoamide dehydrogenase (E3).	MIM	Metabolism > Amino acid metabolism > Branched-chain amino acid metabolism | Metabolism > Amino acid metabolism > Branched-chain amino acid dehydrogenase complex	120, 331, 345, 413	26.7459	26.9137	26.2093	26.6766	26.9096	27.3251
Cytochrome c oxidase subunit 4 isoform 1, mitochondrial	COX4I1	P13073	1327	Mitochondrion inner membrane {ECO:0000269|PubMed:30030519}; Single-pass membrane protein {ECO:0000269|PubMed:30030519}.	99..124; /note="Helical"; /evidence="ECO:0000250|UniProtKB:P00423"	Component of the cytochrome c oxidase, the last enzyme in the mitochondrial electron transport chain which drives oxidative phosphorylation. The respiratory chain contains 3 multisubunit complexes succinate dehydrogenase (complex II, CII), ubiquinol-cytochrome c oxidoreductase (cytochrome b-c1 complex, complex III, CIII) and cytochrome c oxidase (complex IV, CIV), that cooperate to transfer elect…	MIM	OXPHOS > Complex IV > CIV subunits | OXPHOS > OXPHOS subunits	38	29.0724	29.3613	29.2333	29.3619	29.0241	29.2105
5-aminolevulinate synthase, non-specific, mitochondrial	ALAS1	P13196	211	Mitochondrion matrix.	0	0	Matrix	Metabolism > Metals and cofactors > Heme synthesis and processing	628	22.3922	23.2871	27.0483	26.3564	24.2812	25.2051
Electron transfer flavoprotein subunit alpha, mitochondrial	ETFA	P13804	2108	Mitochondrion matrix {ECO:0000305}.	0	Heterodimeric electron transfer flavoprotein that accepts electrons from several mitochondrial dehydrogenases, including acyl-CoA dehydrogenases, glutaryl-CoA and sarcosine dehydrogenase (PubMed:27499296, PubMed:15159392, PubMed:15975918, PubMed:9334218, PubMed:10356313). It transfers the electrons to the main mitochondrial respiratory chain via ETF-ubiquinone oxidoreductase (ETF dehydrogenase) (…	Matrix	Metabolism > Lipid metabolism > Fatty acid oxidation | Metabolism > Amino acid metabolism > Branched-chain amino acid metabolism | Metabolism > Amino acid metabolism > Lysine metabolism | Metabolism > Amino acid metabolism > Glycine metabolism | Metabolism > Vitamin metabolism > Choline and betaine metabolism | Metabolism > Electron carriers > Q-linked reactions, other	149, 235, 313	28.756	28.9698	28.3456	28.4954	28.9485	29.3018
Bifunctional methylenetetrahydrofolate dehydrogenase/cyclohydrolase, mitochondrial;NAD-dependent methylenetetrahydrofolate dehydrogenase;Methenyltetrahydrofolate cyclohydrolase	MTHFD2	P13995	10797	Mitochondrion.	0	Although its dehydrogenase activity is NAD-specific, it can also utilize NADP at a reduced efficiency. {ECO:0000269|PubMed:16100107}.	Matrix	Metabolism > Vitamin metabolism > Folate and 1-C metabolism	84, 170, 304	26.8573	26.9997	26.483	25.399	27.7398	28.1599
Farnesyl pyrophosphate synthase	FDPS	P14324	2224	Cytoplasm.	0	Key enzyme in isoprenoid biosynthesis which catalyzes the formation of farnesyl diphosphate (FPP), a precursor for several classes of essential metabolites including sterols, dolichols, carotenoids, and ubiquinones. FPP also serves as substrate for protein farnesylation and geranylgeranylation. Catalyzes the sequential condensation of isopentenyl pyrophosphate with the allylic pyrophosphates, dim…	MIM	Metabolism > Lipid metabolism > Cholesterol-associated	349		22.8078		22.8833		22.633
Cytochrome b-c1 complex subunit 7	UQCRB	P14927	7381	Mitochondrion inner membrane {ECO:0000250|UniProtKB:P00128}; Peripheral membrane protein {ECO:0000250|UniProtKB:P00128}; Matrix side {ECO:0000250|UniProtKB:P00128}.	0	Component of the ubiquinol-cytochrome c oxidoreductase, a multisubunit transmembrane complex that is part of the mitochondrial electron transport chain which drives oxidative phosphorylation. The respiratory chain contains 3 multisubunit complexes succinate dehydrogenase (complex II, CII), ubiquinol-cytochrome c oxidoreductase (cytochrome b-c1 complex, complex III, CIII) and cytochrome c oxidase …	MIM	OXPHOS > Complex III > CIII subunits | OXPHOS > OXPHOS subunits	56	25.6583	25.6168	26.0864	25.6205	25.6194	25.4968
Cytochrome c oxidase subunit 7C, mitochondrial	COX7C	P15954	1350	Mitochondrion inner membrane {ECO:0000269|PubMed:30030519}; Single-pass membrane protein {ECO:0000269|PubMed:30030519}.	34..60; /note="Helical"; /evidence="ECO:0000250|UniProtKB:P00430"	Component of the cytochrome c oxidase, the last enzyme in the mitochondrial electron transport chain which drives oxidative phosphorylation. The respiratory chain contains 3 multisubunit complexes succinate dehydrogenase (complex II, CII), ubiquinol-cytochrome c oxidoreductase (cytochrome b-c1 complex, complex III, CIII) and cytochrome c oxidase (complex IV, CIV), that cooperate to transfer elect…	MIM	OXPHOS > Complex IV > CIV subunits | OXPHOS > OXPHOS subunits	19	29.7022	29.8435	29.7921	29.6235	29.7621	29.806
Short-chain specific acyl-CoA dehydrogenase, mitochondrial	ACADS	P16219	35	Mitochondrion matrix {ECO:0000250|UniProtKB:Q3ZBF6}.	0	Short-chain specific acyl-CoA dehydrogenase is one of the acyl-CoA dehydrogenases that catalyze the first step of mitochondrial fatty acid beta-oxidation, an aerobic process breaking down fatty acids into acetyl-CoA and allowing the production of energy from fats (By similarity). The first step of fatty acid beta-oxidation consists in the removal of one hydrogen from C-2 and C-3 of the straight-c…	Matrix	Metabolism > Lipid metabolism > Fatty acid oxidation	293	20.2207		20.3301
ATP synthase-coupling factor 6, mitochondrial	ATP5PF	P18859	522	Mitochondrion. Mitochondrion inner membrane.	0	Mitochondrial membrane ATP synthase (F(1)F(0) ATP synthase or Complex V) produces ATP from ADP in the presence of a proton gradient across the membrane which is generated by electron transport complexes of the respiratory chain. F-type ATPases consist of two structural domains, F(1) - containing the extramembraneous catalytic core and F(0) - containing the membrane proton channel, linked together…	MIM	OXPHOS > Complex V > CV subunits | OXPHOS > OXPHOS subunits	67	27.7796	27.9948	28.1702	28.1576	28.2097	28.3395
Cytochrome c oxidase subunit 5A, mitochondrial	COX5A	P20674	9377	Mitochondrion inner membrane {ECO:0000269|PubMed:30030519}; Peripheral membrane protein {ECO:0000269|PubMed:30030519}; Matrix side {ECO:0000269|PubMed:30030519}.	0	Component of the cytochrome c oxidase, the last enzyme in the mitochondrial electron transport chain which drives oxidative phosphorylation. The respiratory chain contains 3 multisubunit complexes succinate dehydrogenase (complex II, CII), ubiquinol-cytochrome c oxidoreductase (cytochrome b-c1 complex, complex III, CIII) and cytochrome c oxidase (complex IV, CIV), that cooperate to transfer elect…	MIM	OXPHOS > Complex IV > CIV subunits | OXPHOS > OXPHOS subunits	59, 80, 123, 125	31.8589	32.156	31.846	31.9065	31.5757	31.7569
Succinate dehydrogenase [ubiquinone] iron-sulfur subunit, mitochondrial	SDHB	P21912	6390	Mitochondrion inner membrane; Peripheral membrane protein; Matrix side.	0	Iron-sulfur protein (IP) subunit of succinate dehydrogenase (SDH) that is involved in complex II of the mitochondrial electron transport chain and is responsible for transferring electrons from succinate to ubiquinone (coenzyme Q).	MIM	OXPHOS > Complex II > CII subunits | Metabolism > Carbohydrate metabolism > TCA cycle | Metabolism > Metals and cofactors > Fe-S-containing proteins | OXPHOS > OXPHOS subunits	156, 170	22.0406		22.9912		24.5331	24.5473
Methylmalonyl-CoA mutase, mitochondrial	MMUT	P22033	4594	Mitochondrion matrix {ECO:0000269|PubMed:24458}. Mitochondrion {ECO:0000269|PubMed:28943303}. Cytoplasm {ECO:0000269|PubMed:28943303}.	0	Catalyzes the reversible isomerization of methylmalonyl-CoA (MMCoA) (generated from branched-chain amino acid metabolism and degradation of dietary odd chain fatty acids and cholesterol) to succinyl-CoA (3-carboxypropionyl-CoA), a key intermediate of the tricarboxylic acid cycle. {ECO:0000269|PubMed:1346616, ECO:0000269|PubMed:1978672, ECO:0000269|PubMed:21138732, ECO:0000269|PubMed:24458, ECO:00…	Matrix	Metabolism > Carbohydrate metabolism > Propanoate metabolism | Metabolism > Lipid metabolism > Fatty acid oxidation | Metabolism > Vitamin metabolism > Vitamin B12 metabolism	146, 587	26.5191	26.4679	27.0244	26.9609	26.6237	26.6722
NADPH:adrenodoxin oxidoreductase, mitochondrial	FDXR	P22570	2232	Mitochondrion inner membrane {ECO:0000250|UniProtKB:P48360}; Peripheral membrane protein {ECO:0000305}.	0	Serves as the first electron transfer protein in all the mitochondrial P450 systems including cholesterol side chain cleavage in all steroidogenic tissues, steroid 11-beta hydroxylation in the adrenal cortex, 25-OH-vitamin D3-24 hydroxylation in the kidney, and sterol C-27 hydroxylation in the liver. {ECO:0000250|UniProtKB:P08165}.	Matrix	Metabolism > Lipid metabolism > Cholesterol, bile acid, steroid synthesis | Metabolism > Metals and cofactors > Heme synthesis and processing | Metabolism > Metals and cofactors > Fe-S cluster biosynthesis | Metabolism > Vitamin metabolism > Vitamin D metabolism	438	29.3829	29.5008	29.483	29.258	29.1254	29.2535
Heterogeneous nuclear ribonucleoproteins A2/B1	HNRNPA2B1	P22626	3181	Nucleus {ECO:0000269|PubMed:31320558}. Nucleus, nucleoplasm {ECO:0000269|PubMed:17289661}. Cytoplasm {ECO:0000269|PubMed:31320558}. Cytoplasmic granule {ECO:0000269|PubMed:17289661, ECO:0000269|PubMed:24356509}. Secreted, extracellular exosome {ECO:0000269|PubMed:24356509}. Note=Localized in cytoplasmic mRNP granules containing untranslated mRNAs (PubMed:17289661). Component of ribonucleosomes (P…	0	Heterogeneous nuclear ribonucleoprotein (hnRNP) that associates with nascent pre-mRNAs, packaging them into hnRNP particles. The hnRNP particle arrangement on nascent hnRNA is non-random and sequence-dependent and serves to condense and stabilize the transcripts and minimize tangling and knotting. Packaging plays a role in various processes such as transcription, pre-mRNA processing, RNA nuclear …	#N/A	#N/A	234	24.402	24.1009	24.1369	24.4549	24.1805	24.4153
Cytochrome b-c1 complex subunit 2, mitochondrial	UQCRC2	P22695	7385	Mitochondrion inner membrane {ECO:0000250|UniProtKB:P07257}; Peripheral membrane protein {ECO:0000250|UniProtKB:P07257}; Matrix side {ECO:0000250|UniProtKB:P07257}.	0	Component of the ubiquinol-cytochrome c oxidoreductase, a multisubunit transmembrane complex that is part of the mitochondrial electron transport chain which drives oxidative phosphorylation. The respiratory chain contains 3 multisubunit complexes succinate dehydrogenase (complex II, CII), ubiquinol-cytochrome c oxidoreductase (cytochrome b-c1 complex, complex III, CIII) and cytochrome c oxidase …	MIM	Protein import, sorting and homeostasis > Protein import and sorting > Preprotein cleavage | OXPHOS > Complex III > CIII subunits | OXPHOS > OXPHOS subunits	55, 71, 207	30.8292	31.1428	30.9838	30.7391	30.8482	30.9996
Ferrochelatase, mitochondrial	FECH	P22830	2235	Mitochondrion inner membrane; Peripheral membrane protein; Matrix side.	0	Catalyzes the ferrous insertion into protoporphyrin IX. {ECO:0000269|PubMed:27599036, ECO:0000269|PubMed:8276824}.	MIM	Metabolism > Metals and cofactors > Heme synthesis and processing | Metabolism > Metals and cofactors > Fe-S-containing proteins	123, 276	30.3659	30.3977	30.3399	30.1723	29.8005	29.9128
NAD-dependent malic enzyme, mitochondrial	ME2	P23368	4200	Mitochondrion matrix.	0	0	Matrix	Metabolism > Carbohydrate metabolism > TCA-associated	82, 84, 175, 347, 361	29.4836	29.6998	29.5522	29.3743	29.7287	29.8193
Glycine dehydrogenase (decarboxylating), mitochondrial	GLDC	P23378	2731	Mitochondrion {ECO:0000269|PubMed:28244183}.	0	The glycine cleavage system catalyzes the degradation of glycine. The P protein (GLDC) binds the alpha-amino group of glycine through its pyridoxal phosphate cofactor; CO(2) is released and the remaining methylamine moiety is then transferred to the lipoamide cofactor of the H protein (GCSH). {ECO:0000269|PubMed:1993704, ECO:0000269|PubMed:1996985, ECO:0000269|PubMed:28244183}.	Matrix	Metabolism > Amino acid metabolism > Glycine metabolism | Metabolism > Amino acid metabolism > Glycine cleavage system	239, 673, 858	30.0268	30.0187	29.4967	29.4484	29.0357	29.5887
Glycine cleavage system H protein, mitochondrial	GCSH	P23434	2653	Mitochondrion {ECO:0000250|UniProtKB:P20821}.	0	The glycine cleavage system catalyzes the degradation of glycine. The H protein (GCSH) shuttles the methylamine group of glycine from the P protein (GLDC) to the T protein (GCST). {ECO:0000269|PubMed:1671321}.	Matrix	Metabolism > Lipid metabolism > Lipoate insertion | Metabolism > Amino acid metabolism > Glycine metabolism | Metabolism > Amino acid metabolism > Glycine cleavage system	84, 139	28.2575	28.4483	28.2441	28.1278	28.318	28.5255
Thymidylate kinase	DTYMK	P23919	1841	0	0	Catalyzes the conversion of dTMP to dTDP.	Matrix	Metabolism > Nucleotide metabolism > Nucleotide synthesis and processing	151		22.0356	23.7116	23.9594
ATP synthase F(0) complex subunit B1, mitochondrial	ATP5PB	P24539	515	Mitochondrion. Mitochondrion inner membrane.	0	Mitochondrial membrane ATP synthase (F(1)F(0) ATP synthase or Complex V) produces ATP from ADP in the presence of a proton gradient across the membrane which is generated by electron transport complexes of the respiratory chain. F-type ATPases consist of two structural domains, F(1) - containing the extramembraneous catalytic core, and F(0) - containing the membrane proton channel, linked togethe…	MIM	OXPHOS > Complex V > CV subunits | OXPHOS > OXPHOS subunits	116, 199	25.2875	25.4461	24.8064	24.1319	24.5029	25.7336
Acetyl-CoA acetyltransferase, mitochondrial	ACAT1	P24752	38	Mitochondrion {ECO:0000269|PubMed:1979337}.	0	This is one of the enzymes that catalyzes the last step of the mitochondrial beta-oxidation pathway, an aerobic process breaking down fatty acids into acetyl-CoA (PubMed:1715688, PubMed:7728148, PubMed:9744475). Using free coenzyme A/CoA, catalyzes the thiolytic cleavage of medium- to long-chain 3-oxoacyl-CoAs into acetyl-CoA and a fatty acyl-CoA shortened by two carbon atoms (PubMed:1715688, Pub…	Matrix	Metabolism > Carbohydrate metabolism > Ketone metabolism | Metabolism > Lipid metabolism > Fatty acid oxidation | Metabolism > Amino acid metabolism > Branched-chain amino acid metabolism | Metabolism > Amino acid metabolism > Lysine metabolism	170, 188, 256, 331	30.6838	30.8006	30.4721	30.3767	31.2125	31.2923
3-mercaptopyruvate sulfurtransferase	MPST	P25325	4357	Cytoplasm {ECO:0000250|UniProtKB:P97532}. Mitochondrion {ECO:0000250|UniProtKB:P97532}. Cell junction, synapse, synaptosome {ECO:0000250|UniProtKB:Q99J99}.	0	Transfer of a sulfur ion to cyanide or to other thiol compounds. Also has weak rhodanese activity. Detoxifies cyanide and is required for thiosulfate biosynthesis. Acts as an antioxidant. In combination with cysteine aminotransferase (CAT), contributes to the catabolism of cysteine and is an important producer of hydrogen sulfide in the brain, retina and vascular endothelial cells. Hydrogen sulfi…	MIM	Metabolism > Detoxification > Xenobiotic metabolism | Metabolism > Sulfur metabolism	166			22.6993		23.0431
ATP synthase subunit alpha, mitochondrial	ATP5F1A	P25705	498	Mitochondrion {ECO:0000269|PubMed:30146159}. Mitochondrion inner membrane {ECO:0000250|UniProtKB:P19483}; Peripheral membrane protein {ECO:0000250|UniProtKB:P19483}; Matrix side {ECO:0000250|UniProtKB:P19483}. Cell membrane {ECO:0000269|PubMed:10077593}; Peripheral membrane protein {ECO:0000269|PubMed:10077593}; Extracellular side {ECO:0000269|PubMed:10077593}. Note=Colocalizes with HRG on the ce…	0	Mitochondrial membrane ATP synthase (F(1)F(0) ATP synthase or Complex V) produces ATP from ADP in the presence of a proton gradient across the membrane which is generated by electron transport complexes of the respiratory chain. F-type ATPases consist of two structural domains, F(1) - containing the extramembraneous catalytic core, and F(0) - containing the membrane proton channel, linked togethe…	MIM	OXPHOS > Complex V > CV subunits | OXPHOS > OXPHOS subunits	440, 495	31.1962	31.2666	31.0212	30.7708	30.7102	30.6981
Isovaleryl-CoA dehydrogenase, mitochondrial	IVD	P26440	3712	Mitochondrion matrix {ECO:0000250|UniProtKB:P12007}.	0	Catalyzes the conversion of isovaleryl-CoA/3-methylbutanoyl-CoA to 3-methylbut-2-enoyl-CoA as an intermediate step in the leucine (Leu) catabolic pathway (PubMed:7640268). To a lesser extent, is also able to catalyze the oxidation of other saturated short-chain acyl-CoA thioesters as pentanoyl-CoA, hexenoyl-CoA and butenoyl-CoA (PubMed:7640268). {ECO:0000269|PubMed:7640268}.	Matrix	Metabolism > Amino acid metabolism > Branched-chain amino acid metabolism	277	25.5992	25.8366	24.8255	24.6298	25.8753	26.185
NADH-ubiquinone oxidoreductase 75 kDa subunit, mitochondrial	NDUFS1	P28331	4719	Mitochondrion inner membrane {ECO:0000305|PubMed:12611891, ECO:0000305|PubMed:30879903}; Peripheral membrane protein {ECO:0000250|UniProtKB:P15690}; Matrix side {ECO:0000250|UniProtKB:P15690}.	0	Core subunit of the mitochondrial membrane respiratory chain NADH dehydrogenase (Complex I) which catalyzes electron transfer from NADH through the respiratory chain, using ubiquinone as an electron acceptor (PubMed:30879903, PubMed:31557978). Essential for catalysing the entry and efficient transfer of electrons within complex I (PubMed:31557978). Plays a key role in the assembly and stability o…	MIM	OXPHOS > Complex I > CI subunits | Metabolism > Metals and cofactors > Fe-S-containing proteins | OXPHOS > OXPHOS subunits	316	26.7974	27.0556	26.717	26.6168	27.1785	27.5437
Thioredoxin-dependent peroxide reductase, mitochondrial	PRDX3	P30048	10935	Mitochondrion {ECO:0000250|UniProtKB:P35705}. Cytoplasm {ECO:0000305|PubMed:12492477}. Early endosome {ECO:0000269|PubMed:15750338}. Note=Localizes to early endosomes in a RPS6KC1-dependent manner. {ECO:0000269|PubMed:15750338}.	0	Thiol-specific peroxidase that catalyzes the reduction of hydrogen peroxide and organic hydroperoxides to water and alcohols, respectively. Plays a role in cell protection against oxidative stress by detoxifying peroxides (PubMed:7733872, PubMed:17707404). Acts synergistically with MAP3K13 to regulate the activation of NF-kappa-B in the cytosol (PubMed:12492477). {ECO:0000269|PubMed:12492477, ECO…	Matrix	Metabolism > Detoxification > ROS and glutathione metabolism	221, 250	31.7086	31.9234	32.0869	31.99	31.9717	31.9134
ATP synthase subunit delta, mitochondrial	ATP5F1D	P30049	513	Mitochondrion. Mitochondrion inner membrane.	0	Mitochondrial membrane ATP synthase (F(1)F(0) ATP synthase or Complex V) produces ATP from ADP in the presence of a proton gradient across the membrane which is generated by electron transport complexes of the respiratory chain (PubMed:29478781). F-type ATPases consist of two structural domains, F(1) - containing the extramembraneous catalytic core, and F(0) - containing the membrane proton chann…	MIM	OXPHOS > Complex V > CV subunits | OXPHOS > OXPHOS subunits	97	28.592	28.1382	25.0079	25.3134	26.7291	26.542
Enoyl-CoA hydratase, mitochondrial	ECHS1	P30084	1892	Mitochondrion matrix.	0	Straight-chain enoyl-CoA thioesters from C4 up to at least C16 are processed, although with decreasing catalytic rate. Has high substrate specificity for crotonyl-CoA and moderate specificity for acryloyl-CoA, 3-methylcrotonyl-CoA and methacrylyl-CoA. It is noteworthy that binds tiglyl-CoA, but hydrates only a small amount of this substrate. {ECO:0000269|PubMed:26251176}.	Matrix	Metabolism > Lipid metabolism > Fatty acid oxidation | Metabolism > Amino acid metabolism > Branched-chain amino acid metabolism | Metabolism > Amino acid metabolism > Lysine metabolism	112, 264	24.3783	24.3758	24.7782	24.5656	24.2703	25.2142
Peptidyl-prolyl cis-trans isomerase F, mitochondrial	PPIF	P30405	10105	Mitochondrion matrix {ECO:0000269|PubMed:10406942}.	0	PPIase that catalyzes the cis-trans isomerization of proline imidic peptide bonds in oligopeptides and may therefore assist protein folding (PubMed:20676357). Involved in regulation of the mitochondrial permeability transition pore (mPTP) (PubMed:26387735). It is proposed that its association with the mPTP is masking a binding site for inhibiting inorganic phosphate (Pi) and promotes the open pro…	Matrix	Signaling > Calcium homeostasis > Mitochondrial permeability transition pore	49	24.2347	24.5642	24.8103	25.0432	24.0338	24.7574
Aldehyde dehydrogenase X, mitochondrial	ALDH1B1	P30837	219	Mitochondrion matrix.	0	ALDHs play a major role in the detoxification of alcohol-derived acetaldehyde. They are involved in the metabolism of corticosteroids, biogenic amines, neurotransmitters, and lipid peroxidation.	Matrix	Metabolism > Detoxification > Xenobiotic metabolism	220, 373, 442	28.5812	28.676	28.6623	28.556	28.6108	28.8524
Succinate dehydrogenase [ubiquinone] flavoprotein subunit, mitochondrial	SDHA	P31040	6389	Mitochondrion inner membrane {ECO:0000250|UniProtKB:Q0QF01}; Peripheral membrane protein {ECO:0000250|UniProtKB:Q0QF01}; Matrix side {ECO:0000250|UniProtKB:Q0QF01}.	0	Flavoprotein (FP) subunit of succinate dehydrogenase (SDH) that is involved in complex II of the mitochondrial electron transport chain and is responsible for transferring electrons from succinate to ubiquinone (coenzyme Q) (PubMed:24781757). Can act as a tumor suppressor (PubMed:20484225). {ECO:0000269|PubMed:20484225, ECO:0000305|PubMed:24781757}.	MIM	OXPHOS > Complex II > CII subunits | Metabolism > Carbohydrate metabolism > TCA cycle | OXPHOS > OXPHOS subunits	55, 205, 604, 606, 629, 641	26.0199	26.3353	26.2141	25.6767	25.9458	26.0171
Cytochrome b-c1 complex subunit 1, mitochondrial	UQCRC1	P31930	7384	Mitochondrion inner membrane {ECO:0000250|UniProtKB:P07256}; Peripheral membrane protein {ECO:0000250|UniProtKB:P07256}; Matrix side {ECO:0000250|UniProtKB:P07256}.	0	Component of the ubiquinol-cytochrome c oxidoreductase, a multisubunit transmembrane complex that is part of the mitochondrial electron transport chain which drives oxidative phosphorylation. The respiratory chain contains 3 multisubunit complexes succinate dehydrogenase (complex II, CII), ubiquinol-cytochrome c oxidoreductase (cytochrome b-c1 complex, complex III, CIII) and cytochrome c oxidase …	MIM	Protein import, sorting and homeostasis > Protein import and sorting > Preprotein cleavage | OXPHOS > Complex III > CIII subunits | OXPHOS > OXPHOS subunits	123, 257	29.5491	29.7583	29.653	29.5127	29.2991	29.558
Serine hydroxymethyltransferase, mitochondrial	SHMT2	P34897	6472	Mitochondrion {ECO:0000269|PubMed:21876188, ECO:0000269|PubMed:24075985}. Mitochondrion matrix, mitochondrion nucleoid {ECO:0000269|PubMed:18063578}. Mitochondrion inner membrane {ECO:0000269|PubMed:21876188}. Cytoplasm {ECO:0000269|PubMed:24075985}. Nucleus {ECO:0000269|PubMed:24075985}. Note=Mainly localizes in the mitochondrion. Also found in the cytoplasm and nucleus as part of the BRISC comp…	0	Catalyzes the cleavage of serine to glycine accompanied with the production of 5,10-methylenetetrahydrofolate, an essential intermediate for purine biosynthesis (PubMed:24075985, PubMed:29364879, PubMed:25619277). Serine provides the major source of folate one-carbon in cells by catalyzing the transfer of one carbon from serine to tetrahydrofolate (PubMed:25619277). Contributes to the de novo mit…	Matrix	Metabolism > Amino acid metabolism > Serine metabolism | Metabolism > Amino acid metabolism > Glycine metabolism | Metabolism > Vitamin metabolism > Folate and 1-C metabolism	105, 106, 176, 206, 350	31.3826	31.6179	30.8484	30.951	31.4292	31.6259
ATP synthase subunit gamma, mitochondrial	ATP5F1C	P36542	509	Mitochondrion inner membrane {ECO:0000250|UniProtKB:P05631}; Peripheral membrane protein {ECO:0000250|UniProtKB:P05631}; Matrix side {ECO:0000250|UniProtKB:P05631}.	0	Mitochondrial membrane ATP synthase (F(1)F(0) ATP synthase or Complex V) produces ATP from ADP in the presence of a proton gradient across the membrane which is generated by electron transport complexes of the respiratory chain. F-type ATPases consist of two structural domains, F(1) - containing the extramembraneous catalytic core, and F(0) - containing the membrane proton channel, linked togethe…	MIM	OXPHOS > Complex V > CV subunits | OXPHOS > OXPHOS subunits	178	25.7994	26.1653	27.1538	26.1388	26.3762	26.5148
Lon protease homolog, mitochondrial	LONP1	P36776	9361	Mitochondrion matrix {ECO:0000255|HAMAP-Rule:MF_03120, ECO:0000269|PubMed:7961901}.	0	ATP-dependent serine protease that mediates the selective degradation of misfolded, unassembled or oxidatively damaged polypeptides as well as certain short-lived regulatory proteins in the mitochondrial matrix. May also have a chaperone function in the assembly of inner membrane protein complexes. Participates in the regulation of mitochondrial gene expression and in the maintenance of the integ…	Matrix	Protein import, sorting and homeostasis > Protein homeostasis > Proteases	163, 310, 330, 394, 473, 565	30.7946	30.9217	30.9173	30.7802	30.6347	30.7788
Transgelin-2	TAGLN2	P37802	8407	0	0	0	#N/A	#N/A	8		23.1093		23.0784	25.6865	25.1972
Electron transfer flavoprotein subunit beta	ETFB	P38117	2109	Mitochondrion matrix {ECO:0000305|PubMed:25023281, ECO:0000305|PubMed:8504797}.	0	Heterodimeric electron transfer flavoprotein that accepts electrons from several mitochondrial dehydrogenases, including acyl-CoA dehydrogenases, glutaryl-CoA and sarcosine dehydrogenase (PubMed:25416781, PubMed:15159392, PubMed:15975918). It transfers the electrons to the main mitochondrial respiratory chain via ETF-ubiquinone oxidoreductase (Probable). Required for normal mitochondrial fatty ac…	Matrix	Metabolism > Lipid metabolism > Fatty acid oxidation | Metabolism > Amino acid metabolism > Branched-chain amino acid metabolism | Metabolism > Amino acid metabolism > Lysine metabolism | Metabolism > Amino acid metabolism > Glycine metabolism | Metabolism > Vitamin metabolism > Choline and betaine metabolism | Metabolism > Electron carriers > Q-linked reactions, other	16, 192	30.3923	30.5283	30.6693	30.611	30.1365	30.2933
Stress-70 protein, mitochondrial	HSPA9	P38646	3313	Mitochondrion {ECO:0000269|PubMed:22002106, ECO:0000269|PubMed:26702583}. Nucleus, nucleolus {ECO:0000269|PubMed:22002106}.	0	Chaperone protein which plays an important role in mitochondrial iron-sulfur cluster (ISC) biogenesis. Interacts with and stabilizes ISC cluster assembly proteins FXN, NFU1, NFS1 and ISCU (PubMed:26702583). Regulates erythropoiesis via stabilization of ISC assembly (PubMed:21123823, PubMed:26702583). May play a role in the control of cell proliferation and cellular aging (By similarity). {ECO:000…	Matrix	Metabolism > Metals and cofactors > Fe-S cluster biosynthesis	118, 128, 161, 181, 196, 230, 331, 568, 652	33.1236	33.3171	33.2358	33.0726	33.353	33.3771
Malate dehydrogenase, mitochondrial	MDH2	P40926	4191	Mitochondrion matrix {ECO:0000250|UniProtKB:P04636}.	0	0	Matrix	Metabolism > Carbohydrate metabolism > Gluconeogenesis | Metabolism > Carbohydrate metabolism > Malate-aspartate shuttle | Metabolism > Carbohydrate metabolism > TCA cycle	56, 80, 161	30.7489	30.839	30.883	30.6681	30.6819	30.7359
Trifunctional enzyme subunit alpha, mitochondrial;Long-chain enoyl-CoA hydratase;Long chain 3-hydroxyacyl-CoA dehydrogenase	HADHA	P40939	3030	Mitochondrion {ECO:0000269|PubMed:29915090}. Mitochondrion inner membrane {ECO:0000269|PubMed:29915090}. Note=Protein stability and association with mitochondrion inner membrane do not require HADHB. {ECO:0000269|PubMed:29915090}.	0	Mitochondrial trifunctional enzyme catalyzes the last three of the four reactions of the mitochondrial beta-oxidation pathway (PubMed:8135828, PubMed:1550553, PubMed:29915090, PubMed:30850536). The mitochondrial beta-oxidation pathway is the major energy-producing process in tissues and is performed through four consecutive reactions breaking down fatty acids into acetyl-CoA (PubMed:29915090). Am…	MIM	Metabolism > Lipid metabolism > Fatty acid oxidation | Metabolism > Lipid metabolism > Cardiolipin synthesis | Metabolism > Amino acid metabolism > Branched-chain amino acid metabolism	43, 239, 298, 343, 724	28.8193	28.9344	28.524	28.4376	28.693	28.7994
Glycine--tRNA ligase	GARS1	P41250	2617	Cytoplasm {ECO:0000269|PubMed:17035524}. Cell projection, axon {ECO:0000269|PubMed:17035524}. Secreted {ECO:0000250|UniProtKB:Q9CZD3}. Secreted, extracellular exosome {ECO:0000250|UniProtKB:Q9CZD3}. Note=In transfected COS7 cells, not detected in mitochondria, nor in Golgi apparatus (PubMed:17035524). Secreted by motor neuron, possibly through the exosome pathway (By similarity). {ECO:0000250|Uni…	0	Catalyzes the ATP-dependent ligation of glycine to the 3'-end of its cognate tRNA, via the formation of an aminoacyl-adenylate intermediate (Gly-AMP) (PubMed:17544401, PubMed:28675565, PubMed:24898252). Also produces diadenosine tetraphosphate (Ap4A), a universal pleiotropic signaling molecule needed for cell regulation pathways, by direct condensation of 2 ATPs. Thereby, may play a special role …	Matrix	Mitochondrial central dogma > Translation > mt-tRNA synthetases	566, 723	26.3467	26.4302	24.9484	24.899	26.4003	26.3925
Enoyl-CoA delta isomerase 1, mitochondrial	ECI1	P42126	1632	Mitochondrion matrix {ECO:0000250|UniProtKB:P23965}.	0	Able to isomerize both 3-cis and 3-trans double bonds into the 2-trans form in a range of enoyl-CoA species. {ECO:0000269|PubMed:7818490}.	Matrix	Metabolism > Lipid metabolism > Fatty acid oxidation	293	22.6884				25.2118	25.153
Leucine-rich PPR motif-containing protein, mitochondrial	LRPPRC	P42704	10128	Mitochondrion. Nucleus, nucleoplasm. Nucleus inner membrane. Nucleus outer membrane. Note=Seems to be predominantly mitochondrial.	0	May play a role in RNA metabolism in both nuclei and mitochondria. In the nucleus binds to HNRPA1-associated poly(A) mRNAs and is part of nmRNP complexes at late stages of mRNA maturation which are possibly associated with nuclear mRNA export. May bind mature mRNA in the nucleus outer membrane. In mitochondria binds to poly(A) mRNA. Plays a role in translation or stability of mitochondrially enco…	Matrix	Mitochondrial central dogma > mtRNA metabolism > mtRNA stability and decay | Mitochondrial central dogma > Translation	172, 177, 207, 623, 633, 849, 1016, 1052, 1082, 1251, 1321, 1328, 1341	29.3797	29.4602	29.6481	29.5348	29.345	29.4582
3-ketoacyl-CoA thiolase, mitochondrial	ACAA2	P42765	10449	Mitochondrion {ECO:0000269|PubMed:18371312}.	0	In the production of energy from fats, this is one of the enzymes that catalyzes the last step of the mitochondrial beta-oxidation pathway, an aerobic process breaking down fatty acids into acetyl-CoA (Probable). Using free coenzyme A/CoA, catalyzes the thiolytic cleavage of medium- to long-chain unbranched 3-oxoacyl-CoAs into acetyl-CoA and a fatty acyl-CoA shortened by two carbon atoms (Probabl…	Matrix	Metabolism > Carbohydrate metabolism > Ketone metabolism | Metabolism > Lipid metabolism > Fatty acid oxidation | Metabolism > Amino acid metabolism > Lysine metabolism	20, 68, 198	28.9981	29.0091	29.0504	28.868	28.8788	28.9468
Elongation factor Ts, mitochondrial	TSFM	P43897	10102	Mitochondrion.	0	Associates with the EF-Tu.GDP complex and induces the exchange of GDP to GTP. It remains bound to the aminoacyl-tRNA.EF-Tu.GTP complex up to the GTP hydrolysis stage on the ribosome. {ECO:0000255|HAMAP-Rule:MF_03135, ECO:0000269|PubMed:27677415}.	Matrix	Mitochondrial central dogma > Translation > Translation factors	59, 159, 234, 288, 299	28.5019	28.8317	28.8332	28.8525	28.5661	28.7226
Short/branched chain specific acyl-CoA dehydrogenase, mitochondrial	ACADSB	P45954	36	Mitochondrion matrix {ECO:0000305|PubMed:11013134}.	0	Short and branched chain specific acyl-CoA dehydrogenase that catalyzes the removal of one hydrogen from C-2 and C-3 of the fatty acyl-CoA thioester, resulting in the formation of trans-2-enoyl-CoA (PubMed:7698750, PubMed:11013134, PubMed:21430231, PubMed:10832746). Among the different mitochondrial acyl-CoA dehydrogenases, acts specifically on short and branched chain acyl-CoA derivatives such a…	Matrix	Metabolism > Lipid metabolism > Fatty acid oxidation | Metabolism > Amino acid metabolism > Branched-chain amino acid metabolism	283, 285	26.8267	27.2119	27.205	27.057	26.9438	26.7687
Cytochrome b-c1 complex subunit Rieske, mitochondrial;Cytochrome b-c1 complex subunit 9;Putative cytochrome b-c1 complex subunit Rieske-like protein 1	UQCRFS1	P47985	7386	Mitochondrion inner membrane {ECO:0000305|PubMed:31883641}; Single-pass membrane protein {ECO:0000250|UniProtKB:Q5ZLR5}.	104..140; /note="Helical"; /evidence="ECO:0000269|PubMed:28844695"	[Cytochrome b-c1 complex subunit Rieske, mitochondrial]: Component of the ubiquinol-cytochrome c oxidoreductase, a multisubunit transmembrane complex that is part of the mitochondrial electron transport chain which drives oxidative phosphorylation (PubMed:31883641). The respiratory chain contains 3 multisubunit complexes succinate dehydrogenase (complex II, CII), ubiquinol-cytochrome c oxidoreduc…	MIM	OXPHOS > Complex III > CIII subunits | Metabolism > Metals and cofactors > Fe-S-containing proteins | OXPHOS > OXPHOS subunits	91, 263	30.9426	31.2507	31.052	30.9628	30.7478	30.951
ATP synthase subunit O, mitochondrial	ATP5PO	P48047	539	Mitochondrion {ECO:0000250}. Mitochondrion inner membrane {ECO:0000250}.	0	Mitochondrial membrane ATP synthase (F(1)F(0) ATP synthase or Complex V) produces ATP from ADP in the presence of a proton gradient across the membrane which is generated by electron transport complexes of the respiratory chain. F-type ATPases consist of two structural domains, F(1) - containing the extramembraneous catalytic core and F(0) - containing the membrane proton channel, linked together…	MIM	OXPHOS > Complex V > CV subunits | OXPHOS > OXPHOS subunits	35, 82, 193	31.8701	31.8484	31.8019	31.5775	31.7438	31.7306
Isocitrate dehydrogenase [NADP], mitochondrial	IDH2	P48735	3418	Mitochondrion.	0	Plays a role in intermediary metabolism and energy production. It may tightly associate or interact with the pyruvate dehydrogenase complex.	Matrix	Metabolism > Carbohydrate metabolism > TCA cycle	247	28.6516	28.7166	28.6103	28.4553	28.5468	28.6293
Large ribosomal subunit protein bL19m	MRPL19	P49406	9801	Mitochondrion {ECO:0000269|PubMed:10600119, ECO:0000269|PubMed:11543634, ECO:0000269|PubMed:25278503, ECO:0000269|PubMed:25838379, ECO:0000269|PubMed:28892042}.	0	0	Matrix	Mitochondrial central dogma > Translation > Mitochondrial ribosome	125	26.8189	27.2242	26.3586	26.5539	26.1985	26.38
Elongation factor Tu, mitochondrial	TUFM	P49411	7284	Mitochondrion {ECO:0000269|PubMed:22749352}.	0	Promotes the GTP-dependent binding of aminoacyl-tRNA to the A-site of ribosomes during protein biosynthesis. Plays also a role in the regulation of autophagy and innate immunity. Recruits ATG5-ATG12 and NLRX1 at mitochondria and serves as a checkpoint of the RIG-I/DDX58-MAVS pathway. In turn, inhibits RLR-mediated type I interferon while promoting autophagy. {ECO:0000269|PubMed:22749352, ECO:0000…	Matrix	Mitochondrial central dogma > Translation > Translation factors	95, 118, 182, 211, 249, 269, 360	32.5938	32.7847	32.7369	32.6016	32.6659	32.6801
Alpha-aminoadipic semialdehyde dehydrogenase	ALDH7A1	P49419	501	Cytoplasm, cytosol {ECO:0000269|PubMed:20207735}. Nucleus {ECO:0000269|PubMed:20207735}.; [Isoform 1]: Mitochondrion {ECO:0000269|PubMed:20207735}.	0	Multifunctional enzyme mediating important protective effects. Metabolizes betaine aldehyde to betaine, an important cellular osmolyte and methyl donor. Protects cells from oxidative stress by metabolizing a number of lipid peroxidation-derived aldehydes. Involved in lysine catabolism. {ECO:0000269|PubMed:16491085, ECO:0000269|PubMed:20207735}.	Matrix	Metabolism > Amino acid metabolism > Lysine metabolism | Metabolism > Amino acid metabolism > Glycine metabolism | Metabolism > Vitamin metabolism > Choline and betaine metabolism | Metabolism > Vitamin metabolism > Folate and 1-C metabolism | Metabolism > Detoxification > ROS and glutathione metabolism	69, 397, 526	29.6221	29.618	29.8235	29.5826	29.5653	29.4601
Histidine--tRNA ligase, mitochondrial	HARS2	P49590	23438	Mitochondrion {ECO:0000269|PubMed:21464306}.	0	Mitochondrial aminoacyl-tRNA synthetase that catalyzes the ATP-dependent ligation of histidine to the 3'-end of its cognate tRNA, via the formation of an aminoacyl-adenylate intermediate (His-AMP). {ECO:0000269|PubMed:21464306}.	Matrix	Mitochondrial central dogma > Translation > mt-tRNA synthetases	392	22.2119		22.4715
Very long-chain specific acyl-CoA dehydrogenase, mitochondrial	ACADVL	P49748	37	Mitochondrion inner membrane {ECO:0000269|PubMed:9461620, ECO:0000269|PubMed:9599005}; Peripheral membrane protein {ECO:0000269|PubMed:9599005}.; [Isoform 2]: Mitochondrion inner membrane {ECO:0000269|PubMed:17374501}; Peripheral membrane protein {ECO:0000269|PubMed:17374501}.	0	Very long-chain specific acyl-CoA dehydrogenase is one of the acyl-CoA dehydrogenases that catalyze the first step of mitochondrial fatty acid beta-oxidation, an aerobic process breaking down fatty acids into acetyl-CoA and allowing the production of energy from fats (PubMed:7668252, PubMed:9461620, PubMed:18227065, PubMed:9839948, PubMed:9599005). The first step of fatty acid beta-oxidation cons…	MIM	Metabolism > Lipid metabolism > Fatty acid oxidation	90					21.4628
Isocitrate dehydrogenase [NAD] subunit alpha, mitochondrial	IDH3A	P50213	3419	Mitochondrion.	0	Catalytic subunit of the enzyme which catalyzes the decarboxylation of isocitrate (ICT) into alpha-ketoglutarate. The heterodimer composed of the alpha (IDH3A) and beta (IDH3B) subunits and the heterodimer composed of the alpha (IDH3A) and gamma (IDH3G) subunits, have considerable basal activity but the full activity of the heterotetramer (containing two subunits of IDH3A, one of IDH3B and one of…	Matrix	Metabolism > Carbohydrate metabolism > TCA cycle	137, 153, 186	25.3138	24.972	23.9088		26.2149	24.7935
Small ribosomal subunit protein mS29	DAP3	P51398	7818	Mitochondrion {ECO:0000269|PubMed:11162496, ECO:0000269|PubMed:20563667}.	0	Involved in mediating interferon-gamma-induced cell death.	Matrix	Mitochondrial central dogma > Translation > Mitochondrial ribosome	323, 348	24.9258	24.966	24.7994	24.6681	23.868	25.1181
Isocitrate dehydrogenase [NAD] subunit gamma, mitochondrial	IDH3G	P51553	3421	Mitochondrion {ECO:0000269|PubMed:11256614}.	0	Regulatory subunit which plays a role in the allosteric regulation of the enzyme catalyzing the decarboxylation of isocitrate (ICT) into alpha-ketoglutarate. The heterodimer composed of the alpha (IDH3A) and beta (IDH3B) subunits and the heterodimer composed of the alpha (IDH3A) and gamma (IDH3G) subunits, have considerable basal activity but the full activity of the heterotetramer (containing tw…	Matrix	Metabolism > Carbohydrate metabolism > TCA cycle	142, 203	28.1569	28.2643	25.3526	23.8264	28.0081	28.055
Succinate-semialdehyde dehydrogenase, mitochondrial	ALDH5A1	P51649	7915	Mitochondrion.	0	Catalyzes one step in the degradation of the inhibitory neurotransmitter gamma-aminobutyric acid (GABA). {ECO:0000269|PubMed:19300440}.	Matrix	Metabolism > Amino acid metabolism > GABA metabolism	159	19.373
Large ribosomal subunit protein bL12m	MRPL12	P52815	6182	Mitochondrion {ECO:0000269|PubMed:8626705}.	0	As a component of the mitochondrial large ribosomal subunit, it plays a role in mitochondrial translation (PubMed:23603806). Associates with mitochondrial RNA polymerase to activate transcription. {ECO:0000269|PubMed:22003127, ECO:0000269|PubMed:23603806}.	Matrix	Mitochondrial central dogma > mtRNA metabolism > Transcription | Mitochondrial central dogma > Translation > Mitochondrial ribosome	152	29.5052	29.4809	29.6052	29.3601	29.5085	29.4067
Tricarboxylate transport protein, mitochondrial	SLC25A1	P53007	6576	Mitochondrion inner membrane {ECO:0000250|UniProtKB:Q8JZU2}; Multi-pass membrane protein {ECO:0000255}.	29..46; /note="Helical; Name=1"; /evidence="ECO:0000255"; 86..105; /note="Helical; Name=2"; /evidence="ECO:0000255"; 129..143; /note="Helical; Name=3"; /evidence="ECO:0000255"; 183..202; /note="Helical; Name=4"; /evidence="ECO:0000255"; 224..241; /note="Helical; Name=5"; /evidence="ECO:0000255"; 278..297; /note="Helical; Name=6"; /evidence="ECO:0000255"	Citrate transporter that mediates the exchange of mitochondrial citrate for cytosolic malate (PubMed:29031613, PubMed:29238895). Also able to mediate the exchange of citrate for isocitrate, phosphoenolpyruvate, cis- but not trans-aconitate and to a lesser extend maleate and succinate (PubMed:29031613). Important for the bioenergetics of hepatic cells as it provides a carbon source for fatty acid …	MIM	Metabolism > Carbohydrate metabolism > Gluconeogenesis | Metabolism > Carbohydrate metabolism > TCA-associated | Metabolism > Lipid metabolism | Small molecule transport > SLC25A family	48, 64	21.7497		20.8903	21.6008		20.6217
Succinate--CoA ligase [ADP/GDP-forming] subunit alpha, mitochondrial	SUCLG1	P53597	8802	Mitochondrion {ECO:0000255|HAMAP-Rule:MF_03222}.	0	Succinyl-CoA synthetase functions in the citric acid cycle (TCA), coupling the hydrolysis of succinyl-CoA to the synthesis of either ATP or GTP and thus represents the only step of substrate-level phosphorylation in the TCA. The alpha subunit of the enzyme binds the substrates coenzyme A and phosphate, while succinate binding and specificity for either ATP or GTP is provided by different beta sub…	Matrix	Metabolism > Carbohydrate metabolism > TCA cycle | Metabolism > Carbohydrate metabolism > Itaconate metabolism | Metabolism > Nucleotide metabolism > Nucleotide synthesis and processing	78, 337	25.2347	24.956	22.7356	23.0524	25.6435	26.1199
DNA polymerase subunit gamma-1	POLG	P54098	5428	Mitochondrion {ECO:0000269|PubMed:18063578}. Mitochondrion matrix, mitochondrion nucleoid {ECO:0000269|PubMed:18063578}.	0	Involved in the replication of mitochondrial DNA. Associates with mitochondrial DNA.	Matrix	Mitochondrial central dogma > mtDNA maintenance > mtDNA replication | Mitochondrial central dogma > mtDNA maintenance > mtDNA nucleoid | Mitochondrial central dogma > mtDNA maintenance > mtDNA repair	131, 649	22.7424		23.2129		22.9412
Delta-1-pyrroline-5-carboxylate synthase;Glutamate 5-kinase;Gamma-glutamyl phosphate reductase	ALDH18A1	P54886	5832	Mitochondrion inner membrane {ECO:0000269|PubMed:26297558, ECO:0000269|PubMed:26320891}.	0	Bifunctional enzyme that converts glutamate to glutamate 5-semialdehyde, an intermediate in the biosynthesis of proline, ornithine and arginine. {ECO:0000269|PubMed:10037775, ECO:0000269|PubMed:11092761, ECO:0000269|PubMed:26297558, ECO:0000269|PubMed:26320891}.	Matrix	Metabolism > Amino acid metabolism > Proline metabolism	288, 608, 653, 782	31.9377	32.0432	32.1231	31.8362	31.9181	31.8591
Trifunctional enzyme subunit beta, mitochondrial;3-ketoacyl-CoA thiolase	HADHB	P55084	3032	Mitochondrion {ECO:0000269|PubMed:21527675}. Mitochondrion inner membrane {ECO:0000269|PubMed:21527675}. Mitochondrion outer membrane {ECO:0000269|PubMed:21527675}. Endoplasmic reticulum {ECO:0000269|PubMed:21527675}. Note=Protein stability and association with membranes require HADHA. {ECO:0000269|PubMed:29915090}.	0	Mitochondrial trifunctional enzyme catalyzes the last three of the four reactions of the mitochondrial beta-oxidation pathway (PubMed:8135828, PubMed:29915090, PubMed:30850536). The mitochondrial beta-oxidation pathway is the major energy-producing process in tissues and is performed through four consecutive reactions breaking down fatty acids into acetyl-CoA (PubMed:29915090). Among the enzymes …	MIM	Metabolism > Carbohydrate metabolism > Ketone metabolism | Metabolism > Lipid metabolism > Fatty acid oxidation | Metabolism > Amino acid metabolism > Lysine metabolism	100	23.2356	23.0162	23.063	22.5238	22.8981	23.1777
Succinyl-CoA:3-ketoacid coenzyme A transferase 1, mitochondrial;Succinyl-CoA:3-ketoacid coenzyme A transferase 2, mitochondrial	OXCT1	P55809	5019	Mitochondrion matrix.	0	Key enzyme for ketone body catabolism. Transfers the CoA moiety from succinate to acetoacetate. Formation of the enzyme-CoA intermediate proceeds via an unstable anhydride species formed between the carboxylate groups of the enzyme and substrate.	Matrix	Metabolism > Carbohydrate metabolism > Ketone metabolism	43, 407	27.5039	27.7265	27.5812	27.3763	26.9948	26.6854
NADH dehydrogenase [ubiquinone] flavoprotein 3, mitochondrial	NDUFV3	P56181	4731	Mitochondrion inner membrane {ECO:0000305|PubMed:12611891}; Peripheral membrane protein {ECO:0000305}; Matrix side {ECO:0000305}.	0	Accessory subunit of the mitochondrial membrane respiratory chain NADH dehydrogenase (Complex I), that is believed not to be involved in catalysis. Complex I functions in the transfer of electrons from NADH to the respiratory chain. The immediate electron acceptor for the enzyme is believed to be ubiquinone. May be the terminally assembled subunit of Complex I. {ECO:0000269|PubMed:27626371}.	MIM	OXPHOS > Complex I > CI subunits | OXPHOS > OXPHOS subunits	71	26.9738	26.2913	27.0123	25.7232	26.6651	26.3608
NADH dehydrogenase [ubiquinone] 1 alpha subcomplex subunit 6	NDUFA6	P56556	4700	Mitochondrion inner membrane {ECO:0000305|PubMed:12611891}; Peripheral membrane protein {ECO:0000305}; Matrix side {ECO:0000305}.	0	Accessory subunit of the mitochondrial membrane respiratory chain NADH dehydrogenase (Complex I), that is believed to be not involved in catalysis. Required for proper complex I assembly (PubMed:30245030). Complex I functions in the transfer of electrons from NADH to the respiratory chain. The immediate electron acceptor for the enzyme is believed to be ubiquinone. {ECO:0000269|PubMed:27626371, E…	MIM	OXPHOS > Complex I > CI subunits | OXPHOS > OXPHOS subunits	123	25.4948	25.0261	25.2492	24.8413	26.5012	27.2042
10 kDa heat shock protein, mitochondrial	HSPE1	P61604	3336	Mitochondrion matrix.	0	Co-chaperonin implicated in mitochondrial protein import and macromolecular assembly. Together with Hsp60, facilitates the correct folding of imported proteins. May also prevent misfolding and promote the refolding and proper assembly of unfolded polypeptides generated under stress conditions in the mitochondrial matrix (PubMed:7912672, PubMed:1346131, PubMed:11422376). The functional units of th…	Matrix	Protein import, sorting and homeostasis > Protein homeostasis > Chaperones	76, 88	31.4408	31.4414	32.0666	31.8575	32.0929	32.1117
Heterogeneous nuclear ribonucleoprotein K	HNRNPK	P61978	3190	Cytoplasm {ECO:0000269|PubMed:1729596}. Nucleus, nucleoplasm {ECO:0000269|PubMed:16360036, ECO:0000269|PubMed:1729596, ECO:0000269|PubMed:18775702, ECO:0000269|PubMed:22721921}. Cell projection, podosome {ECO:0000269|PubMed:22721921}. Note=Recruited to p53/TP53-responsive promoters, in the presence of functional p53/TP53 (PubMed:16360036). In case of ASFV infection, there is a shift in the locali…	0	One of the major pre-mRNA-binding proteins. Binds tenaciously to poly(C) sequences. Likely to play a role in the nuclear metabolism of hnRNAs, particularly for pre-mRNAs that contain cytidine-rich sequences. Can also bind poly(C) single-stranded DNA. Plays an important role in p53/TP53 response to DNA damage, acting at the level of both transcription activation and repression. When sumoylated, ac…	#N/A	#N/A	380		22.9192
Histone H4	H4C1	P62805	121504	Nucleus. Chromosome.	0	Core component of nucleosome. Nucleosomes wrap and compact DNA into chromatin, limiting DNA accessibility to the cellular machineries which require DNA as a template. Histones thereby play a central role in transcription regulation, DNA repair, DNA replication and chromosomal stability. DNA accessibility is regulated via a complex set of post-translational modifications of histones, also called h…	#N/A	#N/A	89	28.3359	27.7297	27.2345	27.1353	27.8633	28.2269
Eukaryotic translation initiation factor 5A-1	EIF5A	P63241	1984	Cytoplasm. Nucleus. Endoplasmic reticulum membrane; Peripheral membrane protein; Cytoplasmic side. Nucleus, nuclear pore complex. Note=Hypusine modification promotes the nuclear export and cytoplasmic localization and there was a dynamic shift in the localization from predominantly cytoplasmic to primarily nuclear under apoptotic inducing conditions.	0	mRNA-binding protein involved in translation elongation. Has an important function at the level of mRNA turnover, probably acting downstream of decapping. Involved in actin dynamics and cell cycle progression, mRNA decay and probably in a pathway involved in stress response and maintenance of cell wall integrity. With syntenin SDCBP, functions as a regulator of p53/TP53 and p53/TP53-dependent apo…	#N/A	#N/A	98	24.1654	24.0858	24.8874	24.7329	24.408	23.8266
Actin, cytoplasmic 2;Actin, cytoplasmic 2, N-terminally processed;Actin, cytoplasmic 1;Actin, cytoplasmic 1, N-terminally processed	ACTG1	P63261	71	Cytoplasm, cytoskeleton {ECO:0000269|PubMed:28493397}.	0	Actins are highly conserved proteins that are involved in various types of cell motility and are ubiquitously expressed in all eukaryotic cells. {ECO:0000305|PubMed:29581253}.	#N/A	#N/A	198	24.6141	24.1481			24.7191	24.0469
Elongation factor 1-alpha 1;Putative elongation factor 1-alpha-like 3;Elongation factor 1-alpha 2	EEF1A1	P68104	1915	Cytoplasm {ECO:0000269|PubMed:19158340, ECO:0000269|PubMed:8650580}. Nucleus {ECO:0000269|PubMed:17177976, ECO:0000269|PubMed:8650580}. Nucleus, nucleolus {ECO:0000269|PubMed:8650580}. Cell membrane {ECO:0000269|PubMed:26497934}. Note=Colocalizes with DLC1 at actin-rich regions in the cell periphery (PubMed:19158340). Translocates together with ZPR1 from the cytoplasm to the nucleus and nucleolus…	0	This protein promotes the GTP-dependent binding of aminoacyl-tRNA to the A-site of ribosomes during protein biosynthesis. Plays a role in the positive regulation of IFNG transcription in T-helper 1 cells as part of an IFNG promoter-binding complex with TXK and PARP1 (PubMed:17177976). {ECO:0000269|PubMed:17177976}.; (Microbial infection) Required for the translation of viral proteins and viral re…	#N/A	#N/A	141	25.9361	25.3346	25.5672	25.4647	25.1311	25.3705
Arginase-2, mitochondrial	ARG2	P78540	384	Mitochondrion {ECO:0000269|PubMed:8898077}.	0	May play a role in the regulation of extra-urea cycle arginine metabolism and also in down-regulation of nitric oxide synthesis. Extrahepatic arginase functions to regulate L-arginine bioavailability to nitric oxid synthase (NOS). Arginine metabolism is a critical regulator of innate and adaptive immune responses. Seems to be involved in negative regulation of the survival capacity of activated C…	Matrix	Metabolism > Amino acid metabolism	82		22.3259			24.6426	24.9913
4-aminobutyrate aminotransferase, mitochondrial	ABAT	P80404	18	Mitochondrion matrix.	0	Catalyzes the conversion of gamma-aminobutyrate and L-beta-aminoisobutyrate to succinate semialdehyde and methylmalonate semialdehyde, respectively. Can also convert delta-aminovalerate and beta-alanine.	Matrix	Metabolism > Amino acid metabolism > GABA metabolism | Metabolism > Metals and cofactors > Fe-S-containing proteins	253	26.9783	27.0032	26.8669	26.8683	26.4084	26.4003
Small ribosomal subunit protein mS22	MRPS22	P82650	56945	Mitochondrion {ECO:0000269|PubMed:25838379}.	0	0	Matrix	Mitochondrial central dogma > Translation > Mitochondrial ribosome	103	28.3784	28.772	28.5196	28.5117	28.1562	28.3928
Small ribosomal subunit protein mS25	MRPS25	P82663	64432	Mitochondrion {ECO:0000269|PubMed:25838379}.	0	0	Matrix	Mitochondrial central dogma > Translation > Mitochondrial ribosome	57	23.8585	23.8754		21.4368	24.2167	23.9546
Small ribosomal subunit protein uS10m	MRPS10	P82664	55173	Mitochondrion {ECO:0000269|PubMed:25838379}.	0	0	Matrix	Mitochondrial central dogma > Translation > Mitochondrial ribosome	91, 93	25.5254	25.7871	25.2502	25.2501	25.6701	25.9543
Small ribosomal subunit protein mS35	MRPS35	P82673	60488	Mitochondrion {ECO:0000269|PubMed:25838379}.	0	0	Matrix	Mitochondrial central dogma > Translation > Mitochondrial ribosome	70, 89	23.74	24.6822	23.1804	23.4669	23.6796	23.8492
Small ribosomal subunit protein uS5m	MRPS5	P82675	64969	Mitochondrion {ECO:0000269|PubMed:25838379}.	0	0	Matrix	Mitochondrial central dogma > Translation > Mitochondrial ribosome	137	24.9708	25.218	24.2051	24.1436	24.9483	25.0157
Alpha-ketoglutarate dehydrogenase component 4	KGD4	P82909	92259	Mitochondrion {ECO:0000250|UniProtKB:P82908}.	0	May be necessary to recruit DLD/E3 to the mitochondrial 2-oxoglutarate dehydrogenase complex (OGDC) core composed of OGDH/E1 and DLST/E2, hence stabilizes the complex. {ECO:0000250|UniProtKB:Q9CQX8}.	Matrix	Mitochondrial central dogma > Translation > Mitochondrial ribosome | Metabolism > Carbohydrate metabolism > TCA cycle	67	26.6425	27.1262	28.0143	28.3805	27.1522	27.0756
Small ribosomal subunit protein uS11m	MRPS11	P82912	64963	Mitochondrion {ECO:0000269|PubMed:25838379}.	0	0	Matrix	Mitochondrial central dogma > Translation > Mitochondrial ribosome	63	27.1805	27.5307	27.4912	27.5442	27.6761	27.9773
Small ribosomal subunit protein mS34	MRPS34	P82930	65993	Mitochondrion {ECO:0000269|PubMed:11279123}.	0	Required for mitochondrial translation, plays a role in maintaining the stability of the small ribosomal subunit and the 12S rRNA that are required for mitoribosome formation. {ECO:0000269|PubMed:28777931}.	Matrix	Mitochondrial central dogma > Translation > Mitochondrial ribosome	104, 166	27.0547	27.5516	27.3818	27.3726	27.3208	27.4183
Small ribosomal subunit protein bS6m	MRPS6	P82932	64968	Mitochondrion {ECO:0000269|PubMed:25838379}.	0	0	Matrix	Mitochondrial central dogma > Translation > Mitochondrial ribosome	4, 118	27.684	28.2471	27.7434	28.1303	27.5147	27.686
Small ribosomal subunit protein uS9m	MRPS9	P82933	64965	Mitochondrion {ECO:0000269|PubMed:25838379}.	0	0	Matrix	Mitochondrial central dogma > mtRNA metabolism > mtRNA granules | Mitochondrial central dogma > Translation > Mitochondrial ribosome	69, 110	27.2276	27.409	27.6014	27.51	27.6847	27.6857
Transcription factor A, mitochondrial	TFAM	Q00059	7019	Mitochondrion {ECO:0000269|PubMed:1737790, ECO:0000269|PubMed:18063578, ECO:0000269|PubMed:22841477, ECO:0000269|PubMed:29445193}. Mitochondrion matrix, mitochondrion nucleoid {ECO:0000269|PubMed:18063578}.	0	Binds to the mitochondrial light strand promoter and functions in mitochondrial transcription regulation (PubMed:29445193, PubMed:32183942). Component of the mitochondrial transcription initiation complex, composed at least of TFB2M, TFAM and POLRMT that is required for basal transcription of mitochondrial DNA (PubMed:29149603). In this complex, TFAM recruits POLRMT to a specific promoter whereas…	Matrix	Mitochondrial central dogma > mtDNA maintenance > mtDNA replication | Mitochondrial central dogma > mtDNA maintenance > mtDNA nucleoid | Mitochondrial central dogma > mtRNA metabolism > Transcription	57, 110, 200, 241	30.6588	30.7782	30.8769	30.7525	30.662	30.7636
Solute carrier family 25 member 3	SLC25A3	Q00325	5250	Mitochondrion inner membrane; Multi-pass membrane protein.	64..86; /note="Helical; Name=1"; /evidence="ECO:0000255"; 122..141; /note="Helical; Name=2"; /evidence="ECO:0000255"; 162..183; /note="Helical; Name=3"; /evidence="ECO:0000255"; 219..238; /note="Helical; Name=4"; /evidence="ECO:0000255"; 262..284; /note="Helical; Name=5"; /evidence="ECO:0000255"; 315..333; /note="Helical; Name=6"; /evidence="ECO:0000255"	Transport of phosphate groups from the cytosol to the mitochondrial matrix. Phosphate is cotransported with H(+). May play a role regulation of the mitochondrial permeability transition pore (mPTP).	MIM	Metabolism > Metals and cofactors > Copper metabolism | Signaling > Calcium homeostasis > Calcium cycle | Small molecule transport > SLC25A family	196, 208	27.1731	27.5328	28.0107	27.7953	26.8641	27.1535
2-oxoglutarate dehydrogenase complex component E1	OGDH	Q02218	4967	Mitochondrion matrix {ECO:0000305|PubMed:29211711}. Nucleus {ECO:0000269|PubMed:29211711}. Note=Mainly localizes in the mitochondrion. A small fraction localizes to the nucleus, where the 2-oxoglutarate dehydrogenase complex is required for histone succinylation. {ECO:0000269|PubMed:29211711}.	0	2-oxoglutarate dehydrogenase (E1) component of the 2-oxoglutarate dehydrogenase complex (OGDHC), which mediates the decarboxylation of alpha-ketoglutarate (PubMed:24495017). The 2-oxoglutarate dehydrogenase complex catalyzes the overall conversion of 2-oxoglutarate to succinyl-CoA and CO(2) (PubMed:24495017). The 2-oxoglutarate dehydrogenase complex is mainly active in the mitochondrion (PubMed:2…	Matrix	Metabolism > Carbohydrate metabolism > TCA cycle	93	27.2278	27.5665	27.2363	27.317	27.3027	27.4242
Mitochondrial 2-oxoglutarate/malate carrier protein	SLC25A11	Q02978	8402	Mitochondrion inner membrane {ECO:0000250|UniProtKB:P97700}; Multi-pass membrane protein {ECO:0000250|UniProtKB:P97700}.	24..42; /note="Helical; Name=1"; /evidence="ECO:0000255"; 83..101; /note="Helical; Name=2"; /evidence="ECO:0000255"; 119..140; /note="Helical; Name=3"; /evidence="ECO:0000255"; 183..202; /note="Helical; Name=4"; /evidence="ECO:0000255"; 222..240; /note="Helical; Name=5"; /evidence="ECO:0000255"; 281..300; /note="Helical; Name=6"; /evidence="ECO:0000255"	Catalyzes the transport of 2-oxoglutarate across the inner mitochondrial membrane in an electroneutral exchange for malate or other dicarboxylic acids, and plays an important role in several metabolic processes, including the malate-aspartate shuttle, the oxoglutarate/isocitrate shuttle, in gluconeogenesis from lactate, and in nitrogen metabolism. Maintains mitochondrial fusion and fission events…	MIM	Metabolism > Carbohydrate metabolism > Gluconeogenesis | Metabolism > Carbohydrate metabolism > Malate-aspartate shuttle | Metabolism > Carbohydrate metabolism > TCA-associated | Small molecule transport > SLC25A family	272	27.4941	27.5974	27.4262	27.1227	27.6215	27.5281
Single-stranded DNA-binding protein, mitochondrial	SSBP1	Q04837	6742	Mitochondrion {ECO:0000269|PubMed:18063578}. Mitochondrion matrix, mitochondrion nucleoid {ECO:0000269|PubMed:18063578}.	0	Binds preferentially and cooperatively to pyrimidine rich single-stranded DNA (ss-DNA) (PubMed:21953457, PubMed:23290262). In vitro, required to maintain the copy number of mitochondrial DNA (mtDNA) and plays crucial roles during mtDNA replication that stimulate activity of the replisome components POLG and TWNK at the replication fork (PubMed:21953457, PubMed:12975372, PubMed:26446790, PubMed:15…	Matrix	Mitochondrial central dogma > mtDNA maintenance > mtDNA replication | Mitochondrial central dogma > mtDNA maintenance > mtDNA nucleoid	73, 99, 101, 116, 119	31.5775	31.7085	31.92	31.7482	32.1712	32.2619
Complement component 1 Q subcomponent-binding protein, mitochondrial	C1QBP	Q07021	708	Mitochondrion matrix {ECO:0000269|PubMed:15031724, ECO:0000269|PubMed:17486078, ECO:0000269|PubMed:19164550, ECO:0000269|PubMed:9305894}. Nucleus {ECO:0000269|PubMed:18676636}. Cell membrane {ECO:0000269|PubMed:10747014, ECO:0000269|PubMed:11493647, ECO:0000269|PubMed:12574814, ECO:0000269|PubMed:8195709, ECO:0000269|PubMed:8662673, ECO:0000269|PubMed:9191880, ECO:0000269|PubMed:9233640}; Periphe…	0	Is believed to be a multifunctional and multicompartmental protein involved in inflammation and infection processes, ribosome biogenesis, protein synthesis in mitochondria, regulation of apoptosis, transcriptional regulation and pre-mRNA splicing. At the cell surface is thought to act as an endothelial receptor for plasma proteins of the complement and kallikrein-kinin cascades. Putative receptor…	Matrix	Signaling > Immune response	268	26.4358	26.2437	27.4205	27.1736	27.3025	27.2281
Quinone oxidoreductase	CRYZ	Q08257	1429	Cytoplasm {ECO:0000269|PubMed:20103721}.	0	Does not have alcohol dehydrogenase activity. Binds NADP and acts through a one-electron transfer process. Orthoquinones, such as 1,2-naphthoquinone or 9,10-phenanthrenequinone, are the best substrates (in vitro). May act in the detoxification of xenobiotics. Interacts with (AU)-rich elements (ARE) in the 3'-UTR of target mRNA species. Enhances the stability of mRNA coding for BCL2. NADPH binding…	Matrix	0	67	27.4956	27.2069	27.5138	27.0824	27.3085	27.3579
Mitochondrial-processing peptidase subunit alpha	PMPCA	Q10713	23203	Mitochondrion matrix {ECO:0000250|UniProtKB:P20069}. Mitochondrion inner membrane {ECO:0000269|PubMed:25808372}.	0	Substrate recognition and binding subunit of the essential mitochondrial processing protease (MPP), which cleaves the mitochondrial sequence off newly imported precursors proteins. {ECO:0000269|PubMed:25808372}.	Matrix	Protein import, sorting and homeostasis > Protein import and sorting > Preprotein cleavage | Protein import, sorting and homeostasis > Protein homeostasis > Proteases	39, 104, 364	28.1584	28.3914	28.2501	28.2643	28.1727	28.3102
G-rich sequence factor 1	GRSF1	Q12849	2926	[Isoform 1]: Mitochondrion matrix {ECO:0000269|PubMed:23473033, ECO:0000269|PubMed:23473034, ECO:0000269|PubMed:25683715, ECO:0000269|PubMed:29967381}. Note=Localizes to mitochondrial RNA granules found in close proximity to the mitochondrial nucleoids. {ECO:0000269|PubMed:23473033, ECO:0000269|PubMed:23473034, ECO:0000269|PubMed:25683715}.; [Isoform 2]: Cytoplasm {ECO:0000269|PubMed:23473034}.	0	Regulator of post-transcriptional mitochondrial gene expression, required for assembly of the mitochondrial ribosome and for recruitment of mRNA and lncRNA. Binds RNAs containing the 14 base G-rich element. Preferentially binds RNAs transcribed from three contiguous genes on the light strand of mtDNA, the ND6 mRNA, and the long non-coding RNAs for MT-CYB and MT-ND5, each of which contains multipl…	Matrix	Mitochondrial central dogma > mtRNA metabolism > mtRNA granules | Mitochondrial central dogma > mtRNA metabolism > Polycistronic mtRNA processing | Mitochondrial central dogma > mtRNA metabolism > mtRNA stability and decay | Mitochondrial central dogma > Translation > Mitochondrial ribosome assembly	125, 135, 259, 318, 336, 433, 468	29.3953	29.557	29.6435	29.4743	29.4238	29.8785
Heat shock protein 75 kDa, mitochondrial	TRAP1	Q12931	10131	Mitochondrion {ECO:0000269|PubMed:23564345}. Mitochondrion inner membrane {ECO:0000269|PubMed:23564345}. Mitochondrion matrix {ECO:0000269|PubMed:23564345}.	0	Chaperone that expresses an ATPase activity. Involved in maintaining mitochondrial function and polarization, downstream of PINK1 and mitochondrial complex I. Is a negative regulator of mitochondrial respiration able to modulate the balance between oxidative phosphorylation and aerobic glycolysis. The impact of TRAP1 on mitochondrial respiration is probably mediated by modulation of mitochondrial…	Matrix	Protein import, sorting and homeostasis > Protein homeostasis > Chaperones	229, 317, 366, 559, 673	33.8379	33.8521	33.8748	33.7801	33.9125	34.0907
Delta(3,5)-Delta(2,4)-dienoyl-CoA isomerase, mitochondrial	ECH1	Q13011	1891	Mitochondrion {ECO:0000250|UniProtKB:Q62651}. Peroxisome {ECO:0000250|UniProtKB:Q62651}.	0	Isomerization of 3-trans,5-cis-dienoyl-CoA to 2-trans,4-trans-dienoyl-CoA. {ECO:0000250|UniProtKB:Q62651}.	Matrix	Metabolism > Lipid metabolism	55, 149, 186, 293	33.7939	33.8287	34.0097	33.7681	33.8718	33.8609
Bifunctional coenzyme A synthase;Phosphopantetheine adenylyltransferase;Dephospho-CoA kinase	COASY	Q13057	80347	Cytoplasm {ECO:0000269|PubMed:24360804}. Mitochondrion matrix {ECO:0000269|PubMed:24360804}. Note=The protein is mainly present in the mitochondrial matrix, probably anchored to the inner mitochondrial membrane, but is also present in cell lysate. {ECO:0000269|PubMed:24360804}.	0	Bifunctional enzyme that catalyzes the fourth and fifth sequential steps of CoA biosynthetic pathway. The fourth reaction is catalyzed by the phosphopantetheine adenylyltransferase, coded by the coaD domain; the fifth reaction is catalyzed by the dephospho-CoA kinase, coded by the coaE domain. May act as a point of CoA biosynthesis regulation. {ECO:0000269|PubMed:11923312, ECO:0000269|PubMed:2436…	Matrix	Metabolism > Metals and cofactors > Coenzyme A metabolism	396, 403	26.4674	26.7446	26.6745	26.6487	26.7764	27.0963
Large ribosomal subunit protein bL28m	MRPL28	Q13084	10573	Mitochondrion {ECO:0000269|PubMed:25278503, ECO:0000269|PubMed:28892042}.	0	0	Matrix	Mitochondrial central dogma > Translation > Mitochondrial ribosome	28, 43, 70, 230	29.458	29.6253	29.451	29.3404	29.385	29.5014
Large ribosomal subunit protein mL49	MRPL49	Q13405	740	Mitochondrion {ECO:0000269|PubMed:25278503, ECO:0000269|PubMed:25838379, ECO:0000269|PubMed:28892042}.	0	0	Matrix	Mitochondrial central dogma > Translation > Mitochondrial ribosome	45	24.5888	24.9489			23.4573
NAD(P) transhydrogenase, mitochondrial	NNT	Q13423	23530	Mitochondrion inner membrane {ECO:0000305}; Multi-pass membrane protein {ECO:0000305}; Matrix side {ECO:0000305}.	475..493; /note="Helical"; /evidence="ECO:0000255"; 501..521; /note="Helical"; /evidence="ECO:0000255"; 527..546; /note="Helical"; /evidence="ECO:0000255"; 558..578; /note="Helical"; /evidence="ECO:0000255"; 596..616; /note="Helical"; /evidence="ECO:0000255"; 622..642; /note="Helical"; /evidence="ECO:0000255"; 646..666; /note="Helical"; /evidence="ECO:0000255"; 672..691; /note="Helical"; /evidenc…	The transhydrogenation between NADH and NADP is coupled to respiration and ATP hydrolysis and functions as a proton pump across the membrane (By similarity). May play a role in reactive oxygen species (ROS) detoxification in the adrenal gland (PubMed:22634753). {ECO:0000250|UniProtKB:P07001, ECO:0000269|PubMed:22634753}.	MIM	Metabolism > Metals and cofactors > NAD biosynthesis and metabolism	156, 288, 407, 892, 942, 1084	31.2615	31.2543	31.3218	31.1311	31.2892	31.3992
DNA topoisomerase 3-alpha	TOP3A	Q13472	7156	Mitochondrion matrix {ECO:0000269|PubMed:29290614}.	0	Releases the supercoiling and torsional tension of DNA introduced during the DNA replication and transcription by transiently cleaving and rejoining one strand of the DNA duplex. Introduces a single-strand break via transesterification at a target site in duplex DNA. The scissile phosphodiester is attacked by the catalytic tyrosine of the enzyme, resulting in the formation of a DNA-(5'-phosphotyr…	Matrix	Mitochondrial central dogma > mtDNA maintenance > mtDNA replication	241			21.7092	21.8634	21.9778	21.5334
Isopentenyl-diphosphate Delta-isomerase 1	IDI1	Q13907	3422	Peroxisome {ECO:0000250|UniProtKB:O35586}.	0	Catalyzes the 1,3-allylic rearrangement of the homoallylic substrate isopentenyl (IPP) to its highly electrophilic allylic isomer, dimethylallyl diphosphate (DMAPP). {ECO:0000269|PubMed:8806705}.	Matrix	Metabolism > Lipid metabolism > Cholesterol-associated	130	24.9859	24.9072	24.9622	24.8067	24.9314	25.0238
Leucine--tRNA ligase, mitochondrial	LARS2	Q15031	23395	Mitochondrion matrix {ECO:0000250}.	0	0	Matrix	Mitochondrial central dogma > Translation > mt-tRNA synthetases	263, 394, 454, 611	26.3285	24.9154	23.8345	24.2129	24.5738	24.8707
Lysine--tRNA ligase	KARS1	Q15046	3735	[Isoform Cytoplasmic]: Cytoplasm, cytosol {ECO:0000269|PubMed:10952987, ECO:0000269|PubMed:19289464, ECO:0000269|PubMed:23159739, ECO:0000269|PubMed:28887846}. Cytoplasm {ECO:0000269|PubMed:15220430}. Nucleus {ECO:0000269|PubMed:15220430, ECO:0000269|PubMed:23159739}. Cell membrane {ECO:0000269|PubMed:15220430}; Peripheral membrane protein {ECO:0000269|PubMed:15220430}. Secreted {ECO:0000269|PubM…	0	Catalyzes the specific attachment of an amino acid to its cognate tRNA in a 2 step reaction: the amino acid (AA) is first activated by ATP to form AA-AMP and then transferred to the acceptor end of the tRNA (PubMed:9278442, PubMed:18029264, PubMed:18272479). When secreted, acts as a signaling molecule that induces immune response through the activation of monocyte/macrophages (PubMed:15851690). C…	Matrix	Mitochondrial central dogma > Translation > mt-tRNA synthetases	112			22.6291
Mitochondrial inner membrane protein OXA1L	OXA1L	Q15070	5018	Mitochondrion inner membrane {ECO:0000269|PubMed:17936786}; Multi-pass membrane protein {ECO:0000269|PubMed:17936786}.	114..134; /note="Helical"; /evidence="ECO:0000255"; 140..160; /note="Helical"; /evidence="ECO:0000255"; 213..233; /note="Helical"; /evidence="ECO:0000255"; 261..281; /note="Helical"; /evidence="ECO:0000255"; 300..320; /note="Helical"; /evidence="ECO:0000255"	Required for the insertion of integral membrane proteins into the mitochondrial inner membrane. Essential for the activity and assembly of cytochrome oxidase. Required for the correct biogenesis of ATP synthase and complex I in mitochondria. {ECO:0000269|PubMed:17936786, ECO:0000269|PubMed:7991568}.	MIM	Protein import, sorting and homeostasis > Protein import and sorting > OXA | Mitochondrial central dogma > Translation	195, 196, 428	26.0196	25.8688			26.076	26.0037
[Pyruvate dehydrogenase (acetyl-transferring)] kinase isozyme 1, mitochondrial	PDK1	Q15118	5163	Mitochondrion matrix {ECO:0000269|PubMed:22195962}.	0	Kinase that plays a key role in regulation of glucose and fatty acid metabolism and homeostasis via phosphorylation of the pyruvate dehydrogenase subunits PDHA1 and PDHA2. This inhibits pyruvate dehydrogenase activity, and thereby regulates metabolite flux through the tricarboxylic acid cycle, down-regulates aerobic respiration and inhibits the formation of acetyl-coenzyme A from pyruvate. Plays …	Matrix	Metabolism > Carbohydrate metabolism > Pyruvate metabolism	49, 136, 179, 298	28.6114	28.8816	28.889	28.8466	28.481	29.3101
[Pyruvate dehydrogenase (acetyl-transferring)] kinase isozyme 3, mitochondrial	PDK3	Q15120	5165	Mitochondrion matrix.	0	Inhibits pyruvate dehydrogenase activity by phosphorylation of the E1 subunit PDHA1, and thereby regulates glucose metabolism and aerobic respiration. Can also phosphorylate PDHA2. Decreases glucose utilization and increases fat metabolism in response to prolonged fasting, and as adaptation to a high-fat diet. Plays a role in glucose homeostasis and in maintaining normal blood glucose levels in f…	Matrix	Metabolism > Carbohydrate metabolism > Pyruvate metabolism	149, 337	27.0429	27.0273	26.963	26.6928	26.7668	26.7973
Frataxin, mitochondrial;Frataxin intermediate form;Frataxin(56-210);Frataxin(78-210);Frataxin mature form;Extramitochondrial frataxin	FXN	Q16595	2395	Mitochondrion {ECO:0000269|PubMed:15581888, ECO:0000269|PubMed:16091420, ECO:0000269|PubMed:16608849, ECO:0000269|PubMed:18725397, ECO:0000269|PubMed:20053667, ECO:0000269|PubMed:9241270, ECO:0000269|PubMed:9302253}. Cytoplasm, cytosol {ECO:0000269|PubMed:16091420, ECO:0000269|PubMed:16608849, ECO:0000269|PubMed:20053667}. Note=PubMed:18725397 reports localization exclusively in mitochondria. {EC…	0	Promotes the biosynthesis of heme and assembly and repair of iron-sulfur clusters by delivering Fe(2+) to proteins involved in these pathways. May play a role in the protection against iron-catalyzed oxidative stress through its ability to catalyze the oxidation of Fe(2+) to Fe(3+); the oligomeric form but not the monomeric form has in vitro ferroxidase activity. May be able to store large amount…	Matrix	Metabolism > Metals and cofactors > Fe-S cluster biosynthesis	205	22.6857				22.781
NADH dehydrogenase [ubiquinone] 1 alpha subcomplex subunit 5	NDUFA5	Q16718	4698	Mitochondrion inner membrane {ECO:0000305|PubMed:12611891}; Peripheral membrane protein {ECO:0000305}; Matrix side {ECO:0000305}.	0	Accessory subunit of the mitochondrial membrane respiratory chain NADH dehydrogenase (Complex I), that is believed not to be involved in catalysis. Complex I functions in the transfer of electrons from NADH to the respiratory chain. The immediate electron acceptor for the enzyme is believed to be ubiquinone. {ECO:0000269|PubMed:27626371}.	MIM	OXPHOS > Complex I > CI subunits | OXPHOS > OXPHOS subunits	47	21.9865		25.1686	25.3553	21.2744
Thiosulfate sulfurtransferase	TST	Q16762	7263	Mitochondrion matrix.	0	Formation of iron-sulfur complexes, cyanide detoxification or modification of sulfur-containing enzymes. Other thiol compounds, besides cyanide, can act as sulfur ion acceptors. Also has weak mercaptopyruvate sulfurtransferase (MST) activity (By similarity). Together with MRPL18, acts as a mitochondrial import factor for the cytosolic 5S rRNA. Only the nascent unfolded cytoplasmic form is able to…	Matrix	Metabolism > Detoxification > Xenobiotic metabolism | Metabolism > Sulfur metabolism	7, 165	27.7056	27.2551	27.9788	27.514	27.6946	27.5624
Hydroxyacyl-coenzyme A dehydrogenase, mitochondrial	HADH	Q16836	3033	Mitochondrion matrix {ECO:0000305|PubMed:8687463}.	0	Mitochondrial fatty acid beta-oxidation enzyme that catalyzes the third step of the beta-oxidation cycle for medium and short-chain 3-hydroxy fatty acyl-CoAs (C4 to C10) (PubMed:10231530, PubMed:11489939, PubMed:16725361). Plays a role in the control of insulin secretion by inhibiting the activation of glutamate dehydrogenase 1 (GLUD1), an enzyme that has an important role in regulating amino aci…	Matrix	Metabolism > Lipid metabolism > Fatty acid oxidation | Metabolism > Amino acid metabolism > Lysine metabolism	226, 254, 264	28.3571	28.0957	26.7709	26.6271	27.703	28.094
Lanosterol 14-alpha demethylase	CYP51A1	Q16850	1595	Endoplasmic reticulum membrane {ECO:0000250|UniProtKB:Q64654}; Single-pass membrane protein {ECO:0000255}. Microsome membrane {ECO:0000250|UniProtKB:Q64654}; Single-pass membrane protein {ECO:0000255}.	24..44; /note="Helical"; /evidence="ECO:0000255"	A cytochrome P450 monooxygenase involved in sterol biosynthesis. Catalyzes 14-alpha demethylation of lanosterol and 24,25-dihydrolanosterol likely through sequential oxidative conversion of 14-alpha methyl group to hydroxymethyl, then to carboxylaldehyde, followed by the formation of the delta 14,15 double bond in the sterol core and concomitant release of formic acid (PubMed:20149798, PubMed:861…	#N/A	#N/A	113, 137, 151	26.6181	26.7625	26.3589	26.0558	27.2869	27.2116
Deoxyguanosine kinase, mitochondrial	DGUOK	Q16854	1716	Mitochondrion {ECO:0000250|UniProtKB:Q9QX60}.	0	Phosphorylates deoxyguanosine and deoxyadenosine in the mitochondrial matrix, with the highest efficiency for deoxyguanosine (PubMed:8692979, PubMed:8706825, PubMed:11687801, PubMed:17073823, PubMed:23043144). In non-replicating cells, where cytosolic dNTP synthesis is down-regulated, mtDNA synthesis depends solely on DGUOK and TK2. Phosphorylates certain nucleoside analogs (By similarity). Widel…	Matrix	Metabolism > Nucleotide metabolism > Nucleotide synthesis and processing	62					23.7445	23.7426
MICOS complex subunit MIC60	IMMT	Q16891	10989	Mitochondrion inner membrane {ECO:0000269|PubMed:25764979, ECO:0000269|PubMed:25997101}; Single-pass membrane protein {ECO:0000255}. Mitochondrion {ECO:0000269|PubMed:25781180}.	46..64; /note="Helical"; /evidence="ECO:0000255"	Component of the MICOS complex, a large protein complex of the mitochondrial inner membrane that plays crucial roles in the maintenance of crista junctions, inner membrane architecture, and formation of contact sites to the outer membrane. Plays an important role in the maintenance of the MICOS complex stability and the mitochondrial cristae morphology (PubMed:22114354, PubMed:25781180). {ECO:000…	MIM	Mitochondrial dynamics and surveillance > Cristae formation > MICOS complex	33	31.2484	31.3798	31.3667	31.3892	31.0299	31.3609
Mitochondrial import inner membrane translocase subunit TIM50	TIMM50	Q3ZCQ8	92609	Mitochondrion inner membrane {ECO:0000269|PubMed:15044455}; Single-pass membrane protein {ECO:0000269|PubMed:15044455}.; [Isoform 2]: Nucleus speckle {ECO:0000269|PubMed:16008839}. Note=Nuclear and enriched in speckles with snRNPs. {ECO:0000269|PubMed:16008839}.	66..86; /note="Helical"; /evidence="ECO:0000255"	Essential component of the TIM23 complex, a complex that mediates the translocation of transit peptide-containing proteins across the mitochondrial inner membrane. Has some phosphatase activity in vitro; however such activity may not be relevant in vivo. {ECO:0000269|PubMed:15044455}.; [Isoform 2]: May participate in the release of snRNPs and SMN from the Cajal body. {ECO:0000269|PubMed:16008839}.	MIM	Protein import, sorting and homeostasis > Protein import and sorting > TIM23 presequence pathway	62	26.0933	26.5115	26.233	26.2272	25.6251	25.8431
NAD kinase 2, mitochondrial	NADK2	Q4G0N4	133686	Mitochondrion {ECO:0000269|PubMed:23212377}.	0	Mitochondrial NAD(+) kinase that phosphorylates NAD(+) to yield NADP(+). Can use both ATP or inorganic polyphosphate as the phosphoryl donor. Also has weak NADH kinase activity in vitro; however NADH kinase activity is much weaker than the NAD(+) kinase activity and may not be relevant in vivo. {ECO:0000269|PubMed:23212377}.	Matrix	Metabolism > Metals and cofactors > NAD biosynthesis and metabolism	89, 108, 225	26.7339	27.4816	26.8724	27.4569	27.2343	28.0611
Malonate--CoA ligase ACSF3, mitochondrial	ACSF3	Q4G176	197322	Mitochondrion {ECO:0000269|PubMed:21841779, ECO:0000269|PubMed:21846720}.	0	Catalyzes the initial reaction in intramitochondrial fatty acid synthesis, by activating malonate and methylmalonate, but not acetate, into their respective CoA thioester (PubMed:21846720, PubMed:21841779). May have some preference toward very-long-chain substrates (PubMed:17762044). {ECO:0000269|PubMed:17762044, ECO:0000269|PubMed:21841779, ECO:0000269|PubMed:21846720}.	Matrix	Metabolism > Lipid metabolism > Type II fatty acid synthesis	175, 544	27.2812	27.3456	27.4279	27.1814	27.767	27.8878
Prolyl endopeptidase-like	PREPL	Q4J6C6	9581	Cytoplasm, cytosol {ECO:0000269|PubMed:16385448, ECO:0000269|PubMed:23485813}. Golgi apparatus, trans-Golgi network {ECO:0000250|UniProtKB:Q8C167}. Cytoplasm, cytoskeleton {ECO:0000250|UniProtKB:Q8C167}. Golgi apparatus {ECO:0000250|UniProtKB:Q8C167}. Nucleus {ECO:0000269|PubMed:23485813}. Note=Co-localizes with AP-1 in the trans-Golgi network (By similarity). Co-localizes with MAP2 and ACTB on t…	0	Serine peptidase whose precise substrate specificity remains unclear (PubMed:16143824, PubMed:16385448, PubMed:28726805). Does not cleave peptides after a arginine or lysine residue (PubMed:16143824). Regulates trans-Golgi network morphology and sorting by regulating the membrane binding of the AP-1 complex (PubMed:23321636). May play a role in the regulation of synaptic vesicle exocytosis (PubMe…	Matrix	0	108				22.773
2-methoxy-6-polyprenyl-1,4-benzoquinol methylase, mitochondrial	COQ5	Q5HYK3	84274	Mitochondrion inner membrane {ECO:0000255|HAMAP-Rule:MF_03191, ECO:0000269|PubMed:25152161}; Peripheral membrane protein {ECO:0000255|HAMAP-Rule:MF_03191, ECO:0000269|PubMed:25152161}; Matrix side {ECO:0000255|HAMAP-Rule:MF_03191, ECO:0000269|PubMed:25152161}.	0	Methyltransferase required for the conversion of 2-polyprenyl-6-methoxy-1,4-benzoquinol (DDMQH2) to 2-polyprenyl-3-methyl-6-methoxy-1,4-benzoquinol (DMQH2). {ECO:0000255|HAMAP-Rule:MF_03191}.	MIM	Metabolism > Metals and cofactors > Coenzyme Q metabolism	69	28.37	28.5057	28.116	27.9422	27.6029	27.7367
Nondiscriminating glutamyl-tRNA synthetase EARS2, mitochondrial	EARS2	Q5JPH6	124454	Mitochondrion matrix {ECO:0000250}.	0	Catalyzes the attachment of glutamate to tRNA(Glu) in a two-step reaction: glutamate is first activated by ATP to form Glu-AMP and then transferred to the acceptor end of tRNA(Glu). {ECO:0000250}.	Matrix	Mitochondrial central dogma > Translation > mt-tRNA synthetases	67, 115, 203	27.4963	27.9582	28.5683	28.4374	28.1978	28.1823
Presequence protease, mitochondrial	PITRM1	Q5JRX3	10531	Mitochondrion matrix {ECO:0000269|PubMed:16849325, ECO:0000269|PubMed:19196155}.	0	Metalloendopeptidase of the mitochondrial matrix that functions in peptide cleavage and degradation rather than in protein processing (PubMed:10360838, PubMed:16849325, PubMed:19196155, PubMed:24931469). Has an ATP-independent activity (PubMed:16849325). Specifically cleaves peptides in the range of 5 to 65 residues (PubMed:19196155). Shows a preference for cleavage after small polar residues and…	Matrix	Protein import, sorting and homeostasis > Protein homeostasis > Proteases	510, 875, 906	28.7079	28.8713	28.9732	28.9245	29.2284	29.3892
Alanine--tRNA ligase, mitochondrial	AARS2	Q5JTZ9	57505	Mitochondrion {ECO:0000255|HAMAP-Rule:MF_03133, ECO:0000269|PubMed:21549344}.	0	Catalyzes the attachment of alanine to tRNA(Ala) in a two-step reaction: alanine is first activated by ATP to form Ala-AMP and then transferred to the acceptor end of tRNA(Ala). Also edits incorrectly charged tRNA(Ala) via its editing domain. {ECO:0000255|HAMAP-Rule:MF_03133}.	Matrix	Mitochondrial central dogma > Translation > mt-tRNA synthetases	695, 717, 980	26.9014	27.2246	27.813	27.0069	27.2657	27.4375
Valine--tRNA ligase, mitochondrial	VARS2	Q5ST30	57176	Mitochondrion {ECO:0000305}.	0	0	Matrix	Mitochondrial central dogma > Translation > mt-tRNA synthetases	84, 104, 127, 357, 380, 474, 920	28.0042	28.1983	27.2806	27.3864	27.7126	28.0747
Transmembrane protein 69	TMEM69	Q5SWH9	51249	Membrane {ECO:0000305}; Multi-pass membrane protein {ECO:0000305}.	97..117; /note="Helical"; /evidence="ECO:0000255"; 122..142; /note="Helical"; /evidence="ECO:0000255"; 159..179; /note="Helical"; /evidence="ECO:0000255"; 185..205; /note="Helical"; /evidence="ECO:0000255"; 216..236; /note="Helical"; /evidence="ECO:0000255"	0	#N/A	#N/A	89		22.1824
Probable arginine--tRNA ligase, mitochondrial	RARS2	Q5T160	57038	Mitochondrion matrix {ECO:0000250}.	0	0	Matrix	Mitochondrial central dogma > Translation > mt-tRNA synthetases	206	23.9577	24.4396	25.1135	24.7914	24.0606	24.241
Large ribosomal subunit protein uL2m	MRPL2	Q5T653	51069	Mitochondrion {ECO:0000269|PubMed:25278503, ECO:0000269|PubMed:25838379, ECO:0000269|PubMed:28892042}.	0	0	Matrix	Mitochondrial central dogma > Translation > Mitochondrial ribosome	72	24.7716	25.1206	25.086	25.3636	24.7772	24.9058
ATP synthase mitochondrial F1 complex assembly factor 1	ATPAF1	Q5TC12	64756	Mitochondrion {ECO:0000250}.	0	May play an essential role for the assembly of the mitochondrial F1-F0 complex. {ECO:0000250}.	Matrix	OXPHOS > Complex V > CV assembly factors | OXPHOS > OXPHOS assembly factors	168, 176, 241, 243, 288, 303	25.5185	24.4998	25.6983	23.7878	26.3223	25.637
Arginine-hydroxylase NDUFAF5, mitochondrial	NDUFAF5	Q5TEU4	79133	Mitochondrion inner membrane {ECO:0000269|PubMed:18940309, ECO:0000269|PubMed:27226634}. Note=Peripherally localized on the matrix face of the mitochondrial inner membrane. {ECO:0000269|PubMed:18940309}.	0	Arginine hydroxylase involved in the assembly of mitochondrial NADH:ubiquinone oxidoreductase complex (complex I, MT-ND1) at early stages (PubMed:18940309, PubMed:27226634). Acts by mediating hydroxylation of 'Arg-111' of NDUFS7 (PubMed:27226634). May also have methyltransferase activity (Probable). {ECO:0000269|PubMed:18940309, ECO:0000269|PubMed:27226634, ECO:0000305}.	MIM	OXPHOS > Complex I > CI assembly factors | OXPHOS > OXPHOS assembly factors	84, 311	23.0059	23.208	24.7125	24.7438	24.0388	24.4087
Complex III assembly factor LYRM7	LYRM7	Q5U5X0	90624	Mitochondrion matrix {ECO:0000269|PubMed:23168492}.	0	Assembly factor required for Rieske Fe-S protein UQCRFS1 incorporation into the cytochrome b-c1 (CIII) complex. Functions as a chaperone, binding to this subunit within the mitochondrial matrix and stabilizing it prior to its translocation and insertion into the late CIII dimeric intermediate within the mitochondrial inner membrane. {ECO:0000269|PubMed:23168492}.	Matrix	OXPHOS > Complex III > CIII assembly factors | OXPHOS > OXPHOS assembly factors	96	28.832	29.067	29.0056	28.9548	28.6911	28.9969
ATP synthase subunit epsilon-like protein, mitochondrial;ATP synthase subunit epsilon, mitochondrial	ATP5F1EP2	Q5VTU8	0	Mitochondrion inner membrane {ECO:0000250|UniProtKB:P56381}.	0	Mitochondrial membrane ATP synthase (F(1)F(0) ATP synthase or Complex V) produces ATP from ADP in the presence of a proton gradient across the membrane which is generated by electron transport complexes of the respiratory chain. F-type ATPases consist of two structural domains, F(1) - containing the extramembraneous catalytic core, and F(0) - containing the membrane proton channel, linked togethe…	#N/A	#N/A	15	25.9693	26.1778	27.0017	26.3303	24.3337	24.9408
Acyl-CoA dehydrogenase family member 10	ACAD10	Q6JQN1	80724	0	0	Acyl-CoA dehydrogenase only active with R- and S-2-methyl-C15-CoA. {ECO:0000269|PubMed:21237683}.	Matrix	Metabolism > Lipid metabolism > Fatty acid oxidation	160	24.4726	24.0741	25.281	24.6054	24.9389	24.5401
Large ribosomal subunit protein uL14m	MRPL14	Q6P1L8	64928	Mitochondrion {ECO:0000269|PubMed:11543634, ECO:0000269|PubMed:22829778, ECO:0000269|PubMed:25278503, ECO:0000269|PubMed:25838379, ECO:0000269|PubMed:28892042}.	0	Forms part of 2 intersubunit bridges in the assembled ribosome. Upon binding to MALSU1 intersubunit bridge formation is blocked, preventing ribosome formation and repressing translation (Probable). {ECO:0000305|PubMed:22829778}.	Matrix	Mitochondrial central dogma > Translation > Mitochondrial ribosome	51	25.2974	25.3097	25.2913	25.1442	25.1506	25.0304
Ferredoxin-2, mitochondrial	FDX2	Q6P4F2	112812	Mitochondrion {ECO:0000269|PubMed:20547883, ECO:0000269|PubMed:24281368}. Mitochondrion matrix {ECO:0000250}.	0	Essential for heme A and Fe/S protein biosynthesis. {ECO:0000269|PubMed:20547883}.	Matrix	Metabolism > Metals and cofactors > Heme synthesis and processing | Metabolism > Metals and cofactors > Fe-S cluster biosynthesis | Metabolism > Metals and cofactors > Fe-S-containing proteins	174					25.9343	24.9131
Aspartate--tRNA ligase, mitochondrial	DARS2	Q6PI48	55157	Mitochondrion matrix {ECO:0000269|PubMed:15779907}.	0	0	Matrix	Mitochondrial central dogma > Translation > mt-tRNA synthetases	237, 328, 516, 551	28.3354	28.6657	28.0166	27.8713	29.049	29.219
Transmembrane protein 65	TMEM65	Q6PI78	157378	Cell membrane {ECO:0000269|PubMed:26403541}; Multi-pass membrane protein {ECO:0000255}. Mitochondrion inner membrane {ECO:0000269|PubMed:24765583, ECO:0000269|PubMed:28295037}; Multi-pass membrane protein {ECO:0000255}. Note=Localizes at the intercalated disk in the ventricular tissue (PubMed:26403541). {ECO:0000269|PubMed:26403541}.	111..131; /note="Helical"; /evidence="ECO:0000255"; 143..165; /note="Helical"; /evidence="ECO:0000255"; 210..230; /note="Helical"; /evidence="ECO:0000255"	May play an important role in cardiac development and function. May regulate cardiac conduction and the function of the gap junction protein GJA1. May contribute to the stability and proper localization of GJA1 to cardiac intercalated disk thereby regulating gap junction communication (By similarity). May also play a role in the regulation of mitochondrial respiration and mitochondrial DNA copy n…	MIM	0	77	25.4434	25.31	25.6728	24.9798	25.7181	24.5954
Proton-coupled zinc antiporter SLC30A9, mitochondrial	SLC30A9	Q6PML9	10463	Membrane {ECO:0000305}; Multi-pass membrane protein {ECO:0000305}. Nucleus {ECO:0000269|PubMed:10409434}. Cytoplasm {ECO:0000269|PubMed:10409434}. Cytoplasmic vesicle {ECO:0000269|PubMed:28334855}. Endoplasmic reticulum {ECO:0000269|PubMed:28334855}. Note=Mainly in the cytoplasm (PubMed:10409434). Partial co-localization with endoplasmic reticulum (PubMed:28334855). {ECO:0000269|PubMed:10409434, …	239..259; /note="Helical"; /evidence="ECO:0000255"; 314..334; /note="Helical"; /evidence="ECO:0000255"; 342..362; /note="Helical"; /evidence="ECO:0000255"; 392..412; /note="Helical"; /evidence="ECO:0000255"; 424..444; /note="Helical"; /evidence="ECO:0000255"	Acts as a zinc transporter involved in intracellular zinc homeostasis (PubMed:28334855). Functions as a secondary coactivator for nuclear receptors by cooperating with p160 coactivators subtypes. Plays a role in transcriptional activation of Wnt-responsive genes (By similarity). {ECO:0000250|UniProtKB:Q5IRJ6, ECO:0000269|PubMed:28334855}.	MIM	Small molecule transport	125	25.2664	25.4344	25.0625	24.5962	23.0974
Monofunctional C1-tetrahydrofolate synthase, mitochondrial	MTHFD1L	Q6UB35	25902	Mitochondrion {ECO:0000269|PubMed:12937168}.	0	May provide the missing metabolic reaction required to link the mitochondria and the cytoplasm in the mammalian model of one-carbon folate metabolism in embryonic an transformed cells complementing thus the enzymatic activities of MTHFD2. {ECO:0000250, ECO:0000269|PubMed:16171773}.	Matrix	Metabolism > Vitamin metabolism > Folate and 1-C metabolism	829, 859	25.6472	26.5465	24.7429	24.4575	24.9391	25.1304
Hydroxysteroid dehydrogenase-like protein 2	HSDL2	Q6YN16	84263	Peroxisome {ECO:0000269|PubMed:19703561}.	0	Has apparently no steroid dehydrogenase activity. {ECO:0000269|PubMed:19703561}.	Matrix	0	55	26.3279	26.511	26.385	26.1867	26.3002	26.4923
tRNA methyltransferase 10 homolog C	TRMT10C	Q7L0Y3	54931	Mitochondrion matrix, mitochondrion nucleoid {ECO:0000269|PubMed:18984158, ECO:0000269|PubMed:23473034, ECO:0000269|PubMed:24703694}.	0	Mitochondrial tRNA N(1)-methyltransferase involved in mitochondrial tRNA maturation (PubMed:18984158, PubMed:21593607, PubMed:23042678, PubMed:27132592). Component of mitochondrial ribonuclease P, a complex composed of TRMT10C/MRPP1, HSD17B10/MRPP2 and PRORP/MRPP3, which cleaves tRNA molecules in their 5'-ends (PubMed:18984158). Together with HSD17B10/MRPP2, forms a subcomplex of the mitochondria…	Matrix	Mitochondrial central dogma > mtRNA metabolism > mtRNA granules | Mitochondrial central dogma > mtRNA metabolism > Polycistronic mtRNA processing | Mitochondrial central dogma > mtRNA metabolism > mt-tRNA modifications	49, 244, 341	30.47	30.5727	30.9314	30.8726	30.655	30.7982
ATP-dependent RNA helicase DHX30	DHX30	Q7L2E3	22907	Cytoplasm {ECO:0000269|PubMed:29100085}. Mitochondrion {ECO:0000269|PubMed:16825194, ECO:0000269|PubMed:29100085}. Mitochondrion matrix, mitochondrion nucleoid {ECO:0000269|PubMed:16825194, ECO:0000269|PubMed:18063578, ECO:0000269|PubMed:25683715}. Note=Localizes to mitochondrial RNA granules found in close proximity to the mitochondrial nucleoids (PubMed:16825194, PubMed:25683715). Relocalizes t…	0	RNA-dependent helicase (PubMed:29100085). Plays an important role in the assembly of the mitochondrial large ribosomal subunit (PubMed:25683715, PubMed:29100085). Required for optimal function of the zinc-finger antiviral protein ZC3HAV1 (By similarity). Associates with mitochondrial DNA (PubMed:18063578). Involved in nervous system development and differentiation through its involvement in the u…	Matrix	Mitochondrial central dogma > mtRNA metabolism > mtRNA granules | Mitochondrial central dogma > Translation > Mitochondrial ribosome assembly	102, 365, 402, 616, 866	28.8596	29.0385	28.6	28.6741	28.867	29.0272
FAST kinase domain-containing protein 5, mitochondrial	FASTKD5	Q7L8L6	60493	Mitochondrion matrix, mitochondrion nucleoid {ECO:0000269|PubMed:20869947, ECO:0000269|PubMed:25683715}. Note=Localizes to mitochondrial RNA granules found in close proximity to the mitochondrial nucleoids. {ECO:0000269|PubMed:25683715}.	0	Plays an important role in the processing of non-canonical mitochondrial mRNA precursors (PubMed:25683715). {ECO:0000269|PubMed:25683715}.	Matrix	Mitochondrial central dogma > mtRNA metabolism > mtRNA granules | Mitochondrial central dogma > mtRNA metabolism > Polycistronic mtRNA processing | Mitochondrial central dogma > mtRNA metabolism > mtRNA stability and decay	166, 547	25.3479	25.5241	25.5173	25.5736	25.5502	25.5958
Large ribosomal subunit protein mL55	MRPL55	Q7Z7F7	128308	Mitochondrion {ECO:0000269|PubMed:25838379, ECO:0000269|PubMed:28892042}.	0	0	Matrix	Mitochondrial central dogma > Translation > Mitochondrial ribosome	52	23.5536	23.9832	23.6196	23.5929		22.114
Large ribosomal subunit protein uL10m	MRPL10	Q7Z7H8	124995	Mitochondrion {ECO:0000269|PubMed:25278503, ECO:0000269|PubMed:25838379, ECO:0000269|PubMed:28892042}.	0	0	Matrix	Mitochondrial central dogma > Translation > Mitochondrial ribosome	53		23.5629	25.1702	25.964	25.3393	25.9832
Acyl-coenzyme A thioesterase 1;Acyl-coenzyme A thioesterase 2, mitochondrial	ACOT1	Q86TX2	641371	Cytoplasm, cytosol {ECO:0000269|PubMed:16940157}.	0	Acyl-CoA thioesterases are a group of enzymes that catalyze the hydrolysis of acyl-CoAs into free fatty acids and coenzyme A (CoASH), regulating intracellular levels of acyl-CoAs, free fatty acids and CoASH. More active towards saturated and unsaturated long chain fatty acyl-CoAs (C12-C20). {ECO:0000269|PubMed:16940157}.	#N/A	#N/A	289	27.2964	27.345	27.4518	27.3796	27.625	27.6655
Large ribosomal subunit protein mL41	MRPL41	Q8IXM3	64975	Mitochondrion {ECO:0000269|PubMed:16024796, ECO:0000269|PubMed:25278503, ECO:0000269|PubMed:25838379, ECO:0000269|PubMed:28892042}.	0	Component of the mitochondrial ribosome large subunit (PubMed:28892042, PubMed:25838379, PubMed:25278503). Also involved in apoptosis and cell cycle (PubMed:16024796, PubMed:16256947). Enhances p53/TP53 stability, thereby contributing to p53/TP53-induced apoptosis in response to growth-inhibitory condition. Enhances p53/TP53 translocation to the mitochondria. Has the ability to arrest the cell cy…	Matrix	Mitochondrial central dogma > Translation > Mitochondrial ribosome	73, 76, 117	24.636	24.7929	23.9822	23.4615	23.793	23.9616
Dynein regulatory complex subunit 7	DRC7	Q8IY82	84229	Cell projection, cilium, flagellum {ECO:0000250|UniProtKB:A8JAM0}. Cytoplasm, cytoskeleton, cilium axoneme {ECO:0000250|UniProtKB:A8JAM0}. Cytoplasm, cytoskeleton, flagellum axoneme {ECO:0000250|UniProtKB:A8JAM0}. Note=Associated with the outer doublet microtubules (OD). {ECO:0000250|UniProtKB:A8JAM0}.	0	Component of the nexin-dynein regulatory complex (N-DRC) a key regulator of ciliary/flagellar motility which maintains the alignment and integrity of the distal axoneme and regulates microtubule sliding in motile axonemes. Involved in the regulation of flagellar motility. {ECO:0000250|UniProtKB:A8JAM0}.	#N/A	#N/A	561			26.516	26.3664	26.3491	26.306
ATP-dependent RNA helicase SUPV3L1, mitochondrial	SUPV3L1	Q8IYB8	6832	Nucleus {ECO:0000269|PubMed:17352692}. Mitochondrion matrix {ECO:0000269|PubMed:12466530, ECO:0000269|PubMed:17352692, ECO:0000269|PubMed:19864255}. Mitochondrion matrix, mitochondrion nucleoid {ECO:0000269|PubMed:18063578}.	0	Major helicase player in mitochondrial RNA metabolism. Component of the mitochondrial degradosome (mtEXO) complex, that degrades 3' overhang double-stranded RNA with a 3'-to-5' directionality in an ATP-dependent manner. Involved in the degradation of non-coding mitochondrial transcripts (MT-ncRNA) and tRNA-like molecules (PubMed:29967381). ATPase and ATP-dependent multisubstrate helicase, able to…	Matrix	Mitochondrial central dogma > mtRNA metabolism > mtRNA granules | Mitochondrial central dogma > mtRNA metabolism > mtRNA stability and decay	113, 192, 215, 441	26.5759	26.324	26.5641	26.6159	25.8305	25.8078
NADH dehydrogenase [ubiquinone] 1 alpha subcomplex assembly factor 2	NDUFAF2	Q8N183	91942	Mitochondrion {ECO:0000269|PubMed:15774466}.	0	Acts as a molecular chaperone for mitochondrial complex I assembly (PubMed:16200211, PubMed:19384974). Complex I functions in the transfer of electrons from NADH to the respiratory chain. The immediate electron acceptor for the enzyme is believed to be ubiquinone (PubMed:16200211, PubMed:27626371). {ECO:0000269|PubMed:16200211, ECO:0000269|PubMed:19384974, ECO:0000269|PubMed:27626371}.	MIM	OXPHOS > Complex I > CI assembly factors | OXPHOS > OXPHOS assembly factors	62, 106, 137	30.7477	30.9839	31.3905	31.4022	31.042	31.3651
D-2-hydroxyglutarate dehydrogenase, mitochondrial	D2HGDH	Q8N465	728294	Mitochondrion {ECO:0000305|PubMed:15070399}.	0	Catalyzes the oxidation of D-2-hydroxyglutarate to alpha-ketoglutarate. {ECO:0000269|PubMed:15070399}.	Matrix	Metabolism > Carbohydrate metabolism > TCA-associated	488	23.9189	24.2593	24.5651	24.0067
Probable hydrolase PNKD	PNKD	Q8N490	25953	[Isoform 1]: Membrane; Peripheral membrane protein.; [Isoform 2]: Cytoplasm. Nucleus.; [Isoform 3]: Mitochondrion.	0	Probable hydrolase that plays an aggravative role in the development of cardiac hypertrophy via activation of the NF-kappa-B signaling pathway. {ECO:0000250}.	MIM	OXPHOS > Complex IV > CIV assembly factors | OXPHOS > OXPHOS assembly factors	62	27.2197	27.6204	27.587	27.6625	27.6297	27.9276
Prostaglandin reductase 3	PTGR3	Q8N4Q0	284273	Peroxisome {ECO:0000250|UniProtKB:Q8BGC4}.	0	Functions as 15-oxo-prostaglandin 13-reductase and acts on 15-keto-PGE1, 15-keto-PGE2, 15-keto-PGE1-alpha and 15-keto-PGE2-alpha with highest efficiency towards 15-keto-PGE2-alpha. Overexpression represses transcriptional activity of PPARG and inhibits adipocyte differentiation. {ECO:0000250|UniProtKB:Q8BGC4}.	unknown	Metabolism > Lipid metabolism > Eicosanoid metabolism	86	26.8049	26.9047	27.1402	27.1499	27.2809	27.3649
ATP synthase mitochondrial F1 complex assembly factor 2	ATPAF2	Q8N5M1	91647	Mitochondrion {ECO:0000305}.	0	May play a role in the assembly of the F1 component of the mitochondrial ATP synthase (ATPase). {ECO:0000269|PubMed:11410595}.	Matrix	OXPHOS > Complex V > CV assembly factors | OXPHOS > OXPHOS assembly factors	243	22.1241				24.1112	23.4368
Nitric oxide-associated protein 1	NOA1	Q8NC60	84273	Mitochondrion inner membrane {ECO:0000269|PubMed:19103604}; Peripheral membrane protein {ECO:0000269|PubMed:19103604}; Matrix side {ECO:0000269|PubMed:19103604}.	0	Involved in regulation of mitochondrial protein translation and respiration. Plays a role in mitochondria-mediated cell death. May act as a scaffolding protein or stabilizer of respiratory chain supercomplexes. Binds GTP. {ECO:0000269|PubMed:19103604}.	MIM	Mitochondrial central dogma > mtRNA metabolism > mtRNA granules | Mitochondrial central dogma > Translation > Mitochondrial ribosome assembly	77, 495	23.9763	23.7653	24.8402	24.7209	23.7946	24.11
Pyruvate dehydrogenase phosphatase regulatory subunit, mitochondrial	PDPR	Q8NCN5	55066	Mitochondrion matrix {ECO:0000250}.	0	Decreases the sensitivity of PDP1 to magnesium ions, and this inhibition is reversed by the polyamine spermine. {ECO:0000250}.	Matrix	Metabolism > Carbohydrate metabolism > Pyruvate metabolism	502, 640, 856	24.953	25.5701	25.2871	25.2387	25.9161	25.8614
Calcium uniporter protein, mitochondrial	MCU	Q8NE86	90550	Mitochondrion inner membrane {ECO:0000269|PubMed:21685886, ECO:0000269|PubMed:21685888, ECO:0000269|PubMed:23755363, ECO:0000269|PubMed:24231807, ECO:0000269|PubMed:27099988, ECO:0000305|PubMed:26341627}; Multi-pass membrane protein {ECO:0000269|PubMed:21685886, ECO:0000269|PubMed:21685888, ECO:0000269|PubMed:24231807}.	234..256; /note="Helical"; /evidence="ECO:0000255"; 266..283; /note="Helical"; /evidence="ECO:0000255"	Mitochondrial inner membrane calcium uniporter that mediates calcium uptake into mitochondria (PubMed:21685888, PubMed:21685886, PubMed:23101630, PubMed:22904319, PubMed:23178883, PubMed:22829870, PubMed:22822213, PubMed:24332854, PubMed:23755363, PubMed:26341627). Constitutes the pore-forming and calcium-conducting subunit of the uniporter complex (uniplex) (PubMed:23755363). Activity is regulat…	MIM	Signaling > Calcium homeostasis > Calcium cycle | Small molecule transport > Calcium uniporter	187, 299	25.1716	24.1187	24.0916	23.2046	22.9326
FAD synthase;Molybdenum cofactor biosynthesis protein-like region;FAD synthase region	FLAD1	Q8NFF5	80308	[Isoform 1]: Mitochondrion matrix {ECO:0000269|PubMed:20060505}.; [Isoform 2]: Cytoplasm.	0	Catalyzes the adenylation of flavin mononucleotide (FMN) to form flavin adenine dinucleotide (FAD) coenzyme. {ECO:0000269|PubMed:16643857, ECO:0000269|PubMed:27259049}.	Matrix	Metabolism > Vitamin metabolism > Vitamin B2 metabolism	252, 285, 435	24.4005	24.4818	23.9963	23.747	24.3673	24.5992
sn-1-specific diacylglycerol lipase ABHD11	ABHD11	Q8NFV4	83451	0	0	0	Matrix	Metabolism > Carbohydrate metabolism > TCA-associated	171	25.9258	26.0369	25.5266	25.5725	25.3062	25.9734
Atypical kinase COQ8A, mitochondrial	COQ8A	Q8NI60	56997	Mitochondrion {ECO:0000269|PubMed:11888884, ECO:0000269|PubMed:25498144}. Membrane {ECO:0000255}; Single-pass membrane protein {ECO:0000255, ECO:0000305|PubMed:25216398}.	214..230; /note="Helical"; /evidence="ECO:0000255, ECO:0000305|PubMed:25216398"	Atypical kinase involved in the biosynthesis of coenzyme Q, also named ubiquinone, an essential lipid-soluble electron transporter for aerobic cellular respiration (PubMed:25498144, PubMed:21296186, PubMed:25540914, PubMed:27499294). Its substrate specificity is unclear: does not show any protein kinase activity (PubMed:25498144, PubMed:27499294). Probably acts as a small molecule kinase, possibl…	MIM	Metabolism > Metals and cofactors > Coenzyme Q metabolism	469, 550, 607	28.0008	28.1212	28.1412	27.8435	28.0408	28.0505
Large ribosomal subunit protein mL64	GADD45GIP1	Q8TAE8	90480	Mitochondrion {ECO:0000269|PubMed:22453275, ECO:0000269|PubMed:25278503, ECO:0000269|PubMed:25838379, ECO:0000269|PubMed:28892042}. Nucleus {ECO:0000269|PubMed:12482659}. Note=Using N-terminally tagged constructs, has been found in the nucleus (PubMed:12482659). C-terminally tagged constructs are targeted exclusively to mitochondria (PubMed:22453275). This discrepancy may be explained by masking …	0	Acts as a negative regulator of G1 to S cell cycle phase progression by inhibiting cyclin-dependent kinases. Inhibitory effects are additive with GADD45 proteins but occurs also in the absence of GADD45 proteins. Acts as a repressor of the orphan nuclear receptor NR4A1 by inhibiting AB domain-mediated transcriptional activity. May be involved in the hormone-mediated regulation of NR4A1 transcript…	Matrix	Mitochondrial central dogma > Translation > Mitochondrial ribosome	64, 93, 166	29.4845	29.8967	29.5703	29.6251	29.4268	29.8153
Iron-sulfur cluster transfer protein NUBPL	NUBPL	Q8TB37	80224	Mitochondrion {ECO:0000269|PubMed:19752196}.	0	Required for the assembly of the mitochondrial membrane respiratory chain NADH dehydrogenase (Complex I). May deliver of one or more Fe-S clusters to complex I subunits. {ECO:0000269|PubMed:19752196}.	Matrix	OXPHOS > Complex I > CI assembly factors | Metabolism > Metals and cofactors > Fe-S cluster biosynthesis | Metabolism > Metals and cofactors > Fe-S-containing proteins | OXPHOS > OXPHOS assembly factors	109	24.7833	23.9932	23.6109	23.9197	23.318	23.8736
Polyribonucleotide nucleotidyltransferase 1, mitochondrial	PNPT1	Q8TCS8	87178	Cytoplasm {ECO:0000269|PubMed:16055741}. Mitochondrion matrix {ECO:0000269|PubMed:12798676, ECO:0000269|PubMed:16055741}. Mitochondrion intermembrane space {ECO:0000269|PubMed:16966381}; Peripheral membrane protein {ECO:0000269|PubMed:16966381}.	0	RNA-binding protein implicated in numerous RNA metabolic processes. Catalyzes the phosphorolysis of single-stranded polyribonucleotides processively in the 3'-to-5' direction. Mitochondrial intermembrane factor with RNA-processing exoribonulease activity. Component of the mitochondrial degradosome (mtEXO) complex, that degrades 3' overhang double-stranded RNA with a 3'-to-5' directionality in an …	Matrix|IMS	Mitochondrial central dogma > mtRNA metabolism > mtRNA stability and decay	116, 251, 334, 356, 459, 539, 626, 699	29.044	29.1672	28.6844	28.4929	28.8169	28.7015
Splicing factor U2AF 26 kDa subunit;Splicing factor U2AF 35 kDa subunit	U2AF1L4	Q8WU68	199746	Nucleus {ECO:0000250|UniProtKB:Q8BGJ9}. Nucleus speckle {ECO:0000250|UniProtKB:Q8BGJ9}. Cytoplasm {ECO:0000250|UniProtKB:Q8BGJ9}. Note=Interaction with C1QBP is required for the nuclear translocation. Displays active nucleo-cytoplasmic shuttling. {ECO:0000250|UniProtKB:Q8BGJ9}.	0	RNA-binding protein that function as a pre-mRNA splicing factor. Plays a critical role in both constitutive and enhancer-dependent splicing by mediating protein-protein interactions and protein-RNA interactions required for accurate 3'-splice site selection. Acts by enhancing the binding of U2AF2 to weak pyrimidine tracts. Also participates in the regulation of alternative pre-mRNA splicing. Acti…	#N/A	#N/A	4		19.8904	21.9601	22.1204
Phosphatidylglycerophosphatase and protein-tyrosine phosphatase 1	PTPMT1	Q8WUK0	114971	Mitochondrion inner membrane {ECO:0000250|UniProtKB:P0C089}; Peripheral membrane protein {ECO:0000250|UniProtKB:P0C089}; Matrix side {ECO:0000250|UniProtKB:P0C089}.	0	Lipid phosphatase which dephosphorylates phosphatidylglycerophosphate (PGP) to phosphatidylglycerol (PG) (By similarity). PGP is an essential intermediate in the biosynthetic pathway of cardiolipin, a mitochondrial-specific phospholipid regulating the membrane integrity and activities of the organelle (By similarity). Has also been shown to display phosphatase activity toward phosphoprotein subst…	MIM	Metabolism > Lipid metabolism > Cardiolipin synthesis | Metabolism > Lipid metabolism > Phospholipid metabolism	168						22.2157
SPRY domain-containing protein 4	SPRYD4	Q8WW59	283377	0	0	0	Matrix	0	54, 132	27.2252	27.0904	27.3789	27.093	26.3113	26.6122
Pseudouridylate synthase TRUB1	TRUB1	Q8WWH5	142940	Nucleus {ECO:0000269|PubMed:28073919}. Cytoplasm, cytosol {ECO:0000269|PubMed:28073919}. Note=Catalyzes pseudouridylation of mRNAs in the nucleus. {ECO:0000269|PubMed:28073919}.	0	Pseudouridine synthase that catalyzes pseudouridylation of mRNAs (PubMed:28073919). Mediates pseudouridylation of mRNAs with the consensus sequence 5'-GUUCNANNC-3', harboring a stem-loop structure (PubMed:28073919). Constitutes the major pseudouridine synthase acting on mRNAs (PubMed:28073919). {ECO:0000269|PubMed:28073919}.	#N/A	#N/A	200, 231		23.7238	25.6288	25.6176	25.4558	25.5101
Reticulon-4-interacting protein 1, mitochondrial	RTN4IP1	Q8WWV3	84816	Mitochondrion outer membrane {ECO:0000269|PubMed:12067236, ECO:0000269|PubMed:26593267}. Note=Colocalizes with the endoplasmic reticulum HSPA5 at spots corresponding to contacts with mitochondria. {ECO:0000269|PubMed:26593267}.	0	Plays a role in the regulation of retinal ganglion cell (RGC) neurite outgrowth, and hence in the development of the inner retina and optic nerve. Appears to be a potent inhibitor of regeneration following spinal cord injury. {ECO:0000250|UniProtKB:Q924D0}.	Matrix	0	94, 136		22.4177	21.7441
Small ribosomal subunit protein mS27	MRPS27	Q92552	23107	Cytoplasm {ECO:0000269|PubMed:28714366}. Mitochondrion {ECO:0000269|PubMed:22841715, ECO:0000269|PubMed:25838379}.	0	RNA-binding component of the mitochondrial small ribosomal subunit (mt-SSU) that plays a role in mitochondrial protein synthesis (PubMed:22841715). Stimulates mitochondrial mRNA translation of subunit components of the mitochondrial electron transport chain (PubMed:22841715). Binds to the mitochondrial 12S rRNA (12S mt-rRNA) and tRNA(Glu) (PubMed:22841715). Involved also in positive regulation of…	Matrix	Mitochondrial central dogma > Translation > Mitochondrial ribosome	127, 404	27.5292	27.8598	28.175	27.9959	27.9708	28.2843
Small ribosomal subunit protein mS31	MRPS31	Q92665	10240	Mitochondrion {ECO:0000269|PubMed:11279123}.	0	0	Matrix	Mitochondrial central dogma > Translation > Mitochondrial ribosome	142, 363	29.4604	29.6115	29.7322	29.5273	29.3126	29.2982
Glutaryl-CoA dehydrogenase, mitochondrial	GCDH	Q92947	2639	Mitochondrion matrix.	0	Catalyzes the oxidative decarboxylation of glutaryl-CoA to crotonyl-CoA and CO(2) in the degradative pathway of L-lysine, L-hydroxylysine, and L-tryptophan metabolism. It uses electron transfer flavoprotein as its electron acceptor. Isoform Short is inactive. {ECO:0000269|PubMed:17176108, ECO:0000269|PubMed:6423663, ECO:0000269|PubMed:8541831}.	Matrix	Metabolism > Amino acid metabolism > Lysine metabolism	197, 398	26.551	26.83	25.2117	25.1079	24.4956	25.1446
Histone H2B type 1-H;Histone H2B type 1-J;Histone H2B type 1-O;Histone H2B type 1-B;Histone H2B type 1-D;Histone H2B type 1-C/E/F/G/I;Histone H2B type 2-E;Histone H2B type 3-B;Histone H2B type 2-F;Histone H2B type 1-N;Histone H2B type 1-M;Histone H2B type 1-L;Histone H2B type 1-K;Putative histone H2B type 2-D;Putative histone H2B type 2-C	H2BC9	Q93079	8345	Nucleus. Chromosome.	0	Core component of nucleosome. Nucleosomes wrap and compact DNA into chromatin, limiting DNA accessibility to the cellular machineries which require DNA as a template. Histones thereby play a central role in transcription regulation, DNA repair, DNA replication and chromosomal stability. DNA accessibility is regulated via a complex set of post-translational modifications of histones, also called h…	#N/A	#N/A	84	25.8337	25.3226	24.9904	24.966	25.5123	25.8972
Ribosome-releasing factor 2, mitochondrial	GFM2	Q969S9	84340	Mitochondrion {ECO:0000255|HAMAP-Rule:MF_03059}.	0	Mitochondrial GTPase that mediates the disassembly of ribosomes from messenger RNA at the termination of mitochondrial protein biosynthesis. Acts in collaboration with MRRF. GTP hydrolysis follows the ribosome disassembly and probably occurs on the ribosome large subunit. Not involved in the GTP-dependent ribosomal translocation step during translation elongation. {ECO:0000255|HAMAP-Rule:MF_03059…	Matrix	Mitochondrial central dogma > Translation > Translation factors	206, 700	24.2311	24.1067	24.3155	24.0719	24.3708	23.9569
Protein FAM162A	FAM162A	Q96A26	26355	Mitochondrion membrane {ECO:0000269|PubMed:15082785, ECO:0000269|PubMed:16698020}; Single-pass membrane protein {ECO:0000305}.	103..120; /note="Helical"; /evidence="ECO:0000255"	Proposed to be involved in regulation of apoptosis; the exact mechanism may differ between cell types/tissues (PubMed:15082785). May be involved in hypoxia-induced cell death of transformed cells implicating cytochrome C release and caspase activation (such as CASP9) and inducing mitochondrial permeability transition (PubMed:15082785). May be involved in hypoxia-induced cell death of neuronal cel…	MIM	0	55	26.8661	26.3405	26.3794	25.5572	27.2463	27.117
Large ribosomal subunit protein uL24m	MRPL24	Q96A35	79590	Mitochondrion {ECO:0000269|PubMed:25278503, ECO:0000269|PubMed:25838379, ECO:0000269|PubMed:28892042}.	0	0	Matrix	Mitochondrial central dogma > Translation > Mitochondrial ribosome	21	24.8629	25.3961	24.8093	24.571	24.7131	25.1797
Isochorismatase domain-containing protein 2	ISOC2	Q96AB3	79763	Cytoplasm {ECO:0000269|PubMed:17658461}. Nucleus {ECO:0000269|PubMed:17658461}. Note=Localizes to the nucleus in the presence of CDKN2A.	0	0	Matrix	0	33, 61	27.4812	27.7006	28.0316	27.9463	28.133	28.2552
Pyrroline-5-carboxylate reductase 2	PYCR2	Q96C36	29920	Cytoplasm {ECO:0000269|PubMed:2722838}. Mitochondrion {ECO:0000269|PubMed:23024808, ECO:0000269|PubMed:25865492}.	0	Housekeeping enzyme that catalyzes the last step in proline biosynthesis. In some cell types, such as erythrocytes, its primary function may be the generation of NADP(+). Can utilize both NAD and NADP. Has higher affinity for NADP, but higher catalytic efficiency with NADH (PubMed:2722838, PubMed:6894153). Involved in cellular response to oxidative stress (PubMed:25865492). {ECO:0000269|PubMed:25…	Matrix	Metabolism > Amino acid metabolism > Proline metabolism	13	29.0254	29.0609	29.1876	28.9489	28.9597	28.9212
Medium-chain acyl-CoA ligase ACSF2, mitochondrial	ACSF2	Q96CM8	80221	Mitochondrion {ECO:0000305}.	0	Acyl-CoA synthases catalyze the initial reaction in fatty acid metabolism, by forming a thioester with CoA (PubMed:17762044). Has some preference toward medium-chain substrates (PubMed:17762044). Plays a role in adipocyte differentiation (PubMed:16380219). {ECO:0000269|PubMed:16380219, ECO:0000269|PubMed:17762044}.	Matrix	Metabolism > Lipid metabolism > Fatty acid oxidation	521						22.3215
FAD-dependent oxidoreductase domain-containing protein 1	FOXRED1	Q96CU9	55572	Mitochondrion inner membrane {ECO:0000269|PubMed:20858599, ECO:0000305|PubMed:25678554}; Single-pass membrane protein {ECO:0000255}. Note=According to a report, it is associated with the matrix face of the mitochondrial inner membrane and does not contain any transmembrane region. However, one transmembrane domain is clearly predicted by different methods (Probable). {ECO:0000305|PubMed:25678554}.	62..82; /note="Helical"; /evidence="ECO:0000255"	Required for the assembly of the mitochondrial membrane respiratory chain NADH dehydrogenase (Complex I) (PubMed:20858599, PubMed:25678554). Involved in mid-late stages of complex I assembly (PubMed:25678554). {ECO:0000269|PubMed:20858599, ECO:0000269|PubMed:25678554}.	MIM	OXPHOS > Complex I > CI assembly factors | OXPHOS > OXPHOS assembly factors	141, 159	25.6353	25.5661	25.7862	25.4866	25.6859	25.5462
Atypical kinase COQ8B, mitochondrial	COQ8B	Q96D53	79934	Mitochondrion membrane {ECO:0000269|PubMed:24270420}; Single-pass membrane protein {ECO:0000269|PubMed:24270420}. Cytoplasm, cytosol {ECO:0000269|PubMed:24270420}. Cell membrane {ECO:0000269|PubMed:24270420}.	92..108; /note="Helical"; /evidence="ECO:0000255"	Atypical kinase involved in the biosynthesis of coenzyme Q, also named ubiquinone, an essential lipid-soluble electron transporter for aerobic cellular respiration (PubMed:24270420). Its substrate specificity is unclear: does not show any protein kinase activity. Probably acts as a small molecule kinase, possibly a lipid kinase that phosphorylates a prenyl lipid in the ubiquinone biosynthesis pat…	MIM	Metabolism > Metals and cofactors > Coenzyme Q metabolism	240	24.8287	24.8394	24.8036	24.3943	24.7631	24.7864
Large ribosomal subunit protein mL38	MRPL38	Q96DV4	64978	Mitochondrion {ECO:0000269|PubMed:25278503, ECO:0000269|PubMed:25838379, ECO:0000269|PubMed:28892042}.	0	0	Matrix	Mitochondrial central dogma > Translation > Mitochondrial ribosome	329, 350	26.3839	26.4337	25.9809	25.9513	26.3589	26.3957
Mitochondrial assembly of ribosomal large subunit protein 1	MALSU1	Q96EH3	115416	Mitochondrion matrix {ECO:0000269|PubMed:16548050, ECO:0000269|PubMed:22238375, ECO:0000269|PubMed:22238376, ECO:0000269|PubMed:22829778, ECO:0000269|PubMed:23171548, ECO:0000305|PubMed:28892042}. Note=Colocalizes with MRPL12 and/or MRPL14. {ECO:0000269|PubMed:22238375, ECO:0000269|PubMed:22829778}.	0	Required for normal mitochondrial ribosome function and mitochondrial translation (PubMed:22238375, PubMed:23171548). May play a role in ribosome biogenesis by preventing premature association of the 28S and 39S ribosomal subunits (Probable). Interacts with mitochondrial ribosomal protein L14 (MRPL14), probably blocking formation of intersubunit bridge B8, preventing association of the 28S and 39…	Matrix	Mitochondrial central dogma > Translation > Mitochondrial ribosome assembly	199	23.5141	23.6494	23.5409	22.773	23.5411	23.1185
DnaJ homolog subfamily A member 3, mitochondrial	DNAJA3	Q96EY1	9093	Mitochondrion matrix. Cytoplasm, cytosol {ECO:0000250}. Cell junction, synapse, postsynaptic cell membrane {ECO:0000250}; Peripheral membrane protein {ECO:0000250}. Note=Recruited to the postsynaptic cell membrane of the neuromuscular junction through interaction with MUSK. {ECO:0000250}.	0	Modulates apoptotic signal transduction or effector structures within the mitochondrial matrix. Affect cytochrome C release from the mitochondria and caspase 3 activation, but not caspase 8 activation. Isoform 1 increases apoptosis triggered by both TNF and the DNA-damaging agent mytomycin C; in sharp contrast, isoform 2 suppresses apoptosis. Can modulate IFN-gamma-mediated transcriptional activi…	Matrix	Protein import, sorting and homeostasis > Protein homeostasis > Chaperones	120, 142	27.0145	27.3212	27.4014	27.2271	26.9321	27.0721
Small ribosomal subunit protein mS39	PTCD3	Q96EY7	55037	Mitochondrion {ECO:0000269|PubMed:19427859, ECO:0000269|PubMed:23908630}.	0	Mitochondrial RNA-binding protein that has a role in mitochondrial translation. {ECO:0000269|PubMed:19427859}.	Matrix	Mitochondrial central dogma > Translation > Mitochondrial ribosome | Mitochondrial central dogma > Translation > Mitochondrial ribosome assembly	124, 144, 519, 559	27.3879	27.9363	27.9286	27.9347	27.5579	27.7932
Methionine--tRNA ligase, mitochondrial	MARS2	Q96GW9	92935	Mitochondrion matrix {ECO:0000305}.	0	0	Matrix	Mitochondrial central dogma > Translation > mt-tRNA synthetases	552, 558		21.4953	23.4947	23.1068	25.6	25.4111
2-oxoadipate dehydrogenase complex component E1	DHTKD1	Q96HY7	55526	Mitochondrion {ECO:0000269|PubMed:23141294}.	0	The 2-oxoglutarate dehydrogenase complex catalyzes the overall conversion of 2-oxoglutarate to succinyl-CoA and CO(2). It contains multiple copies of three enzymatic components: 2-oxoglutarate dehydrogenase (E1), dihydrolipoamide succinyltransferase (E2) and lipoamide dehydrogenase (E3) (By similarity). {ECO:0000250}.	Matrix	Metabolism > Amino acid metabolism > Lysine metabolism	211, 370	25.036	25.0007	23.752	24.9773	24.0599	23.7491
RCC1-like G exchanging factor-like protein	RCC1L	Q96I51	81554	Mitochondrion membrane {ECO:0000269|PubMed:28608466, ECO:0000269|PubMed:28746876}. Mitochondrion inner membrane {ECO:0000250|UniProtKB:Q9CYF5}.	0	Guanine nucleotide exchange factor (GEF) for mitochondrial dynamin-related GTPase OPA1. Activates OPA1, by exchanging bound GDP for free GTP, and drives OPA1 and MFN1-dependent mitochondrial fusion (PubMed:28746876). Plays an essential role in mitochondrial ribosome biogenesis. As a component of a functional protein-RNA module, consisting of RCC1L, NGRN, RPUSD3, RPUSD4, TRUB2, FASTKD2 and 16S mit…	Matrix	Mitochondrial central dogma > mtRNA metabolism > mt-rRNA modifications	50	25.0454	25.1236	25.7891	24.9253	25.0825	25.5475
Succinate--CoA ligase [GDP-forming] subunit beta, mitochondrial	SUCLG2	Q96I99	8801	Mitochondrion {ECO:0000255|HAMAP-Rule:MF_03221}.	0	GTP-specific succinyl-CoA synthetase functions in the citric acid cycle (TCA), coupling the hydrolysis of succinyl-CoA to the synthesis of GTP and thus represents the only step of substrate-level phosphorylation in the TCA. The beta subunit provides nucleotide specificity of the enzyme and binds the substrate succinate, while the binding sites for coenzyme A and phosphate are found in the alpha s…	Matrix	Metabolism > Carbohydrate metabolism > TCA cycle | Metabolism > Carbohydrate metabolism > Itaconate metabolism | Metabolism > Nucleotide metabolism > Nucleotide synthesis and processing	343		23.0408	23.6891		24.2679	24.1969
ATP synthase membrane subunit K, mitochondrial	ATP5MK	Q96IX5	84833	Mitochondrion membrane {ECO:0000269|PubMed:21345788, ECO:0000269|PubMed:29917077}; Single-pass membrane protein {ECO:0000255}.	23..45; /note="Helical"; /evidence="ECO:0000255"	Mitochondrial membrane ATP synthase (F(1)F(0) ATP synthase or Complex V) produces ATP from ADP in the presence of a proton gradient across the membrane which is generated by electron transport complexes of the respiratory chain. F-type ATPases consist of two structural domains, F(1) - containing the extramembraneous catalytic core and F(0) - containing the membrane proton channel, linked together…	MIM	OXPHOS > Complex V > CV subunits | OXPHOS > OXPHOS subunits | Mitochondrial dynamics and surveillance > Cristae formation	10	30.418	30.6664	30.4586	30.3577	29.7434	29.8104
Elongation factor G, mitochondrial	GFM1	Q96RP9	85476	Mitochondrion {ECO:0000255|HAMAP-Rule:MF_03061}.	0	Mitochondrial GTPase that catalyzes the GTP-dependent ribosomal translocation step during translation elongation. During this step, the ribosome changes from the pre-translocational (PRE) to the post-translocational (POST) state as the newly formed A-site-bound peptidyl-tRNA and P-site-bound deacylated tRNA move to the P and E sites, respectively. Catalyzes the coordinated movement of the two tRN…	Matrix	Mitochondrial central dogma > Translation > Translation factors	165, 235, 483, 504, 512, 735	27.529	27.6711	28.7046	28.6378	28.9128	28.981
Mitochondrial tRNA methylthiotransferase CDK5RAP1	CDK5RAP1	Q96SZ6	51654	Mitochondrion {ECO:0000269|PubMed:22422838}.	0	Methylthiotransferase that catalyzes the conversion of N6-(dimethylallyl)adenosine (i(6)A) to 2-methylthio-N6-(dimethylallyl)adenosine (ms(2)i(6)A) at position 37 (adjacent to the 3'-end of the anticodon) of four mitochondrial DNA-encoded tRNAs (Ser(UCN), Phe, Tyr and Trp) (PubMed:22422838, PubMed:25738458, PubMed:28981754). Essential for efficient and highly accurate protein translation by the r…	Matrix	Mitochondrial central dogma > mtRNA metabolism > mt-tRNA modifications	345	25.6519	26.3265	23.3023
3-hydroxyacyl-CoA dehydrogenase type-2	HSD17B10	Q99714	3028	Mitochondrion {ECO:0000269|PubMed:12917011, ECO:0000269|PubMed:18984158}. Mitochondrion matrix, mitochondrion nucleoid {ECO:0000269|PubMed:24703694}.	0	Mitochondrial dehydrogenase involved in pathways of fatty acid, branched-chain amino acid and steroid metabolism (PubMed:9553139, PubMed:10600649, PubMed:12917011, PubMed:20077426, PubMed:18996107, PubMed:19706438, PubMed:25925575, PubMed:26950678, PubMed:28888424). Acts as (S)-3-hydroxyacyl-CoA dehydrogenase in mitochondrial fatty acid beta-oxidation, a major degradation pathway of fatty acids. …	Matrix	Mitochondrial central dogma > mtRNA metabolism > mtRNA granules | Mitochondrial central dogma > mtRNA metabolism > Polycistronic mtRNA processing | Mitochondrial central dogma > mtRNA metabolism > mt-tRNA modifications | Metabolism > Lipid metabolism > Fatty acid oxidation | Metabolism > Lipid metabolism > Cholesterol, bile acid, steroid synthesis | Metabolism > Amino acid metabolism > Branched-c…	168	28.1291	27.9176	28.5001	28.3509	28.155	28.0893
Thioredoxin, mitochondrial	TXN2	Q99757	25828	Mitochondrion {ECO:0000269|PubMed:12032145, ECO:0000269|PubMed:12080052}.	0	Important for the control of mitochondrial reactive oxygen species homeostasis, apoptosis regulation and cell viability. Possesses a dithiol-reducing activity. {ECO:0000269|PubMed:12032145, ECO:0000269|PubMed:12080052, ECO:0000269|PubMed:26626369}.	Matrix	Metabolism > Vitamin metabolism > Vitamin C metabolism | Metabolism > Detoxification > ROS and glutathione metabolism	128				22.0721		23.0469
ATP synthase subunit s, mitochondrial	DMAC2L	Q99766	27109	Mitochondrion {ECO:0000250|UniProtKB:P22027}. Mitochondrion inner membrane {ECO:0000250|UniProtKB:P22027}.	0	Involved in regulation of mitochondrial membrane ATP synthase. Necessary for H(+) conduction of ATP synthase. Facilitates energy-driven catalysis of ATP synthesis by blocking a proton leak through an alternative proton exit pathway. {ECO:0000250|UniProtKB:P22027}.	MIM	OXPHOS > Complex V > CV subunits | OXPHOS > OXPHOS subunits	167	24.9927	25.1266	24.9253	24.6839	24.7306	24.6971
Mitochondrial intermediate peptidase	MIPEP	Q99797	4285	Mitochondrion matrix.	0	Cleaves proteins, imported into the mitochondrion, to their mature size.	Matrix	Protein import, sorting and homeostasis > Protein import and sorting > Preprotein cleavage | Protein import, sorting and homeostasis > Protein homeostasis > Proteases	273, 403, 463	28.9917	29.1051	29.23	29.055	28.9773	29.0238
Aconitate hydratase, mitochondrial	ACO2	Q99798	50	Mitochondrion {ECO:0000250|UniProtKB:P16276}.	0	Catalyzes the isomerization of citrate to isocitrate via cis-aconitate. {ECO:0000250|UniProtKB:P16276}.	Matrix	Metabolism > Carbohydrate metabolism > TCA cycle | Metabolism > Metals and cofactors > Fe-S-containing proteins	151, 513	27.3674	27.5447	27.6394	27.3846	27.2967	27.1139
Protein NipSnap homolog 1	NIPSNAP1	Q9BPW8	8508	0	0	0	Matrix	Mitochondrial dynamics and surveillance > Mitophagy | Mitochondrial dynamics and surveillance > Autophagy	261, 262	25.0214	24.7759	24.3399	24.2244	23.6047	24.3963
Large ribosomal subunit protein bL34m	MRPL34	Q9BQ48	64981	Mitochondrion {ECO:0000269|PubMed:25278503, ECO:0000269|PubMed:25838379, ECO:0000269|PubMed:28892042}.	0	0	Matrix	Mitochondrial central dogma > Translation > Mitochondrial ribosome	53	24.5437	24.7265	24.4626	24.4257		22.6405
Zinc phosphodiesterase ELAC protein 2	ELAC2	Q9BQ52	60528	Mitochondrion {ECO:0000269|PubMed:21593607}. Mitochondrion matrix, mitochondrion nucleoid {ECO:0000269|PubMed:24703694}. Nucleus {ECO:0000269|PubMed:21593607}. Note=Mainly mitochondrial.	0	Zinc phosphodiesterase, which displays mitochondrial tRNA 3'-processing endonuclease activity. Involved in tRNA maturation, by removing a 3'-trailer from precursor tRNA (PubMed:21593607). Associates with mitochondrial DNA complexes at the nucleoids to initiate RNA processing and ribosome assembly (PubMed:24703694). {ECO:0000269|PubMed:21593607, ECO:0000269|PubMed:24703694}.	Matrix	Mitochondrial central dogma > mtRNA metabolism > Polycistronic mtRNA processing	463	26.2992	26.4693	26.2958	26.129	26.6659	26.648
ADP-ribose glycohydrolase MACROD1	MACROD1	Q9BQ69	28992	Nucleus {ECO:0000269|PubMed:23474712}. Note=Recruited to DNA lesions, probably via mono-APD-ribosylated proteins. {ECO:0000269|PubMed:23474712}.	0	Removes ADP-ribose from asparatate and glutamate residues in proteins bearing a single ADP-ribose moiety (PubMed:23474714, PubMed:23474712). Inactive towards proteins bearing poly-ADP-ribose (PubMed:23474714, PubMed:23474712). Deacetylates O-acetyl-ADP ribose, a signaling molecule generated by the deacetylation of acetylated lysine residues in histones and other proteins (PubMed:21257746). Plays …	Matrix	Signaling	216	24.8509	24.8695	24.8485	24.4739	25.1024	24.9835
Tubulin alpha-1C chain;Detyrosinated tubulin alpha-1C chain;Tubulin alpha-1B chain;Detyrosinated tubulin alpha-1B chain;Tubulin alpha-4A chain;Tubulin alpha-8 chain;Dephenylalaninated tubulin alpha-8 chain;Tubulin alpha-1A chain;Detyrosinated tubulin alpha-1A chain;Tubulin alpha-3E chain;Detyrosinated tubulin alpha-3E chain;Tubulin alpha-3D chain;Detyrosinated tubulin alpha-3D chain;Tubulin alpha…	TUBA1C	Q9BQE3	84790	Cytoplasm, cytoskeleton.	0	Tubulin is the major constituent of microtubules. It binds two moles of GTP, one at an exchangeable site on the beta chain and one at a non-exchangeable site on the alpha chain.	#N/A	#N/A	262, 357	26.5679	26.0804	26.9009	26.4515	26.5895	26.3783
Mitochondrial genome maintenance exonuclease 1	MGME1	Q9BQP7	92667	Mitochondrion {ECO:0000255|HAMAP-Rule:MF_03030, ECO:0000269|PubMed:23313956, ECO:0000269|PubMed:23358826}.	0	Metal-dependent single-stranded DNA (ssDNA) exonuclease involved in mitochondrial genome maintenance. Has preference for 5'-3' exonuclease activity but is also capable of endoduclease activity on linear substrates. Necessary for maintenance of proper 7S DNA levels. Probably involved in mitochondrial DNA (mtDNA) repair, possibly via the processing of displaced DNA containing Okazaki fragments duri…	Matrix	Mitochondrial central dogma > mtDNA maintenance > mtDNA replication | Mitochondrial central dogma > mtDNA maintenance > mtDNA stability and decay	44, 52, 168, 342	26.0142	26.3284	26.234	26.0553	25.1988	25.794
Large ribosomal subunit protein mL45	MRPL45	Q9BRJ2	0	Mitochondrion {ECO:0000269|PubMed:25278503, ECO:0000269|PubMed:25838379, ECO:0000269|PubMed:28892042}.	0	0	#N/A	#N/A	46, 128	29.14	29.2716	29.1853	28.9221	28.8755	28.9065
Cancer-related nucleoside-triphosphatase	NTPCR	Q9BSD7	84284	0	0	Has nucleotide phosphatase activity towards ATP, GTP, CTP, TTP and UTP. Hydrolyzes nucleoside diphosphates with lower efficiency. {ECO:0000269|PubMed:17291528}.	#N/A	#N/A	81			20.0774		19.6938
Translational activator of cytochrome c oxidase 1	TACO1	Q9BSH4	51204	Mitochondrion {ECO:0000269|PubMed:19503089}.	0	Acts as a translational activator of mitochondrially-encoded cytochrome c oxidase 1. {ECO:0000269|PubMed:19503089}.	Matrix	Mitochondrial central dogma > Translation > Translation factors | OXPHOS > Complex IV > CIV assembly factors | OXPHOS > OXPHOS assembly factors	293	24.5815	24.603	24.3488	24.3866	24.4507	24.3255
Haloacid dehalogenase-like hydrolase domain-containing protein 3	HDHD3	Q9BSH5	81932	0	0	0	Matrix	0	29	27.8524	27.9134	27.8302	27.8859	27.7066	27.9553
Mitochondrial nucleoid-associated protein 1	MTNAP1	Q9BSJ5	55028	Membrane {ECO:0000305}; Single-pass membrane protein {ECO:0000305}.	553..573; /note="Helical"; /evidence="ECO:0000255"	0	#N/A	#N/A	42	26.4564	25.5828	26.5542	25.4244	26.0343	25.1758
NADH dehydrogenase [ubiquinone] 1 alpha subcomplex assembly factor 3	NDUFAF3	Q9BU61	25915	Nucleus {ECO:0000250}. Mitochondrion inner membrane {ECO:0000269|PubMed:19463981}.	0	Essential factor for the assembly of mitochondrial NADH:ubiquinone oxidoreductase complex (complex I). {ECO:0000269|PubMed:19463981}.	MIM	OXPHOS > Complex I > CI assembly factors | OXPHOS > OXPHOS assembly factors	42	27.0467	27.2926	27.1887	26.9126	26.7976	27.0951
Large ribosomal subunit protein bL32m	MRPL32	Q9BYC8	64983	Mitochondrion {ECO:0000269|PubMed:25278503, ECO:0000269|PubMed:25838379, ECO:0000269|PubMed:28892042}.	0	0	Matrix	Mitochondrial central dogma > Translation > Mitochondrial ribosome	160	24.6591	24.7058	25.6038	25.6108	24.8385	25.8192
Large ribosomal subunit protein bL20m	MRPL20	Q9BYC9	55052	Mitochondrion {ECO:0000269|PubMed:11279069, ECO:0000269|PubMed:25278503, ECO:0000269|PubMed:25838379, ECO:0000269|PubMed:28892042}.	0	0	Matrix	Mitochondrial central dogma > Translation > Mitochondrial ribosome	18, 83, 108	25.5145	25.6538	24.6547	25.4747	24.0005	24.0445
Large ribosomal subunit protein uL13m	MRPL13	Q9BYD1	28998	Mitochondrion {ECO:0000269|PubMed:25278503, ECO:0000269|PubMed:25838379, ECO:0000269|PubMed:28892042}.	0	0	Matrix	Mitochondrial central dogma > Translation > Mitochondrial ribosome	132	28.7808	29.0012	28.9244	28.8178	28.7116	28.8763
Large ribosomal subunit protein bL9m	MRPL9	Q9BYD2	65005	Mitochondrion {ECO:0000269|PubMed:25278503, ECO:0000269|PubMed:25838379, ECO:0000269|PubMed:28892042}.	0	0	Matrix	Mitochondrial central dogma > Translation > Mitochondrial ribosome	131, 250	25.5834	25.8616	25.8114	25.9214	25.5555	25.8376
Large ribosomal subunit protein uL4m	MRPL4	Q9BYD3	51073	Mitochondrion {ECO:0000269|PubMed:25278503, ECO:0000269|PubMed:25838379, ECO:0000269|PubMed:28892042}.	0	0	Matrix	Mitochondrial central dogma > Translation > Mitochondrial ribosome	309	23.2438	24.6404				23.651
Large ribosomal subunit protein uL1m	MRPL1	Q9BYD6	65008	Mitochondrion {ECO:0000250|UniProtKB:A6QPQ5, ECO:0000305|PubMed:11279069}.	0	0	Matrix	Mitochondrial central dogma > Translation > Mitochondrial ribosome	148	25.6074	24.7993	26.5058	25.7519	26.2565	26.3488
Small ribosomal subunit protein mS26	MRPS26	Q9BYN8	64949	Mitochondrion {ECO:0000269|PubMed:25838379}.	0	0	Matrix	Mitochondrial central dogma > Translation > Mitochondrial ribosome	187	27.7628	27.8356	28.3696	27.8925	27.9573	27.8518
Large ribosomal subunit protein mL37	MRPL37	Q9BZE1	51253	Mitochondrion {ECO:0000269|PubMed:25278503, ECO:0000269|PubMed:25838379, ECO:0000269|PubMed:28892042}.	0	0	Matrix	Mitochondrial central dogma > Translation > Mitochondrial ribosome	50, 99, 176	27.5391	27.8379	27.3178	27.2882	27.4481	27.6601
Glutamyl-tRNA(Gln) amidotransferase subunit A, mitochondrial	QRSL1	Q9H0R6	55278	Mitochondrion {ECO:0000255|HAMAP-Rule:MF_03150, ECO:0000269|PubMed:19805282}.	0	Allows the formation of correctly charged Gln-tRNA(Gln) through the transamidation of misacylated Glu-tRNA(Gln) in the mitochondria. The reaction takes place in the presence of glutamine and ATP through an activated gamma-phospho-Glu-tRNA(Gln). {ECO:0000255|HAMAP-Rule:MF_03150, ECO:0000269|PubMed:19805282}.	Matrix	Mitochondrial central dogma > Translation > mt-tRNA synthetases	430	24.16	24.1219			24.1625	24.581
Iron-sulfur cluster assembly enzyme ISCU	ISCU	Q9H1K1	23479	[Isoform 1]: Mitochondrion {ECO:0000269|PubMed:11060020, ECO:0000269|PubMed:26702583}.; [Isoform 2]: Cytoplasm. Nucleus {ECO:0000269|PubMed:11060020}.	0	Scaffold protein for the de novo synthesis of iron-sulfur (Fe-S) clusters within mitochondria, which is required for maturation of both mitochondrial and cytoplasmic [2Fe-2S] and [4Fe-4S] proteins (PubMed:11060020). First, a [2Fe-2S] cluster is transiently assembled on the scaffold protein ISCU. In a second step, the cluster is released from ISCU, transferred to a glutaredoxin GLRX5, followed by …	Matrix	Metabolism > Metals and cofactors > Fe-S cluster biosynthesis | Metabolism > Metals and cofactors > Fe-S-containing proteins	43	27.2848	27.7743	27.2378	27.4076	27.3138	27.7429
Inorganic pyrophosphatase 2, mitochondrial	PPA2	Q9H2U2	27068	Mitochondrion {ECO:0000305}.	0	Hydrolyzes inorganic pyrophosphate (PubMed:27523597). This activity is essential for correct regulation of mitochondrial membrane potential, and mitochondrial organization and function (PubMed:27523598). {ECO:0000269|PubMed:27523597, ECO:0000269|PubMed:27523598}.	Matrix	Mitochondrial central dogma > mtDNA maintenance | Mitochondrial central dogma > mtRNA metabolism | Mitochondrial central dogma > Translation | Metabolism > Nucleotide metabolism	48, 88	26.7089	26.907	26.384	26.2737	26.8627	26.9819
Large ribosomal subunit protein mL46	MRPL46	Q9H2W6	26589	Mitochondrion {ECO:0000269|PubMed:25278503, ECO:0000269|PubMed:25838379, ECO:0000269|PubMed:28892042}.	0	0	Matrix	Mitochondrial central dogma > Translation > Mitochondrial ribosome	84, 263	27.1785	27.4231	26.8624	27.0494	26.7193	27.0204
[truncated: 55 more rows]
