# Supplementary material for: Intracristal space proteome mapping using super-resolution proximity labeling with isotope-coded probes
Source: Nat Commun. 2025 Aug 20;16:7757. doi: 10.1038/s41467-025-62756-0 (PMC12368266; doi:10.1038/s41467-025-62756-0)
Supplement: Supplementary file 6 — Supplementary Data 4 [file 41467_2025_62756_MOESM6_ESM.xlsx]

## Sheet: LFQ_LDBP-modified proteins
Uniprot Reference							MitoCarta Reference		MTS-APEX2 + LDBP
Protein name	Gene name	Uniprot number	Gene ID	Subcellular location [CC]	Transmembrane	Function [CC]	MitoCarta3.0_SubMitoLocalization	MitoCarta3.0_MitoPathways	Rep-1	Rep-2	Rep-3
von Willebrand factor A domain-containing protein 8	VWA8	A3KMH1	23078	[Isoform 1]: Mitochondrion {ECO:0000269|PubMed:30204880}.; [Isoform 2]: Mitochondrion {ECO:0000269|PubMed:30204880}. Peroxisome {ECO:0000269|PubMed:30204880}. Note=Localizes to peroxisomes in a PEX7-dependent manner. {ECO:0000269|PubMed:30204880}.	0	Exhibits ATPase activity in vitro. {ECO:0000250|UniProtKB:Q8CC88}.	Matrix	0	25.0751	25.4638	24.6225
Leucine-rich repeat-containing protein 10B	LRRC10B	A6NIK2	390205	0	0	0	#N/A	#N/A	23.8377	25.6264
12S rRNA N4-methylcytidine (m4C) methyltransferase	METTL15	A6NJ78	196074	Mitochondrion matrix {ECO:0000269|PubMed:31665743}.	0	N4-methylcytidine (m4C) methyltransferase responsible for the methylation of position C839 in mitochondrial 12S rRNA (PubMed:31665743). Involved in the stabilization of 12S rRNA folding, therefore facilitating the assembly of the mitochondrial small ribosomal subunits (PubMed:31665743). {ECO:0000269|PubMed:31665743}.	Matrix	Mitochondrial central dogma > mtRNA metabolism > mt-rRNA modifications	23.2142	24.5789	22.6589
Acyl-coenzyme A diphosphatase NUDT19	NUDT19	A8MXV4	390916	Peroxisome {ECO:0000250}.	0	Coenzyme A diphosphatase that mediates the hydrolysis of a wide range of CoA esters, including choloyl-CoA and branched-chain fatty-acyl-CoA esters. At low substrate concentrations medium and long-chain fatty-acyl-CoA esters are the primary substrates (By similarity). {ECO:0000250}.	Matrix	Metabolism > Metals and cofactors > Coenzyme A metabolism	25.6914	26.1459	26.141
Mitochondrial ribosome and complex I assembly factor AltMIEF1	MIEF1	L0R8F8	0	Mitochondrion matrix {ECO:0000269|PubMed:28892042, ECO:0000269|PubMed:29083303, ECO:0000269|PubMed:30215512}.	0	Involved in the regulation of mitochondrial fission mediated by DNM1L (PubMed:29083303). Positively regulates mitochondrial translation (PubMed:30215512). May play a role in ribosome biogenesis by preventing premature association of the 28S and 39S ribosomal subunits (Probable). {ECO:0000269|PubMed:29083303, ECO:0000269|PubMed:30215512, ECO:0000305|PubMed:28892042}.	#N/A	#N/A	25.2552	25.2109	25.2765
NADH dehydrogenase [ubiquinone] iron-sulfur protein 8, mitochondrial	NDUFS8	O00217	4728	Mitochondrion inner membrane {ECO:0000305|PubMed:12611891, ECO:0000305|PubMed:9666055}; Peripheral membrane protein {ECO:0000250|UniProtKB:P42028}; Matrix side {ECO:0000250|UniProtKB:P42028}.	0	Core subunit of the mitochondrial membrane respiratory chain NADH dehydrogenase (Complex I) which catalyzes electron transfer from NADH through the respiratory chain, using ubiquinone as an electron acceptor (PubMed:22499348). Essential for the catalytic activity and assembly of complex I (PubMed:22499348). {ECO:0000269|PubMed:22499348}.	MIM	OXPHOS > Complex I > CI subunits | Metabolism > Metals and cofactors > Fe-S-containing proteins | OXPHOS > OXPHOS subunits	25.6326	25.3702	25.1706
Pyruvate dehydrogenase protein X component, mitochondrial	PDHX	O00330	8050	Mitochondrion matrix.	0	Required for anchoring dihydrolipoamide dehydrogenase (E3) to the dihydrolipoamide transacetylase (E2) core of the pyruvate dehydrogenase complexes of eukaryotes. This specific binding is essential for a functional PDH complex.	Matrix	Metabolism > Carbohydrate metabolism > Pyruvate metabolism	25.1347	25.5493	25.2597
DNA-directed RNA polymerase, mitochondrial	POLRMT	O00411	5442	Mitochondrion {ECO:0000269|PubMed:23283301, ECO:0000269|PubMed:29445193}.	0	DNA-dependent RNA polymerase catalyzes the transcription of mitochondrial DNA into RNA using the four ribonucleoside triphosphates as substrates (PubMed:21278163). Component of the mitochondrial transcription initiation complex, composed at least of TFB2M, TFAM and POLRMT that is required for basal transcription of mitochondrial DNA (PubMed:29149603). In this complex, TFAM recruits POLRMT to a sp…	Matrix	Mitochondrial central dogma > mtDNA maintenance > mtDNA replication | Mitochondrial central dogma > mtDNA maintenance > mtDNA nucleoid | Mitochondrial central dogma > mtRNA metabolism > Transcription	24.5368	25.0324	24.7073
Nucleoside diphosphate kinase, mitochondrial	NME4	O00746	4833	Mitochondrion intermembrane space {ECO:0000269|PubMed:18635542}; Peripheral membrane protein. Mitochondrion matrix {ECO:0000305|PubMed:18635542}. Note=Predominantly localized in the mitochondrion intermembrane space (PubMed:18635542). Colocalizes with OPA1 in mitochondria (PubMed:24970086). {ECO:0000269|PubMed:18635542, ECO:0000269|PubMed:24970086}.	0	Major role in the synthesis of nucleoside triphosphates other than ATP. The ATP gamma phosphate is transferred to the NDP beta phosphate via a ping-pong mechanism, using a phosphorylated active-site intermediate. Through the catalyzed exchange of gamma-phosphate between di- and triphosphonucleosides participates in regulation of intracellular nucleotide homeostasis (PubMed:10799505). Binds to ani…	MIM	Metabolism > Nucleotide metabolism > Nucleotide synthesis and processing	24.4607	24.1763	23.8025
Cytochrome c oxidase subunit 7A-related protein, mitochondrial	COX7A2L	O14548	9167	Mitochondrion inner membrane {ECO:0000250}.	0	Involved in the regulation of oxidative phosphorylation and energy metabolism (By similarity). Necessary for the assembly of mitochondrial respiratory supercomplex (By similarity). {ECO:0000250|UniProtKB:Q61387}.	MIM	OXPHOS > Complex IV > CIV subunits | OXPHOS > OXPHOS subunits | OXPHOS > OXPHOS assembly factors | OXPHOS > Respirasome assembly	24.9243	25.2459	25.457
Acyl carrier protein, mitochondrial	NDUFAB1	O14561	4706	Mitochondrion {ECO:0000269|PubMed:12611891, ECO:0000269|PubMed:28892042}.	0	Carrier of the growing fatty acid chain in fatty acid biosynthesis (By similarity). Accessory and non-catalytic subunit of the mitochondrial membrane respiratory chain NADH dehydrogenase (Complex I), which functions in the transfer of electrons from NADH to the respiratory chain (PubMed:27626371). {ECO:0000250|UniProtKB:P52505, ECO:0000269|PubMed:27626371}.	MIM	OXPHOS > Complex I > CI subunits | Metabolism > Lipid metabolism > Type II fatty acid synthesis | Metabolism > Metals and cofactors > Fe-S cluster biosynthesis | OXPHOS > OXPHOS subunits	29.8514	29.842	30.0221
Branched-chain alpha-ketoacid dehydrogenase kinase	BCKDK	O14874	10295	Mitochondrion matrix. Mitochondrion {ECO:0000269|PubMed:24449431}.	0	Catalyzes the phosphorylation and inactivation of the branched-chain alpha-ketoacid dehydrogenase complex, the key regulatory enzyme of the valine, leucine and isoleucine catabolic pathways. Key enzyme that regulate the activity state of the BCKD complex. {ECO:0000269|PubMed:24449431}.	Matrix	Metabolism > Amino acid metabolism > Branched-chain amino acid metabolism | Metabolism > Amino acid metabolism > Branched-chain amino acid dehydrogenase complex	25.8112	26.3436	25.9524
Cytochrome b-c1 complex subunit 8	UQCRQ	O14949	27089	Mitochondrion inner membrane {ECO:0000250|UniProtKB:P08525}; Single-pass membrane protein {ECO:0000250|UniProtKB:P08525}.	40..68; /note="Helical"; /evidence="ECO:0000269|PubMed:28844695"	Component of the ubiquinol-cytochrome c oxidoreductase, a multisubunit transmembrane complex that is part of the mitochondrial electron transport chain which drives oxidative phosphorylation. The respiratory chain contains 3 multisubunit complexes succinate dehydrogenase (complex II, CII), ubiquinol-cytochrome c oxidoreductase (cytochrome b-c1 complex, complex III, CIII) and cytochrome c oxidase …	MIM	OXPHOS > Complex III > CIII subunits | OXPHOS > OXPHOS subunits	25.505	24.627	23.9575
Mitochondrial ribonuclease P catalytic subunit	PRORP	O15091	9692	Mitochondrion {ECO:0000269|PubMed:18984158}.	0	Catalytic ribonuclease component of mitochondrial ribonuclease P, a complex composed of TRMT10C/MRPP1, HSD17B10/MRPP2 and PRORP/MRPP3, which cleaves tRNA molecules in their 5'-ends (PubMed:18984158, PubMed:25953853). The presence of TRMT10C/MRPP1, HSD17B10/MRPP2 is required to catalyze tRNA molecules in their 5'-ends (PubMed:25953853). {ECO:0000269|PubMed:18984158, ECO:0000269|PubMed:25953853}.	Matrix	Mitochondrial central dogma > mtRNA metabolism > mtRNA granules | Mitochondrial central dogma > mtRNA metabolism > Polycistronic mtRNA processing	25.0121	26.1097	25.3622
Small ribosomal subunit protein uS12m	MRPS12	O15235	6183	Mitochondrion {ECO:0000269|PubMed:25838379}.	0	0	Matrix	Mitochondrial central dogma > Translation > Mitochondrial ribosome	24.0492	24.3655	23.0837
Branched-chain-amino-acid aminotransferase, mitochondrial	BCAT2	O15382	587	[Isoform A]: Mitochondrion.; [Isoform B]: Cytoplasm.	0	Catalyzes the first reaction in the catabolism of the essential branched chain amino acids leucine, isoleucine, and valine (PubMed:25653144). May also function as a transporter of branched chain alpha-keto acids. {ECO:0000269|PubMed:25653144}.	Matrix	Metabolism > Amino acid metabolism > Branched-chain amino acid metabolism		21.6826
NADH dehydrogenase [ubiquinone] iron-sulfur protein 4, mitochondrial	NDUFS4	O43181	4724	Mitochondrion inner membrane {ECO:0000269|PubMed:11181577, ECO:0000269|PubMed:12611891, ECO:0000269|PubMed:31206022}; Peripheral membrane protein {ECO:0000269|PubMed:12611891}; Matrix side {ECO:0000269|PubMed:12611891}. Note=The interaction with BCAP31 mediates mitochondria localization. {ECO:0000269|PubMed:31206022}.	0	Accessory subunit of the mitochondrial membrane respiratory chain NADH dehydrogenase (Complex I), that is believed not to be involved in catalysis. Complex I functions in the transfer of electrons from NADH to the respiratory chain. The immediate electron acceptor for the enzyme is believed to be ubiquinone. {ECO:0000269|PubMed:11181577, ECO:0000269|PubMed:12611891, ECO:0000269|PubMed:9463323}.	MIM	OXPHOS > Complex I > CI subunits | OXPHOS > OXPHOS subunits	22.757	23.7805	22.4624
Mitochondrial import inner membrane translocase subunit TIM44	TIMM44	O43615	10469	Mitochondrion inner membrane {ECO:0000269|PubMed:10339406}; Peripheral membrane protein {ECO:0000269|PubMed:10339406}; Matrix side {ECO:0000269|PubMed:10339406}. Mitochondrion matrix {ECO:0000269|PubMed:10339406}.	0	Essential component of the PAM complex, a complex required for the translocation of transit peptide-containing proteins from the inner membrane into the mitochondrial matrix in an ATP-dependent manner (By similarity). Recruits mitochondrial HSP70 to drive protein translocation into the matrix using ATP as an energy source (By similarity). {ECO:0000250|UniProtKB:O35857, ECO:0000250|UniProtKB:Q0185…	MIM	Protein import, sorting and homeostasis > Protein import and sorting > Import motor	28.5021	28.8196	28.4705
NADH dehydrogenase [ubiquinone] 1 alpha subcomplex subunit 2	NDUFA2	O43678	4695	Mitochondrion inner membrane {ECO:0000305|PubMed:12611891}; Peripheral membrane protein {ECO:0000305}; Matrix side {ECO:0000305}.	0	Accessory subunit of the mitochondrial membrane respiratory chain NADH dehydrogenase (Complex I), that is believed not to be involved in catalysis. Complex I functions in the transfer of electrons from NADH to the respiratory chain. The immediate electron acceptor for the enzyme is believed to be ubiquinone. {ECO:0000269|PubMed:27626371}.	MIM	OXPHOS > Complex I > CI subunits | OXPHOS > OXPHOS subunits	27.8919	27.9804	27.6519
Alpha-actinin-4	ACTN4	O43707	81	Nucleus {ECO:0000269|PubMed:22351778, ECO:0000269|PubMed:9508771}. Cytoplasm {ECO:0000269|PubMed:22351778, ECO:0000269|PubMed:9508771}. Cell junction {ECO:0000250|UniProtKB:P57780}. Cytoplasm, cytoskeleton, stress fiber {ECO:0000269|PubMed:9508771}. Note=Localized in cytoplasmic mRNP granules containing untranslated mRNAs. Nuclear translocation can be induced by the PI3 kinase inhibitor wortmanni…	0	F-actin cross-linking protein which is thought to anchor actin to a variety of intracellular structures. This is a bundling protein (Probable). Probably involved in vesicular trafficking via its association with the CART complex. The CART complex is necessary for efficient transferrin receptor recycling but not for EGFR degradation (PubMed:15772161). Involved in tight junction assembly in epithel…	#N/A	#N/A	21.731	22.4008	22.9004
Glutamyl-tRNA(Gln) amidotransferase subunit C, mitochondrial	GATC	O43716	283459	Mitochondrion {ECO:0000255|HAMAP-Rule:MF_03149, ECO:0000269|PubMed:19805282}.	0	Allows the formation of correctly charged Gln-tRNA(Gln) through the transamidation of misacylated Glu-tRNA(Gln) in the mitochondria. The reaction takes place in the presence of glutamine and ATP through an activated gamma-phospho-Glu-tRNA(Gln). {ECO:0000255|HAMAP-Rule:MF_03149, ECO:0000269|PubMed:19805282}.	Matrix	Mitochondrial central dogma > Translation > mt-tRNA synthetases	24.7082	24.8655	24.3187
Lipoyl synthase, mitochondrial	LIAS	O43766	11019	Mitochondrion {ECO:0000255|HAMAP-Rule:MF_03123}.	0	Catalyzes the radical-mediated insertion of two sulfur atoms into the C-6 and C-8 positions of the octanoyl moiety bound to the lipoyl domains of lipoate-dependent enzymes, thereby converting the octanoylated domains into lipoylated derivatives. {ECO:0000255|HAMAP-Rule:MF_03123}.	Matrix	Metabolism > Lipid metabolism > Lipoate insertion | Metabolism > Metals and cofactors > Fe-S-containing proteins		22.4129
Mitochondrial carnitine/acylcarnitine carrier protein	SLC25A20	O43772	788	Mitochondrion inner membrane; Multi-pass membrane protein.	13..31; /note="Helical; Name=1"; /evidence="ECO:0000255"; 74..93; /note="Helical; Name=2"; /evidence="ECO:0000255"; 113..131; /note="Helical; Name=3"; /evidence="ECO:0000255"; 171..190; /note="Helical; Name=4"; /evidence="ECO:0000255"; 212..230; /note="Helical; Name=5"; /evidence="ECO:0000255"; 268..287; /note="Helical; Name=6"; /evidence="ECO:0000255"	Mediates the transport of acylcarnitines of different length across the mitochondrial inner membrane from the cytosol to the mitochondrial matrix for their oxidation by the mitochondrial fatty acid-oxidation pathway. {ECO:0000250|UniProtKB:P97521}.	MIM	Metabolism > Lipid metabolism > Fatty acid oxidation | Metabolism > Metals and cofactors > Carnitine synthesis and transport | Metabolism > Metals and cofactors > Carnitine shuttle | Small molecule transport > SLC25A family	22.7353	22.7286
Protein SCO2 homolog, mitochondrial	SCO2	O43819	9997	Mitochondrion inner membrane {ECO:0000269|PubMed:15229189}; Single-pass membrane protein {ECO:0000255}.	61..78; /note="Helical"; /evidence="ECO:0000255"	Copper metallochaperone essential for the synthesis and maturation of cytochrome c oxidase subunit II (MT-CO2/COX2). Involved in transporting copper to the Cu(A) site on MT-CO2/COX2 (PubMed:15229189, PubMed:17189203). Also acts as a thiol-disulfide oxidoreductase to regulate the redox state of the cysteines in SCO1 during maturation of MT-CO2/COX2 (PubMed:19336478). {ECO:0000269|PubMed:15229189, …	MIM	OXPHOS > Complex IV > CIV assembly factors | Metabolism > Metals and cofactors > Copper metabolism | OXPHOS > OXPHOS assembly factors		22.3849
Isocitrate dehydrogenase [NAD] subunit beta, mitochondrial	IDH3B	O43837	3420	Mitochondrion.	0	Plays a structural role to facilitate the assembly and ensure the full activity of the enzyme catalyzing the decarboxylation of isocitrate (ICT) into alpha-ketoglutarate. The heterodimer composed of the alpha (IDH3A) and beta (IDH3B) subunits and the heterodimer composed of the alpha (IDH3A) and gamma (IDH3G) subunits, have considerable basal activity but the full activity of the heterotetramer (…	Matrix	Metabolism > Carbohydrate metabolism > TCA cycle	28.167	28.1912	28.0997
Protein CutA	CUTA	O60888	51596	0	0	May form part of a complex of membrane proteins attached to acetylcholinesterase (AChE).	#N/A	#N/A	20.9096	21.6971	22.0012
Iron-sulfur clusters transporter ABCB7, mitochondrial	ABCB7	O75027	22	Mitochondrion inner membrane {ECO:0000250|UniProtKB:P40416}; Multi-pass membrane protein {ECO:0000250|UniProtKB:P40416}.	141..161; /note="Helical"; /evidence="ECO:0000255|PROSITE-ProRule:PRU00441"; 186..206; /note="Helical"; /evidence="ECO:0000255|PROSITE-ProRule:PRU00441"; 260..280; /note="Helical"; /evidence="ECO:0000255|PROSITE-ProRule:PRU00441"; 291..311; /note="Helical"; /evidence="ECO:0000255|PROSITE-ProRule:PRU00441"; 383..403; /note="Helical"; /evidence="ECO:0000255|PROSITE-ProRule:PRU00441"; 410..430; /not…	Exports glutathione-coordinated iron-sulfur clusters such as [2Fe-2S]-(GS)4 cluster from the mitochondria to the cytosol in an ATP dependent manner allowing the assembly of the cytosolic iron-sulfur (Fe/S) cluster-containing proteins, in turns participates in iron homeostasis (PubMed:33157103, PubMed:17192393, PubMed:10196363). Moreover through a functional complex formed of ABCB7, FECH and ABCB1…	MIM	Metabolism > Metals and cofactors > Heme synthesis and processing | Metabolism > Metals and cofactors > Fe-S cluster biosynthesis | Metabolism > Metals and cofactors > Molybdenum cofactor synthesis and proteins | Small molecule transport > ABC transporters	24.6558	25.1244	25.3697
Copine-3	CPNE3	O75131	8895	Nucleus {ECO:0000269|PubMed:20010870, ECO:0000269|PubMed:21087455}. Cytoplasm {ECO:0000269|PubMed:12949241, ECO:0000269|PubMed:20010870, ECO:0000269|PubMed:21087455}. Cell membrane {ECO:0000269|PubMed:20010870, ECO:0000269|PubMed:21087455}. Cell junction {ECO:0000269|PubMed:20010870}. Cell junction, focal adhesion {ECO:0000269|PubMed:20010870}. Note=Associates to the membrane in a calcium-depende…	0	Calcium-dependent phospholipid-binding protein that plays a role in ERBB2-mediated tumor cell migration in response to growth factor heregulin stimulation (PubMed:20010870). {ECO:0000269|PubMed:20010870}.	#N/A	#N/A		19.6742
NADH dehydrogenase [ubiquinone] iron-sulfur protein 7, mitochondrial	NDUFS7	O75251	374291	Mitochondrion inner membrane {ECO:0000305|PubMed:12611891}; Peripheral membrane protein {ECO:0000250|UniProtKB:P42026}; Matrix side {ECO:0000250|UniProtKB:P42026}.	0	Core subunit of the mitochondrial membrane respiratory chain NADH dehydrogenase (Complex I) which catalyzes electron transfer from NADH through the respiratory chain, using ubiquinone as an electron acceptor (PubMed:17275378). Essential for the catalytic activity of complex I (PubMed:17275378). {ECO:0000269|PubMed:17275378}.	MIM	OXPHOS > Complex I > CI subunits | Metabolism > Metals and cofactors > Fe-S-containing proteins | OXPHOS > OXPHOS subunits	26.9413	27.1459	26.6524
NADH dehydrogenase [ubiquinone] iron-sulfur protein 2, mitochondrial	NDUFS2	O75306	4720	Mitochondrion inner membrane {ECO:0000305|PubMed:12611891, ECO:0000305|PubMed:9585441}; Peripheral membrane protein {ECO:0000250|UniProtKB:Q641Y2}; Matrix side {ECO:0000250|UniProtKB:Q641Y2}.	0	Core subunit of the mitochondrial membrane respiratory chain NADH dehydrogenase (Complex I) which catalyzes electron transfer from NADH through the respiratory chain, using ubiquinone as an electron acceptor (PubMed:30922174, PubMed:22036843). Essential for the catalytic activity of complex I (PubMed:30922174, PubMed:22036843). Essential for the assembly of complex I (By similarity). Redox-sensit…	MIM	OXPHOS > Complex I > CI subunits | Metabolism > Metals and cofactors > Fe-S-containing proteins | OXPHOS > OXPHOS subunits	23.2475	24.6599	24.2508
Protein NipSnap homolog 2	NIPSNAP2	O75323	2631	Cytoplasm {ECO:0000250|UniProtKB:O55126}. Mitochondrion outer membrane {ECO:0000269|PubMed:26387735}.	0	May act as a positive regulator of L-type calcium channels. {ECO:0000250|UniProtKB:O55126}.	Matrix	Mitochondrial dynamics and surveillance > Mitophagy | Mitochondrial dynamics and surveillance > Autophagy		22.6534
NADH dehydrogenase [ubiquinone] iron-sulfur protein 6, mitochondrial	NDUFS6	O75380	4726	Mitochondrion inner membrane {ECO:0000305|PubMed:12611891}; Peripheral membrane protein {ECO:0000305}; Matrix side {ECO:0000305}.	0	Accessory subunit of the mitochondrial membrane respiratory chain NADH dehydrogenase (Complex I), that is believed not to be involved in catalysis. Complex I functions in the transfer of electrons from NADH to the respiratory chain. The immediate electron acceptor for the enzyme is believed to be ubiquinone. {ECO:0000269|PubMed:27626371}.	MIM	OXPHOS > Complex I > CI subunits | OXPHOS > OXPHOS subunits	27.4197	27.7168	27.4956
Citrate synthase, mitochondrial	CS	O75390	1431	Mitochondrion matrix.	0	0	Matrix	Metabolism > Carbohydrate metabolism > TCA cycle	29.1812	29.3026	28.995
Large ribosomal subunit protein bL33m	MRPL33	O75394	9553	Mitochondrion {ECO:0000269|PubMed:25278503, ECO:0000269|PubMed:25838379, ECO:0000269|PubMed:28892042}.	0	0	Matrix	Mitochondrial central dogma > Translation > Mitochondrial ribosome	21.2721	22.8338	22.136
Mitochondrial-processing peptidase subunit beta	PMPCB	O75439	9512	Mitochondrion matrix {ECO:0000269|PubMed:22354088}.	0	Catalytic subunit of the essential mitochondrial processing protease (MPP), which cleaves the mitochondrial sequence off newly imported precursors proteins (PubMed:29576218) (Probable). Preferentially, cleaves after an arginine at position P2 (By similarity). Required for PINK1 turnover by coupling PINK1 mitochondrial import and cleavage, which results in subsequent PINK1 proteolysis (PubMed:2235…	Matrix	Protein import, sorting and homeostasis > Protein import and sorting > Preprotein cleavage | Protein import, sorting and homeostasis > Protein homeostasis > Proteases	26.6407	27.0153	27.175
NADH dehydrogenase [ubiquinone] iron-sulfur protein 3, mitochondrial	NDUFS3	O75489	4722	Mitochondrion inner membrane {ECO:0000269|PubMed:18826940, ECO:0000305|PubMed:12611891, ECO:0000305|PubMed:17209039}; Peripheral membrane protein {ECO:0000305|PubMed:18826940}; Matrix side {ECO:0000269|PubMed:18826940}.	0	Core subunit of the mitochondrial membrane respiratory chain NADH dehydrogenase (Complex I) which catalyzes electron transfer from NADH through the respiratory chain, using ubiquinone as an electron acceptor (PubMed:14729820, PubMed:30140060). Essential for the catalytic activity and assembly of complex I (PubMed:14729820, PubMed:24028823, PubMed:30140060). {ECO:0000269|PubMed:14729820, ECO:00002…	MIM	OXPHOS > Complex I > CI subunits | OXPHOS > OXPHOS subunits	26.9499	27.1379	27.1516
Enoyl-CoA delta isomerase 2	ECI2	O75521	10455	[Isoform 1]: Mitochondrion {ECO:0000250|UniProtKB:Q5XIC0}.; [Isoform 2]: Peroxisome matrix {ECO:0000269|PubMed:10419495}.	0	Able to isomerize both 3-cis and 3-trans double bonds into the 2-trans form in a range of enoyl-CoA species. Has a preference for 3-trans substrates. {ECO:0000269|PubMed:10419495}.	Matrix	Metabolism > Lipid metabolism > Fatty acid oxidation	27.1963	27.2416	27.1717
GTPase Era, mitochondrial	ERAL1	O75616	26284	Mitochondrion matrix. Mitochondrion inner membrane; Peripheral membrane protein. Note=Localizes on the matrix side on the mitochondrial inner membrane.	0	Probable GTPase that plays a role in the mitochondrial ribosomal small subunit assembly. Specifically binds the 12S mitochondrial rRNA (12S mt-rRNA) to a 33 nucleotide section delineating the 3' terminal stem-loop region. May act as a chaperone that protects the 12S mt-rRNA on the 28S mitoribosomal subunit during ribosomal small subunit assembly. {ECO:0000269|PubMed:20430825, ECO:0000269|PubMed:2…	Matrix	Mitochondrial central dogma > mtRNA metabolism > mtRNA granules | Mitochondrial central dogma > Translation > Mitochondrial ribosome assembly	24.1181	24.3464	23.6861
Cytochrome P450 7B1	CYP7B1	O75881	9420	Endoplasmic reticulum membrane {ECO:0000305|PubMed:9802883}; Multi-pass membrane protein {ECO:0000305}. Microsome membrane {ECO:0000305|PubMed:9802883}; Multi-pass membrane protein {ECO:0000305}.	17..37; /note="Helical"; /evidence="ECO:0000255"; 289..309; /note="Helical"; /evidence="ECO:0000255"	A cytochrome P450 monooxygenase involved in the metabolism of endogenous oxysterols and steroid hormones, including neurosteroids (PubMed:10588945, PubMed:24491228). Mechanistically, uses molecular oxygen inserting one oxygen atom into a substrate, and reducing the second into a water molecule, with two electrons provided by NADPH via cytochrome P450 reductase (CPR; NADPH-ferrihemoprotein reducta…	#N/A	#N/A	22.4212	22.4124
ATP synthase subunit d, mitochondrial	ATP5PD	O75947	10476	Mitochondrion. Mitochondrion inner membrane.	0	Mitochondrial membrane ATP synthase (F(1)F(0) ATP synthase or Complex V) produces ATP from ADP in the presence of a proton gradient across the membrane which is generated by electron transport complexes of the respiratory chain. F-type ATPases consist of two structural domains, F(1) - containing the extramembraneous catalytic core, and F(0) - containing the membrane proton channel, linked togethe…	MIM	OXPHOS > Complex V > CV subunits | OXPHOS > OXPHOS subunits	29.4065	29.6346	29.5511
ATP synthase subunit g, mitochondrial	ATP5MG	O75964	10632	Mitochondrion. Mitochondrion inner membrane.	0	Mitochondrial membrane ATP synthase (F(1)F(0) ATP synthase or Complex V) produces ATP from ADP in the presence of a proton gradient across the membrane which is generated by electron transport complexes of the respiratory chain. F-type ATPases consist of two structural domains, F(1) - containing the extramembraneous catalytic core, and F(0) - containing the membrane proton channel, linked togethe…	MIM	OXPHOS > Complex V > CV subunits | OXPHOS > OXPHOS subunits | Mitochondrial dynamics and surveillance > Cristae formation	25.6457	25.3809	24.7052
ATP-dependent Clp protease ATP-binding subunit clpX-like, mitochondrial	CLPX	O76031	10845	Mitochondrion. Mitochondrion matrix, mitochondrion nucleoid.	0	ATP-dependent specificity component of the Clp protease complex. Hydrolyzes ATP (PubMed:28874591). Targets specific substrates for degradation by the Clp complex (PubMed:11923310, PubMed:22710082). Can perform chaperone functions in the absence of CLPP. Enhances the DNA-binding activity of TFAM and is required for maintaining a normal mitochondrial nucleoid structure (PubMed:22841477). ATP-depend…	Matrix	Protein import, sorting and homeostasis > Protein homeostasis > Proteases	27.7488	27.7949	27.8147
Pyridoxal phosphate homeostasis protein	PLPBP	O94903	11212	0	0	Pyridoxal 5'-phosphate (PLP)-binding protein, which may be involved in intracellular homeostatic regulation of pyridoxal 5'-phosphate (PLP), the active form of vitamin B6. {ECO:0000255|HAMAP-Rule:MF_03225, ECO:0000269|PubMed:27912044}.	Matrix	Metabolism > Vitamin metabolism > Vitamin B6 metabolism	21.1508	21.9913	22.4615
Glutaminase kidney isoform, mitochondrial;Glutaminase kidney isoform, mitochondrial 68 kDa chain;Glutaminase kidney isoform, mitochondrial 65 kDa chain	GLS	O94925	2744	[Isoform 1]: Mitochondrion {ECO:0000250|UniProtKB:P13264}. Cytoplasm, cytosol {ECO:0000269|PubMed:22228304}. Note=The 74-kDa cytosolic precursor is translocated into the mitochondria and processed via a 72-kDa intermediate to yield the mature 68- and 65-kDa subunits. {ECO:0000250|UniProtKB:P13264}.; [Isoform 3]: Mitochondrion {ECO:0000269|PubMed:22228304}.; [Glutaminase kidney isoform, mitochondr…	0	Catalyzes the first reaction in the primary pathway for the renal catabolism of glutamine. Plays a role in maintaining acid-base homeostasis. Regulates the levels of the neurotransmitter glutamate, the main excitatory neurotransmitter in the brain (PubMed:30575854, PubMed:30239721, PubMed:30970188). {ECO:0000269|PubMed:30239721, ECO:0000269|PubMed:30575854, ECO:0000269|PubMed:30970188}.; [Isoform…	MIM	Metabolism > Amino acid metabolism > Glutamate metabolism	28.2079	28.4153	28.365
NADH dehydrogenase [ubiquinone] 1 beta subcomplex subunit 6	NDUFB6	O95139	4712	Mitochondrion inner membrane {ECO:0000305|PubMed:12611891}; Single-pass membrane protein {ECO:0000255}; Matrix side {ECO:0000305}.	68..86; /note="Helical"; /evidence="ECO:0000255"	Accessory subunit of the mitochondrial membrane respiratory chain NADH dehydrogenase (Complex I), that is believed not to be involved in catalysis. Complex I functions in the transfer of electrons from NADH to the respiratory chain. The immediate electron acceptor for the enzyme is believed to be ubiquinone. {ECO:0000269|PubMed:27626371}.	MIM	OXPHOS > Complex I > CI subunits | OXPHOS > OXPHOS subunits	27.1532	27.2677	27.3599
NADH dehydrogenase [ubiquinone] 1 beta subcomplex subunit 4	NDUFB4	O95168	4710	Mitochondrion inner membrane {ECO:0000305|PubMed:12611891}; Single-pass membrane protein {ECO:0000255}; Matrix side {ECO:0000305}.	88..105; /note="Helical"; /evidence="ECO:0000255"	Accessory subunit of the mitochondrial membrane respiratory chain NADH dehydrogenase (Complex I), that is believed not to be involved in catalysis. Complex I functions in the transfer of electrons from NADH to the respiratory chain. The immediate electron acceptor for the enzyme is believed to be ubiquinone. {ECO:0000269|PubMed:27626371}.	MIM	OXPHOS > Complex I > CI subunits | OXPHOS > OXPHOS subunits	25.9754	25.7432	26.6308
NADH dehydrogenase [ubiquinone] 1 alpha subcomplex subunit 7	NDUFA7	O95182	4701	Mitochondrion inner membrane {ECO:0000305|PubMed:12611891}; Peripheral membrane protein {ECO:0000305}; Matrix side {ECO:0000305}.	0	Accessory subunit of the mitochondrial membrane respiratory chain NADH dehydrogenase (Complex I), that is believed not to be involved in catalysis. Complex I functions in the transfer of electrons from NADH to the respiratory chain. The immediate electron acceptor for the enzyme is believed to be ubiquinone. {ECO:0000269|PubMed:27626371}.	MIM	OXPHOS > Complex I > CI subunits | OXPHOS > OXPHOS subunits	24.4397	25.2136	24.9184
Mitochondrial proton/calcium exchanger protein	LETM1	O95202	3954	Mitochondrion inner membrane {ECO:0000269|PubMed:14706454, ECO:0000269|PubMed:15138253, ECO:0000269|PubMed:18628306, ECO:0000269|PubMed:19797662}; Single-pass membrane protein {ECO:0000269|PubMed:14706454, ECO:0000269|PubMed:15138253, ECO:0000269|PubMed:18628306}.	209..229; /note="Helical"; /evidence="ECO:0000255"	Mitochondrial proton/calcium antiporter that mediates proton-dependent calcium efflux from mitochondrion (PubMed:19797662). Crucial for the maintenance of mitochondrial tubular networks and for the assembly of the supercomplexes of the respiratory chain (PubMed:18628306). Required for the maintenance of the tubular shape and cristae organization (PubMed:18628306). In contrast to SLC8B1/NCLX, does…	MIM	Signaling > Calcium homeostasis > Calcium cycle	29.8581	30.1713	30.0473
NADH dehydrogenase [ubiquinone] 1 alpha subcomplex subunit 10, mitochondrial	NDUFA10	O95299	4705	Mitochondrion matrix {ECO:0000305|PubMed:12611891}.	0	Accessory subunit of the mitochondrial membrane respiratory chain NADH dehydrogenase (Complex I), that is believed not to be involved in catalysis. Complex I functions in the transfer of electrons from NADH to the respiratory chain. The immediate electron acceptor for the enzyme is believed to be ubiquinone. {ECO:0000269|PubMed:27626371}.	MIM	OXPHOS > Complex I > CI subunits | OXPHOS > OXPHOS subunits	24.9373	24.2246	24.8844
Phenylalanine--tRNA ligase, mitochondrial	FARS2	O95363	10667	Mitochondrion matrix {ECO:0000250|UniProtKB:Q6AYQ3}. Mitochondrion {ECO:0000250|UniProtKB:Q6AYQ3}.	0	Is responsible for the charging of tRNA(Phe) with phenylalanine in mitochondrial translation. To a lesser extent, also catalyzes direct attachment of m-Tyr (an oxidized version of Phe) to tRNA(Phe), thereby opening the way for delivery of the misacylated tRNA to the ribosome and incorporation of ROS-damaged amino acid into proteins. {ECO:0000269|PubMed:19549855, ECO:0000269|PubMed:22833457}.	Matrix	Mitochondrial central dogma > Translation > mt-tRNA synthetases	23.5739	24.023	22.2433
Mitochondrial pyruvate carrier 2	MPC2	O95563	25874	Mitochondrion inner membrane {ECO:0000269|PubMed:22628558}; Multi-pass membrane protein {ECO:0000269|PubMed:22628558}.	41..61; /note="Helical"; /evidence="ECO:0000255"; 73..90; /note="Helical"; /evidence="ECO:0000255"; 96..115; /note="Helical"; /evidence="ECO:0000255"	Mediates the uptake of pyruvate into mitochondria. {ECO:0000269|PubMed:22628558}.	MIM	Metabolism > Carbohydrate metabolism > Gluconeogenesis | Metabolism > Carbohydrate metabolism > Pyruvate metabolism | Metabolism > Carbohydrate metabolism > TCA-associated | Small molecule transport	25.0665	25.2809	25.3324
Persulfide dioxygenase ETHE1, mitochondrial	ETHE1	O95571	23474	Cytoplasm {ECO:0000269|PubMed:12398897}. Nucleus {ECO:0000269|PubMed:12398897}. Mitochondrion matrix {ECO:0000269|PubMed:14732903}.	0	Sulfur dioxygenase that plays an essential role in hydrogen sulfide catabolism in the mitochondrial matrix. Hydrogen sulfide (H(2)S) is first oxidized by SQRDL, giving rise to cysteine persulfide residues. ETHE1 consumes molecular oxygen to catalyze the oxidation of the persulfide, once it has been transferred to a thiophilic acceptor, such as glutathione (R-SSH). Plays an important role in metab…	Matrix	Metabolism > Sulfur metabolism	26.9285	27.6673	27.8895
L-lactate dehydrogenase A chain	LDHA	P00338	3939	Cytoplasm.	0	0	#N/A	#N/A	20.804	23.0036	22.0811
Glutamate dehydrogenase 1, mitochondrial;Glutamate dehydrogenase 2, mitochondrial	GLUD1	P00367	2746	Mitochondrion {ECO:0000269|PubMed:19448744}. Endoplasmic reticulum {ECO:0000269|PubMed:19448744}. Note=Mostly translocates into the mitochondria, only a small amount of the protein localizes to the endoplasmic reticulum. {ECO:0000269|PubMed:19448744}.	0	Mitochondrial glutamate dehydrogenase that catalyzes the conversion of L-glutamate into alpha-ketoglutarate. Plays a key role in glutamine anaplerosis by producing alpha-ketoglutarate, an important intermediate in the tricarboxylic acid cycle (PubMed:11032875, PubMed:16959573, PubMed:11254391, PubMed:16023112). Plays a role in insulin homeostasis (PubMed:9571255, PubMed:11297618). May be involved…	Matrix	Metabolism > Amino acid metabolism > Glutamate metabolism | Metabolism > Amino acid metabolism > GABA metabolism	28.2949	28.6339	28.6938
Glutathione reductase, mitochondrial	GSR	P00390	2936	[Isoform Mitochondrial]: Mitochondrion.; [Isoform Cytoplasmic]: Cytoplasm.	0	Maintains high levels of reduced glutathione in the cytosol.	Matrix	Metabolism > Detoxification > ROS and glutathione metabolism	23.7507	24.6285	24.7803
Cytochrome c oxidase subunit 1	MT-CO1	P00395	4512	Mitochondrion inner membrane {ECO:0000269|PubMed:30030519}; Multi-pass membrane protein {ECO:0000269|PubMed:30030519}.	12..40; /note="Helical; Name=I"; /evidence="ECO:0000250|UniProtKB:P00396"; 51..86; /note="Helical; Name=II"; /evidence="ECO:0000250|UniProtKB:P00396"; 95..117; /note="Helical; Name=III"; /evidence="ECO:0000250|UniProtKB:P00396"; 141..170; /note="Helical; Name=IV"; /evidence="ECO:0000250|UniProtKB:P00396"; 183..212; /note="Helical; Name=V"; /evidence="ECO:0000250|UniProtKB:P00396"; 228..261; /note…	Component of the cytochrome c oxidase, the last enzyme in the mitochondrial electron transport chain which drives oxidative phosphorylation. The respiratory chain contains 3 multisubunit complexes succinate dehydrogenase (complex II, CII), ubiquinol-cytochrome c oxidoreductase (cytochrome b-c1 complex, complex III, CIII) and cytochrome c oxidase (complex IV, CIV), that cooperate to transfer elect…	MIM	OXPHOS > Complex IV > CIV subunits | Metabolism > Metals and cofactors > Heme-containing proteins | OXPHOS > OXPHOS subunits	21.748		22.0369
Cytochrome c oxidase subunit 3	MT-CO3	P00414	4514	Mitochondrion inner membrane {ECO:0000269|PubMed:30030519}; Multi-pass membrane protein {ECO:0000269|PubMed:30030519}.	16..34; /note="Helical; Name=I"; /evidence="ECO:0000250|UniProtKB:P00415"; 41..66; /note="Helical; Name=II"; /evidence="ECO:0000250|UniProtKB:P00415"; 73..105; /note="Helical; Name=III"; /evidence="ECO:0000250|UniProtKB:P00415"; 129..152; /note="Helical; Name=IV"; /evidence="ECO:0000250|UniProtKB:P00415"; 156..183; /note="Helical; Name=V"; /evidence="ECO:0000250|UniProtKB:P00415"; 191..223; /note…	Component of the cytochrome c oxidase, the last enzyme in the mitochondrial electron transport chain which drives oxidative phosphorylation. The respiratory chain contains 3 multisubunit complexes succinate dehydrogenase (complex II, CII), ubiquinol-cytochrome c oxidoreductase (cytochrome b-c1 complex, complex III, CIII) and cytochrome c oxidase (complex IV, CIV), that cooperate to transfer elect…	MIM	OXPHOS > Complex IV > CIV subunits | OXPHOS > OXPHOS subunits	22.2953	24.1865	23.6403
Aspartate aminotransferase, mitochondrial	GOT2	P00505	2806	Mitochondrion matrix {ECO:0000269|PubMed:9537447}. Cell membrane {ECO:0000269|PubMed:9537447}. Note=Exposure to alcohol promotes translocation to the cell membrane. {ECO:0000269|PubMed:9537447}.	0	Catalyzes the irreversible transamination of the L-tryptophan metabolite L-kynurenine to form kynurenic acid (KA). As a member of the malate-aspartate shuttle, it has a key role in the intracellular NAD(H) redox balance. Is important for metabolite exchange between mitochondria and cytosol, and for amino acid metabolism. Facilitates cellular uptake of long-chain free fatty acids. {ECO:0000269|Pub…	MIM	Metabolism > Carbohydrate metabolism > Malate-aspartate shuttle | Metabolism > Amino acid metabolism > Glutamate metabolism | Metabolism > Amino acid metabolism > Glyoxylate metabolism | Metabolism > Amino acid metabolism > Kynurenine metabolism | Metabolism > Sulfur metabolism	29.5293	29.4213	29.2289
NADH-ubiquinone oxidoreductase chain 1	MT-ND1	P03886	4535	Mitochondrion inner membrane {ECO:0000250|UniProtKB:P03887}; Multi-pass membrane protein {ECO:0000255}.	2..22; /note="Helical"; /evidence="ECO:0000255"; 68..88; /note="Helical"; /evidence="ECO:0000255"; 100..120; /note="Helical"; /evidence="ECO:0000255"; 146..166; /note="Helical"; /evidence="ECO:0000255"; 171..191; /note="Helical"; /evidence="ECO:0000255"; 231..251; /note="Helical"; /evidence="ECO:0000255"; 253..273; /note="Helical"; /evidence="ECO:0000255"; 294..314; /note="Helical"; /evidence="EC…	Core subunit of the mitochondrial membrane respiratory chain NADH dehydrogenase (Complex I) which catalyzes electron transfer from NADH through the respiratory chain, using ubiquinone as an electron acceptor (PubMed:1959619). Essential for the catalytic activity and assembly of complex I (PubMed:26929434, PubMed:1959619). {ECO:0000269|PubMed:1959619, ECO:0000269|PubMed:26929434}.	MIM	OXPHOS > Complex I > CI subunits | OXPHOS > OXPHOS subunits	23.6753	23.3557	23.2336
ATP synthase protein 8	MT-ATP8	P03928	4509	Mitochondrion membrane; Single-pass membrane protein.	8..24; /note="Helical"; /evidence="ECO:0000255"	Mitochondrial membrane ATP synthase (F(1)F(0) ATP synthase or Complex V) produces ATP from ADP in the presence of a proton gradient across the membrane which is generated by electron transport complexes of the respiratory chain. F-type ATPases consist of two structural domains, F(1) - containing the extramembraneous catalytic core and F(0) - containing the membrane proton channel, linked together…	MIM	OXPHOS > Complex V > CV subunits | OXPHOS > OXPHOS subunits	27.8206	29.4612	29.0113
Superoxide dismutase [Mn], mitochondrial	SOD2	P04179	6648	Mitochondrion matrix.	0	Destroys superoxide anion radicals which are normally produced within the cells and which are toxic to biological systems. {ECO:0000269|PubMed:10334867}.	Matrix	Metabolism > Detoxification > ROS and glutathione metabolism		23.1412
Ornithine aminotransferase, mitochondrial;Ornithine aminotransferase, hepatic form;Ornithine aminotransferase, renal form	OAT	P04181	4942	Mitochondrion matrix {ECO:0000269|PubMed:23076989}.	0	0	Matrix	Metabolism > Amino acid metabolism > Proline metabolism	29.0101	29.2468	28.9677
Sodium/potassium-transporting ATPase subunit alpha-1	ATP1A1	P05023	476	Basolateral cell membrane {ECO:0000250|UniProtKB:P06685}; Multi-pass membrane protein {ECO:0000255}. Cell membrane, sarcolemma {ECO:0000269|PubMed:7711835}; Multi-pass membrane protein {ECO:0000255}. Cell projection, axon {ECO:0000250|UniProtKB:P06685}. Melanosome {ECO:0000269|PubMed:17081065}. Note=Identified by mass spectrometry in melanosome fractions from stage I to stage IV. {ECO:0000269|Pub…	88..108; /note="Helical"; /evidence="ECO:0000255"; 132..152; /note="Helical"; /evidence="ECO:0000255"; 289..308; /note="Helical"; /evidence="ECO:0000255"; 321..338; /note="Helical"; /evidence="ECO:0000255"; 773..792; /note="Helical"; /evidence="ECO:0000255"; 803..823; /note="Helical"; /evidence="ECO:0000255"; 844..866; /note="Helical"; /evidence="ECO:0000255"; 919..938; /note="Helical"; /evidence…	This is the catalytic component of the active enzyme, which catalyzes the hydrolysis of ATP coupled with the exchange of sodium and potassium ions across the plasma membrane. This action creates the electrochemical gradient of sodium and potassium ions, providing the energy for active transport of various nutrients. {ECO:0000269|PubMed:29499166, ECO:0000269|PubMed:30388404}.	#N/A	#N/A		21.1493
Aldehyde dehydrogenase, mitochondrial	ALDH2	P05091	217	Mitochondrion matrix.	0	0	Matrix	Metabolism > Detoxification > Xenobiotic metabolism	27.7147	28.1401	27.9411
ADP/ATP translocase 2;ADP/ATP translocase 2, N-terminally processed;ADP/ATP translocase 3;ADP/ATP translocase 3, N-terminally processed;ADP/ATP translocase 4;ADP/ATP translocase 1	SLC25A5	P05141	292	Mitochondrion inner membrane {ECO:0000250|UniProtKB:P02722}; Multi-pass membrane protein {ECO:0000255}. Membrane {ECO:0000269|PubMed:27641616}; Multi-pass membrane protein {ECO:0000255}. Note=May localize to non-mitochondrial membranes. {ECO:0000269|PubMed:27641616}.	8..37; /note="Helical; Name=1"; /evidence="ECO:0000250|UniProtKB:P02722"; 75..99; /note="Helical; Name=2"; /evidence="ECO:0000250|UniProtKB:P02722"; 110..130; /note="Helical; Name=3"; /evidence="ECO:0000250|UniProtKB:P02722"; 179..199; /note="Helical; Name=4"; /evidence="ECO:0000250|UniProtKB:P02722"; 211..231; /note="Helical; Name=5"; /evidence="ECO:0000250|UniProtKB:P02722"; 274..291; /note="He…	ADP:ATP antiporter that mediates import of ADP into the mitochondrial matrix for ATP synthesis, and export of ATP out to fuel the cell (By similarity). Cycles between the cytoplasmic-open state (c-state) and the matrix-open state (m-state): operates by the alternating access mechanism with a single substrate-binding site intermittently exposed to either the cytosolic (c-state) or matrix (m-state)…	MIM	Metabolism > Nucleotide metabolism > Nucleotide import | Signaling > Calcium homeostasis > Mitochondrial permeability transition pore | Small molecule transport > SLC25A family	24.6473	24.4555	24.2991
Propionyl-CoA carboxylase beta chain, mitochondrial	PCCB	P05166	5096	Mitochondrion matrix {ECO:0000305|PubMed:16023992}.	0	This is one of the 2 subunits of the biotin-dependent propionyl-CoA carboxylase (PCC), a mitochondrial enzyme involved in the catabolism of odd chain fatty acids, branched-chain amino acids isoleucine, threonine, methionine, and valine and other metabolites (PubMed:6765947, PubMed:15890657). Propionyl-CoA carboxylase catalyzes the carboxylation of propionyl-CoA/propanoyl-CoA to D-methylmalonyl-Co…	Matrix	Metabolism > Carbohydrate metabolism > Propanoate metabolism | Metabolism > Lipid metabolism > Fatty acid oxidation	22.9022	24.4467	24.657
ATP synthase subunit beta, mitochondrial	ATP5F1B	P06576	506	Mitochondrion inner membrane {ECO:0000250|UniProtKB:P00829}; Peripheral membrane protein {ECO:0000250|UniProtKB:P00829}; Matrix side {ECO:0000250|UniProtKB:P00829}.	0	Mitochondrial membrane ATP synthase (F(1)F(0) ATP synthase or Complex V) produces ATP from ADP in the presence of a proton gradient across the membrane which is generated by electron transport complexes of the respiratory chain. F-type ATPases consist of two structural domains, F(1) - containing the extramembraneous catalytic core, and F(0) - containing the membrane proton channel, linked togethe…	MIM	OXPHOS > Complex V > CV subunits | OXPHOS > OXPHOS subunits	31.7345	32.0196	31.8877
Glutathione peroxidase 1	GPX1	P07203	2876	Cytoplasm.	0	Protects the hemoglobin in erythrocytes from oxidative breakdown. In platelets, plays a crucial role of glutathione peroxidase in the arachidonic acid metabolism (PubMed:11115402). {ECO:0000269|PubMed:11115402}.	Matrix	Metabolism > Detoxification > ROS and glutathione metabolism | Metabolism > Detoxification > Selenoproteins	24.4083	24.8929	25.0559
Annexin A2	ANXA2	P07355	302	Secreted, extracellular space, extracellular matrix, basement membrane {ECO:0000269|PubMed:17081065}. Melanosome {ECO:0000269|PubMed:17081065}. Note=In the lamina beneath the plasma membrane. Identified by mass spectrometry in melanosome fractions from stage I to stage IV. Translocated from the cytoplasm to the cell surface through a Golgi-independent mechanism.	0	Calcium-regulated membrane-binding protein whose affinity for calcium is greatly enhanced by anionic phospholipids. It binds two calcium ions with high affinity. May be involved in heat-stress response. Inhibits PCSK9-enhanced LDLR degradation, probably reduces PCSK9 protein levels via a translational mechanism but also competes with LDLR for binding with PCSK9 (PubMed:18799458, PubMed:24808179, …	#N/A	#N/A		22.9033
Heat shock protein HSP 90-alpha;Putative heat shock protein HSP 90-beta 2;Putative heat shock protein HSP 90-beta-3;Heat shock protein HSP 90-beta	HSP90AA1	P07900	3320	Nucleus {ECO:0000250|UniProtKB:P07901}. Cytoplasm {ECO:0000250|UniProtKB:P07901}. Melanosome {ECO:0000269|PubMed:17081065}. Cell membrane {ECO:0000269|PubMed:11276205}. Mitochondrion {ECO:0000269|PubMed:25609812}. Note=Identified by mass spectrometry in melanosome fractions from stage I to stage IV.	0	Molecular chaperone that promotes the maturation, structural maintenance and proper regulation of specific target proteins involved for instance in cell cycle control and signal transduction. Undergoes a functional cycle that is linked to its ATPase activity which is essential for its chaperone activity. This cycle probably induces conformational changes in the client proteins, thereby causing th…	#N/A	#N/A		24.0579
Fumarate hydratase, mitochondrial	FH	P07954	2271	[Isoform Mitochondrial]: Mitochondrion {ECO:0000269|PubMed:27037871}.; [Isoform Cytoplasmic]: Cytoplasm, cytosol {ECO:0000269|PubMed:20231875, ECO:0000269|PubMed:22509282, ECO:0000269|PubMed:26237645, ECO:0000269|PubMed:27037871}. Nucleus {ECO:0000269|PubMed:20231875, ECO:0000269|PubMed:26237645}. Chromosome {ECO:0000269|PubMed:26237645}. Note=Translocates to the nucleus in response to DNA damage…	0	Catalyzes the reversible stereospecific interconversion of fumarate to L-malate (PubMed:30761759). Experiments in other species have demonstrated that specific isoforms of this protein act in defined pathways and favor one direction over the other (Probable). {ECO:0000269|PubMed:30761759, ECO:0000305}.; [Isoform Mitochondrial]: Catalyzes the hydration of fumarate to L-malate in the tricarboxylic …	Matrix	Metabolism > Carbohydrate metabolism > TCA cycle	27.398	27.4793	27.0766
Pyruvate dehydrogenase E1 component subunit alpha, somatic form, mitochondrial	PDHA1	P08559	5160	Mitochondrion matrix.	0	The pyruvate dehydrogenase complex catalyzes the overall conversion of pyruvate to acetyl-CoA and CO(2), and thereby links the glycolytic pathway to the tricarboxylic cycle. {ECO:0000269|PubMed:19081061, ECO:0000269|PubMed:7782287}.	Matrix	Metabolism > Carbohydrate metabolism > Pyruvate metabolism	28.6385	28.8113	28.6621
Cytochrome c1, heme protein, mitochondrial	CYC1	P08574	1537	Mitochondrion inner membrane {ECO:0000250|UniProtKB:P07143}; Single-pass membrane protein {ECO:0000250|UniProtKB:P07143}.	282..315; /note="Helical"; /evidence="ECO:0000269|PubMed:28844695"	Component of the ubiquinol-cytochrome c oxidoreductase, a multisubunit transmembrane complex that is part of the mitochondrial electron transport chain which drives oxidative phosphorylation. The respiratory chain contains 3 multisubunit complexes succinate dehydrogenase (complex II, CII), ubiquinol-cytochrome c oxidoreductase (cytochrome b-c1 complex, complex III, CIII) and cytochrome c oxidase …	MIM	OXPHOS > Complex III > CIII subunits | Metabolism > Metals and cofactors > Heme-containing proteins | Metabolism > Electron carriers > Cytochromes | OXPHOS > OXPHOS subunits	27.1808	27.5743	27.3735
Vimentin	VIM	P08670	7431	Cytoplasm {ECO:0000269|PubMed:21465480, ECO:0000269|PubMed:29496907}. Cytoplasm, cytoskeleton {ECO:0000269|PubMed:18408015, ECO:0000269|PubMed:29496907}. Nucleus matrix {ECO:0000250|UniProtKB:P31000}. Cell membrane {ECO:0000250|UniProtKB:P20152}.	0	Vimentins are class-III intermediate filaments found in various non-epithelial cells, especially mesenchymal cells. Vimentin is attached to the nucleus, endoplasmic reticulum, and mitochondria, either laterally or terminally. {ECO:0000269|PubMed:21746880}.; Involved with LARP6 in the stabilization of type I collagen mRNAs for CO1A1 and CO1A2. {ECO:0000269|PubMed:21746880}.	#N/A	#N/A		22.001	21.8484
Large ribosomal subunit protein uL3m	MRPL3	P09001	11222	Mitochondrion {ECO:0000269|PubMed:25278503, ECO:0000269|PubMed:25838379, ECO:0000269|PubMed:28892042}.	0	0	Matrix	Mitochondrial central dogma > Translation > Mitochondrial ribosome	22.999	23.5889	23.9631
Dihydrolipoyl dehydrogenase, mitochondrial	DLD	P09622	1738	Mitochondrion matrix {ECO:0000305|PubMed:29211711, ECO:0000305|PubMed:3693355}. Nucleus {ECO:0000269|PubMed:29211711}. Cell projection, cilium, flagellum {ECO:0000250|UniProtKB:Q811C4}. Cytoplasmic vesicle, secretory vesicle, acrosome {ECO:0000269|PubMed:15888450}. Note=Mainly localizes in the mitochondrion. A small fraction localizes to the nucleus, where the 2-oxoglutarate dehydrogenase complex…	0	Lipoamide dehydrogenase is a component of the glycine cleavage system as well as an E3 component of three alpha-ketoacid dehydrogenase complexes (pyruvate-, alpha-ketoglutarate-, and branched-chain amino acid-dehydrogenase complex) (PubMed:15712224, PubMed:16442803, PubMed:16770810, PubMed:17404228, PubMed:20160912, PubMed:20385101). The 2-oxoglutarate dehydrogenase complex is mainly active in th…	Matrix	Metabolism > Carbohydrate metabolism > Pyruvate metabolism | Metabolism > Carbohydrate metabolism > TCA cycle | Metabolism > Amino acid metabolism > Branched-chain amino acid metabolism | Metabolism > Amino acid metabolism > Branched-chain amino acid dehydrogenase complex | Metabolism > Amino acid metabolism > Lysine metabolism | Metabolism > Amino acid metabolism > Glycine metabolism | Metabolis…	27.882	27.9361	28.3119
Heterogeneous nuclear ribonucleoprotein A1;Heterogeneous nuclear ribonucleoprotein A1, N-terminally processed;Heterogeneous nuclear ribonucleoprotein A1-like 3	HNRNPA1	P09651	3178	Nucleus {ECO:0000269|PubMed:17289661, ECO:0000269|PubMed:27694260}. Cytoplasm {ECO:0000269|PubMed:17289661}. Note=Localized in cytoplasmic mRNP granules containing untranslated mRNAs. Shuttles continuously between the nucleus and the cytoplasm along with mRNA. Component of ribonucleosomes (PubMed:17289661). {ECO:0000269|PubMed:17289661, ECO:0000269|PubMed:27694260}.; Cytoplasm {ECO:0000269|PubMed…	0	Involved in the packaging of pre-mRNA into hnRNP particles, transport of poly(A) mRNA from the nucleus to the cytoplasm and may modulate splice site selection (PubMed:17371836). May bind to specific miRNA hairpins (PubMed:28431233). Binds to the IRES and thereby inhibits the translation of the apoptosis protease activating factor APAF1 (PubMed:31498791). {ECO:0000269|PubMed:17371836, ECO:0000269|…	#N/A	#N/A	24.6789	24.8888	24.5887
DNA polymerase alpha catalytic subunit	POLA1	P09884	5422	Nucleus {ECO:0000269|PubMed:27019227}. Cytoplasm, cytosol {ECO:0000269|PubMed:27019227}. Note=In the cytosol, colocalizes with RNA:DNA hybrids with a speckled pattern. {ECO:0000269|PubMed:27019227}.	0	Catalytic subunit of the DNA polymerase alpha complex (also known as the alpha DNA polymerase-primase complex) which plays an essential role in the initiation of DNA synthesis. During the S phase of the cell cycle, the DNA polymerase alpha complex (composed of a catalytic subunit POLA1, a regulatory subunit POLA2 and two primase subunits PRIM1 and PRIM2) is recruited to DNA at the replicative for…	#N/A	#N/A	24.8733	24.5622	24.8735
CDGSH iron-sulfur domain-containing protein 3, mitochondrial	CISD3	P0C7P0	284106	Mitochondrion {ECO:0000269|PubMed:17376863}.	0	Can transfer its iron-sulfur clusters to the apoferrodoxins FDX1 and FDX2. Contributes to mitochondrial iron homeostasis and in maintaining normal levels of free iron and reactive oxygen species, and thereby contributes to normal mitochondrial function. {ECO:0000269|PubMed:29259115}.	Matrix	Metabolism > Metals and cofactors > Fe-S cluster biosynthesis | Metabolism > Metals and cofactors > Fe-S-containing proteins	26.1139	26.145	26.0132
Heat shock 70 kDa protein 1A;Heat shock 70 kDa protein 1B;Heat shock 70 kDa protein 1-like	HSPA1A	P0DMV8	3303	Cytoplasm {ECO:0000269|PubMed:17289661}. Nucleus {ECO:0000269|PubMed:27137183}. Cytoplasm, cytoskeleton, microtubule organizing center, centrosome {ECO:0000269|PubMed:27137183}. Secreted {ECO:0000250|UniProtKB:Q61696}. Note=Localized in cytoplasmic mRNP granules containing untranslated mRNAs.	0	Molecular chaperone implicated in a wide variety of cellular processes, including protection of the proteome from stress, folding and transport of newly synthesized polypeptides, activation of proteolysis of misfolded proteins and the formation and dissociation of protein complexes. Plays a pivotal role in the protein quality control system, ensuring the correct folding of proteins, the re-foldin…	#N/A	#N/A	23.468	24.1415	24.3707
Glutamine amidotransferase-like class 1 domain-containing protein 3, mitochondrial;Putative glutamine amidotransferase-like class 1 domain-containing protein 3B, mitochondrial	GATD3	P0DPI2	8209	Mitochondrion {ECO:0000305}.	0	0	#N/A	#N/A	30.7872	30.6848	30.6869
Adrenodoxin, mitochondrial	FDX1	P10109	2230	Mitochondrion matrix {ECO:0000269|PubMed:20547883}.	0	Essential for the synthesis of various steroid hormones (PubMed:20547883, PubMed:21636783). Participates in the reduction of mitochondrial cytochrome P450 for steroidogenesis (PubMed:20547883, PubMed:21636783). Transfers electrons from adrenodoxin reductase to CYP11A1, a cytochrome P450 that catalyzes cholesterol side-chain cleavage (PubMed:20547883, PubMed:21636783). Does not form a ternary comp…	Matrix	Metabolism > Lipid metabolism > Cholesterol, bile acid, steroid synthesis | Metabolism > Metals and cofactors > Heme synthesis and processing | Metabolism > Metals and cofactors > Fe-S cluster biosynthesis | Metabolism > Metals and cofactors > Fe-S-containing proteins | Metabolism > Vitamin metabolism > Vitamin D metabolism	22.8366	23.3094	23.1053
Dihydrolipoyllysine-residue acetyltransferase component of pyruvate dehydrogenase complex, mitochondrial	DLAT	P10515	1737	Mitochondrion matrix.	0	The pyruvate dehydrogenase complex catalyzes the overall conversion of pyruvate to acetyl-CoA and CO(2), and thereby links the glycolytic pathway to the tricarboxylic cycle.	Matrix	Metabolism > Carbohydrate metabolism > Pyruvate metabolism	24.0247	23.7135	23.9834
Cytochrome c oxidase subunit 5B, mitochondrial	COX5B	P10606	1329	Mitochondrion inner membrane {ECO:0000269|PubMed:30030519}; Peripheral membrane protein {ECO:0000269|PubMed:30030519}; Matrix side {ECO:0000269|PubMed:30030519}.	0	Component of the cytochrome c oxidase, the last enzyme in the mitochondrial electron transport chain which drives oxidative phosphorylation. The respiratory chain contains 3 multisubunit complexes succinate dehydrogenase (complex II, CII), ubiquinol-cytochrome c oxidoreductase (cytochrome b-c1 complex, complex III, CIII) and cytochrome c oxidase (complex IV, CIV), that cooperate to transfer elect…	MIM	OXPHOS > Complex IV > CIV subunits | OXPHOS > OXPHOS subunits	30.8116	30.7987	30.9431
60 kDa heat shock protein, mitochondrial	HSPD1	P10809	3329	Mitochondrion matrix.	0	Chaperonin implicated in mitochondrial protein import and macromolecular assembly. Together with Hsp10, facilitates the correct folding of imported proteins. May also prevent misfolding and promote the refolding and proper assembly of unfolded polypeptides generated under stress conditions in the mitochondrial matrix (PubMed:1346131, PubMed:11422376). The functional units of these chaperonins con…	Matrix	Protein import, sorting and homeostasis > Protein homeostasis > Chaperones	32.4526	32.7505	32.6487
Pyruvate dehydrogenase E1 component subunit beta, mitochondrial	PDHB	P11177	5162	Mitochondrion matrix.	0	The pyruvate dehydrogenase complex catalyzes the overall conversion of pyruvate to acetyl-CoA and CO(2), and thereby links the glycolytic pathway to the tricarboxylic cycle. {ECO:0000269|PubMed:17474719, ECO:0000269|PubMed:19081061}.	Matrix	Metabolism > Carbohydrate metabolism > Pyruvate metabolism	27.9154	28.2789	28.2315
Lipoamide acyltransferase component of branched-chain alpha-keto acid dehydrogenase complex, mitochondrial	DBT	P11182	1629	Mitochondrion matrix.	0	The branched-chain alpha-keto dehydrogenase complex catalyzes the overall conversion of alpha-keto acids to acyl-CoA and CO(2). It contains multiple copies of three enzymatic components: branched-chain alpha-keto acid decarboxylase (E1), lipoamide acyltransferase (E2) and lipoamide dehydrogenase (E3). Within this complex, the catalytic function of this enzyme is to accept, and to transfer to coen…	Matrix	Metabolism > Amino acid metabolism > Branched-chain amino acid metabolism | Metabolism > Amino acid metabolism > Branched-chain amino acid dehydrogenase complex	27.0044	26.773	26.5849
Medium-chain specific acyl-CoA dehydrogenase, mitochondrial	ACADM	P11310	34	Mitochondrion matrix {ECO:0000269|PubMed:16020546}.	0	Medium-chain specific acyl-CoA dehydrogenase is one of the acyl-CoA dehydrogenases that catalyze the first step of mitochondrial fatty acid beta-oxidation, an aerobic process breaking down fatty acids into acetyl-CoA and allowing the production of energy from fats (PubMed:1970566, PubMed:8823175, PubMed:21237683, PubMed:2251268). The first step of fatty acid beta-oxidation consists in the removal…	Matrix	Metabolism > Lipid metabolism > Fatty acid oxidation	27.7446	28.1351	27.6929
Pyruvate carboxylase, mitochondrial	PC	P11498	5091	Mitochondrion matrix.	0	Pyruvate carboxylase catalyzes a 2-step reaction, involving the ATP-dependent carboxylation of the covalently attached biotin in the first step and the transfer of the carboxyl group to pyruvate in the second. Catalyzes in a tissue specific manner, the initial reactions of glucose (liver, kidney) and lipid (adipose tissue, liver, brain) synthesis from pyruvate.	Matrix	Metabolism > Carbohydrate metabolism > Gluconeogenesis | Metabolism > Carbohydrate metabolism > TCA-associated | Metabolism > Vitamin metabolism > Biotin utilizing proteins	25.6259	24.6357	25.6257
2-oxoisovalerate dehydrogenase subunit alpha, mitochondrial	BCKDHA	P12694	593	Mitochondrion matrix.	0	The branched-chain alpha-keto dehydrogenase complex catalyzes the overall conversion of alpha-keto acids to acyl-CoA and CO(2). It contains multiple copies of three enzymatic components: branched-chain alpha-keto acid decarboxylase (E1), lipoamide acyltransferase (E2) and lipoamide dehydrogenase (E3).	MIM	Metabolism > Amino acid metabolism > Branched-chain amino acid metabolism | Metabolism > Amino acid metabolism > Branched-chain amino acid dehydrogenase complex	26.5003	26.0411	26.3121
Cytochrome c oxidase subunit 4 isoform 1, mitochondrial	COX4I1	P13073	1327	Mitochondrion inner membrane {ECO:0000269|PubMed:30030519}; Single-pass membrane protein {ECO:0000269|PubMed:30030519}.	99..124; /note="Helical"; /evidence="ECO:0000250|UniProtKB:P00423"	Component of the cytochrome c oxidase, the last enzyme in the mitochondrial electron transport chain which drives oxidative phosphorylation. The respiratory chain contains 3 multisubunit complexes succinate dehydrogenase (complex II, CII), ubiquinol-cytochrome c oxidoreductase (cytochrome b-c1 complex, complex III, CIII) and cytochrome c oxidase (complex IV, CIV), that cooperate to transfer elect…	MIM	OXPHOS > Complex IV > CIV subunits | OXPHOS > OXPHOS subunits	28.3028	28.3818	28.3136
5-aminolevulinate synthase, non-specific, mitochondrial	ALAS1	P13196	211	Mitochondrion matrix.	0	0	Matrix	Metabolism > Metals and cofactors > Heme synthesis and processing	24.891	22.8621	24.9314
Electron transfer flavoprotein subunit alpha, mitochondrial	ETFA	P13804	2108	Mitochondrion matrix {ECO:0000305}.	0	Heterodimeric electron transfer flavoprotein that accepts electrons from several mitochondrial dehydrogenases, including acyl-CoA dehydrogenases, glutaryl-CoA and sarcosine dehydrogenase (PubMed:27499296, PubMed:15159392, PubMed:15975918, PubMed:9334218, PubMed:10356313). It transfers the electrons to the main mitochondrial respiratory chain via ETF-ubiquinone oxidoreductase (ETF dehydrogenase) (…	Matrix	Metabolism > Lipid metabolism > Fatty acid oxidation | Metabolism > Amino acid metabolism > Branched-chain amino acid metabolism | Metabolism > Amino acid metabolism > Lysine metabolism | Metabolism > Amino acid metabolism > Glycine metabolism | Metabolism > Vitamin metabolism > Choline and betaine metabolism | Metabolism > Electron carriers > Q-linked reactions, other	27.0368	26.487	27.2216
Bifunctional methylenetetrahydrofolate dehydrogenase/cyclohydrolase, mitochondrial;NAD-dependent methylenetetrahydrofolate dehydrogenase;Methenyltetrahydrofolate cyclohydrolase	MTHFD2	P13995	10797	Mitochondrion.	0	Although its dehydrogenase activity is NAD-specific, it can also utilize NADP at a reduced efficiency. {ECO:0000269|PubMed:16100107}.	Matrix	Metabolism > Vitamin metabolism > Folate and 1-C metabolism	27.7152	27.8365	28.3367
Farnesyl pyrophosphate synthase	FDPS	P14324	2224	Cytoplasm.	0	Key enzyme in isoprenoid biosynthesis which catalyzes the formation of farnesyl diphosphate (FPP), a precursor for several classes of essential metabolites including sterols, dolichols, carotenoids, and ubiquinones. FPP also serves as substrate for protein farnesylation and geranylgeranylation. Catalyzes the sequential condensation of isopentenyl pyrophosphate with the allylic pyrophosphates, dim…	MIM	Metabolism > Lipid metabolism > Cholesterol-associated	23.2404	24.3235	23.1135
Cytochrome b-c1 complex subunit 7	UQCRB	P14927	7381	Mitochondrion inner membrane {ECO:0000250|UniProtKB:P00128}; Peripheral membrane protein {ECO:0000250|UniProtKB:P00128}; Matrix side {ECO:0000250|UniProtKB:P00128}.	0	Component of the ubiquinol-cytochrome c oxidoreductase, a multisubunit transmembrane complex that is part of the mitochondrial electron transport chain which drives oxidative phosphorylation. The respiratory chain contains 3 multisubunit complexes succinate dehydrogenase (complex II, CII), ubiquinol-cytochrome c oxidoreductase (cytochrome b-c1 complex, complex III, CIII) and cytochrome c oxidase …	MIM	OXPHOS > Complex III > CIII subunits | OXPHOS > OXPHOS subunits	26.9901	26.9172	26.7776
Cytochrome c oxidase subunit 7C, mitochondrial	COX7C	P15954	1350	Mitochondrion inner membrane {ECO:0000269|PubMed:30030519}; Single-pass membrane protein {ECO:0000269|PubMed:30030519}.	34..60; /note="Helical"; /evidence="ECO:0000250|UniProtKB:P00430"	Component of the cytochrome c oxidase, the last enzyme in the mitochondrial electron transport chain which drives oxidative phosphorylation. The respiratory chain contains 3 multisubunit complexes succinate dehydrogenase (complex II, CII), ubiquinol-cytochrome c oxidoreductase (cytochrome b-c1 complex, complex III, CIII) and cytochrome c oxidase (complex IV, CIV), that cooperate to transfer elect…	MIM	OXPHOS > Complex IV > CIV subunits | OXPHOS > OXPHOS subunits	28.9563	29.0202	28.6332
Solute carrier family 25 member 16	SLC25A16	P16260	8034	Mitochondrion inner membrane {ECO:0000269|PubMed:11158296}; Multi-pass membrane protein {ECO:0000269|PubMed:11158296}.	37..57; /note="Helical; Name=1"; /evidence="ECO:0000255"; 88..108; /note="Helical; Name=2"; /evidence="ECO:0000255"; 134..154; /note="Helical; Name=3"; /evidence="ECO:0000255"; 191..211; /note="Helical; Name=4"; /evidence="ECO:0000255"; 244..264; /note="Helical; Name=5"; /evidence="ECO:0000255"; 299..319; /note="Helical; Name=6"; /evidence="ECO:0000255"	Required for the accumulation of coenzyme A in the mitochondrial matrix. {ECO:0000269|PubMed:11158296}.	MIM	Small molecule transport > SLC25A family	23.0823	23.6316
ATP synthase-coupling factor 6, mitochondrial	ATP5PF	P18859	522	Mitochondrion. Mitochondrion inner membrane.	0	Mitochondrial membrane ATP synthase (F(1)F(0) ATP synthase or Complex V) produces ATP from ADP in the presence of a proton gradient across the membrane which is generated by electron transport complexes of the respiratory chain. F-type ATPases consist of two structural domains, F(1) - containing the extramembraneous catalytic core and F(0) - containing the membrane proton channel, linked together…	MIM	OXPHOS > Complex V > CV subunits | OXPHOS > OXPHOS subunits	28.0666	28.3016	27.9617
NADH dehydrogenase [ubiquinone] flavoprotein 2, mitochondrial	NDUFV2	P19404	4729	Mitochondrion inner membrane {ECO:0000250|UniProtKB:P04394}; Peripheral membrane protein {ECO:0000250|UniProtKB:P04394}; Matrix side {ECO:0000250|UniProtKB:P04394}.	0	Core subunit of the mitochondrial membrane respiratory chain NADH dehydrogenase (Complex I) which catalyzes electron transfer from NADH through the respiratory chain, using ubiquinone as an electron acceptor. {ECO:0000250|UniProtKB:P04394}.	MIM	OXPHOS > Complex I > CI subunits | Metabolism > Metals and cofactors > Fe-S-containing proteins | OXPHOS > OXPHOS subunits	22.7586	23.0282
Cytochrome c oxidase subunit 5A, mitochondrial	COX5A	P20674	9377	Mitochondrion inner membrane {ECO:0000269|PubMed:30030519}; Peripheral membrane protein {ECO:0000269|PubMed:30030519}; Matrix side {ECO:0000269|PubMed:30030519}.	0	Component of the cytochrome c oxidase, the last enzyme in the mitochondrial electron transport chain which drives oxidative phosphorylation. The respiratory chain contains 3 multisubunit complexes succinate dehydrogenase (complex II, CII), ubiquinol-cytochrome c oxidoreductase (cytochrome b-c1 complex, complex III, CIII) and cytochrome c oxidase (complex IV, CIV), that cooperate to transfer elect…	MIM	OXPHOS > Complex IV > CIV subunits | OXPHOS > OXPHOS subunits	30.9898	31.0017	31.0827
Succinate dehydrogenase [ubiquinone] iron-sulfur subunit, mitochondrial	SDHB	P21912	6390	Mitochondrion inner membrane; Peripheral membrane protein; Matrix side.	0	Iron-sulfur protein (IP) subunit of succinate dehydrogenase (SDH) that is involved in complex II of the mitochondrial electron transport chain and is responsible for transferring electrons from succinate to ubiquinone (coenzyme Q).	MIM	OXPHOS > Complex II > CII subunits | Metabolism > Carbohydrate metabolism > TCA cycle | Metabolism > Metals and cofactors > Fe-S-containing proteins | OXPHOS > OXPHOS subunits	26.2813	27.2948	26.535
2-oxoisovalerate dehydrogenase subunit beta, mitochondrial	BCKDHB	P21953	594	Mitochondrion matrix.	0	The branched-chain alpha-keto dehydrogenase complex catalyzes the overall conversion of alpha-keto acids to acyl-CoA and CO(2). It contains multiple copies of three enzymatic components: branched-chain alpha-keto acid decarboxylase (E1), lipoamide acyltransferase (E2) and lipoamide dehydrogenase (E3).	MIM	Metabolism > Amino acid metabolism > Branched-chain amino acid metabolism | Metabolism > Amino acid metabolism > Branched-chain amino acid dehydrogenase complex		25.0268
Methylmalonyl-CoA mutase, mitochondrial	MMUT	P22033	4594	Mitochondrion matrix {ECO:0000269|PubMed:24458}. Mitochondrion {ECO:0000269|PubMed:28943303}. Cytoplasm {ECO:0000269|PubMed:28943303}.	0	Catalyzes the reversible isomerization of methylmalonyl-CoA (MMCoA) (generated from branched-chain amino acid metabolism and degradation of dietary odd chain fatty acids and cholesterol) to succinyl-CoA (3-carboxypropionyl-CoA), a key intermediate of the tricarboxylic acid cycle. {ECO:0000269|PubMed:1346616, ECO:0000269|PubMed:1978672, ECO:0000269|PubMed:21138732, ECO:0000269|PubMed:24458, ECO:00…	Matrix	Metabolism > Carbohydrate metabolism > Propanoate metabolism | Metabolism > Lipid metabolism > Fatty acid oxidation | Metabolism > Vitamin metabolism > Vitamin B12 metabolism	26.516	26.8908	26.6277
NADPH:adrenodoxin oxidoreductase, mitochondrial	FDXR	P22570	2232	Mitochondrion inner membrane {ECO:0000250|UniProtKB:P48360}; Peripheral membrane protein {ECO:0000305}.	0	Serves as the first electron transfer protein in all the mitochondrial P450 systems including cholesterol side chain cleavage in all steroidogenic tissues, steroid 11-beta hydroxylation in the adrenal cortex, 25-OH-vitamin D3-24 hydroxylation in the kidney, and sterol C-27 hydroxylation in the liver. {ECO:0000250|UniProtKB:P08165}.	Matrix	Metabolism > Lipid metabolism > Cholesterol, bile acid, steroid synthesis | Metabolism > Metals and cofactors > Heme synthesis and processing | Metabolism > Metals and cofactors > Fe-S cluster biosynthesis | Metabolism > Vitamin metabolism > Vitamin D metabolism	25.93	26.1854	26.0518
Heterogeneous nuclear ribonucleoproteins A2/B1	HNRNPA2B1	P22626	3181	Nucleus {ECO:0000269|PubMed:31320558}. Nucleus, nucleoplasm {ECO:0000269|PubMed:17289661}. Cytoplasm {ECO:0000269|PubMed:31320558}. Cytoplasmic granule {ECO:0000269|PubMed:17289661, ECO:0000269|PubMed:24356509}. Secreted, extracellular exosome {ECO:0000269|PubMed:24356509}. Note=Localized in cytoplasmic mRNP granules containing untranslated mRNAs (PubMed:17289661). Component of ribonucleosomes (P…	0	Heterogeneous nuclear ribonucleoprotein (hnRNP) that associates with nascent pre-mRNAs, packaging them into hnRNP particles. The hnRNP particle arrangement on nascent hnRNA is non-random and sequence-dependent and serves to condense and stabilize the transcripts and minimize tangling and knotting. Packaging plays a role in various processes such as transcription, pre-mRNA processing, RNA nuclear …	#N/A	#N/A		23.0336	21.4288
Cytochrome b-c1 complex subunit 2, mitochondrial	UQCRC2	P22695	7385	Mitochondrion inner membrane {ECO:0000250|UniProtKB:P07257}; Peripheral membrane protein {ECO:0000250|UniProtKB:P07257}; Matrix side {ECO:0000250|UniProtKB:P07257}.	0	Component of the ubiquinol-cytochrome c oxidoreductase, a multisubunit transmembrane complex that is part of the mitochondrial electron transport chain which drives oxidative phosphorylation. The respiratory chain contains 3 multisubunit complexes succinate dehydrogenase (complex II, CII), ubiquinol-cytochrome c oxidoreductase (cytochrome b-c1 complex, complex III, CIII) and cytochrome c oxidase …	MIM	Protein import, sorting and homeostasis > Protein import and sorting > Preprotein cleavage | OXPHOS > Complex III > CIII subunits | OXPHOS > OXPHOS subunits	29.2928	29.3377	29.1051
Arylacetamide deacetylase	AADAC	P22760	13	Endoplasmic reticulum membrane; Single-pass type II membrane protein. Microsome membrane; Single-pass type II membrane protein.	6..23; /note="Helical; Signal-anchor for type II membrane protein"; /evidence="ECO:0000255"	Displays cellular triglyceride lipase activity in liver, increases the levels of intracellular fatty acids derived from the hydrolysis of newly formed triglyceride stores and plays a role in very low-density lipoprotein assembly. Displays serine esterase activity in liver. Deacetylates a variety of arylacetamide substrates, including xenobiotic compounds and procarcinogens, converting them to the…	#N/A	#N/A	21.2348	21.8641
Ferrochelatase, mitochondrial	FECH	P22830	2235	Mitochondrion inner membrane; Peripheral membrane protein; Matrix side.	0	Catalyzes the ferrous insertion into protoporphyrin IX. {ECO:0000269|PubMed:27599036, ECO:0000269|PubMed:8276824}.	MIM	Metabolism > Metals and cofactors > Heme synthesis and processing | Metabolism > Metals and cofactors > Fe-S-containing proteins	29.2094	29.6606	29.4051
NAD-dependent malic enzyme, mitochondrial	ME2	P23368	4200	Mitochondrion matrix.	0	0	Matrix	Metabolism > Carbohydrate metabolism > TCA-associated	28.0823	28.5531	28.5407
Glycine dehydrogenase (decarboxylating), mitochondrial	GLDC	P23378	2731	Mitochondrion {ECO:0000269|PubMed:28244183}.	0	The glycine cleavage system catalyzes the degradation of glycine. The P protein (GLDC) binds the alpha-amino group of glycine through its pyridoxal phosphate cofactor; CO(2) is released and the remaining methylamine moiety is then transferred to the lipoamide cofactor of the H protein (GCSH). {ECO:0000269|PubMed:1993704, ECO:0000269|PubMed:1996985, ECO:0000269|PubMed:28244183}.	Matrix	Metabolism > Amino acid metabolism > Glycine metabolism | Metabolism > Amino acid metabolism > Glycine cleavage system	28.5851	28.9443	28.843
Glycine cleavage system H protein, mitochondrial	GCSH	P23434	2653	Mitochondrion {ECO:0000250|UniProtKB:P20821}.	0	The glycine cleavage system catalyzes the degradation of glycine. The H protein (GCSH) shuttles the methylamine group of glycine from the P protein (GLDC) to the T protein (GCST). {ECO:0000269|PubMed:1671321}.	Matrix	Metabolism > Lipid metabolism > Lipoate insertion | Metabolism > Amino acid metabolism > Glycine metabolism | Metabolism > Amino acid metabolism > Glycine cleavage system	26.6042	26.9047	26.5655
Carnitine O-palmitoyltransferase 2, mitochondrial	CPT2	P23786	1376	Mitochondrion inner membrane; Peripheral membrane protein; Matrix side.	0	Involved in the intramitochondrial synthesis of acylcarnitines from accumulated acyl-CoA metabolites (PubMed:20538056, PubMed:24780397). Reconverts acylcarnitines back into the respective acyl-CoA esters that can then undergo beta-oxidation, an essential step for the mitochondrial uptake of long-chain fatty acids and their subsequent beta-oxidation in the mitochondrion. Active with medium (C8-C12…	MIM	Metabolism > Lipid metabolism > Fatty acid oxidation | Metabolism > Metals and cofactors > Carnitine synthesis and transport | Metabolism > Metals and cofactors > Carnitine shuttle	23.8864	24.8709	24.1367
Thymidylate kinase	DTYMK	P23919	1841	0	0	Catalyzes the conversion of dTMP to dTDP.	Matrix	Metabolism > Nucleotide metabolism > Nucleotide synthesis and processing	23.2221	23.8371	23.8244
ATP synthase F(0) complex subunit B1, mitochondrial	ATP5PB	P24539	515	Mitochondrion. Mitochondrion inner membrane.	0	Mitochondrial membrane ATP synthase (F(1)F(0) ATP synthase or Complex V) produces ATP from ADP in the presence of a proton gradient across the membrane which is generated by electron transport complexes of the respiratory chain. F-type ATPases consist of two structural domains, F(1) - containing the extramembraneous catalytic core, and F(0) - containing the membrane proton channel, linked togethe…	MIM	OXPHOS > Complex V > CV subunits | OXPHOS > OXPHOS subunits	25.9764	25.923	25.3236
Acetyl-CoA acetyltransferase, mitochondrial	ACAT1	P24752	38	Mitochondrion {ECO:0000269|PubMed:1979337}.	0	This is one of the enzymes that catalyzes the last step of the mitochondrial beta-oxidation pathway, an aerobic process breaking down fatty acids into acetyl-CoA (PubMed:1715688, PubMed:7728148, PubMed:9744475). Using free coenzyme A/CoA, catalyzes the thiolytic cleavage of medium- to long-chain 3-oxoacyl-CoAs into acetyl-CoA and a fatty acyl-CoA shortened by two carbon atoms (PubMed:1715688, Pub…	Matrix	Metabolism > Carbohydrate metabolism > Ketone metabolism | Metabolism > Lipid metabolism > Fatty acid oxidation | Metabolism > Amino acid metabolism > Branched-chain amino acid metabolism | Metabolism > Amino acid metabolism > Lysine metabolism	30.7856	31.1447	31.386
3-mercaptopyruvate sulfurtransferase	MPST	P25325	4357	Cytoplasm {ECO:0000250|UniProtKB:P97532}. Mitochondrion {ECO:0000250|UniProtKB:P97532}. Cell junction, synapse, synaptosome {ECO:0000250|UniProtKB:Q99J99}.	0	Transfer of a sulfur ion to cyanide or to other thiol compounds. Also has weak rhodanese activity. Detoxifies cyanide and is required for thiosulfate biosynthesis. Acts as an antioxidant. In combination with cysteine aminotransferase (CAT), contributes to the catabolism of cysteine and is an important producer of hydrogen sulfide in the brain, retina and vascular endothelial cells. Hydrogen sulfi…	MIM	Metabolism > Detoxification > Xenobiotic metabolism | Metabolism > Sulfur metabolism	25.7007	25.6293	25.1129
ATP synthase subunit alpha, mitochondrial	ATP5F1A	P25705	498	Mitochondrion {ECO:0000269|PubMed:30146159}. Mitochondrion inner membrane {ECO:0000250|UniProtKB:P19483}; Peripheral membrane protein {ECO:0000250|UniProtKB:P19483}; Matrix side {ECO:0000250|UniProtKB:P19483}. Cell membrane {ECO:0000269|PubMed:10077593}; Peripheral membrane protein {ECO:0000269|PubMed:10077593}; Extracellular side {ECO:0000269|PubMed:10077593}. Note=Colocalizes with HRG on the ce…	0	Mitochondrial membrane ATP synthase (F(1)F(0) ATP synthase or Complex V) produces ATP from ADP in the presence of a proton gradient across the membrane which is generated by electron transport complexes of the respiratory chain. F-type ATPases consist of two structural domains, F(1) - containing the extramembraneous catalytic core, and F(0) - containing the membrane proton channel, linked togethe…	MIM	OXPHOS > Complex V > CV subunits | OXPHOS > OXPHOS subunits	30.7244	30.8581	30.5793
Isovaleryl-CoA dehydrogenase, mitochondrial	IVD	P26440	3712	Mitochondrion matrix {ECO:0000250|UniProtKB:P12007}.	0	Catalyzes the conversion of isovaleryl-CoA/3-methylbutanoyl-CoA to 3-methylbut-2-enoyl-CoA as an intermediate step in the leucine (Leu) catabolic pathway (PubMed:7640268). To a lesser extent, is also able to catalyze the oxidation of other saturated short-chain acyl-CoA thioesters as pentanoyl-CoA, hexenoyl-CoA and butenoyl-CoA (PubMed:7640268). {ECO:0000269|PubMed:7640268}.	Matrix	Metabolism > Amino acid metabolism > Branched-chain amino acid metabolism	24.5011	24.7427	24.2203
Adenylate kinase 4, mitochondrial	AK4	P27144	205	Mitochondrion matrix {ECO:0000255|HAMAP-Rule:MF_03170, ECO:0000269|PubMed:11485571, ECO:0000269|PubMed:19766732, ECO:0000269|PubMed:26980435}.	0	Involved in maintaining the homeostasis of cellular nucleotides by catalyzing the interconversion of nucleoside phosphates (PubMed:19073142, PubMed:19766732, PubMed:23416111, PubMed:24767988). Efficiently phosphorylates AMP and dAMP using ATP as phosphate donor, but phosphorylates only AMP when using GTP as phosphate donor (PubMed:19073142, PubMed:19766732, PubMed:23416111). Also displays broad n…	Matrix	Metabolism > Nucleotide metabolism > Nucleotide synthesis and processing			20.483
NADH-ubiquinone oxidoreductase 75 kDa subunit, mitochondrial	NDUFS1	P28331	4719	Mitochondrion inner membrane {ECO:0000305|PubMed:12611891, ECO:0000305|PubMed:30879903}; Peripheral membrane protein {ECO:0000250|UniProtKB:P15690}; Matrix side {ECO:0000250|UniProtKB:P15690}.	0	Core subunit of the mitochondrial membrane respiratory chain NADH dehydrogenase (Complex I) which catalyzes electron transfer from NADH through the respiratory chain, using ubiquinone as an electron acceptor (PubMed:30879903, PubMed:31557978). Essential for catalysing the entry and efficient transfer of electrons within complex I (PubMed:31557978). Plays a key role in the assembly and stability o…	MIM	OXPHOS > Complex I > CI subunits | Metabolism > Metals and cofactors > Fe-S-containing proteins | OXPHOS > OXPHOS subunits	23.4434	25.1163	23.4619
Cytosol aminopeptidase	LAP3	P28838	51056	Cytoplasm {ECO:0000250|UniProtKB:Q68FS4}.	0	Cytolosic metallopeptidase that catalyzes the removal of unsubstituted N-terminal hydrophobic amino acids from various peptides. The presence of Zn(2+) ions is essential for the peptidase activity, and the association with other cofactors can modulate the substrate spectificity of the enzyme. For instance, in the presence of Mn(2+), it displays a specific Cys-Gly hydrolyzing activity of Cys-Gly-S…	Matrix	Protein import, sorting and homeostasis > Protein homeostasis > Proteases	22.7657	22.5002	23.5336
Delta-1-pyrroline-5-carboxylate dehydrogenase, mitochondrial	ALDH4A1	P30038	8659	Mitochondrion matrix.	0	Irreversible conversion of delta-1-pyrroline-5-carboxylate (P5C), derived either from proline or ornithine, to glutamate. This is a necessary step in the pathway interconnecting the urea and tricarboxylic acid cycles. The preferred substrate is glutamic gamma-semialdehyde, other substrates include succinic, glutaric and adipic semialdehydes. {ECO:0000269|PubMed:22516612}.	Matrix	Metabolism > Amino acid metabolism > Proline metabolism | Metabolism > Amino acid metabolism > Glyoxylate metabolism	24.3613	24.1489	23.9018
Thioredoxin-dependent peroxide reductase, mitochondrial	PRDX3	P30048	10935	Mitochondrion {ECO:0000250|UniProtKB:P35705}. Cytoplasm {ECO:0000305|PubMed:12492477}. Early endosome {ECO:0000269|PubMed:15750338}. Note=Localizes to early endosomes in a RPS6KC1-dependent manner. {ECO:0000269|PubMed:15750338}.	0	Thiol-specific peroxidase that catalyzes the reduction of hydrogen peroxide and organic hydroperoxides to water and alcohols, respectively. Plays a role in cell protection against oxidative stress by detoxifying peroxides (PubMed:7733872, PubMed:17707404). Acts synergistically with MAP3K13 to regulate the activation of NF-kappa-B in the cytosol (PubMed:12492477). {ECO:0000269|PubMed:12492477, ECO…	Matrix	Metabolism > Detoxification > ROS and glutathione metabolism	31.3725	31.6478	31.5807
ATP synthase subunit delta, mitochondrial	ATP5F1D	P30049	513	Mitochondrion. Mitochondrion inner membrane.	0	Mitochondrial membrane ATP synthase (F(1)F(0) ATP synthase or Complex V) produces ATP from ADP in the presence of a proton gradient across the membrane which is generated by electron transport complexes of the respiratory chain (PubMed:29478781). F-type ATPases consist of two structural domains, F(1) - containing the extramembraneous catalytic core, and F(0) - containing the membrane proton chann…	MIM	OXPHOS > Complex V > CV subunits | OXPHOS > OXPHOS subunits		19.9694	21.4334
Enoyl-CoA hydratase, mitochondrial	ECHS1	P30084	1892	Mitochondrion matrix.	0	Straight-chain enoyl-CoA thioesters from C4 up to at least C16 are processed, although with decreasing catalytic rate. Has high substrate specificity for crotonyl-CoA and moderate specificity for acryloyl-CoA, 3-methylcrotonyl-CoA and methacrylyl-CoA. It is noteworthy that binds tiglyl-CoA, but hydrates only a small amount of this substrate. {ECO:0000269|PubMed:26251176}.	Matrix	Metabolism > Lipid metabolism > Fatty acid oxidation | Metabolism > Amino acid metabolism > Branched-chain amino acid metabolism | Metabolism > Amino acid metabolism > Lysine metabolism	25.3465	24.7682	24.8103
Serine/threonine-protein phosphatase 2A 65 kDa regulatory subunit A alpha isoform	PPP2R1A	P30153	5518	Cytoplasm {ECO:0000250|UniProtKB:Q32PI5}. Nucleus {ECO:0000269|PubMed:30611118}. Chromosome, centromere {ECO:0000269|PubMed:16580887}. Lateral cell membrane {ECO:0000269|PubMed:15525651}. Cell projection, dendrite {ECO:0000269|PubMed:15525651}. Note=Centromeric localization requires the presence of BUB1. {ECO:0000269|PubMed:16580887}.	0	The PR65 subunit of protein phosphatase 2A serves as a scaffolding molecule to coordinate the assembly of the catalytic subunit and a variable regulatory B subunit. Upon interaction with GNA12 promotes dephosphorylation of microtubule associated protein TAU/MAPT (PubMed:15525651). Required for proper chromosome segregation and for centromeric localization of SGO1 in mitosis (PubMed:16580887). {EC…	#N/A	#N/A		19.701
Peptidyl-prolyl cis-trans isomerase F, mitochondrial	PPIF	P30405	10105	Mitochondrion matrix {ECO:0000269|PubMed:10406942}.	0	PPIase that catalyzes the cis-trans isomerization of proline imidic peptide bonds in oligopeptides and may therefore assist protein folding (PubMed:20676357). Involved in regulation of the mitochondrial permeability transition pore (mPTP) (PubMed:26387735). It is proposed that its association with the mPTP is masking a binding site for inhibiting inorganic phosphate (Pi) and promotes the open pro…	Matrix	Signaling > Calcium homeostasis > Mitochondrial permeability transition pore	24.7088	24.9399	24.5432
Aldehyde dehydrogenase X, mitochondrial	ALDH1B1	P30837	219	Mitochondrion matrix.	0	ALDHs play a major role in the detoxification of alcohol-derived acetaldehyde. They are involved in the metabolism of corticosteroids, biogenic amines, neurotransmitters, and lipid peroxidation.	Matrix	Metabolism > Detoxification > Xenobiotic metabolism	25.7098	26.278	26.1611
Succinate dehydrogenase [ubiquinone] flavoprotein subunit, mitochondrial	SDHA	P31040	6389	Mitochondrion inner membrane {ECO:0000250|UniProtKB:Q0QF01}; Peripheral membrane protein {ECO:0000250|UniProtKB:Q0QF01}; Matrix side {ECO:0000250|UniProtKB:Q0QF01}.	0	Flavoprotein (FP) subunit of succinate dehydrogenase (SDH) that is involved in complex II of the mitochondrial electron transport chain and is responsible for transferring electrons from succinate to ubiquinone (coenzyme Q) (PubMed:24781757). Can act as a tumor suppressor (PubMed:20484225). {ECO:0000269|PubMed:20484225, ECO:0000305|PubMed:24781757}.	MIM	OXPHOS > Complex II > CII subunits | Metabolism > Carbohydrate metabolism > TCA cycle | OXPHOS > OXPHOS subunits	28.6706	29.0092	28.5951
Carbamoyl-phosphate synthase [ammonia], mitochondrial	CPS1	P31327	1373	Mitochondrion {ECO:0000269|PubMed:22002106}. Nucleus, nucleolus {ECO:0000269|PubMed:22002106}.	0	Involved in the urea cycle of ureotelic animals where the enzyme plays an important role in removing excess ammonia from the cell.	Matrix	Metabolism > Amino acid metabolism > Urea cycle	22.4749
Cytochrome b-c1 complex subunit 1, mitochondrial	UQCRC1	P31930	7384	Mitochondrion inner membrane {ECO:0000250|UniProtKB:P07256}; Peripheral membrane protein {ECO:0000250|UniProtKB:P07256}; Matrix side {ECO:0000250|UniProtKB:P07256}.	0	Component of the ubiquinol-cytochrome c oxidoreductase, a multisubunit transmembrane complex that is part of the mitochondrial electron transport chain which drives oxidative phosphorylation. The respiratory chain contains 3 multisubunit complexes succinate dehydrogenase (complex II, CII), ubiquinol-cytochrome c oxidoreductase (cytochrome b-c1 complex, complex III, CIII) and cytochrome c oxidase …	MIM	Protein import, sorting and homeostasis > Protein import and sorting > Preprotein cleavage | OXPHOS > Complex III > CIII subunits | OXPHOS > OXPHOS subunits	28.5039	28.6887	28.7087
Serine hydroxymethyltransferase, mitochondrial	SHMT2	P34897	6472	Mitochondrion {ECO:0000269|PubMed:21876188, ECO:0000269|PubMed:24075985}. Mitochondrion matrix, mitochondrion nucleoid {ECO:0000269|PubMed:18063578}. Mitochondrion inner membrane {ECO:0000269|PubMed:21876188}. Cytoplasm {ECO:0000269|PubMed:24075985}. Nucleus {ECO:0000269|PubMed:24075985}. Note=Mainly localizes in the mitochondrion. Also found in the cytoplasm and nucleus as part of the BRISC comp…	0	Catalyzes the cleavage of serine to glycine accompanied with the production of 5,10-methylenetetrahydrofolate, an essential intermediate for purine biosynthesis (PubMed:24075985, PubMed:29364879, PubMed:25619277). Serine provides the major source of folate one-carbon in cells by catalyzing the transfer of one carbon from serine to tetrahydrofolate (PubMed:25619277). Contributes to the de novo mit…	Matrix	Metabolism > Amino acid metabolism > Serine metabolism | Metabolism > Amino acid metabolism > Glycine metabolism | Metabolism > Vitamin metabolism > Folate and 1-C metabolism	31.0529	31.5722	31.4995
Hydroxymethylglutaryl-CoA lyase, mitochondrial	HMGCL	P35914	3155	Mitochondrion matrix {ECO:0000250|UniProtKB:P38060}. Peroxisome {ECO:0000250|UniProtKB:P38060}. Note=Unprocessed form is peroxisomal. {ECO:0000250|UniProtKB:P38060}.	0	Mitochondrial 3-hydroxymethyl-3-methylglutaryl-CoA lyase that catalyzes a cation-dependent cleavage of (S)-3-hydroxy-3-methylglutaryl-CoA into acetyl-CoA and acetoacetate, a key step in ketogenesis. Terminal step in leucine catabolism. Ketone bodies (beta-hydroxybutyrate, acetoacetate and acetone) are essential as an alternative source of energy to glucose, as lipid precursors and as regulators o…	Matrix	Metabolism > Carbohydrate metabolism > Ketone metabolism | Metabolism > Amino acid metabolism > Branched-chain amino acid metabolism	22.5402		21.8818
ADP-ribosylation factor-like protein 2	ARL2	P36404	402	Mitochondrion intermembrane space. Cytoplasm, cytoskeleton, microtubule organizing center, centrosome. Nucleus. Cytoplasm. Note=The complex formed with ARL2BP, ARL2 and SLC25A6 is expressed in mitochondria. The complex formed with ARL2BP, ARL2 and SLC25A4 is expressed in mitochondria (By similarity). Not detected in the Golgi, nucleus and on the mitotic spindle. Centrosome-associated throughout t…	0	Small GTP-binding protein which cycles between an inactive GDP-bound and an active GTP-bound form, and the rate of cycling is regulated by guanine nucleotide exchange factors (GEF) and GTPase-activating proteins (GAP). GTP-binding protein that does not act as an allosteric activator of the cholera toxin catalytic subunit. Regulates formation of new microtubules and centrosome integrity. Prevents …	IMS	Mitochondrial dynamics and surveillance > Fusion	20.8236	21.5269	20.9977
ATP synthase subunit gamma, mitochondrial	ATP5F1C	P36542	509	Mitochondrion inner membrane {ECO:0000250|UniProtKB:P05631}; Peripheral membrane protein {ECO:0000250|UniProtKB:P05631}; Matrix side {ECO:0000250|UniProtKB:P05631}.	0	Mitochondrial membrane ATP synthase (F(1)F(0) ATP synthase or Complex V) produces ATP from ADP in the presence of a proton gradient across the membrane which is generated by electron transport complexes of the respiratory chain. F-type ATPases consist of two structural domains, F(1) - containing the extramembraneous catalytic core, and F(0) - containing the membrane proton channel, linked togethe…	MIM	OXPHOS > Complex V > CV subunits | OXPHOS > OXPHOS subunits	26.1294	26.3582	26.3863
Oxidized purine nucleoside triphosphate hydrolase	NUDT1	P36639	4521	[Isoform p18]: Cytoplasm, cytosol {ECO:0000269|PubMed:12857738, ECO:0000269|PubMed:16607562, ECO:0000269|PubMed:7782328}. Mitochondrion matrix {ECO:0000269|PubMed:7782328, ECO:0000305|PubMed:12857738, ECO:0000305|PubMed:16607562}. Nucleus {ECO:0000269|PubMed:12857738, ECO:0000269|PubMed:7782328}. Note=Mostly present in cytosol (PubMed:7782328). A minor proportion is mitochondrial (PubMed:7782328)…	0	Antimutagenic (PubMed:8226881, PubMed:7713500, PubMed:10608900). Plays a redundant role in sanitizing oxidized nucleotide pools, such as 8-oxo-dGTP pools (PubMed:28679043). Acts as a sanitizing enzyme for oxidized nucleotide pools, thus suppressing cell dysfunction and death induced by oxidative stress (PubMed:12857738, PubMed:24695224, PubMed:24695225). Hydrolyzes 8-oxo-dGTP, 8-oxo-dATP and 2-OH…	#N/A	#N/A		19.0941
Lon protease homolog, mitochondrial	LONP1	P36776	9361	Mitochondrion matrix {ECO:0000255|HAMAP-Rule:MF_03120, ECO:0000269|PubMed:7961901}.	0	ATP-dependent serine protease that mediates the selective degradation of misfolded, unassembled or oxidatively damaged polypeptides as well as certain short-lived regulatory proteins in the mitochondrial matrix. May also have a chaperone function in the assembly of inner membrane protein complexes. Participates in the regulation of mitochondrial gene expression and in the maintenance of the integ…	Matrix	Protein import, sorting and homeostasis > Protein homeostasis > Proteases	29.3566	29.6869	29.5094
Dihydrolipoyllysine-residue succinyltransferase component of 2-oxoglutarate dehydrogenase complex, mitochondrial	DLST	P36957	1743	Mitochondrion matrix {ECO:0000305|PubMed:29211711}. Nucleus {ECO:0000269|PubMed:29211711}. Note=Mainly localizes in the mitochondrion. A small fraction localizes to the nucleus, where the 2-oxoglutarate dehydrogenase complex is required for histone succinylation. {ECO:0000269|PubMed:29211711}.	0	Dihydrolipoamide succinyltransferase (E2) component of the 2-oxoglutarate dehydrogenase complex. The 2-oxoglutarate dehydrogenase complex catalyzes the overall conversion of 2-oxoglutarate to succinyl-CoA and CO(2). The 2-oxoglutarate dehydrogenase complex is mainly active in the mitochondrion (PubMed:29211711, PubMed:30929736). A fraction of the 2-oxoglutarate dehydrogenase complex also localize…	Matrix	Metabolism > Carbohydrate metabolism > TCA cycle | Metabolism > Amino acid metabolism > Lysine metabolism	22.4528	22.4155	22.6641
Transgelin-2	TAGLN2	P37802	8407	0	0	0	#N/A	#N/A		24.4933	24.4711
Electron transfer flavoprotein subunit beta	ETFB	P38117	2109	Mitochondrion matrix {ECO:0000305|PubMed:25023281, ECO:0000305|PubMed:8504797}.	0	Heterodimeric electron transfer flavoprotein that accepts electrons from several mitochondrial dehydrogenases, including acyl-CoA dehydrogenases, glutaryl-CoA and sarcosine dehydrogenase (PubMed:25416781, PubMed:15159392, PubMed:15975918). It transfers the electrons to the main mitochondrial respiratory chain via ETF-ubiquinone oxidoreductase (Probable). Required for normal mitochondrial fatty ac…	Matrix	Metabolism > Lipid metabolism > Fatty acid oxidation | Metabolism > Amino acid metabolism > Branched-chain amino acid metabolism | Metabolism > Amino acid metabolism > Lysine metabolism | Metabolism > Amino acid metabolism > Glycine metabolism | Metabolism > Vitamin metabolism > Choline and betaine metabolism | Metabolism > Electron carriers > Q-linked reactions, other	28.2253	28.8745	29.0044
Stress-70 protein, mitochondrial	HSPA9	P38646	3313	Mitochondrion {ECO:0000269|PubMed:22002106, ECO:0000269|PubMed:26702583}. Nucleus, nucleolus {ECO:0000269|PubMed:22002106}.	0	Chaperone protein which plays an important role in mitochondrial iron-sulfur cluster (ISC) biogenesis. Interacts with and stabilizes ISC cluster assembly proteins FXN, NFU1, NFS1 and ISCU (PubMed:26702583). Regulates erythropoiesis via stabilization of ISC assembly (PubMed:21123823, PubMed:26702583). May play a role in the control of cell proliferation and cellular aging (By similarity). {ECO:000…	Matrix	Metabolism > Metals and cofactors > Fe-S cluster biosynthesis	32.2788	32.3703	32.2758
Malate dehydrogenase, mitochondrial	MDH2	P40926	4191	Mitochondrion matrix {ECO:0000250|UniProtKB:P04636}.	0	0	Matrix	Metabolism > Carbohydrate metabolism > Gluconeogenesis | Metabolism > Carbohydrate metabolism > Malate-aspartate shuttle | Metabolism > Carbohydrate metabolism > TCA cycle	29.4149	29.5	29.3952
Trifunctional enzyme subunit alpha, mitochondrial;Long-chain enoyl-CoA hydratase;Long chain 3-hydroxyacyl-CoA dehydrogenase	HADHA	P40939	3030	Mitochondrion {ECO:0000269|PubMed:29915090}. Mitochondrion inner membrane {ECO:0000269|PubMed:29915090}. Note=Protein stability and association with mitochondrion inner membrane do not require HADHB. {ECO:0000269|PubMed:29915090}.	0	Mitochondrial trifunctional enzyme catalyzes the last three of the four reactions of the mitochondrial beta-oxidation pathway (PubMed:8135828, PubMed:1550553, PubMed:29915090, PubMed:30850536). The mitochondrial beta-oxidation pathway is the major energy-producing process in tissues and is performed through four consecutive reactions breaking down fatty acids into acetyl-CoA (PubMed:29915090). Am…	MIM	Metabolism > Lipid metabolism > Fatty acid oxidation | Metabolism > Lipid metabolism > Cardiolipin synthesis | Metabolism > Amino acid metabolism > Branched-chain amino acid metabolism	26.8085	27.1559	26.6304
Glycine--tRNA ligase	GARS1	P41250	2617	Cytoplasm {ECO:0000269|PubMed:17035524}. Cell projection, axon {ECO:0000269|PubMed:17035524}. Secreted {ECO:0000250|UniProtKB:Q9CZD3}. Secreted, extracellular exosome {ECO:0000250|UniProtKB:Q9CZD3}. Note=In transfected COS7 cells, not detected in mitochondria, nor in Golgi apparatus (PubMed:17035524). Secreted by motor neuron, possibly through the exosome pathway (By similarity). {ECO:0000250|Uni…	0	Catalyzes the ATP-dependent ligation of glycine to the 3'-end of its cognate tRNA, via the formation of an aminoacyl-adenylate intermediate (Gly-AMP) (PubMed:17544401, PubMed:28675565, PubMed:24898252). Also produces diadenosine tetraphosphate (Ap4A), a universal pleiotropic signaling molecule needed for cell regulation pathways, by direct condensation of 2 ATPs. Thereby, may play a special role …	Matrix	Mitochondrial central dogma > Translation > mt-tRNA synthetases	24.6987	24.5354	23.6619
Leucine-rich PPR motif-containing protein, mitochondrial	LRPPRC	P42704	10128	Mitochondrion. Nucleus, nucleoplasm. Nucleus inner membrane. Nucleus outer membrane. Note=Seems to be predominantly mitochondrial.	0	May play a role in RNA metabolism in both nuclei and mitochondria. In the nucleus binds to HNRPA1-associated poly(A) mRNAs and is part of nmRNP complexes at late stages of mRNA maturation which are possibly associated with nuclear mRNA export. May bind mature mRNA in the nucleus outer membrane. In mitochondria binds to poly(A) mRNA. Plays a role in translation or stability of mitochondrially enco…	Matrix	Mitochondrial central dogma > mtRNA metabolism > mtRNA stability and decay | Mitochondrial central dogma > Translation	29.7586	30.0557	29.9795
3-ketoacyl-CoA thiolase, mitochondrial	ACAA2	P42765	10449	Mitochondrion {ECO:0000269|PubMed:18371312}.	0	In the production of energy from fats, this is one of the enzymes that catalyzes the last step of the mitochondrial beta-oxidation pathway, an aerobic process breaking down fatty acids into acetyl-CoA (Probable). Using free coenzyme A/CoA, catalyzes the thiolytic cleavage of medium- to long-chain unbranched 3-oxoacyl-CoAs into acetyl-CoA and a fatty acyl-CoA shortened by two carbon atoms (Probabl…	Matrix	Metabolism > Carbohydrate metabolism > Ketone metabolism | Metabolism > Lipid metabolism > Fatty acid oxidation | Metabolism > Amino acid metabolism > Lysine metabolism	27.5289	27.4153	27.392
Carnitine O-acetyltransferase	CRAT	P43155	1384	Endoplasmic reticulum {ECO:0000305}. Peroxisome {ECO:0000305}. Mitochondrion inner membrane {ECO:0000305}; Peripheral membrane protein {ECO:0000305}; Matrix side {ECO:0000305}.; [Isoform 1]: Mitochondrion {ECO:0000305|PubMed:23485643}.; [Isoform 2]: Peroxisome {ECO:0000305|PubMed:23485643}.	0	Catalyzes the reversible transfer of acyl groups from carnitine to coenzyme A (CoA) and regulates the acyl-CoA/CoA ratio. Also plays a crucial role in the transport of fatty acids for beta-oxidation (PubMed:15099582, PubMed:29395073). Responsible for the synthesis of short- and branched-chain acylcarnitines (PubMed:23485643). Active towards some branched-chain amino acid oxidation pathway (BCAAO)…	MIM	Metabolism > Lipid metabolism > Fatty acid oxidation	22.689	23.8244	21.3841
Elongation factor Ts, mitochondrial	TSFM	P43897	10102	Mitochondrion.	0	Associates with the EF-Tu.GDP complex and induces the exchange of GDP to GTP. It remains bound to the aminoacyl-tRNA.EF-Tu.GTP complex up to the GTP hydrolysis stage on the ribosome. {ECO:0000255|HAMAP-Rule:MF_03135, ECO:0000269|PubMed:27677415}.	Matrix	Mitochondrial central dogma > Translation > Translation factors	28.1304	28.0672	27.6488
Short/branched chain specific acyl-CoA dehydrogenase, mitochondrial	ACADSB	P45954	36	Mitochondrion matrix {ECO:0000305|PubMed:11013134}.	0	Short and branched chain specific acyl-CoA dehydrogenase that catalyzes the removal of one hydrogen from C-2 and C-3 of the fatty acyl-CoA thioester, resulting in the formation of trans-2-enoyl-CoA (PubMed:7698750, PubMed:11013134, PubMed:21430231, PubMed:10832746). Among the different mitochondrial acyl-CoA dehydrogenases, acts specifically on short and branched chain acyl-CoA derivatives such a…	Matrix	Metabolism > Lipid metabolism > Fatty acid oxidation | Metabolism > Amino acid metabolism > Branched-chain amino acid metabolism	26.9104	27.1657	26.2254
Translation initiation factor IF-2, mitochondrial	MTIF2	P46199	4528	Mitochondrion.	0	One of the essential components for the initiation of protein synthesis. Protects formylmethionyl-tRNA from spontaneous hydrolysis and promotes its binding to the 30S ribosomal subunits. Also involved in the hydrolysis of GTP during the formation of the 70S ribosomal complex.	Matrix	Mitochondrial central dogma > Translation > Translation factors	25.4676	25.7273	25.1784
Large proline-rich protein BAG6	BAG6	P46379	7917	Cytoplasm, cytosol {ECO:0000269|PubMed:17403783, ECO:0000269|PubMed:20676083, ECO:0000269|PubMed:21636303, ECO:0000269|PubMed:29042515}. Nucleus {ECO:0000269|PubMed:14960581, ECO:0000269|PubMed:17403783, ECO:0000269|PubMed:21636303, ECO:0000269|PubMed:29042515}. Secreted, extracellular exosome {ECO:0000269|PubMed:18055229, ECO:0000269|PubMed:18852879}. Note=Normally localized in cytosol and nucle…	0	ATP-independent molecular chaperone preventing the aggregation of misfolded and hydrophobic patches-containing proteins (PubMed:21636303). Functions as part of a cytosolic protein quality control complex, the BAG6/BAT3 complex, which maintains these client proteins in a soluble state and participates in their proper delivery to the endoplasmic reticulum or alternatively can promote their sorting …	#N/A	#N/A			23.3917
Small ribosomal subunit protein eS10	RPS10	P46783	6204	Cytoplasm {ECO:0000269|PubMed:20159986}. Nucleus, nucleolus {ECO:0000269|PubMed:20159986}. Note=Localized in the granular component (GC) region of the nucleolus. Methylation is required for its localization in the GC region. Colocalizes with NPS1 in the GC region of the nucleolus.	0	Component of the 40S ribosomal subunit.	#N/A	#N/A	25.0042	24.6703	22.5404
Cytochrome b-c1 complex subunit Rieske, mitochondrial;Cytochrome b-c1 complex subunit 9;Putative cytochrome b-c1 complex subunit Rieske-like protein 1	UQCRFS1	P47985	7386	Mitochondrion inner membrane {ECO:0000305|PubMed:31883641}; Single-pass membrane protein {ECO:0000250|UniProtKB:Q5ZLR5}.	104..140; /note="Helical"; /evidence="ECO:0000269|PubMed:28844695"	[Cytochrome b-c1 complex subunit Rieske, mitochondrial]: Component of the ubiquinol-cytochrome c oxidoreductase, a multisubunit transmembrane complex that is part of the mitochondrial electron transport chain which drives oxidative phosphorylation (PubMed:31883641). The respiratory chain contains 3 multisubunit complexes succinate dehydrogenase (complex II, CII), ubiquinol-cytochrome c oxidoreduc…	MIM	OXPHOS > Complex III > CIII subunits | Metabolism > Metals and cofactors > Fe-S-containing proteins | OXPHOS > OXPHOS subunits	29.147	29.2813	29.1927
ATP synthase subunit O, mitochondrial	ATP5PO	P48047	539	Mitochondrion {ECO:0000250}. Mitochondrion inner membrane {ECO:0000250}.	0	Mitochondrial membrane ATP synthase (F(1)F(0) ATP synthase or Complex V) produces ATP from ADP in the presence of a proton gradient across the membrane which is generated by electron transport complexes of the respiratory chain. F-type ATPases consist of two structural domains, F(1) - containing the extramembraneous catalytic core and F(0) - containing the membrane proton channel, linked together…	MIM	OXPHOS > Complex V > CV subunits | OXPHOS > OXPHOS subunits	29.6755	29.8751	29.5791
Isocitrate dehydrogenase [NADP], mitochondrial	IDH2	P48735	3418	Mitochondrion.	0	Plays a role in intermediary metabolism and energy production. It may tightly associate or interact with the pyruvate dehydrogenase complex.	Matrix	Metabolism > Carbohydrate metabolism > TCA cycle	26.4262	26.1606	26.9926
Large ribosomal subunit protein bL19m	MRPL19	P49406	9801	Mitochondrion {ECO:0000269|PubMed:10600119, ECO:0000269|PubMed:11543634, ECO:0000269|PubMed:25278503, ECO:0000269|PubMed:25838379, ECO:0000269|PubMed:28892042}.	0	0	Matrix	Mitochondrial central dogma > Translation > Mitochondrial ribosome	25.8999	25.7544	25.4501
Elongation factor Tu, mitochondrial	TUFM	P49411	7284	Mitochondrion {ECO:0000269|PubMed:22749352}.	0	Promotes the GTP-dependent binding of aminoacyl-tRNA to the A-site of ribosomes during protein biosynthesis. Plays also a role in the regulation of autophagy and innate immunity. Recruits ATG5-ATG12 and NLRX1 at mitochondria and serves as a checkpoint of the RIG-I/DDX58-MAVS pathway. In turn, inhibits RLR-mediated type I interferon while promoting autophagy. {ECO:0000269|PubMed:22749352, ECO:0000…	Matrix	Mitochondrial central dogma > Translation > Translation factors	30.5329	30.9887	30.4831
Alpha-aminoadipic semialdehyde dehydrogenase	ALDH7A1	P49419	501	Cytoplasm, cytosol {ECO:0000269|PubMed:20207735}. Nucleus {ECO:0000269|PubMed:20207735}.; [Isoform 1]: Mitochondrion {ECO:0000269|PubMed:20207735}.	0	Multifunctional enzyme mediating important protective effects. Metabolizes betaine aldehyde to betaine, an important cellular osmolyte and methyl donor. Protects cells from oxidative stress by metabolizing a number of lipid peroxidation-derived aldehydes. Involved in lysine catabolism. {ECO:0000269|PubMed:16491085, ECO:0000269|PubMed:20207735}.	Matrix	Metabolism > Amino acid metabolism > Lysine metabolism | Metabolism > Amino acid metabolism > Glycine metabolism | Metabolism > Vitamin metabolism > Choline and betaine metabolism | Metabolism > Vitamin metabolism > Folate and 1-C metabolism | Metabolism > Detoxification > ROS and glutathione metabolism	28.7257	28.9566	28.8715
Histidine--tRNA ligase, mitochondrial	HARS2	P49590	23438	Mitochondrion {ECO:0000269|PubMed:21464306}.	0	Mitochondrial aminoacyl-tRNA synthetase that catalyzes the ATP-dependent ligation of histidine to the 3'-end of its cognate tRNA, via the formation of an aminoacyl-adenylate intermediate (His-AMP). {ECO:0000269|PubMed:21464306}.	Matrix	Mitochondrial central dogma > Translation > mt-tRNA synthetases	21.2675	23.2094	21.4713
Very long-chain specific acyl-CoA dehydrogenase, mitochondrial	ACADVL	P49748	37	Mitochondrion inner membrane {ECO:0000269|PubMed:9461620, ECO:0000269|PubMed:9599005}; Peripheral membrane protein {ECO:0000269|PubMed:9599005}.; [Isoform 2]: Mitochondrion inner membrane {ECO:0000269|PubMed:17374501}; Peripheral membrane protein {ECO:0000269|PubMed:17374501}.	0	Very long-chain specific acyl-CoA dehydrogenase is one of the acyl-CoA dehydrogenases that catalyze the first step of mitochondrial fatty acid beta-oxidation, an aerobic process breaking down fatty acids into acetyl-CoA and allowing the production of energy from fats (PubMed:7668252, PubMed:9461620, PubMed:18227065, PubMed:9839948, PubMed:9599005). The first step of fatty acid beta-oxidation cons…	MIM	Metabolism > Lipid metabolism > Fatty acid oxidation		22.0462
Bis(5'-adenosyl)-triphosphatase	FHIT	P49789	2272	Cytoplasm. Mitochondrion. Nucleus.	0	Cleaves P(1)-P(3)-bis(5'-adenosyl) triphosphate (Ap3A) to yield AMP and ADP. Can also hydrolyze P(1)-P(4)-bis(5'-adenosyl) tetraphosphate (Ap4A), but has extremely low activity with ATP. Modulates transcriptional activation by CTNNB1 and thereby contributes to regulate the expression of genes essential for cell proliferation and survival, such as CCND1 and BIRC5. Plays a role in the induction of …	Matrix	Metabolism > Nucleotide metabolism > Nucleotide synthesis and processing	23.3309	23.3795	23.3397
NADH dehydrogenase [ubiquinone] flavoprotein 1, mitochondrial	NDUFV1	P49821	4723	Mitochondrion inner membrane {ECO:0000250|UniProtKB:P25708}; Peripheral membrane protein {ECO:0000250|UniProtKB:P25708}; Matrix side {ECO:0000250|UniProtKB:P25708}.	0	Core subunit of the mitochondrial membrane respiratory chain NADH dehydrogenase (Complex I) which catalyzes electron transfer from NADH through the respiratory chain, using ubiquinone as an electron acceptor. {ECO:0000250|UniProtKB:P25708}.	MIM	OXPHOS > Complex I > CI subunits | Metabolism > Metals and cofactors > Fe-S-containing proteins | OXPHOS > OXPHOS subunits	23.0331	22.8126
Isocitrate dehydrogenase [NAD] subunit alpha, mitochondrial	IDH3A	P50213	3419	Mitochondrion.	0	Catalytic subunit of the enzyme which catalyzes the decarboxylation of isocitrate (ICT) into alpha-ketoglutarate. The heterodimer composed of the alpha (IDH3A) and beta (IDH3B) subunits and the heterodimer composed of the alpha (IDH3A) and gamma (IDH3G) subunits, have considerable basal activity but the full activity of the heterotetramer (containing two subunits of IDH3A, one of IDH3B and one of…	Matrix	Metabolism > Carbohydrate metabolism > TCA cycle	24.5828	24.616	22.7718
Small ribosomal subunit protein mS29	DAP3	P51398	7818	Mitochondrion {ECO:0000269|PubMed:11162496, ECO:0000269|PubMed:20563667}.	0	Involved in mediating interferon-gamma-induced cell death.	Matrix	Mitochondrial central dogma > Translation > Mitochondrial ribosome	25.2497	25.0049	23.5327
Isocitrate dehydrogenase [NAD] subunit gamma, mitochondrial	IDH3G	P51553	3421	Mitochondrion {ECO:0000269|PubMed:11256614}.	0	Regulatory subunit which plays a role in the allosteric regulation of the enzyme catalyzing the decarboxylation of isocitrate (ICT) into alpha-ketoglutarate. The heterodimer composed of the alpha (IDH3A) and beta (IDH3B) subunits and the heterodimer composed of the alpha (IDH3A) and gamma (IDH3G) subunits, have considerable basal activity but the full activity of the heterotetramer (containing tw…	Matrix	Metabolism > Carbohydrate metabolism > TCA cycle	25.8386	24.6636	23.4242
Succinate-semialdehyde dehydrogenase, mitochondrial	ALDH5A1	P51649	7915	Mitochondrion.	0	Catalyzes one step in the degradation of the inhibitory neurotransmitter gamma-aminobutyric acid (GABA). {ECO:0000269|PubMed:19300440}.	Matrix	Metabolism > Amino acid metabolism > GABA metabolism	22.7507	23.6851	22.5977
Large ribosomal subunit protein bL12m	MRPL12	P52815	6182	Mitochondrion {ECO:0000269|PubMed:8626705}.	0	As a component of the mitochondrial large ribosomal subunit, it plays a role in mitochondrial translation (PubMed:23603806). Associates with mitochondrial RNA polymerase to activate transcription. {ECO:0000269|PubMed:22003127, ECO:0000269|PubMed:23603806}.	Matrix	Mitochondrial central dogma > mtRNA metabolism > Transcription | Mitochondrial central dogma > Translation > Mitochondrial ribosome	28.1234	28.3228	27.9916
Cysteine-rich protein 2	CRIP2	P52943	1397	0	0	0	#N/A	#N/A	24.7584
Tricarboxylate transport protein, mitochondrial	SLC25A1	P53007	6576	Mitochondrion inner membrane {ECO:0000250|UniProtKB:Q8JZU2}; Multi-pass membrane protein {ECO:0000255}.	29..46; /note="Helical; Name=1"; /evidence="ECO:0000255"; 86..105; /note="Helical; Name=2"; /evidence="ECO:0000255"; 129..143; /note="Helical; Name=3"; /evidence="ECO:0000255"; 183..202; /note="Helical; Name=4"; /evidence="ECO:0000255"; 224..241; /note="Helical; Name=5"; /evidence="ECO:0000255"; 278..297; /note="Helical; Name=6"; /evidence="ECO:0000255"	Citrate transporter that mediates the exchange of mitochondrial citrate for cytosolic malate (PubMed:29031613, PubMed:29238895). Also able to mediate the exchange of citrate for isocitrate, phosphoenolpyruvate, cis- but not trans-aconitate and to a lesser extend maleate and succinate (PubMed:29031613). Important for the bioenergetics of hepatic cells as it provides a carbon source for fatty acid …	MIM	Metabolism > Carbohydrate metabolism > Gluconeogenesis | Metabolism > Carbohydrate metabolism > TCA-associated | Metabolism > Lipid metabolism | Small molecule transport > SLC25A family	22.8563
Nucleoside diphosphate-linked moiety X motif 6	NUDT6	P53370	11162	Cytoplasm. Nucleus. Mitochondrion. Note=Subcellular location may vary between isoforms.	0	May contribute to the regulation of cell proliferation. {ECO:0000269|PubMed:11266510}.	Matrix	0		21.4442
Succinate--CoA ligase [ADP/GDP-forming] subunit alpha, mitochondrial	SUCLG1	P53597	8802	Mitochondrion {ECO:0000255|HAMAP-Rule:MF_03222}.	0	Succinyl-CoA synthetase functions in the citric acid cycle (TCA), coupling the hydrolysis of succinyl-CoA to the synthesis of either ATP or GTP and thus represents the only step of substrate-level phosphorylation in the TCA. The alpha subunit of the enzyme binds the substrates coenzyme A and phosphate, while succinate binding and specificity for either ATP or GTP is provided by different beta sub…	Matrix	Metabolism > Carbohydrate metabolism > TCA cycle | Metabolism > Carbohydrate metabolism > Itaconate metabolism | Metabolism > Nucleotide metabolism > Nucleotide synthesis and processing	25.2194	25.5887	24.3007
DNA polymerase subunit gamma-1	POLG	P54098	5428	Mitochondrion {ECO:0000269|PubMed:18063578}. Mitochondrion matrix, mitochondrion nucleoid {ECO:0000269|PubMed:18063578}.	0	Involved in the replication of mitochondrial DNA. Associates with mitochondrial DNA.	Matrix	Mitochondrial central dogma > mtDNA maintenance > mtDNA replication | Mitochondrial central dogma > mtDNA maintenance > mtDNA nucleoid | Mitochondrial central dogma > mtDNA maintenance > mtDNA repair	25.5677	25.4387	25.3334
Delta-1-pyrroline-5-carboxylate synthase;Glutamate 5-kinase;Gamma-glutamyl phosphate reductase	ALDH18A1	P54886	5832	Mitochondrion inner membrane {ECO:0000269|PubMed:26297558, ECO:0000269|PubMed:26320891}.	0	Bifunctional enzyme that converts glutamate to glutamate 5-semialdehyde, an intermediate in the biosynthesis of proline, ornithine and arginine. {ECO:0000269|PubMed:10037775, ECO:0000269|PubMed:11092761, ECO:0000269|PubMed:26297558, ECO:0000269|PubMed:26320891}.	Matrix	Metabolism > Amino acid metabolism > Proline metabolism	28.9889	30.3105	29.2647
Microfibrillar-associated protein 2	MFAP2	P55001	4237	Secreted, extracellular space, extracellular matrix.	0	Component of the elastin-associated microfibrils.	#N/A	#N/A		25.9728	25.1009
Trifunctional enzyme subunit beta, mitochondrial;3-ketoacyl-CoA thiolase	HADHB	P55084	3032	Mitochondrion {ECO:0000269|PubMed:21527675}. Mitochondrion inner membrane {ECO:0000269|PubMed:21527675}. Mitochondrion outer membrane {ECO:0000269|PubMed:21527675}. Endoplasmic reticulum {ECO:0000269|PubMed:21527675}. Note=Protein stability and association with membranes require HADHA. {ECO:0000269|PubMed:29915090}.	0	Mitochondrial trifunctional enzyme catalyzes the last three of the four reactions of the mitochondrial beta-oxidation pathway (PubMed:8135828, PubMed:29915090, PubMed:30850536). The mitochondrial beta-oxidation pathway is the major energy-producing process in tissues and is performed through four consecutive reactions breaking down fatty acids into acetyl-CoA (PubMed:29915090). Among the enzymes …	MIM	Metabolism > Carbohydrate metabolism > Ketone metabolism | Metabolism > Lipid metabolism > Fatty acid oxidation | Metabolism > Amino acid metabolism > Lysine metabolism	21.3215	21.2248	20.8114
Succinyl-CoA:3-ketoacid coenzyme A transferase 1, mitochondrial;Succinyl-CoA:3-ketoacid coenzyme A transferase 2, mitochondrial	OXCT1	P55809	5019	Mitochondrion matrix.	0	Key enzyme for ketone body catabolism. Transfers the CoA moiety from succinate to acetoacetate. Formation of the enzyme-CoA intermediate proceeds via an unstable anhydride species formed between the carboxylate groups of the enzyme and substrate.	Matrix	Metabolism > Carbohydrate metabolism > Ketone metabolism	29.3093	29.6147	29.3877
NADH dehydrogenase [ubiquinone] flavoprotein 3, mitochondrial	NDUFV3	P56181	4731	Mitochondrion inner membrane {ECO:0000305|PubMed:12611891}; Peripheral membrane protein {ECO:0000305}; Matrix side {ECO:0000305}.	0	Accessory subunit of the mitochondrial membrane respiratory chain NADH dehydrogenase (Complex I), that is believed not to be involved in catalysis. Complex I functions in the transfer of electrons from NADH to the respiratory chain. The immediate electron acceptor for the enzyme is believed to be ubiquinone. May be the terminally assembled subunit of Complex I. {ECO:0000269|PubMed:27626371}.	MIM	OXPHOS > Complex I > CI subunits | OXPHOS > OXPHOS subunits	25.5614	26.1203	25.852
ATP synthase subunit e, mitochondrial;ATP synthase subunit e, mitochondrial, N-terminally processed	ATP5ME	P56385	521	Mitochondrion. Mitochondrion inner membrane.	0	Mitochondrial membrane ATP synthase (F(1)F(0) ATP synthase or Complex V) produces ATP from ADP in the presence of a proton gradient across the membrane which is generated by electron transport complexes of the respiratory chain. F-type ATPases consist of two structural domains, F(1) - containing the extramembraneous catalytic core, and F(0) - containing the membrane proton channel, linked togethe…	MIM	OXPHOS > Complex V > CV subunits | OXPHOS > OXPHOS subunits | Mitochondrial dynamics and surveillance > Cristae formation		23.1882
NADH dehydrogenase [ubiquinone] 1 alpha subcomplex subunit 6	NDUFA6	P56556	4700	Mitochondrion inner membrane {ECO:0000305|PubMed:12611891}; Peripheral membrane protein {ECO:0000305}; Matrix side {ECO:0000305}.	0	Accessory subunit of the mitochondrial membrane respiratory chain NADH dehydrogenase (Complex I), that is believed to be not involved in catalysis. Required for proper complex I assembly (PubMed:30245030). Complex I functions in the transfer of electrons from NADH to the respiratory chain. The immediate electron acceptor for the enzyme is believed to be ubiquinone. {ECO:0000269|PubMed:27626371, E…	MIM	OXPHOS > Complex I > CI subunits | OXPHOS > OXPHOS subunits	26.0479	25.2123	26.0909
Eukaryotic initiation factor 4A-I;Eukaryotic initiation factor 4A-II;Eukaryotic initiation factor 4A-III;Eukaryotic initiation factor 4A-III, N-terminally processed	EIF4A1	P60842	1973	0	0	ATP-dependent RNA helicase which is a subunit of the eIF4F complex involved in cap recognition and is required for mRNA binding to ribosome. In the current model of translation initiation, eIF4A unwinds RNA secondary structures in the 5'-UTR of mRNAs which is necessary to allow efficient binding of the small ribosomal subunit, and subsequent scanning for the initiator codon. {ECO:0000269|PubMed:1…	#N/A	#N/A	22.6898	23.6215	23.5303
Transforming protein RhoA	RHOA	P61586	387	Cell membrane; Lipid-anchor; Cytoplasmic side. Cytoplasm, cytoskeleton. Cleavage furrow. Cytoplasm, cell cortex {ECO:0000269|PubMed:9635436}. Midbody. Cell projection, lamellipodium {ECO:0000250|UniProtKB:Q9QUI0}. Cell projection, dendrite {ECO:0000250|UniProtKB:Q9QUI0}. Note=Localized to cell-cell contacts in calcium-treated keratinocytes (By similarity). Translocates to the equatorial region be…	0	Small GTPase which cycles between an active GTP-bound and an inactive GDP-bound state. Mainly associated with cytoskeleton organization, in active state binds to a variety of effector proteins to regulate cellular responses such as cytoskeletal dynamics, cell migration and cell cycle. Regulates a signal transduction pathway linking plasma membrane receptors to the assembly of focal adhesions and …	#N/A	#N/A		20.4008
10 kDa heat shock protein, mitochondrial	HSPE1	P61604	3336	Mitochondrion matrix.	0	Co-chaperonin implicated in mitochondrial protein import and macromolecular assembly. Together with Hsp60, facilitates the correct folding of imported proteins. May also prevent misfolding and promote the refolding and proper assembly of unfolded polypeptides generated under stress conditions in the mitochondrial matrix (PubMed:7912672, PubMed:1346131, PubMed:11422376). The functional units of th…	Matrix	Protein import, sorting and homeostasis > Protein homeostasis > Chaperones	28.6698	29.2674	29.1192
Heterogeneous nuclear ribonucleoprotein K	HNRNPK	P61978	3190	Cytoplasm {ECO:0000269|PubMed:1729596}. Nucleus, nucleoplasm {ECO:0000269|PubMed:16360036, ECO:0000269|PubMed:1729596, ECO:0000269|PubMed:18775702, ECO:0000269|PubMed:22721921}. Cell projection, podosome {ECO:0000269|PubMed:22721921}. Note=Recruited to p53/TP53-responsive promoters, in the presence of functional p53/TP53 (PubMed:16360036). In case of ASFV infection, there is a shift in the locali…	0	One of the major pre-mRNA-binding proteins. Binds tenaciously to poly(C) sequences. Likely to play a role in the nuclear metabolism of hnRNAs, particularly for pre-mRNAs that contain cytidine-rich sequences. Can also bind poly(C) single-stranded DNA. Plays an important role in p53/TP53 response to DNA damage, acting at the level of both transcription activation and repression. When sumoylated, ac…	#N/A	#N/A		22.16
Histone H4	H4C1	P62805	121504	Nucleus. Chromosome.	0	Core component of nucleosome. Nucleosomes wrap and compact DNA into chromatin, limiting DNA accessibility to the cellular machineries which require DNA as a template. Histones thereby play a central role in transcription regulation, DNA repair, DNA replication and chromosomal stability. DNA accessibility is regulated via a complex set of post-translational modifications of histones, also called h…	#N/A	#N/A	23.6418	25.3678	25.1258
Eukaryotic translation initiation factor 5A-1	EIF5A	P63241	1984	Cytoplasm. Nucleus. Endoplasmic reticulum membrane; Peripheral membrane protein; Cytoplasmic side. Nucleus, nuclear pore complex. Note=Hypusine modification promotes the nuclear export and cytoplasmic localization and there was a dynamic shift in the localization from predominantly cytoplasmic to primarily nuclear under apoptotic inducing conditions.	0	mRNA-binding protein involved in translation elongation. Has an important function at the level of mRNA turnover, probably acting downstream of decapping. Involved in actin dynamics and cell cycle progression, mRNA decay and probably in a pathway involved in stress response and maintenance of cell wall integrity. With syntenin SDCBP, functions as a regulator of p53/TP53 and p53/TP53-dependent apo…	#N/A	#N/A	22.0675	23.3727	21.6731
Actin, cytoplasmic 2;Actin, cytoplasmic 2, N-terminally processed;Actin, cytoplasmic 1;Actin, cytoplasmic 1, N-terminally processed	ACTG1	P63261	71	Cytoplasm, cytoskeleton {ECO:0000269|PubMed:28493397}.	0	Actins are highly conserved proteins that are involved in various types of cell motility and are ubiquitously expressed in all eukaryotic cells. {ECO:0000305|PubMed:29581253}.	#N/A	#N/A	26.9683	27.6199	27.9595
Tubulin alpha-4A chain;Tubulin alpha-1C chain;Detyrosinated tubulin alpha-1C chain;Tubulin alpha-1B chain;Detyrosinated tubulin alpha-1B chain;Tubulin alpha-8 chain;Dephenylalaninated tubulin alpha-8 chain;Tubulin alpha-3E chain;Detyrosinated tubulin alpha-3E chain;Tubulin alpha-3D chain;Detyrosinated tubulin alpha-3D chain;Tubulin alpha-3C chain;Detyrosinated tubulin alpha-3C chain;Tubulin alpha…	TUBA4A	P68366	7277	Cytoplasm, cytoskeleton.	0	Tubulin is the major constituent of microtubules. It binds two moles of GTP, one at an exchangeable site on the beta chain and one at a non-exchangeable site on the alpha chain.	#N/A	#N/A	24.3633	25.2087	25.2276
Glutathione S-transferase omega-1	GSTO1	P78417	9446	Cytoplasm, cytosol {ECO:0000269|PubMed:11511179}.	0	Exhibits glutathione-dependent thiol transferase and dehydroascorbate reductase activities. Has S-(phenacyl)glutathione reductase activity. Has also glutathione S-transferase activity. Participates in the biotransformation of inorganic arsenic and reduces monomethylarsonic acid (MMA) and dimethylarsonic acid. {ECO:0000269|PubMed:10783391, ECO:0000269|PubMed:11511179, ECO:0000269|PubMed:17226937, …	#N/A	#N/A		21.4222	21.8727
Arginase-2, mitochondrial	ARG2	P78540	384	Mitochondrion {ECO:0000269|PubMed:8898077}.	0	May play a role in the regulation of extra-urea cycle arginine metabolism and also in down-regulation of nitric oxide synthesis. Extrahepatic arginase functions to regulate L-arginine bioavailability to nitric oxid synthase (NOS). Arginine metabolism is a critical regulator of innate and adaptive immune responses. Seems to be involved in negative regulation of the survival capacity of activated C…	Matrix	Metabolism > Amino acid metabolism	23.7893	24.8387	23.9464
4-aminobutyrate aminotransferase, mitochondrial	ABAT	P80404	18	Mitochondrion matrix.	0	Catalyzes the conversion of gamma-aminobutyrate and L-beta-aminoisobutyrate to succinate semialdehyde and methylmalonate semialdehyde, respectively. Can also convert delta-aminovalerate and beta-alanine.	Matrix	Metabolism > Amino acid metabolism > GABA metabolism | Metabolism > Metals and cofactors > Fe-S-containing proteins	24.5662	24.3738	24.5056
Small ribosomal subunit protein mS22	MRPS22	P82650	56945	Mitochondrion {ECO:0000269|PubMed:25838379}.	0	0	Matrix	Mitochondrial central dogma > Translation > Mitochondrial ribosome	26.988	26.5245	26.1332
Small ribosomal subunit protein mS25	MRPS25	P82663	64432	Mitochondrion {ECO:0000269|PubMed:25838379}.	0	0	Matrix	Mitochondrial central dogma > Translation > Mitochondrial ribosome		20.2312	20.297
Small ribosomal subunit protein uS10m	MRPS10	P82664	55173	Mitochondrion {ECO:0000269|PubMed:25838379}.	0	0	Matrix	Mitochondrial central dogma > Translation > Mitochondrial ribosome	25.6637	25.3662	25.7619
Small ribosomal subunit protein mS35	MRPS35	P82673	60488	Mitochondrion {ECO:0000269|PubMed:25838379}.	0	0	Matrix	Mitochondrial central dogma > Translation > Mitochondrial ribosome	24.9171	24.1299	24.9559
Small ribosomal subunit protein uS5m	MRPS5	P82675	64969	Mitochondrion {ECO:0000269|PubMed:25838379}.	0	0	Matrix	Mitochondrial central dogma > Translation > Mitochondrial ribosome	23.2134	22.7797	22.6978
Alpha-ketoglutarate dehydrogenase component 4	KGD4	P82909	92259	Mitochondrion {ECO:0000250|UniProtKB:P82908}.	0	May be necessary to recruit DLD/E3 to the mitochondrial 2-oxoglutarate dehydrogenase complex (OGDC) core composed of OGDH/E1 and DLST/E2, hence stabilizes the complex. {ECO:0000250|UniProtKB:Q9CQX8}.	Matrix	Mitochondrial central dogma > Translation > Mitochondrial ribosome | Metabolism > Carbohydrate metabolism > TCA cycle	26.2136	26.3395	26.3131
Small ribosomal subunit protein uS11m	MRPS11	P82912	64963	Mitochondrion {ECO:0000269|PubMed:25838379}.	0	0	Matrix	Mitochondrial central dogma > Translation > Mitochondrial ribosome	24.7322	24.8027	25.0155
Small ribosomal subunit protein uS15m	MRPS15	P82914	64960	Mitochondrion {ECO:0000269|PubMed:25838379}.	0	0	Matrix	Mitochondrial central dogma > Translation > Mitochondrial ribosome		22.291	22.2878
Small ribosomal subunit protein mS34	MRPS34	P82930	65993	Mitochondrion {ECO:0000269|PubMed:11279123}.	0	Required for mitochondrial translation, plays a role in maintaining the stability of the small ribosomal subunit and the 12S rRNA that are required for mitoribosome formation. {ECO:0000269|PubMed:28777931}.	Matrix	Mitochondrial central dogma > Translation > Mitochondrial ribosome	27.5737	27.3796	27.4486
Small ribosomal subunit protein bS6m	MRPS6	P82932	64968	Mitochondrion {ECO:0000269|PubMed:25838379}.	0	0	Matrix	Mitochondrial central dogma > Translation > Mitochondrial ribosome	25.6067	25.7446	25.8641
Small ribosomal subunit protein uS9m	MRPS9	P82933	64965	Mitochondrion {ECO:0000269|PubMed:25838379}.	0	0	Matrix	Mitochondrial central dogma > mtRNA metabolism > mtRNA granules | Mitochondrial central dogma > Translation > Mitochondrial ribosome	27.6034	27.5577	27.4053
Enhancer of rudimentary homolog	ERH	P84090	2079	Nucleus {ECO:0000269|PubMed:23145069}.	0	May have a role in the cell cycle.	#N/A	#N/A	22.3956	23.0906	23.1029
Transcription factor A, mitochondrial	TFAM	Q00059	7019	Mitochondrion {ECO:0000269|PubMed:1737790, ECO:0000269|PubMed:18063578, ECO:0000269|PubMed:22841477, ECO:0000269|PubMed:29445193}. Mitochondrion matrix, mitochondrion nucleoid {ECO:0000269|PubMed:18063578}.	0	Binds to the mitochondrial light strand promoter and functions in mitochondrial transcription regulation (PubMed:29445193, PubMed:32183942). Component of the mitochondrial transcription initiation complex, composed at least of TFB2M, TFAM and POLRMT that is required for basal transcription of mitochondrial DNA (PubMed:29149603). In this complex, TFAM recruits POLRMT to a specific promoter whereas…	Matrix	Mitochondrial central dogma > mtDNA maintenance > mtDNA replication | Mitochondrial central dogma > mtDNA maintenance > mtDNA nucleoid | Mitochondrial central dogma > mtRNA metabolism > Transcription	29.795	29.7866	29.5627
Solute carrier family 25 member 3	SLC25A3	Q00325	5250	Mitochondrion inner membrane; Multi-pass membrane protein.	64..86; /note="Helical; Name=1"; /evidence="ECO:0000255"; 122..141; /note="Helical; Name=2"; /evidence="ECO:0000255"; 162..183; /note="Helical; Name=3"; /evidence="ECO:0000255"; 219..238; /note="Helical; Name=4"; /evidence="ECO:0000255"; 262..284; /note="Helical; Name=5"; /evidence="ECO:0000255"; 315..333; /note="Helical; Name=6"; /evidence="ECO:0000255"	Transport of phosphate groups from the cytosol to the mitochondrial matrix. Phosphate is cotransported with H(+). May play a role regulation of the mitochondrial permeability transition pore (mPTP).	MIM	Metabolism > Metals and cofactors > Copper metabolism | Signaling > Calcium homeostasis > Calcium cycle | Small molecule transport > SLC25A family	26.4876	27.0283	26.396
2-oxoglutarate dehydrogenase complex component E1	OGDH	Q02218	4967	Mitochondrion matrix {ECO:0000305|PubMed:29211711}. Nucleus {ECO:0000269|PubMed:29211711}. Note=Mainly localizes in the mitochondrion. A small fraction localizes to the nucleus, where the 2-oxoglutarate dehydrogenase complex is required for histone succinylation. {ECO:0000269|PubMed:29211711}.	0	2-oxoglutarate dehydrogenase (E1) component of the 2-oxoglutarate dehydrogenase complex (OGDHC), which mediates the decarboxylation of alpha-ketoglutarate (PubMed:24495017). The 2-oxoglutarate dehydrogenase complex catalyzes the overall conversion of 2-oxoglutarate to succinyl-CoA and CO(2) (PubMed:24495017). The 2-oxoglutarate dehydrogenase complex is mainly active in the mitochondrion (PubMed:2…	Matrix	Metabolism > Carbohydrate metabolism > TCA cycle	26.5825	26.2248	26.435
Mitochondrial 2-oxoglutarate/malate carrier protein	SLC25A11	Q02978	8402	Mitochondrion inner membrane {ECO:0000250|UniProtKB:P97700}; Multi-pass membrane protein {ECO:0000250|UniProtKB:P97700}.	24..42; /note="Helical; Name=1"; /evidence="ECO:0000255"; 83..101; /note="Helical; Name=2"; /evidence="ECO:0000255"; 119..140; /note="Helical; Name=3"; /evidence="ECO:0000255"; 183..202; /note="Helical; Name=4"; /evidence="ECO:0000255"; 222..240; /note="Helical; Name=5"; /evidence="ECO:0000255"; 281..300; /note="Helical; Name=6"; /evidence="ECO:0000255"	Catalyzes the transport of 2-oxoglutarate across the inner mitochondrial membrane in an electroneutral exchange for malate or other dicarboxylic acids, and plays an important role in several metabolic processes, including the malate-aspartate shuttle, the oxoglutarate/isocitrate shuttle, in gluconeogenesis from lactate, and in nitrogen metabolism. Maintains mitochondrial fusion and fission events…	MIM	Metabolism > Carbohydrate metabolism > Gluconeogenesis | Metabolism > Carbohydrate metabolism > Malate-aspartate shuttle | Metabolism > Carbohydrate metabolism > TCA-associated | Small molecule transport > SLC25A family	24.2836	24.8631	24.6835
Single-stranded DNA-binding protein, mitochondrial	SSBP1	Q04837	6742	Mitochondrion {ECO:0000269|PubMed:18063578}. Mitochondrion matrix, mitochondrion nucleoid {ECO:0000269|PubMed:18063578}.	0	Binds preferentially and cooperatively to pyrimidine rich single-stranded DNA (ss-DNA) (PubMed:21953457, PubMed:23290262). In vitro, required to maintain the copy number of mitochondrial DNA (mtDNA) and plays crucial roles during mtDNA replication that stimulate activity of the replisome components POLG and TWNK at the replication fork (PubMed:21953457, PubMed:12975372, PubMed:26446790, PubMed:15…	Matrix	Mitochondrial central dogma > mtDNA maintenance > mtDNA replication | Mitochondrial central dogma > mtDNA maintenance > mtDNA nucleoid	31.7575	31.8853	31.7475
Peroxiredoxin-1	PRDX1	Q06830	5052	Cytoplasm {ECO:0000269|PubMed:17081065, ECO:0000269|PubMed:9497357}. Melanosome {ECO:0000269|PubMed:17081065}. Note=Identified by mass spectrometry in melanosome fractions from stage I to stage IV.	0	Thiol-specific peroxidase that catalyzes the reduction of hydrogen peroxide and organic hydroperoxides to water and alcohols, respectively. Plays a role in cell protection against oxidative stress by detoxifying peroxides and as sensor of hydrogen peroxide-mediated signaling events. Might participate in the signaling cascades of growth factors and tumor necrosis factor-alpha by regulating the int…	#N/A	#N/A	21.8844	22.5776	23.766
Complement component 1 Q subcomponent-binding protein, mitochondrial	C1QBP	Q07021	708	Mitochondrion matrix {ECO:0000269|PubMed:15031724, ECO:0000269|PubMed:17486078, ECO:0000269|PubMed:19164550, ECO:0000269|PubMed:9305894}. Nucleus {ECO:0000269|PubMed:18676636}. Cell membrane {ECO:0000269|PubMed:10747014, ECO:0000269|PubMed:11493647, ECO:0000269|PubMed:12574814, ECO:0000269|PubMed:8195709, ECO:0000269|PubMed:8662673, ECO:0000269|PubMed:9191880, ECO:0000269|PubMed:9233640}; Periphe…	0	Is believed to be a multifunctional and multicompartmental protein involved in inflammation and infection processes, ribosome biogenesis, protein synthesis in mitochondria, regulation of apoptosis, transcriptional regulation and pre-mRNA splicing. At the cell surface is thought to act as an endothelial receptor for plasma proteins of the complement and kallikrein-kinin cascades. Putative receptor…	Matrix	Signaling > Immune response	22.7229	26.0245	26.3283
Quinone oxidoreductase	CRYZ	Q08257	1429	Cytoplasm {ECO:0000269|PubMed:20103721}.	0	Does not have alcohol dehydrogenase activity. Binds NADP and acts through a one-electron transfer process. Orthoquinones, such as 1,2-naphthoquinone or 9,10-phenanthrenequinone, are the best substrates (in vitro). May act in the detoxification of xenobiotics. Interacts with (AU)-rich elements (ARE) in the 3'-UTR of target mRNA species. Enhances the stability of mRNA coding for BCL2. NADPH binding…	Matrix	0	26.1638	26.3026	25.9112
RNA cytosine C(5)-methyltransferase NSUN2	NSUN2	Q08J23	54888	Nucleus, nucleolus {ECO:0000269|PubMed:17071714, ECO:0000269|PubMed:17215513, ECO:0000269|PubMed:31276587}. Cytoplasm {ECO:0000269|PubMed:17071714, ECO:0000269|PubMed:31276587}. Mitochondrion {ECO:0000269|PubMed:31276587, ECO:0000269|PubMed:31287866}. Cytoplasm, cytoskeleton, spindle {ECO:0000269|PubMed:19596847}. Secreted, extracellular exosome {ECO:0000250|UniProtKB:Q1HFZ0}. Note=Concentrated i…	0	RNA cytosine C(5)-methyltransferase that methylates cytosine to 5-methylcytosine (m5C) in various RNAs, such as tRNAs, mRNAs and some long non-coding RNAs (lncRNAs) (PubMed:17071714, PubMed:22995836, PubMed:31358969, PubMed:31199786). Involved in various processes, such as epidermal stem cell differentiation, testis differentiation and maternal to zygotic transition during early development: acts…	Matrix	Mitochondrial central dogma > mtRNA metabolism > mt-tRNA modifications	23.2989	23.644	22.1653
Nexilin	NEXN	Q0ZGT2	91624	Cytoplasm, cytoskeleton {ECO:0000250|UniProtKB:Q9Z2J4}. Cell junction, adherens junction {ECO:0000250|UniProtKB:Q9Z2J4}. Cytoplasm, myofibril, sarcomere, Z line {ECO:0000250|UniProtKB:Q9Z2J4}. Note=Localizes to the cell-matrix AJ. Not found at the cell-cell AJ. {ECO:0000250|UniProtKB:Q9Z2J4}.	0	Involved in regulating cell migration through association with the actin cytoskeleton. Has an essential role in the maintenance of Z line and sarcomere integrity. {ECO:0000269|PubMed:12053183, ECO:0000269|PubMed:15823560, ECO:0000269|PubMed:19881492}.	#N/A	#N/A		26.5133
Mitochondrial-processing peptidase subunit alpha	PMPCA	Q10713	23203	Mitochondrion matrix {ECO:0000250|UniProtKB:P20069}. Mitochondrion inner membrane {ECO:0000269|PubMed:25808372}.	0	Substrate recognition and binding subunit of the essential mitochondrial processing protease (MPP), which cleaves the mitochondrial sequence off newly imported precursors proteins. {ECO:0000269|PubMed:25808372}.	Matrix	Protein import, sorting and homeostasis > Protein import and sorting > Preprotein cleavage | Protein import, sorting and homeostasis > Protein homeostasis > Proteases	26.3184	26.6898	26.5729
G-rich sequence factor 1	GRSF1	Q12849	2926	[Isoform 1]: Mitochondrion matrix {ECO:0000269|PubMed:23473033, ECO:0000269|PubMed:23473034, ECO:0000269|PubMed:25683715, ECO:0000269|PubMed:29967381}. Note=Localizes to mitochondrial RNA granules found in close proximity to the mitochondrial nucleoids. {ECO:0000269|PubMed:23473033, ECO:0000269|PubMed:23473034, ECO:0000269|PubMed:25683715}.; [Isoform 2]: Cytoplasm {ECO:0000269|PubMed:23473034}.	0	Regulator of post-transcriptional mitochondrial gene expression, required for assembly of the mitochondrial ribosome and for recruitment of mRNA and lncRNA. Binds RNAs containing the 14 base G-rich element. Preferentially binds RNAs transcribed from three contiguous genes on the light strand of mtDNA, the ND6 mRNA, and the long non-coding RNAs for MT-CYB and MT-ND5, each of which contains multipl…	Matrix	Mitochondrial central dogma > mtRNA metabolism > mtRNA granules | Mitochondrial central dogma > mtRNA metabolism > Polycistronic mtRNA processing | Mitochondrial central dogma > mtRNA metabolism > mtRNA stability and decay | Mitochondrial central dogma > Translation > Mitochondrial ribosome assembly	28.1075	28.0653	28.2025
Heat shock protein 75 kDa, mitochondrial	TRAP1	Q12931	10131	Mitochondrion {ECO:0000269|PubMed:23564345}. Mitochondrion inner membrane {ECO:0000269|PubMed:23564345}. Mitochondrion matrix {ECO:0000269|PubMed:23564345}.	0	Chaperone that expresses an ATPase activity. Involved in maintaining mitochondrial function and polarization, downstream of PINK1 and mitochondrial complex I. Is a negative regulator of mitochondrial respiration able to modulate the balance between oxidative phosphorylation and aerobic glycolysis. The impact of TRAP1 on mitochondrial respiration is probably mediated by modulation of mitochondrial…	Matrix	Protein import, sorting and homeostasis > Protein homeostasis > Chaperones	32.8546	32.9675	32.9555
Delta(3,5)-Delta(2,4)-dienoyl-CoA isomerase, mitochondrial	ECH1	Q13011	1891	Mitochondrion {ECO:0000250|UniProtKB:Q62651}. Peroxisome {ECO:0000250|UniProtKB:Q62651}.	0	Isomerization of 3-trans,5-cis-dienoyl-CoA to 2-trans,4-trans-dienoyl-CoA. {ECO:0000250|UniProtKB:Q62651}.	Matrix	Metabolism > Lipid metabolism	32.5391	32.7203	32.3891
Bifunctional coenzyme A synthase;Phosphopantetheine adenylyltransferase;Dephospho-CoA kinase	COASY	Q13057	80347	Cytoplasm {ECO:0000269|PubMed:24360804}. Mitochondrion matrix {ECO:0000269|PubMed:24360804}. Note=The protein is mainly present in the mitochondrial matrix, probably anchored to the inner mitochondrial membrane, but is also present in cell lysate. {ECO:0000269|PubMed:24360804}.	0	Bifunctional enzyme that catalyzes the fourth and fifth sequential steps of CoA biosynthetic pathway. The fourth reaction is catalyzed by the phosphopantetheine adenylyltransferase, coded by the coaD domain; the fifth reaction is catalyzed by the dephospho-CoA kinase, coded by the coaE domain. May act as a point of CoA biosynthesis regulation. {ECO:0000269|PubMed:11923312, ECO:0000269|PubMed:2436…	Matrix	Metabolism > Metals and cofactors > Coenzyme A metabolism	27.7808	28.228	28.2395
Large ribosomal subunit protein bL28m	MRPL28	Q13084	10573	Mitochondrion {ECO:0000269|PubMed:25278503, ECO:0000269|PubMed:28892042}.	0	0	Matrix	Mitochondrial central dogma > Translation > Mitochondrial ribosome	28.2158	27.7502	28.2952
Dehydrogenase/reductase SDR family member 2, mitochondrial	DHRS2	Q13268	10202	Mitochondrion matrix. Nucleus. Note=A minor fraction of the protein is translocated from the mitochondria to the nucleus, after cleavage of the targeting signal.	0	Displays NADPH-dependent dicarbonyl reductase activity in vitro with 3,4-Hexanedione, 2,3-Heptanedione and 1-Phenyl-1,2-propanedione as substrates. No reductase activity is displayed in vitro with steroids, retinoids and sugars as substrates. Attenuates MDM2-mediated p53/TP53 degradation, leading to p53/TP53 stabilization and increased transcription activity, resulting in the accumulation of MDM2…	Matrix	Metabolism > Detoxification > Xenobiotic metabolism	20.4658		20.3625
Large ribosomal subunit protein mL49	MRPL49	Q13405	740	Mitochondrion {ECO:0000269|PubMed:25278503, ECO:0000269|PubMed:25838379, ECO:0000269|PubMed:28892042}.	0	0	Matrix	Mitochondrial central dogma > Translation > Mitochondrial ribosome	24.2147	24.5991	23.2835
NAD(P) transhydrogenase, mitochondrial	NNT	Q13423	23530	Mitochondrion inner membrane {ECO:0000305}; Multi-pass membrane protein {ECO:0000305}; Matrix side {ECO:0000305}.	475..493; /note="Helical"; /evidence="ECO:0000255"; 501..521; /note="Helical"; /evidence="ECO:0000255"; 527..546; /note="Helical"; /evidence="ECO:0000255"; 558..578; /note="Helical"; /evidence="ECO:0000255"; 596..616; /note="Helical"; /evidence="ECO:0000255"; 622..642; /note="Helical"; /evidence="ECO:0000255"; 646..666; /note="Helical"; /evidence="ECO:0000255"; 672..691; /note="Helical"; /evidenc…	The transhydrogenation between NADH and NADP is coupled to respiration and ATP hydrolysis and functions as a proton pump across the membrane (By similarity). May play a role in reactive oxygen species (ROS) detoxification in the adrenal gland (PubMed:22634753). {ECO:0000250|UniProtKB:P07001, ECO:0000269|PubMed:22634753}.	MIM	Metabolism > Metals and cofactors > NAD biosynthesis and metabolism	29.4385	29.7173	29.5597
Nucleic acid dioxygenase ALKBH1	ALKBH1	Q13686	8846	Nucleus {ECO:0000269|PubMed:22961808}. Mitochondrion {ECO:0000269|PubMed:17979886, ECO:0000269|PubMed:18603530, ECO:0000269|PubMed:27497299}. Note=Mainly localizes in euchromatin, largely excluded from heterochromatin and nucleoli (By similarity). {ECO:0000250|UniProtKB:P0CB42}.	0	Dioxygenase that acts as on nucleic acids, such as DNA and tRNA (PubMed:18603530, PubMed:27745969, PubMed:27497299). Requires molecular oxygen, alpha-ketoglutarate and iron (PubMed:18603530, PubMed:27497299). A number of activities have been described for this dioxygenase, but recent results suggest that it mainly acts as on tRNAs and mediates their demethylation or oxidation depending on the con…	Matrix	Mitochondrial central dogma > mtRNA metabolism > mtRNA granules | Mitochondrial central dogma > mtRNA metabolism > mt-tRNA modifications	21.6653		20.6613
Kelch-like ECH-associated protein 1	KEAP1	Q14145	9817	Cytoplasm {ECO:0000269|PubMed:14585973, ECO:0000269|PubMed:15379550, ECO:0000269|PubMed:15601839, ECO:0000269|PubMed:15657435, ECO:0000269|PubMed:19424503}. Nucleus {ECO:0000269|PubMed:15657435}. Note=Mainly cytoplasmic (PubMed:15601839). In response to selective autophagy, relocalizes to inclusion bodies following interaction with SQSTM1/p62 (PubMed:20452972). {ECO:0000269|PubMed:15601839, ECO:0…	0	Substrate-specific adapter of a BCR (BTB-CUL3-RBX1) E3 ubiquitin ligase complex that regulates the response to oxidative stress by targeting NFE2L2/NRF2 for ubiquitination (PubMed:14585973, PubMed:15379550, PubMed:15572695, PubMed:15983046, PubMed:15601839). KEAP1 acts as a key sensor of oxidative and electrophilic stress: in normal conditions, the BCR(KEAP1) complex mediates ubiquitination and d…	#N/A	#N/A	24.1384	22.7453	23.7173
Unhealthy ribosome biogenesis protein 2 homolog	URB2	Q14146	9816	Nucleus, nucleolus {ECO:0000269|PubMed:15635413}.	0	0	#N/A	#N/A	24.4557		24.0556
Leucine--tRNA ligase, mitochondrial	LARS2	Q15031	23395	Mitochondrion matrix {ECO:0000250}.	0	0	Matrix	Mitochondrial central dogma > Translation > mt-tRNA synthetases	24.7264	24.5851	23.7814
Lysine--tRNA ligase	KARS1	Q15046	3735	[Isoform Cytoplasmic]: Cytoplasm, cytosol {ECO:0000269|PubMed:10952987, ECO:0000269|PubMed:19289464, ECO:0000269|PubMed:23159739, ECO:0000269|PubMed:28887846}. Cytoplasm {ECO:0000269|PubMed:15220430}. Nucleus {ECO:0000269|PubMed:15220430, ECO:0000269|PubMed:23159739}. Cell membrane {ECO:0000269|PubMed:15220430}; Peripheral membrane protein {ECO:0000269|PubMed:15220430}. Secreted {ECO:0000269|PubM…	0	Catalyzes the specific attachment of an amino acid to its cognate tRNA in a 2 step reaction: the amino acid (AA) is first activated by ATP to form AA-AMP and then transferred to the acceptor end of the tRNA (PubMed:9278442, PubMed:18029264, PubMed:18272479). When secreted, acts as a signaling molecule that induces immune response through the activation of monocyte/macrophages (PubMed:15851690). C…	Matrix	Mitochondrial central dogma > Translation > mt-tRNA synthetases	24.66	24.9631	25.0179
Mitochondrial inner membrane protein OXA1L	OXA1L	Q15070	5018	Mitochondrion inner membrane {ECO:0000269|PubMed:17936786}; Multi-pass membrane protein {ECO:0000269|PubMed:17936786}.	114..134; /note="Helical"; /evidence="ECO:0000255"; 140..160; /note="Helical"; /evidence="ECO:0000255"; 213..233; /note="Helical"; /evidence="ECO:0000255"; 261..281; /note="Helical"; /evidence="ECO:0000255"; 300..320; /note="Helical"; /evidence="ECO:0000255"	Required for the insertion of integral membrane proteins into the mitochondrial inner membrane. Essential for the activity and assembly of cytochrome oxidase. Required for the correct biogenesis of ATP synthase and complex I in mitochondria. {ECO:0000269|PubMed:17936786, ECO:0000269|PubMed:7991568}.	MIM	Protein import, sorting and homeostasis > Protein import and sorting > OXA | Mitochondrial central dogma > Translation	27.3758	27.3828	26.808
[Pyruvate dehydrogenase (acetyl-transferring)] kinase isozyme 1, mitochondrial	PDK1	Q15118	5163	Mitochondrion matrix {ECO:0000269|PubMed:22195962}.	0	Kinase that plays a key role in regulation of glucose and fatty acid metabolism and homeostasis via phosphorylation of the pyruvate dehydrogenase subunits PDHA1 and PDHA2. This inhibits pyruvate dehydrogenase activity, and thereby regulates metabolite flux through the tricarboxylic acid cycle, down-regulates aerobic respiration and inhibits the formation of acetyl-coenzyme A from pyruvate. Plays …	Matrix	Metabolism > Carbohydrate metabolism > Pyruvate metabolism	27.0264	27.491	27.5269
[Pyruvate dehydrogenase (acetyl-transferring)] kinase isozyme 2, mitochondrial	PDK2	Q15119	5164	Mitochondrion matrix.	0	Kinase that plays a key role in the regulation of glucose and fatty acid metabolism and homeostasis via phosphorylation of the pyruvate dehydrogenase subunits PDHA1 and PDHA2. This inhibits pyruvate dehydrogenase activity, and thereby regulates metabolite flux through the tricarboxylic acid cycle, down-regulates aerobic respiration and inhibits the formation of acetyl-coenzyme A from pyruvate. In…	Matrix	Metabolism > Carbohydrate metabolism > Pyruvate metabolism	23.8861	23.4395	23.4108
[Pyruvate dehydrogenase (acetyl-transferring)] kinase isozyme 3, mitochondrial	PDK3	Q15120	5165	Mitochondrion matrix.	0	Inhibits pyruvate dehydrogenase activity by phosphorylation of the E1 subunit PDHA1, and thereby regulates glucose metabolism and aerobic respiration. Can also phosphorylate PDHA2. Decreases glucose utilization and increases fat metabolism in response to prolonged fasting, and as adaptation to a high-fat diet. Plays a role in glucose homeostasis and in maintaining normal blood glucose levels in f…	Matrix	Metabolism > Carbohydrate metabolism > Pyruvate metabolism	25.5492	25.4864	25.8086
Large ribosomal subunit protein uL23m	MRPL23	Q16540	6150	Mitochondrion {ECO:0000269|PubMed:25278503, ECO:0000269|PubMed:25838379, ECO:0000269|PubMed:28892042}.	0	0	Matrix	Mitochondrial central dogma > Translation > Mitochondrial ribosome	22.7045	22.9128	22.3646
NADH dehydrogenase [ubiquinone] 1 alpha subcomplex subunit 5	NDUFA5	Q16718	4698	Mitochondrion inner membrane {ECO:0000305|PubMed:12611891}; Peripheral membrane protein {ECO:0000305}; Matrix side {ECO:0000305}.	0	Accessory subunit of the mitochondrial membrane respiratory chain NADH dehydrogenase (Complex I), that is believed not to be involved in catalysis. Complex I functions in the transfer of electrons from NADH to the respiratory chain. The immediate electron acceptor for the enzyme is believed to be ubiquinone. {ECO:0000269|PubMed:27626371}.	MIM	OXPHOS > Complex I > CI subunits | OXPHOS > OXPHOS subunits	25.3528	24.3734	25.3295
ATP-dependent Clp protease proteolytic subunit, mitochondrial	CLPP	Q16740	8192	Mitochondrion matrix {ECO:0000269|PubMed:10525407, ECO:0000269|PubMed:22354088}.	0	Protease component of the Clp complex that cleaves peptides and various proteins in an ATP-dependent process. Has low peptidase activity in the absence of CLPX. The Clp complex can degrade CSN1S1, CSN2 and CSN3, as well as synthetic peptides (in vitro) and may be responsible for a fairly general and central housekeeping function rather than for the degradation of specific substrates (PubMed:11923…	Matrix	Protein import, sorting and homeostasis > Protein homeostasis > Proteases		25.2994
Thiosulfate sulfurtransferase	TST	Q16762	7263	Mitochondrion matrix.	0	Formation of iron-sulfur complexes, cyanide detoxification or modification of sulfur-containing enzymes. Other thiol compounds, besides cyanide, can act as sulfur ion acceptors. Also has weak mercaptopyruvate sulfurtransferase (MST) activity (By similarity). Together with MRPL18, acts as a mitochondrial import factor for the cytosolic 5S rRNA. Only the nascent unfolded cytoplasmic form is able to…	Matrix	Metabolism > Detoxification > Xenobiotic metabolism | Metabolism > Sulfur metabolism	26.6159	26.6063	26.4323
Guanylate kinase	GUK1	Q16774	2987	Photoreceptor inner segment {ECO:0000250|UniProtKB:Q64520}. Cytoplasm, cytosol {ECO:0000250|UniProtKB:Q64520}. Note=Colocalizes with RD3 in photoreceptor inner segments and to a lesser extent in the outer plexiform layer. {ECO:0000250|UniProtKB:Q64520}.	0	Catalyzes the phosphorylation of GMP to GDP. Essential enzyme for recycling GMP and indirectly, cyclic GMP (cGMP) (PubMed:31201273). Involved in the cGMP metabolism in photoreceptors (By similarity). It may also have a role in the survival and growth progression of some tumors (PubMed:31201273). In addition to its physiological role, GUK1 is essential for convert prodrugs used for the treatment o…	Matrix	Metabolism > Nucleotide metabolism > Nucleotide synthesis and processing	25.0599	24.1438	23.881
Hydroxyacylglutathione hydrolase, mitochondrial	HAGH	Q16775	3029	[Isoform 1]: Mitochondrion matrix {ECO:0000269|PubMed:15117945}.; [Isoform 2]: Cytoplasm {ECO:0000269|PubMed:15117945}.	0	Thiolesterase that catalyzes the hydrolysis of S-D-lactoyl-glutathione to form glutathione and D-lactic acid.	Matrix	Metabolism > Detoxification > ROS and glutathione metabolism		21.6331	21.1942
Hydroxyacyl-coenzyme A dehydrogenase, mitochondrial	HADH	Q16836	3033	Mitochondrion matrix {ECO:0000305|PubMed:8687463}.	0	Mitochondrial fatty acid beta-oxidation enzyme that catalyzes the third step of the beta-oxidation cycle for medium and short-chain 3-hydroxy fatty acyl-CoAs (C4 to C10) (PubMed:10231530, PubMed:11489939, PubMed:16725361). Plays a role in the control of insulin secretion by inhibiting the activation of glutamate dehydrogenase 1 (GLUD1), an enzyme that has an important role in regulating amino aci…	Matrix	Metabolism > Lipid metabolism > Fatty acid oxidation | Metabolism > Amino acid metabolism > Lysine metabolism	28.3249	28.4197	28.2559
Lanosterol 14-alpha demethylase	CYP51A1	Q16850	1595	Endoplasmic reticulum membrane {ECO:0000250|UniProtKB:Q64654}; Single-pass membrane protein {ECO:0000255}. Microsome membrane {ECO:0000250|UniProtKB:Q64654}; Single-pass membrane protein {ECO:0000255}.	24..44; /note="Helical"; /evidence="ECO:0000255"	A cytochrome P450 monooxygenase involved in sterol biosynthesis. Catalyzes 14-alpha demethylation of lanosterol and 24,25-dihydrolanosterol likely through sequential oxidative conversion of 14-alpha methyl group to hydroxymethyl, then to carboxylaldehyde, followed by the formation of the delta 14,15 double bond in the sterol core and concomitant release of formic acid (PubMed:20149798, PubMed:861…	#N/A	#N/A	25.692	25.6926	25.7208
Deoxyguanosine kinase, mitochondrial	DGUOK	Q16854	1716	Mitochondrion {ECO:0000250|UniProtKB:Q9QX60}.	0	Phosphorylates deoxyguanosine and deoxyadenosine in the mitochondrial matrix, with the highest efficiency for deoxyguanosine (PubMed:8692979, PubMed:8706825, PubMed:11687801, PubMed:17073823, PubMed:23043144). In non-replicating cells, where cytosolic dNTP synthesis is down-regulated, mtDNA synthesis depends solely on DGUOK and TK2. Phosphorylates certain nucleoside analogs (By similarity). Widel…	Matrix	Metabolism > Nucleotide metabolism > Nucleotide synthesis and processing	24.8064	24.4263	24.751
MICOS complex subunit MIC60	IMMT	Q16891	10989	Mitochondrion inner membrane {ECO:0000269|PubMed:25764979, ECO:0000269|PubMed:25997101}; Single-pass membrane protein {ECO:0000255}. Mitochondrion {ECO:0000269|PubMed:25781180}.	46..64; /note="Helical"; /evidence="ECO:0000255"	Component of the MICOS complex, a large protein complex of the mitochondrial inner membrane that plays crucial roles in the maintenance of crista junctions, inner membrane architecture, and formation of contact sites to the outer membrane. Plays an important role in the maintenance of the MICOS complex stability and the mitochondrial cristae morphology (PubMed:22114354, PubMed:25781180). {ECO:000…	MIM	Mitochondrial dynamics and surveillance > Cristae formation > MICOS complex	29.5497	29.6519	29.8965
NADH dehydrogenase (ubiquinone) complex I, assembly factor 6	NDUFAF6	Q330K2	137682	[Isoform 1]: Mitochondrion inner membrane. Note=Peripherally localized on the matrix face of the mitochondrial inner membrane.; [Isoform 2]: Cytoplasm. Nucleus.	0	Involved in the assembly of mitochondrial NADH:ubiquinone oxidoreductase complex (complex I) at early stages. May play a role in the biogenesis of complex I subunit MT-ND1. {ECO:0000269|PubMed:18614015, ECO:0000269|PubMed:22019594}.	MIM	OXPHOS > Complex I > CI assembly factors | OXPHOS > OXPHOS assembly factors			20.6906
Putative uncharacterized protein encoded by LINC00303	LINC00303	Q3SY05	0	0	0	0	#N/A	#N/A	22.7598		22.6118
Mitochondrial import inner membrane translocase subunit TIM50	TIMM50	Q3ZCQ8	92609	Mitochondrion inner membrane {ECO:0000269|PubMed:15044455}; Single-pass membrane protein {ECO:0000269|PubMed:15044455}.; [Isoform 2]: Nucleus speckle {ECO:0000269|PubMed:16008839}. Note=Nuclear and enriched in speckles with snRNPs. {ECO:0000269|PubMed:16008839}.	66..86; /note="Helical"; /evidence="ECO:0000255"	Essential component of the TIM23 complex, a complex that mediates the translocation of transit peptide-containing proteins across the mitochondrial inner membrane. Has some phosphatase activity in vitro; however such activity may not be relevant in vivo. {ECO:0000269|PubMed:15044455}.; [Isoform 2]: May participate in the release of snRNPs and SMN from the Cajal body. {ECO:0000269|PubMed:16008839}.	MIM	Protein import, sorting and homeostasis > Protein import and sorting > TIM23 presequence pathway	26.0928	25.4191	25.2019
NAD kinase 2, mitochondrial	NADK2	Q4G0N4	133686	Mitochondrion {ECO:0000269|PubMed:23212377}.	0	Mitochondrial NAD(+) kinase that phosphorylates NAD(+) to yield NADP(+). Can use both ATP or inorganic polyphosphate as the phosphoryl donor. Also has weak NADH kinase activity in vitro; however NADH kinase activity is much weaker than the NAD(+) kinase activity and may not be relevant in vivo. {ECO:0000269|PubMed:23212377}.	Matrix	Metabolism > Metals and cofactors > NAD biosynthesis and metabolism	26.9985	27.0254	27.2504
Malonate--CoA ligase ACSF3, mitochondrial	ACSF3	Q4G176	197322	Mitochondrion {ECO:0000269|PubMed:21841779, ECO:0000269|PubMed:21846720}.	0	Catalyzes the initial reaction in intramitochondrial fatty acid synthesis, by activating malonate and methylmalonate, but not acetate, into their respective CoA thioester (PubMed:21846720, PubMed:21841779). May have some preference toward very-long-chain substrates (PubMed:17762044). {ECO:0000269|PubMed:17762044, ECO:0000269|PubMed:21841779, ECO:0000269|PubMed:21846720}.	Matrix	Metabolism > Lipid metabolism > Type II fatty acid synthesis	25.5052	25.534	25.5551
Prolyl endopeptidase-like	PREPL	Q4J6C6	9581	Cytoplasm, cytosol {ECO:0000269|PubMed:16385448, ECO:0000269|PubMed:23485813}. Golgi apparatus, trans-Golgi network {ECO:0000250|UniProtKB:Q8C167}. Cytoplasm, cytoskeleton {ECO:0000250|UniProtKB:Q8C167}. Golgi apparatus {ECO:0000250|UniProtKB:Q8C167}. Nucleus {ECO:0000269|PubMed:23485813}. Note=Co-localizes with AP-1 in the trans-Golgi network (By similarity). Co-localizes with MAP2 and ACTB on t…	0	Serine peptidase whose precise substrate specificity remains unclear (PubMed:16143824, PubMed:16385448, PubMed:28726805). Does not cleave peptides after a arginine or lysine residue (PubMed:16143824). Regulates trans-Golgi network morphology and sorting by regulating the membrane binding of the AP-1 complex (PubMed:23321636). May play a role in the regulation of synaptic vesicle exocytosis (PubMe…	Matrix	0	24.2621	24.6717	24.611
GRIP1-associated protein 1;GRASP-1 C-terminal chain	GRIPAP1	Q4V328	56850	Early endosome membrane {ECO:0000269|PubMed:15897011}; Peripheral membrane protein {ECO:0000305}. Recycling endosome membrane {ECO:0000250|UniProtKB:Q9JHZ4}; Peripheral membrane protein {ECO:0000250|UniProtKB:Q9JHZ4}. Cell projection, axon {ECO:0000250|UniProtKB:Q9JHZ4}. Cell projection, dendrite {ECO:0000250|UniProtKB:Q9JHZ4}. Cell junction, synapse {ECO:0000250|UniProtKB:Q9JHZ4}. Note=Localizes…	0	Regulates the endosomal recycling back to the neuronal plasma membrane, possibly by connecting early and late recycling endosomal domains and promoting segregation of recycling endosomes from early endosomal membranes. Involved in the localization of recycling endosomes to dendritic spines, thereby playing a role in the maintenance of dendritic spine morphology. Required for the activity-induced …	#N/A	#N/A	24.6164		24.1861
2-methoxy-6-polyprenyl-1,4-benzoquinol methylase, mitochondrial	COQ5	Q5HYK3	84274	Mitochondrion inner membrane {ECO:0000255|HAMAP-Rule:MF_03191, ECO:0000269|PubMed:25152161}; Peripheral membrane protein {ECO:0000255|HAMAP-Rule:MF_03191, ECO:0000269|PubMed:25152161}; Matrix side {ECO:0000255|HAMAP-Rule:MF_03191, ECO:0000269|PubMed:25152161}.	0	Methyltransferase required for the conversion of 2-polyprenyl-6-methoxy-1,4-benzoquinol (DDMQH2) to 2-polyprenyl-3-methyl-6-methoxy-1,4-benzoquinol (DMQH2). {ECO:0000255|HAMAP-Rule:MF_03191}.	MIM	Metabolism > Metals and cofactors > Coenzyme Q metabolism	27.5392	27.4196	27.0499
Nondiscriminating glutamyl-tRNA synthetase EARS2, mitochondrial	EARS2	Q5JPH6	124454	Mitochondrion matrix {ECO:0000250}.	0	Catalyzes the attachment of glutamate to tRNA(Glu) in a two-step reaction: glutamate is first activated by ATP to form Glu-AMP and then transferred to the acceptor end of tRNA(Glu). {ECO:0000250}.	Matrix	Mitochondrial central dogma > Translation > mt-tRNA synthetases	27.0273	26.7488	26.7517
Presequence protease, mitochondrial	PITRM1	Q5JRX3	10531	Mitochondrion matrix {ECO:0000269|PubMed:16849325, ECO:0000269|PubMed:19196155}.	0	Metalloendopeptidase of the mitochondrial matrix that functions in peptide cleavage and degradation rather than in protein processing (PubMed:10360838, PubMed:16849325, PubMed:19196155, PubMed:24931469). Has an ATP-independent activity (PubMed:16849325). Specifically cleaves peptides in the range of 5 to 65 residues (PubMed:19196155). Shows a preference for cleavage after small polar residues and…	Matrix	Protein import, sorting and homeostasis > Protein homeostasis > Proteases	28.4529	28.5741	28.6051
Alanine--tRNA ligase, mitochondrial	AARS2	Q5JTZ9	57505	Mitochondrion {ECO:0000255|HAMAP-Rule:MF_03133, ECO:0000269|PubMed:21549344}.	0	Catalyzes the attachment of alanine to tRNA(Ala) in a two-step reaction: alanine is first activated by ATP to form Ala-AMP and then transferred to the acceptor end of tRNA(Ala). Also edits incorrectly charged tRNA(Ala) via its editing domain. {ECO:0000255|HAMAP-Rule:MF_03133}.	Matrix	Mitochondrial central dogma > Translation > mt-tRNA synthetases	25.8418	26.3323	26.4411
Valine--tRNA ligase, mitochondrial	VARS2	Q5ST30	57176	Mitochondrion {ECO:0000305}.	0	0	Matrix	Mitochondrial central dogma > Translation > mt-tRNA synthetases	26.8539	27.4149	26.8271
Probable arginine--tRNA ligase, mitochondrial	RARS2	Q5T160	57038	Mitochondrion matrix {ECO:0000250}.	0	0	Matrix	Mitochondrial central dogma > Translation > mt-tRNA synthetases	21.9131	23.1448
Large ribosomal subunit protein uL2m	MRPL2	Q5T653	51069	Mitochondrion {ECO:0000269|PubMed:25278503, ECO:0000269|PubMed:25838379, ECO:0000269|PubMed:28892042}.	0	0	Matrix	Mitochondrial central dogma > Translation > Mitochondrial ribosome	24.9886	24.8333	24.8172
ATP synthase mitochondrial F1 complex assembly factor 1	ATPAF1	Q5TC12	64756	Mitochondrion {ECO:0000250}.	0	May play an essential role for the assembly of the mitochondrial F1-F0 complex. {ECO:0000250}.	Matrix	OXPHOS > Complex V > CV assembly factors | OXPHOS > OXPHOS assembly factors	28.198	28.4524	28.3638
Arginine-hydroxylase NDUFAF5, mitochondrial	NDUFAF5	Q5TEU4	79133	Mitochondrion inner membrane {ECO:0000269|PubMed:18940309, ECO:0000269|PubMed:27226634}. Note=Peripherally localized on the matrix face of the mitochondrial inner membrane. {ECO:0000269|PubMed:18940309}.	0	Arginine hydroxylase involved in the assembly of mitochondrial NADH:ubiquinone oxidoreductase complex (complex I, MT-ND1) at early stages (PubMed:18940309, PubMed:27226634). Acts by mediating hydroxylation of 'Arg-111' of NDUFS7 (PubMed:27226634). May also have methyltransferase activity (Probable). {ECO:0000269|PubMed:18940309, ECO:0000269|PubMed:27226634, ECO:0000305}.	MIM	OXPHOS > Complex I > CI assembly factors | OXPHOS > OXPHOS assembly factors	24.6336	25.2685	24.8465
Complex III assembly factor LYRM7	LYRM7	Q5U5X0	90624	Mitochondrion matrix {ECO:0000269|PubMed:23168492}.	0	Assembly factor required for Rieske Fe-S protein UQCRFS1 incorporation into the cytochrome b-c1 (CIII) complex. Functions as a chaperone, binding to this subunit within the mitochondrial matrix and stabilizing it prior to its translocation and insertion into the late CIII dimeric intermediate within the mitochondrial inner membrane. {ECO:0000269|PubMed:23168492}.	Matrix	OXPHOS > Complex III > CIII assembly factors | OXPHOS > OXPHOS assembly factors	27.9629	28.2968	28.2793
Putative elongation factor 1-alpha-like 3;Elongation factor 1-alpha 1;Elongation factor 1-alpha 2	EEF1A1P5	Q5VTE0	0	Cytoplasm {ECO:0000250}.	0	This protein promotes the GTP-dependent binding of aminoacyl-tRNA to the A-site of ribosomes during protein biosynthesis. {ECO:0000250}.	#N/A	#N/A	23.1605	26.2491	24.3516
Protein angel homolog 2	ANGEL2	Q5VTE6	90806	0	0	0	Matrix	Mitochondrial central dogma > mtRNA metabolism > mt-mRNA modifications			22.4573
ATP synthase subunit epsilon-like protein, mitochondrial;ATP synthase subunit epsilon, mitochondrial	ATP5F1EP2	Q5VTU8	0	Mitochondrion inner membrane {ECO:0000250|UniProtKB:P56381}.	0	Mitochondrial membrane ATP synthase (F(1)F(0) ATP synthase or Complex V) produces ATP from ADP in the presence of a proton gradient across the membrane which is generated by electron transport complexes of the respiratory chain. F-type ATPases consist of two structural domains, F(1) - containing the extramembraneous catalytic core, and F(0) - containing the membrane proton channel, linked togethe…	#N/A	#N/A	26.1658	25.8323	25.2585
Protein fantom	RPGRIP1L	Q68CZ1	23322	Cytoplasm. Cytoplasm, cytoskeleton, cilium basal body {ECO:0000250|UniProtKB:Q8CG73, ECO:0000269|PubMed:21685204}. Cytoplasm, cytoskeleton, cilium axoneme. Cytoplasm, cytoskeleton, microtubule organizing center, centrosome {ECO:0000250|UniProtKB:Q8CG73}. Cell junction, tight junction {ECO:0000250|UniProtKB:Q8CG73}. Note=In cultured renal cells, it localizes diffusely in the cytoplasm but, as cell…	0	Negatively regulates signaling through the G-protein coupled thromboxane A2 receptor (TBXA2R) (PubMed:19464661). May be involved in mechanisms like programmed cell death, craniofacial development, patterning of the limbs, and formation of the left-right axis (By similarity). Involved in the organization of apical junctions; the function is proposed to implicate a NPHP1-4-8 module. Does not seem t…	#N/A	#N/A		24.4301
Electron transfer flavoprotein regulatory factor 1	ETFRF1	Q6IPR1	144363	Mitochondrion {ECO:0000269|PubMed:27499296}.	0	Acts as a regulator of the electron transfer flavoprotein by promoting the removal of flavin from the ETF holoenzyme (composed of ETFA and ETFB). {ECO:0000269|PubMed:27499296}.	Matrix	Metabolism > Electron carriers > Q-linked reactions, other	23.5029		24.3137
Acyl-CoA dehydrogenase family member 10	ACAD10	Q6JQN1	80724	0	0	Acyl-CoA dehydrogenase only active with R- and S-2-methyl-C15-CoA. {ECO:0000269|PubMed:21237683}.	Matrix	Metabolism > Lipid metabolism > Fatty acid oxidation	23.8944	24.6682	24.4706
2',5'-phosphodiesterase 12	PDE12	Q6L8Q7	201626	Mitochondrion matrix {ECO:0000269|PubMed:21245038, ECO:0000269|PubMed:21666256, ECO:0000269|PubMed:22285541}.	0	Enzyme that cleaves 2',5'-phosphodiester bond linking adenosines of the 5'-triphosphorylated oligoadenylates, triphosphorylated oligoadenylates referred as 2-5A modulates the 2-5A system. Degrades triphosphorylated 2-5A to produce AMP and ATP (PubMed:26055709). Also cleaves 3',5'-phosphodiester bond of oligoadenylates (PubMed:21666256, PubMed:30389976, PubMed:26055709). Plays a role as a negative…	Matrix	Mitochondrial central dogma > mtRNA metabolism > mt-mRNA modifications | Mitochondrial central dogma > mtRNA metabolism > mtRNA stability and decay	21.7317	21.506	22.4129
Mitochondrial adenyl nucleotide antiporter SLC25A24	SLC25A24	Q6NUK1	29957	Mitochondrion inner membrane {ECO:0000269|PubMed:15054102, ECO:0000269|PubMed:15123600, ECO:0000269|PubMed:22015608}; Multi-pass membrane protein {ECO:0000269|PubMed:15054102, ECO:0000269|PubMed:15123600, ECO:0000269|PubMed:22015608}.	198..215; /note="Helical; Name=1"; /evidence="ECO:0000255"; 253..272; /note="Helical; Name=2"; /evidence="ECO:0000255"; 296..309; /note="Helical; Name=3"; /evidence="ECO:0000255"; 346..365; /note="Helical; Name=4"; /evidence="ECO:0000255"; 389..406; /note="Helical; Name=5"; /evidence="ECO:0000255"; 446..465; /note="Helical; Name=6"; /evidence="ECO:0000255"	Calcium-dependent mitochondrial solute carrier. Mediates the reversible, electroneutral exchange of Mg-ATP or Mg-ADP against phosphate ions, catalyzing the net uptake or efflux of adenine nucleotides across the mitochondrial inner membrane. Nucleotide transport is inactive when cytosolic calcium levels are low, and is activated by an increase in cytosolic calcium levels. May play a role in protec…	MIM	Metabolism > Nucleotide metabolism > Nucleotide import | Signaling > Calcium homeostasis > EF hand proteins | Small molecule transport > SLC25A family	25.6356	25.9339	26.124
Mitochondrial mRNA pseudouridine synthase RPUSD3	RPUSD3	Q6P087	285367	Mitochondrion matrix {ECO:0000269|PubMed:27974379}. Note=Localizes to mitochondrial RNA granules, platforms for post-transcriptional RNA modification and ribosome assembly. {ECO:0000269|PubMed:27974379, ECO:0000269|PubMed:28082677}.	0	Catalyzes uridine to pseudouridine isomerization (pseudouridylation) of specific mitochondrial mRNAs (mt-mRNAs), a post-transcriptional modification necessary for their translation. Acts at position 390 in COXI mt-mRNA and at position 697-699 in mitochondrial COXIII mt-mRNA (PubMed:27974379). As a component of a functional protein-RNA module, consisting of RCC1L, NGRN, RPUSD3, RPUSD4, TRUB2, FAST…	Matrix	Mitochondrial central dogma > mtRNA metabolism > mtRNA granules | Mitochondrial central dogma > mtRNA metabolism > mt-rRNA modifications		20.9858
Large ribosomal subunit protein mL54	MRPL54	Q6P161	116541	Mitochondrion {ECO:0000269|PubMed:25838379, ECO:0000269|PubMed:28892042}.	0	0	Matrix	Mitochondrial central dogma > Translation > Mitochondrial ribosome	25.1015	25.1857	26.0533
Large ribosomal subunit protein uL14m	MRPL14	Q6P1L8	64928	Mitochondrion {ECO:0000269|PubMed:11543634, ECO:0000269|PubMed:22829778, ECO:0000269|PubMed:25278503, ECO:0000269|PubMed:25838379, ECO:0000269|PubMed:28892042}.	0	Forms part of 2 intersubunit bridges in the assembled ribosome. Upon binding to MALSU1 intersubunit bridge formation is blocked, preventing ribosome formation and repressing translation (Probable). {ECO:0000305|PubMed:22829778}.	Matrix	Mitochondrial central dogma > Translation > Mitochondrial ribosome	23.5995	24.5747	23.7976
UPF0598 protein C8orf82	C8orf82	Q6P1X6	414919	0	0	0	Matrix	0			21.9819
Ferredoxin-2, mitochondrial	FDX2	Q6P4F2	112812	Mitochondrion {ECO:0000269|PubMed:20547883, ECO:0000269|PubMed:24281368}. Mitochondrion matrix {ECO:0000250}.	0	Essential for heme A and Fe/S protein biosynthesis. {ECO:0000269|PubMed:20547883}.	Matrix	Metabolism > Metals and cofactors > Heme synthesis and processing | Metabolism > Metals and cofactors > Fe-S cluster biosynthesis | Metabolism > Metals and cofactors > Fe-S-containing proteins	26.1555	26.2634	25.6278
Acylpyruvase FAHD1, mitochondrial	FAHD1	Q6P587	81889	Mitochondrion {ECO:0000269|PubMed:21878618}. Cytoplasm, cytosol {ECO:0000269|PubMed:21878618}.	0	Probable mitochondrial acylpyruvase which is able to hydrolyze acetylpyruvate and fumarylpyruvate in vitro (PubMed:15551868, PubMed:21878618). Also has oxaloacetate decarboxylase activity (PubMed:25575590). {ECO:0000269|PubMed:15551868, ECO:0000269|PubMed:21878618, ECO:0000269|PubMed:25575590}.	Matrix	Metabolism > Carbohydrate metabolism > TCA-associated		22.5555	21.4834
Aspartate--tRNA ligase, mitochondrial	DARS2	Q6PI48	55157	Mitochondrion matrix {ECO:0000269|PubMed:15779907}.	0	0	Matrix	Mitochondrial central dogma > Translation > mt-tRNA synthetases	28.8362	29.0126	28.8619
Transmembrane protein 65	TMEM65	Q6PI78	157378	Cell membrane {ECO:0000269|PubMed:26403541}; Multi-pass membrane protein {ECO:0000255}. Mitochondrion inner membrane {ECO:0000269|PubMed:24765583, ECO:0000269|PubMed:28295037}; Multi-pass membrane protein {ECO:0000255}. Note=Localizes at the intercalated disk in the ventricular tissue (PubMed:26403541). {ECO:0000269|PubMed:26403541}.	111..131; /note="Helical"; /evidence="ECO:0000255"; 143..165; /note="Helical"; /evidence="ECO:0000255"; 210..230; /note="Helical"; /evidence="ECO:0000255"	May play an important role in cardiac development and function. May regulate cardiac conduction and the function of the gap junction protein GJA1. May contribute to the stability and proper localization of GJA1 to cardiac intercalated disk thereby regulating gap junction communication (By similarity). May also play a role in the regulation of mitochondrial respiration and mitochondrial DNA copy n…	MIM	0	25.7868	26.1781	25.9618
Proton-coupled zinc antiporter SLC30A9, mitochondrial	SLC30A9	Q6PML9	10463	Membrane {ECO:0000305}; Multi-pass membrane protein {ECO:0000305}. Nucleus {ECO:0000269|PubMed:10409434}. Cytoplasm {ECO:0000269|PubMed:10409434}. Cytoplasmic vesicle {ECO:0000269|PubMed:28334855}. Endoplasmic reticulum {ECO:0000269|PubMed:28334855}. Note=Mainly in the cytoplasm (PubMed:10409434). Partial co-localization with endoplasmic reticulum (PubMed:28334855). {ECO:0000269|PubMed:10409434, …	239..259; /note="Helical"; /evidence="ECO:0000255"; 314..334; /note="Helical"; /evidence="ECO:0000255"; 342..362; /note="Helical"; /evidence="ECO:0000255"; 392..412; /note="Helical"; /evidence="ECO:0000255"; 424..444; /note="Helical"; /evidence="ECO:0000255"	Acts as a zinc transporter involved in intracellular zinc homeostasis (PubMed:28334855). Functions as a secondary coactivator for nuclear receptors by cooperating with p160 coactivators subtypes. Plays a role in transcriptional activation of Wnt-responsive genes (By similarity). {ECO:0000250|UniProtKB:Q5IRJ6, ECO:0000269|PubMed:28334855}.	MIM	Small molecule transport	22.2274	22.2391
Monofunctional C1-tetrahydrofolate synthase, mitochondrial	MTHFD1L	Q6UB35	25902	Mitochondrion {ECO:0000269|PubMed:12937168}.	0	May provide the missing metabolic reaction required to link the mitochondria and the cytoplasm in the mammalian model of one-carbon folate metabolism in embryonic an transformed cells complementing thus the enzymatic activities of MTHFD2. {ECO:0000250, ECO:0000269|PubMed:16171773}.	Matrix	Metabolism > Vitamin metabolism > Folate and 1-C metabolism	24.6513	24.8182	24.5289
Hydroxysteroid dehydrogenase-like protein 2	HSDL2	Q6YN16	84263	Peroxisome {ECO:0000269|PubMed:19703561}.	0	Has apparently no steroid dehydrogenase activity. {ECO:0000269|PubMed:19703561}.	Matrix	0	24.4764	24.6071	24.7185
Lysophospholipid acyltransferase 1	MBOAT1	Q6ZNC8	154141	Membrane {ECO:0000305}; Multi-pass membrane protein {ECO:0000305}.	34..54; /note="Helical"; /evidence="ECO:0000255"; 70..90; /note="Helical"; /evidence="ECO:0000255"; 126..146; /note="Helical"; /evidence="ECO:0000255"; 180..200; /note="Helical"; /evidence="ECO:0000255"; 238..258; /note="Helical"; /evidence="ECO:0000255"; 297..317; /note="Helical"; /evidence="ECO:0000255"; 371..391; /note="Helical"; /evidence="ECO:0000255"; 426..446; /note="Helical"; /evidence="E…	Acyltransferase which catalyzes the transfert of an acyl group from an acyl-CoA towards a lysophospholipid producing a phospholipid and participates in the reacylation step of the phospholipid remodeling pathway also known as the Lands cycle (PubMed:18772128). Acts on lysophosphatidylserine (1-acyl-2-hydroxy-sn-glycero-3-phospho-L-serine or LPS) and lysophosphatidylethanolamine (1-acyl-sn-glycero…	#N/A	#N/A			22.236
tRNA methyltransferase 10 homolog C	TRMT10C	Q7L0Y3	54931	Mitochondrion matrix, mitochondrion nucleoid {ECO:0000269|PubMed:18984158, ECO:0000269|PubMed:23473034, ECO:0000269|PubMed:24703694}.	0	Mitochondrial tRNA N(1)-methyltransferase involved in mitochondrial tRNA maturation (PubMed:18984158, PubMed:21593607, PubMed:23042678, PubMed:27132592). Component of mitochondrial ribonuclease P, a complex composed of TRMT10C/MRPP1, HSD17B10/MRPP2 and PRORP/MRPP3, which cleaves tRNA molecules in their 5'-ends (PubMed:18984158). Together with HSD17B10/MRPP2, forms a subcomplex of the mitochondria…	Matrix	Mitochondrial central dogma > mtRNA metabolism > mtRNA granules | Mitochondrial central dogma > mtRNA metabolism > Polycistronic mtRNA processing | Mitochondrial central dogma > mtRNA metabolism > mt-tRNA modifications	29.4578	29.7668	29.6345
ATP-dependent RNA helicase DHX30	DHX30	Q7L2E3	22907	Cytoplasm {ECO:0000269|PubMed:29100085}. Mitochondrion {ECO:0000269|PubMed:16825194, ECO:0000269|PubMed:29100085}. Mitochondrion matrix, mitochondrion nucleoid {ECO:0000269|PubMed:16825194, ECO:0000269|PubMed:18063578, ECO:0000269|PubMed:25683715}. Note=Localizes to mitochondrial RNA granules found in close proximity to the mitochondrial nucleoids (PubMed:16825194, PubMed:25683715). Relocalizes t…	0	RNA-dependent helicase (PubMed:29100085). Plays an important role in the assembly of the mitochondrial large ribosomal subunit (PubMed:25683715, PubMed:29100085). Required for optimal function of the zinc-finger antiviral protein ZC3HAV1 (By similarity). Associates with mitochondrial DNA (PubMed:18063578). Involved in nervous system development and differentiation through its involvement in the u…	Matrix	Mitochondrial central dogma > mtRNA metabolism > mtRNA granules | Mitochondrial central dogma > Translation > Mitochondrial ribosome assembly	27.9499	28.0759	27.8508
Probable proline--tRNA ligase, mitochondrial	PARS2	Q7L3T8	25973	Mitochondrion matrix {ECO:0000305}.	0	0	Matrix	Mitochondrial central dogma > Translation > mt-tRNA synthetases	21.0678	20.6191	20.6561
FAST kinase domain-containing protein 5, mitochondrial	FASTKD5	Q7L8L6	60493	Mitochondrion matrix, mitochondrion nucleoid {ECO:0000269|PubMed:20869947, ECO:0000269|PubMed:25683715}. Note=Localizes to mitochondrial RNA granules found in close proximity to the mitochondrial nucleoids. {ECO:0000269|PubMed:25683715}.	0	Plays an important role in the processing of non-canonical mitochondrial mRNA precursors (PubMed:25683715). {ECO:0000269|PubMed:25683715}.	Matrix	Mitochondrial central dogma > mtRNA metabolism > mtRNA granules | Mitochondrial central dogma > mtRNA metabolism > Polycistronic mtRNA processing | Mitochondrial central dogma > mtRNA metabolism > mtRNA stability and decay	25.1896	25.3302	25.3461
Large ribosomal subunit protein bL21m	MRPL21	Q7Z2W9	219927	Mitochondrion {ECO:0000269|PubMed:25278503, ECO:0000269|PubMed:25838379, ECO:0000269|PubMed:28892042}.	0	0	Matrix	Mitochondrial central dogma > Translation > Mitochondrial ribosome	22.7643	22.3803	22.6226
Probable helicase senataxin	SETX	Q7Z333	23064	Nucleus {ECO:0000269|PubMed:17562789, ECO:0000269|PubMed:21576111, ECO:0000269|PubMed:24105744}. Nucleus, nucleoplasm {ECO:0000269|PubMed:17562789}. Nucleus, nucleolus {ECO:0000269|PubMed:17562789}. Cytoplasm {ECO:0000269|PubMed:17562789, ECO:0000269|PubMed:21576111}. Chromosome {ECO:0000269|PubMed:23149945}. Chromosome, telomere {ECO:0000269|PubMed:21112256}. Cell projection, axon {ECO:0000269|P…	0	Probable RNA/DNA helicase involved in diverse aspects of RNA metabolism and genomic integrity. Plays a role in transcription regulation by its ability to modulate RNA Polymerase II (Pol II) binding to chromatin and through its interaction with proteins involved in transcription (PubMed:19515850, PubMed:21700224). Contributes to the mRNA splicing efficiency and splice site selection (PubMed:195158…	#N/A	#N/A	23.5739	23.7717	23.7455
tRNA (guanine(10)-N2)-methyltransferase homolog	TRMT11	Q7Z4G4	60487	0	0	Catalytic subunit of an S-adenosyl-L-methionine-dependent tRNA methyltransferase complex that mediates the methylation of the guanosine nucleotide at position 10 (m2G10) in tRNAs. {ECO:0000250}.	#N/A	#N/A		22.5071	23.7013
Mucin-19	MUC19	Q7Z5P9	283463	Secreted {ECO:0000305}.	0	May function in ocular mucus homeostasis. {ECO:0000269|PubMed:18184611}.	#N/A	#N/A	23.9996		23.9791
Transcription termination factor 4, mitochondrial;mTERF domain-containing protein 2 processed	MTERF4	Q7Z6M4	130916	Mitochondrion {ECO:0000269|PubMed:21531335, ECO:0000269|PubMed:22949673, ECO:0000269|PubMed:23022348}.	0	Regulator of mitochondrial ribosome biogenesis and translation. Binds to mitochondrial ribosomal RNAs 16S, 12S and 7S and targets NSUN4 RNA methyltransferase to the mitochondrial large ribosomal subunit (39S). {ECO:0000269|PubMed:21531335}.	Matrix	Mitochondrial central dogma > Translation > Mitochondrial ribosome assembly	23.5327	23.2992	22.1689
Large ribosomal subunit protein mL55	MRPL55	Q7Z7F7	128308	Mitochondrion {ECO:0000269|PubMed:25838379, ECO:0000269|PubMed:28892042}.	0	0	Matrix	Mitochondrial central dogma > Translation > Mitochondrial ribosome	25.3652	25.8962	25.9705
Large ribosomal subunit protein uL10m	MRPL10	Q7Z7H8	124995	Mitochondrion {ECO:0000269|PubMed:25278503, ECO:0000269|PubMed:25838379, ECO:0000269|PubMed:28892042}.	0	0	Matrix	Mitochondrial central dogma > Translation > Mitochondrial ribosome	23.4344	23.4822	23.4325
Glutaredoxin-related protein 5, mitochondrial	GLRX5	Q86SX6	51218	Mitochondrion matrix {ECO:0000269|PubMed:20364084}.	0	Monothiol glutaredoxin involved in mitochondrial iron-sulfur (Fe/S) cluster transfer (PubMed:20364084, PubMed:23615440). Receives 2Fe/2S clusters from scaffold protein ISCU and mediates their transfer to apoproteins, to the 4Fe/FS cluster biosynthesis machinery, or export from mitochondrion (PubMed:20364084, PubMed:23615440, PubMed:24334290). Required for normal regulation of hemoglobin synthesis…	Matrix	Metabolism > Metals and cofactors > Fe-S cluster biosynthesis | Metabolism > Metals and cofactors > Fe-S-containing proteins	26.3647	26.4163	26.1489
Large ribosomal subunit protein mL52	MRPL52	Q86TS9	122704	Mitochondrion {ECO:0000269|PubMed:25278503, ECO:0000269|PubMed:28892042}.	0	0	Matrix	Mitochondrial central dogma > Translation > Mitochondrial ribosome	21.4821	23.9399	24.032
Acyl-coenzyme A thioesterase 1	ACOT1	Q86TX2	641371	Cytoplasm, cytosol {ECO:0000269|PubMed:16940157}.	0	Acyl-CoA thioesterases are a group of enzymes that catalyze the hydrolysis of acyl-CoAs into free fatty acids and coenzyme A (CoASH), regulating intracellular levels of acyl-CoAs, free fatty acids and CoASH. More active towards saturated and unsaturated long chain fatty acyl-CoAs (C12-C20). {ECO:0000269|PubMed:16940157}.	#N/A	#N/A	27.7343	27.7715	28.2956
5'-nucleotidase domain-containing protein 3	NT5DC3	Q86UY8	51559	0	0	0	Matrix	0	22.9418	24.304	23.6817
Valacyclovir hydrolase	BPHL	Q86WA6	670	0	0	Serine hydrolase that catalyzes the hydrolytic activation of amino acid ester prodrugs of nucleoside analogs such as valacyclovir and valganciclovir. Activates valacyclovir to acyclovir. May play a role in detoxification processes. It is a specific alpha-amino acid ester hydrolase that prefers small, hydrophobic, and aromatic side chains and does not have a stringent requirement for the leaving g…	Matrix	Metabolism > Detoxification > Xenobiotic metabolism	25.7476	25.159	26.1822
Malonyl-CoA-acyl carrier protein transacylase, mitochondrial	MCAT	Q8IVS2	27349	Mitochondrion {ECO:0000269|PubMed:12882974}.	0	Catalyzes the transfer of a malonyl moiety from malonyl-CoA to the free thiol group of the phosphopantetheine arm of the mitochondrial ACP protein (NDUFAB1). This suggests the existence of the biosynthesis of fatty acids in mitochondria. {ECO:0000269|PubMed:12882974}.	Matrix	Metabolism > Lipid metabolism > Type II fatty acid synthesis	21.4584	21.0013
Large ribosomal subunit protein mL41	MRPL41	Q8IXM3	64975	Mitochondrion {ECO:0000269|PubMed:16024796, ECO:0000269|PubMed:25278503, ECO:0000269|PubMed:25838379, ECO:0000269|PubMed:28892042}.	0	Component of the mitochondrial ribosome large subunit (PubMed:28892042, PubMed:25838379, PubMed:25278503). Also involved in apoptosis and cell cycle (PubMed:16024796, PubMed:16256947). Enhances p53/TP53 stability, thereby contributing to p53/TP53-induced apoptosis in response to growth-inhibitory condition. Enhances p53/TP53 translocation to the mitochondria. Has the ability to arrest the cell cy…	Matrix	Mitochondrial central dogma > Translation > Mitochondrial ribosome	25.8455	24.8256	25.86
Dynein regulatory complex subunit 7	DRC7	Q8IY82	84229	Cell projection, cilium, flagellum {ECO:0000250|UniProtKB:A8JAM0}. Cytoplasm, cytoskeleton, cilium axoneme {ECO:0000250|UniProtKB:A8JAM0}. Cytoplasm, cytoskeleton, flagellum axoneme {ECO:0000250|UniProtKB:A8JAM0}. Note=Associated with the outer doublet microtubules (OD). {ECO:0000250|UniProtKB:A8JAM0}.	0	Component of the nexin-dynein regulatory complex (N-DRC) a key regulator of ciliary/flagellar motility which maintains the alignment and integrity of the distal axoneme and regulates microtubule sliding in motile axonemes. Involved in the regulation of flagellar motility. {ECO:0000250|UniProtKB:A8JAM0}.	#N/A	#N/A		24.3937
ATP-dependent RNA helicase SUPV3L1, mitochondrial	SUPV3L1	Q8IYB8	6832	Nucleus {ECO:0000269|PubMed:17352692}. Mitochondrion matrix {ECO:0000269|PubMed:12466530, ECO:0000269|PubMed:17352692, ECO:0000269|PubMed:19864255}. Mitochondrion matrix, mitochondrion nucleoid {ECO:0000269|PubMed:18063578}.	0	Major helicase player in mitochondrial RNA metabolism. Component of the mitochondrial degradosome (mtEXO) complex, that degrades 3' overhang double-stranded RNA with a 3'-to-5' directionality in an ATP-dependent manner. Involved in the degradation of non-coding mitochondrial transcripts (MT-ncRNA) and tRNA-like molecules (PubMed:29967381). ATPase and ATP-dependent multisubstrate helicase, able to…	Matrix	Mitochondrial central dogma > mtRNA metabolism > mtRNA granules | Mitochondrial central dogma > mtRNA metabolism > mtRNA stability and decay	26.7737	26.7528	26.3213
Threonine synthase-like 1	THNSL1	Q8IYQ7	79896	0	0	0	Matrix	0	21.0723	20.8784	22.1709
Putative ribosome-binding factor A, mitochondrial	RBFA	Q8N0V3	79863	Mitochondrion {ECO:0000305}.	0	0	Matrix	Mitochondrial central dogma > Translation > Mitochondrial ribosome assembly	21.2137
NADH dehydrogenase [ubiquinone] 1 alpha subcomplex assembly factor 2	NDUFAF2	Q8N183	91942	Mitochondrion {ECO:0000269|PubMed:15774466}.	0	Acts as a molecular chaperone for mitochondrial complex I assembly (PubMed:16200211, PubMed:19384974). Complex I functions in the transfer of electrons from NADH to the respiratory chain. The immediate electron acceptor for the enzyme is believed to be ubiquinone (PubMed:16200211, PubMed:27626371). {ECO:0000269|PubMed:16200211, ECO:0000269|PubMed:19384974, ECO:0000269|PubMed:27626371}.	MIM	OXPHOS > Complex I > CI assembly factors | OXPHOS > OXPHOS assembly factors	29.4843	29.8098	29.4313
GTP-binding protein 8	GTPBP8	Q8N3Z3	29083	0	0	0	#N/A	#N/A	22.9211	22.7312
Translation factor GUF1, mitochondrial	GUF1	Q8N442	60558	Mitochondrion inner membrane {ECO:0000255|HAMAP-Rule:MF_03137}; Peripheral membrane protein {ECO:0000255|HAMAP-Rule:MF_03137}; Matrix side {ECO:0000255|HAMAP-Rule:MF_03137}.	0	Promotes mitochondrial protein synthesis. May act as a fidelity factor of the translation reaction, by catalyzing a one-codon backward translocation of tRNAs on improperly translocated ribosomes. Binds to mitochondrial ribosomes in a GTP-dependent manner. {ECO:0000255|HAMAP-Rule:MF_03137}.	Matrix	Mitochondrial central dogma > Translation	20.6248
D-2-hydroxyglutarate dehydrogenase, mitochondrial	D2HGDH	Q8N465	728294	Mitochondrion {ECO:0000305|PubMed:15070399}.	0	Catalyzes the oxidation of D-2-hydroxyglutarate to alpha-ketoglutarate. {ECO:0000269|PubMed:15070399}.	Matrix	Metabolism > Carbohydrate metabolism > TCA-associated	22.268
Probable hydrolase PNKD	PNKD	Q8N490	25953	[Isoform 1]: Membrane; Peripheral membrane protein.; [Isoform 2]: Cytoplasm. Nucleus.; [Isoform 3]: Mitochondrion.	0	Probable hydrolase that plays an aggravative role in the development of cardiac hypertrophy via activation of the NF-kappa-B signaling pathway. {ECO:0000250}.	MIM	OXPHOS > Complex IV > CIV assembly factors | OXPHOS > OXPHOS assembly factors	26.4525	26.441	26.5576
Prostaglandin reductase 3	PTGR3	Q8N4Q0	284273	Peroxisome {ECO:0000250|UniProtKB:Q8BGC4}.	0	Functions as 15-oxo-prostaglandin 13-reductase and acts on 15-keto-PGE1, 15-keto-PGE2, 15-keto-PGE1-alpha and 15-keto-PGE2-alpha with highest efficiency towards 15-keto-PGE2-alpha. Overexpression represses transcriptional activity of PPARG and inhibits adipocyte differentiation. {ECO:0000250|UniProtKB:Q8BGC4}.	unknown	Metabolism > Lipid metabolism > Eicosanoid metabolism	22.5466	22.7836	23.3433
3-oxoacyl-[acyl-carrier-protein] reductase	CBR4	Q8N4T8	84869	Mitochondrion matrix {ECO:0000269|PubMed:19000905, ECO:0000269|PubMed:19571038}.	0	Component of the heterotetramer complex KAR (3-ketoacyl-[acyl carrier protein] reductase or 3-ketoacyl-[ACP] reductase) that forms part of the mitochondrial fatty acid synthase (mtFAS). Beta-subunit of the KAR heterotetramer complex, responsible for the 3-ketoacyl-ACP reductase activity of the mtFAS, reduces 3-oxoacyl-[ACP] to (3R)-hydroxyacyl-[ACP] in a NADPH-dependent manner with no chain lengt…	Matrix	Metabolism > Lipid metabolism > Type II fatty acid synthesis	22.6505	22.6901	22.5348
ATP synthase mitochondrial F1 complex assembly factor 2	ATPAF2	Q8N5M1	91647	Mitochondrion {ECO:0000305}.	0	May play a role in the assembly of the F1 component of the mitochondrial ATP synthase (ATPase). {ECO:0000269|PubMed:11410595}.	Matrix	OXPHOS > Complex V > CV assembly factors | OXPHOS > OXPHOS assembly factors	24.9115		24.4646
RNA-binding motif protein, X-linked-like-3	RBMXL3	Q8N7X1	139804	0	0	0	#N/A	#N/A	22.9264		23.2101
Nitric oxide-associated protein 1	NOA1	Q8NC60	84273	Mitochondrion inner membrane {ECO:0000269|PubMed:19103604}; Peripheral membrane protein {ECO:0000269|PubMed:19103604}; Matrix side {ECO:0000269|PubMed:19103604}.	0	Involved in regulation of mitochondrial protein translation and respiration. Plays a role in mitochondria-mediated cell death. May act as a scaffolding protein or stabilizer of respiratory chain supercomplexes. Binds GTP. {ECO:0000269|PubMed:19103604}.	MIM	Mitochondrial central dogma > mtRNA metabolism > mtRNA granules | Mitochondrial central dogma > Translation > Mitochondrial ribosome assembly	24.306	24.763	24.0803
Pyruvate dehydrogenase phosphatase regulatory subunit, mitochondrial	PDPR	Q8NCN5	55066	Mitochondrion matrix {ECO:0000250}.	0	Decreases the sensitivity of PDP1 to magnesium ions, and this inhibition is reversed by the polyamine spermine. {ECO:0000250}.	Matrix	Metabolism > Carbohydrate metabolism > Pyruvate metabolism	24.8668	24.828	24.7988
Calcium uniporter protein, mitochondrial	MCU	Q8NE86	90550	Mitochondrion inner membrane {ECO:0000269|PubMed:21685886, ECO:0000269|PubMed:21685888, ECO:0000269|PubMed:23755363, ECO:0000269|PubMed:24231807, ECO:0000269|PubMed:27099988, ECO:0000305|PubMed:26341627}; Multi-pass membrane protein {ECO:0000269|PubMed:21685886, ECO:0000269|PubMed:21685888, ECO:0000269|PubMed:24231807}.	234..256; /note="Helical"; /evidence="ECO:0000255"; 266..283; /note="Helical"; /evidence="ECO:0000255"	Mitochondrial inner membrane calcium uniporter that mediates calcium uptake into mitochondria (PubMed:21685888, PubMed:21685886, PubMed:23101630, PubMed:22904319, PubMed:23178883, PubMed:22829870, PubMed:22822213, PubMed:24332854, PubMed:23755363, PubMed:26341627). Constitutes the pore-forming and calcium-conducting subunit of the uniporter complex (uniplex) (PubMed:23755363). Activity is regulat…	MIM	Signaling > Calcium homeostasis > Calcium cycle | Small molecule transport > Calcium uniporter	25.1698	25.8382	25.6257
Cytosolic carboxypeptidase 3	AGBL3	Q8NEM8	340351	Cytoplasm, cytosol {ECO:0000250|UniProtKB:Q8CDP0}.	0	Metallocarboxypeptidase that mediates both deglutamylation and deaspartylation of target proteins. Catalyzes the deglutamylation of polyglutamate side chains generated by post-translational polyglutamylation in proteins such as tubulins. Also removes gene-encoded polyglutamates or polyaspartates from the carboxy-terminus of target proteins such as MYLK. Does not show detyrosinase or deglycylase a…	#N/A	#N/A	25.2549	25.7361	26.2369
FAD synthase;Molybdenum cofactor biosynthesis protein-like region;FAD synthase region	FLAD1	Q8NFF5	80308	[Isoform 1]: Mitochondrion matrix {ECO:0000269|PubMed:20060505}.; [Isoform 2]: Cytoplasm.	0	Catalyzes the adenylation of flavin mononucleotide (FMN) to form flavin adenine dinucleotide (FAD) coenzyme. {ECO:0000269|PubMed:16643857, ECO:0000269|PubMed:27259049}.	Matrix	Metabolism > Vitamin metabolism > Vitamin B2 metabolism	23.1141	22.6881	23.1061
sn-1-specific diacylglycerol lipase ABHD11	ABHD11	Q8NFV4	83451	0	0	0	Matrix	Metabolism > Carbohydrate metabolism > TCA-associated	22.2528	23.0283	22.9733
Aflatoxin B1 aldehyde reductase member 4;Aflatoxin B1 aldehyde reductase member 2	AKR7L	Q8NHP1	246181	0	0	Can reduce the dialdehyde protein-binding form of aflatoxin B1 (AFB1) to the non-binding AFB1 dialcohol. May be involved in protection of liver against the toxic and carcinogenic effects of AFB1, a potent hepatocarcinogen (By similarity). {ECO:0000250}.	#N/A	#N/A		22.9566	22.9125
Protein phosphatase PTC7 homolog	PPTC7	Q8NI37	160760	Mitochondrion matrix {ECO:0000269|PubMed:30267671}.	0	Protein phosphatase which positively regulates biosynthesis of the ubiquinone, coenzyme Q (PubMed:30267671). Dephosphorylates the ubiquinone biosynthesis protein COQ7 which is likely to lead to its activation (PubMed:30267671). {ECO:0000269|PubMed:30267671}.	Matrix	Signaling			22.3877
Atypical kinase COQ8A, mitochondrial	COQ8A	Q8NI60	56997	Mitochondrion {ECO:0000269|PubMed:11888884, ECO:0000269|PubMed:25498144}. Membrane {ECO:0000255}; Single-pass membrane protein {ECO:0000255, ECO:0000305|PubMed:25216398}.	214..230; /note="Helical"; /evidence="ECO:0000255, ECO:0000305|PubMed:25216398"	Atypical kinase involved in the biosynthesis of coenzyme Q, also named ubiquinone, an essential lipid-soluble electron transporter for aerobic cellular respiration (PubMed:25498144, PubMed:21296186, PubMed:25540914, PubMed:27499294). Its substrate specificity is unclear: does not show any protein kinase activity (PubMed:25498144, PubMed:27499294). Probably acts as a small molecule kinase, possibl…	MIM	Metabolism > Metals and cofactors > Coenzyme Q metabolism	25.8362	26.5264	25.8931
Large ribosomal subunit protein mL64	GADD45GIP1	Q8TAE8	90480	Mitochondrion {ECO:0000269|PubMed:22453275, ECO:0000269|PubMed:25278503, ECO:0000269|PubMed:25838379, ECO:0000269|PubMed:28892042}. Nucleus {ECO:0000269|PubMed:12482659}. Note=Using N-terminally tagged constructs, has been found in the nucleus (PubMed:12482659). C-terminally tagged constructs are targeted exclusively to mitochondria (PubMed:22453275). This discrepancy may be explained by masking …	0	Acts as a negative regulator of G1 to S cell cycle phase progression by inhibiting cyclin-dependent kinases. Inhibitory effects are additive with GADD45 proteins but occurs also in the absence of GADD45 proteins. Acts as a repressor of the orphan nuclear receptor NR4A1 by inhibiting AB domain-mediated transcriptional activity. May be involved in the hormone-mediated regulation of NR4A1 transcript…	Matrix	Mitochondrial central dogma > Translation > Mitochondrial ribosome	27.7853	28.0708	28.0255
Iron-sulfur cluster transfer protein NUBPL	NUBPL	Q8TB37	80224	Mitochondrion {ECO:0000269|PubMed:19752196}.	0	Required for the assembly of the mitochondrial membrane respiratory chain NADH dehydrogenase (Complex I). May deliver of one or more Fe-S clusters to complex I subunits. {ECO:0000269|PubMed:19752196}.	Matrix	OXPHOS > Complex I > CI assembly factors | Metabolism > Metals and cofactors > Fe-S cluster biosynthesis | Metabolism > Metals and cofactors > Fe-S-containing proteins | OXPHOS > OXPHOS assembly factors	23.1064	23.5906	22.7394
Large ribosomal subunit protein uL30m	MRPL30	Q8TCC3	51263	Mitochondrion {ECO:0000269|PubMed:25278503, ECO:0000269|PubMed:25838379, ECO:0000269|PubMed:28892042}.	0	0	Matrix	Mitochondrial central dogma > Translation > Mitochondrial ribosome	22.3149	23.0353	23.6052
Polyribonucleotide nucleotidyltransferase 1, mitochondrial	PNPT1	Q8TCS8	87178	Cytoplasm {ECO:0000269|PubMed:16055741}. Mitochondrion matrix {ECO:0000269|PubMed:12798676, ECO:0000269|PubMed:16055741}. Mitochondrion intermembrane space {ECO:0000269|PubMed:16966381}; Peripheral membrane protein {ECO:0000269|PubMed:16966381}.	0	RNA-binding protein implicated in numerous RNA metabolic processes. Catalyzes the phosphorolysis of single-stranded polyribonucleotides processively in the 3'-to-5' direction. Mitochondrial intermembrane factor with RNA-processing exoribonulease activity. Component of the mitochondrial degradosome (mtEXO) complex, that degrades 3' overhang double-stranded RNA with a 3'-to-5' directionality in an …	Matrix|IMS	Mitochondrial central dogma > mtRNA metabolism > mtRNA stability and decay	27.8195	27.3546	27.5925
Putative vomeronasal receptor-like protein 4	VN1R17P	Q8TDU5	0	Cell membrane {ECO:0000305}; Multi-pass membrane protein {ECO:0000305}.	20..40; /note="Helical"; /evidence="ECO:0000255"; 49..69; /note="Helical"; /evidence="ECO:0000255"; 98..118; /note="Helical"; /evidence="ECO:0000255"; 136..156; /note="Helical"; /evidence="ECO:0000255"; 184..204; /note="Helical"; /evidence="ECO:0000255"	Putative pheromone receptor. {ECO:0000250}.	#N/A	#N/A	26.724	26.7831	26.4372
Splicing factor U2AF 26 kDa subunit;Splicing factor U2AF 35 kDa subunit	U2AF1L4	Q8WU68	199746	Nucleus {ECO:0000250|UniProtKB:Q8BGJ9}. Nucleus speckle {ECO:0000250|UniProtKB:Q8BGJ9}. Cytoplasm {ECO:0000250|UniProtKB:Q8BGJ9}. Note=Interaction with C1QBP is required for the nuclear translocation. Displays active nucleo-cytoplasmic shuttling. {ECO:0000250|UniProtKB:Q8BGJ9}.	0	RNA-binding protein that function as a pre-mRNA splicing factor. Plays a critical role in both constitutive and enhancer-dependent splicing by mediating protein-protein interactions and protein-RNA interactions required for accurate 3'-splice site selection. Acts by enhancing the binding of U2AF2 to weak pyrimidine tracts. Also participates in the regulation of alternative pre-mRNA splicing. Acti…	#N/A	#N/A		19.6659	19.8872
Phosphatidylglycerophosphatase and protein-tyrosine phosphatase 1	PTPMT1	Q8WUK0	114971	Mitochondrion inner membrane {ECO:0000250|UniProtKB:P0C089}; Peripheral membrane protein {ECO:0000250|UniProtKB:P0C089}; Matrix side {ECO:0000250|UniProtKB:P0C089}.	0	Lipid phosphatase which dephosphorylates phosphatidylglycerophosphate (PGP) to phosphatidylglycerol (PG) (By similarity). PGP is an essential intermediate in the biosynthetic pathway of cardiolipin, a mitochondrial-specific phospholipid regulating the membrane integrity and activities of the organelle (By similarity). Has also been shown to display phosphatase activity toward phosphoprotein subst…	MIM	Metabolism > Lipid metabolism > Cardiolipin synthesis | Metabolism > Lipid metabolism > Phospholipid metabolism	23.3499	22.8998	22.3848
Mitochondrial coenzyme A diphosphatase NUDT8	NUDT8	Q8WV74	254552	0	0	Probably mediates the hydrolysis of some nucleoside diphosphate derivatives. {ECO:0000250}.	Matrix	Metabolism > Metals and cofactors > Coenzyme A metabolism	22.7434	22.4249	22.1773
SPRY domain-containing protein 4	SPRYD4	Q8WW59	283377	0	0	0	Matrix	0	25.8235	24.9496	25.005
Pseudouridylate synthase TRUB1	TRUB1	Q8WWH5	142940	Nucleus {ECO:0000269|PubMed:28073919}. Cytoplasm, cytosol {ECO:0000269|PubMed:28073919}. Note=Catalyzes pseudouridylation of mRNAs in the nucleus. {ECO:0000269|PubMed:28073919}.	0	Pseudouridine synthase that catalyzes pseudouridylation of mRNAs (PubMed:28073919). Mediates pseudouridylation of mRNAs with the consensus sequence 5'-GUUCNANNC-3', harboring a stem-loop structure (PubMed:28073919). Constitutes the major pseudouridine synthase acting on mRNAs (PubMed:28073919). {ECO:0000269|PubMed:28073919}.	#N/A	#N/A	24.878	25.1364	24.531
Reticulon-4-interacting protein 1, mitochondrial	RTN4IP1	Q8WWV3	84816	Mitochondrion outer membrane {ECO:0000269|PubMed:12067236, ECO:0000269|PubMed:26593267}. Note=Colocalizes with the endoplasmic reticulum HSPA5 at spots corresponding to contacts with mitochondria. {ECO:0000269|PubMed:26593267}.	0	Plays a role in the regulation of retinal ganglion cell (RGC) neurite outgrowth, and hence in the development of the inner retina and optic nerve. Appears to be a potent inhibitor of regeneration following spinal cord injury. {ECO:0000250|UniProtKB:Q924D0}.	Matrix	0	25.0283	22.5825	23.9088
RUN and FYVE domain-containing protein 2	RUFY2	Q8WXA3	55680	Nucleus {ECO:0000250}.	0	0	#N/A	#N/A	24.5126		24.1313
Titin	TTN	Q8WZ42	7273	Cytoplasm {ECO:0000305|PubMed:16410549}. Nucleus {ECO:0000269|PubMed:16410549}.	0	Key component in the assembly and functioning of vertebrate striated muscles. By providing connections at the level of individual microfilaments, it contributes to the fine balance of forces between the two halves of the sarcomere. The size and extensibility of the cross-links are the main determinants of sarcomere extensibility properties of muscle. In non-muscle cells, seems to play a role in c…	#N/A	#N/A	21.7712
Small ribosomal subunit protein mS27	MRPS27	Q92552	23107	Cytoplasm {ECO:0000269|PubMed:28714366}. Mitochondrion {ECO:0000269|PubMed:22841715, ECO:0000269|PubMed:25838379}.	0	RNA-binding component of the mitochondrial small ribosomal subunit (mt-SSU) that plays a role in mitochondrial protein synthesis (PubMed:22841715). Stimulates mitochondrial mRNA translation of subunit components of the mitochondrial electron transport chain (PubMed:22841715). Binds to the mitochondrial 12S rRNA (12S mt-rRNA) and tRNA(Glu) (PubMed:22841715). Involved also in positive regulation of…	Matrix	Mitochondrial central dogma > Translation > Mitochondrial ribosome	28.0095	28.2275	28.0027
Small ribosomal subunit protein mS31	MRPS31	Q92665	10240	Mitochondrion {ECO:0000269|PubMed:11279123}.	0	0	Matrix	Mitochondrial central dogma > Translation > Mitochondrial ribosome	29.2093	29.2702	29.0083
Glutaryl-CoA dehydrogenase, mitochondrial	GCDH	Q92947	2639	Mitochondrion matrix.	0	Catalyzes the oxidative decarboxylation of glutaryl-CoA to crotonyl-CoA and CO(2) in the degradative pathway of L-lysine, L-hydroxylysine, and L-tryptophan metabolism. It uses electron transfer flavoprotein as its electron acceptor. Isoform Short is inactive. {ECO:0000269|PubMed:17176108, ECO:0000269|PubMed:6423663, ECO:0000269|PubMed:8541831}.	Matrix	Metabolism > Amino acid metabolism > Lysine metabolism	26.018	25.7484	26.2268
DNA topoisomerase I, mitochondrial	TOP1MT	Q969P6	116447	Mitochondrion {ECO:0000269|PubMed:11526219}.	0	Releases the supercoiling and torsional tension of DNA introduced during duplication of mitochondrial DNA by transiently cleaving and rejoining one strand of the DNA duplex. Introduces a single-strand break via transesterification at a target site in duplex DNA. The scissile phosphodiester is attacked by the catalytic tyrosine of the enzyme, resulting in the formation of a DNA-(3'-phosphotyrosyl)…	Matrix	Mitochondrial central dogma > mtDNA maintenance > mtDNA replication | Mitochondrial central dogma > mtRNA metabolism > Transcription		22.8558
Ribosome-releasing factor 2, mitochondrial	GFM2	Q969S9	84340	Mitochondrion {ECO:0000255|HAMAP-Rule:MF_03059}.	0	Mitochondrial GTPase that mediates the disassembly of ribosomes from messenger RNA at the termination of mitochondrial protein biosynthesis. Acts in collaboration with MRRF. GTP hydrolysis follows the ribosome disassembly and probably occurs on the ribosome large subunit. Not involved in the GTP-dependent ribosomal translocation step during translation elongation. {ECO:0000255|HAMAP-Rule:MF_03059…	Matrix	Mitochondrial central dogma > Translation > Translation factors	24.3372	23.7978	23.2271
FAST kinase domain-containing protein 4	TBRG4	Q969Z0	9238	Mitochondrion matrix {ECO:0000269|PubMed:20869947, ECO:0000269|PubMed:28335001}.	0	Plays a role in processing of mitochondrial RNA precursors and in stabilization of a subset of mature mitochondrial RNA species, such as MT-CO1, MT-CO2, MT-CYB, MT-CO3, MT-ND3, MT-ND5 and MT-ATP8/6. May play a role in cell cycle progression (PubMed:9383053). {ECO:0000269|PubMed:28335001, ECO:0000269|PubMed:9383053}.	Matrix	Mitochondrial central dogma > mtRNA metabolism > Polycistronic mtRNA processing | Mitochondrial central dogma > mtRNA metabolism > mtRNA stability and decay	26.0073	26.6261	27.136
Protein FAM162A	FAM162A	Q96A26	26355	Mitochondrion membrane {ECO:0000269|PubMed:15082785, ECO:0000269|PubMed:16698020}; Single-pass membrane protein {ECO:0000305}.	103..120; /note="Helical"; /evidence="ECO:0000255"	Proposed to be involved in regulation of apoptosis; the exact mechanism may differ between cell types/tissues (PubMed:15082785). May be involved in hypoxia-induced cell death of transformed cells implicating cytochrome C release and caspase activation (such as CASP9) and inducing mitochondrial permeability transition (PubMed:15082785). May be involved in hypoxia-induced cell death of neuronal cel…	MIM	0	28.6048	29.0624	28.6794
Large ribosomal subunit protein uL24m	MRPL24	Q96A35	79590	Mitochondrion {ECO:0000269|PubMed:25278503, ECO:0000269|PubMed:25838379, ECO:0000269|PubMed:28892042}.	0	0	Matrix	Mitochondrial central dogma > Translation > Mitochondrial ribosome	25.3725	25.7563	24.4679
Isochorismatase domain-containing protein 2	ISOC2	Q96AB3	79763	Cytoplasm {ECO:0000269|PubMed:17658461}. Nucleus {ECO:0000269|PubMed:17658461}. Note=Localizes to the nucleus in the presence of CDKN2A.	0	0	Matrix	0	25.5788	25.8233	25.8482
Small ribosomal subunit protein mS37	CHCHD1	Q96BP2	118487	Mitochondrion {ECO:0000269|PubMed:23908630}. Nucleus {ECO:0000269|PubMed:15177562}.	0	0	MIM	Mitochondrial central dogma > Translation > Mitochondrial ribosome	24.051	23.9959	23.8185
Phosphatidate cytidylyltransferase, mitochondrial	TAMM41	Q96BW9	132001	Mitochondrion inner membrane {ECO:0000250|UniProtKB:D3ZKT0}; Peripheral membrane protein {ECO:0000250|UniProtKB:D3ZKT0}; Matrix side {ECO:0000250|UniProtKB:P53230}.	0	Catalyzes the conversion of phosphatidic acid (PA) to CDP-diacylglycerol (CDP-DAG), an essential intermediate in the synthesis of phosphatidylglycerol, cardiolipin and phosphatidylinositol. {ECO:0000250|UniProtKB:D3ZKT0}.	MIM	Metabolism > Lipid metabolism > Cardiolipin synthesis | Metabolism > Lipid metabolism > Phospholipid metabolism	24.8439	25.3139	23.0443
Pyrroline-5-carboxylate reductase 2	PYCR2	Q96C36	29920	Cytoplasm {ECO:0000269|PubMed:2722838}. Mitochondrion {ECO:0000269|PubMed:23024808, ECO:0000269|PubMed:25865492}.	0	Housekeeping enzyme that catalyzes the last step in proline biosynthesis. In some cell types, such as erythrocytes, its primary function may be the generation of NADP(+). Can utilize both NAD and NADP. Has higher affinity for NADP, but higher catalytic efficiency with NADH (PubMed:2722838, PubMed:6894153). Involved in cellular response to oxidative stress (PubMed:25865492). {ECO:0000269|PubMed:25…	Matrix	Metabolism > Amino acid metabolism > Proline metabolism	25.7857	25.7397	26.0445
5-methylcytosine rRNA methyltransferase NSUN4	NSUN4	Q96CB9	387338	Mitochondrion {ECO:0000269|PubMed:21531335, ECO:0000269|PubMed:22949673, ECO:0000269|PubMed:23022348}.	0	Involved in mitochondrial ribosome assembly. 5-methylcytosine rRNA methyltransferase that probably is involved in mitochondrial ribosome small subunit (SSU) maturation by methylation of mitochondrial 12S rRNA; the function is independent of MTERFD2/MTERF4 and assembled mitochondrial ribosome large subunit (LSU). Targeted to LSU by MTERFD2/MTERF4 and probably is involved in a final step in ribosom…	Matrix	Mitochondrial central dogma > mtRNA metabolism > mt-rRNA modifications | Mitochondrial central dogma > Translation > Mitochondrial ribosome assembly	22.9942	22.9557	23.0316
Medium-chain acyl-CoA ligase ACSF2, mitochondrial	ACSF2	Q96CM8	80221	Mitochondrion {ECO:0000305}.	0	Acyl-CoA synthases catalyze the initial reaction in fatty acid metabolism, by forming a thioester with CoA (PubMed:17762044). Has some preference toward medium-chain substrates (PubMed:17762044). Plays a role in adipocyte differentiation (PubMed:16380219). {ECO:0000269|PubMed:16380219, ECO:0000269|PubMed:17762044}.	Matrix	Metabolism > Lipid metabolism > Fatty acid oxidation	24.731	26.1162	25.3206
FAD-dependent oxidoreductase domain-containing protein 1	FOXRED1	Q96CU9	55572	Mitochondrion inner membrane {ECO:0000269|PubMed:20858599, ECO:0000305|PubMed:25678554}; Single-pass membrane protein {ECO:0000255}. Note=According to a report, it is associated with the matrix face of the mitochondrial inner membrane and does not contain any transmembrane region. However, one transmembrane domain is clearly predicted by different methods (Probable). {ECO:0000305|PubMed:25678554}.	62..82; /note="Helical"; /evidence="ECO:0000255"	Required for the assembly of the mitochondrial membrane respiratory chain NADH dehydrogenase (Complex I) (PubMed:20858599, PubMed:25678554). Involved in mid-late stages of complex I assembly (PubMed:25678554). {ECO:0000269|PubMed:20858599, ECO:0000269|PubMed:25678554}.	MIM	OXPHOS > Complex I > CI assembly factors | OXPHOS > OXPHOS assembly factors	23.7593	24.5403	23.5348
Atypical kinase COQ8B, mitochondrial	COQ8B	Q96D53	79934	Mitochondrion membrane {ECO:0000269|PubMed:24270420}; Single-pass membrane protein {ECO:0000269|PubMed:24270420}. Cytoplasm, cytosol {ECO:0000269|PubMed:24270420}. Cell membrane {ECO:0000269|PubMed:24270420}.	92..108; /note="Helical"; /evidence="ECO:0000255"	Atypical kinase involved in the biosynthesis of coenzyme Q, also named ubiquinone, an essential lipid-soluble electron transporter for aerobic cellular respiration (PubMed:24270420). Its substrate specificity is unclear: does not show any protein kinase activity. Probably acts as a small molecule kinase, possibly a lipid kinase that phosphorylates a prenyl lipid in the ubiquinone biosynthesis pat…	MIM	Metabolism > Metals and cofactors > Coenzyme Q metabolism	20.3105	23.5407	21.9035
Large ribosomal subunit protein mL38	MRPL38	Q96DV4	64978	Mitochondrion {ECO:0000269|PubMed:25278503, ECO:0000269|PubMed:25838379, ECO:0000269|PubMed:28892042}.	0	0	Matrix	Mitochondrial central dogma > Translation > Mitochondrial ribosome	25.592	25.7552	25.6186
Transcription termination factor 3, mitochondrial	MTERF3	Q96E29	51001	Mitochondrion {ECO:0000269|PubMed:17662942, ECO:0000269|PubMed:23300484}.	0	Binds promoter DNA and regulates initiation of transcription (PubMed:17662942). Required for normal mitochondrial transcription and translation, and for normal assembly of mitochondrial respiratory complexes. Required for normal mitochondrial function (By similarity). Maintains 16S rRNA levels and functions in mitochondrial ribosome assembly by regulating the biogenesis of the 39S ribosomal subun…	Matrix	Mitochondrial central dogma > Translation > Mitochondrial ribosome assembly	23.1213	23.5949
Mitochondrial assembly of ribosomal large subunit protein 1	MALSU1	Q96EH3	115416	Mitochondrion matrix {ECO:0000269|PubMed:16548050, ECO:0000269|PubMed:22238375, ECO:0000269|PubMed:22238376, ECO:0000269|PubMed:22829778, ECO:0000269|PubMed:23171548, ECO:0000305|PubMed:28892042}. Note=Colocalizes with MRPL12 and/or MRPL14. {ECO:0000269|PubMed:22238375, ECO:0000269|PubMed:22829778}.	0	Required for normal mitochondrial ribosome function and mitochondrial translation (PubMed:22238375, PubMed:23171548). May play a role in ribosome biogenesis by preventing premature association of the 28S and 39S ribosomal subunits (Probable). Interacts with mitochondrial ribosomal protein L14 (MRPL14), probably blocking formation of intersubunit bridge B8, preventing association of the 28S and 39…	Matrix	Mitochondrial central dogma > Translation > Mitochondrial ribosome assembly	22.485	22.9946	23.1128
Small ribosomal subunit protein uS3m	MRPS24	Q96EL2	64951	Mitochondrion {ECO:0000269|PubMed:25838379}.	0	0	Matrix	Mitochondrial central dogma > Translation > Mitochondrial ribosome	25.6207	24.7258	24.5472
Mitochondrial potassium channel	CCDC51	Q96ER9	79714	Mitochondrion inner membrane {ECO:0000269|PubMed:31435016}; Multi-pass membrane protein {ECO:0000255}.; [Isoform 1]: Mitochondrion inner membrane {ECO:0000269|PubMed:31435016}; Multi-pass membrane protein {ECO:0000255}.	202..222; /note="Helical"; /evidence="ECO:0000255"; 387..407; /note="Helical"; /evidence="ECO:0000255"	Mitochondrial potassium channel located in the mitochondrial inner membrane (PubMed:31435016). Together with ABCB8/MITOSUR, forms a protein complex localized in the mitochondria that mediates ATP-dependent potassium currents across the inner membrane (that is, mitoK(ATP) channel) (PubMed:31435016). May contribute to the homeostatic control of cellular metabolism under stress conditions by regulat…	MIM	Small molecule transport	24.8058	24.3568	24.8941
DnaJ homolog subfamily A member 3, mitochondrial	DNAJA3	Q96EY1	9093	Mitochondrion matrix. Cytoplasm, cytosol {ECO:0000250}. Cell junction, synapse, postsynaptic cell membrane {ECO:0000250}; Peripheral membrane protein {ECO:0000250}. Note=Recruited to the postsynaptic cell membrane of the neuromuscular junction through interaction with MUSK. {ECO:0000250}.	0	Modulates apoptotic signal transduction or effector structures within the mitochondrial matrix. Affect cytochrome C release from the mitochondria and caspase 3 activation, but not caspase 8 activation. Isoform 1 increases apoptosis triggered by both TNF and the DNA-damaging agent mytomycin C; in sharp contrast, isoform 2 suppresses apoptosis. Can modulate IFN-gamma-mediated transcriptional activi…	Matrix	Protein import, sorting and homeostasis > Protein homeostasis > Chaperones	28.9823	29.1432	28.7618
Small ribosomal subunit protein mS39	PTCD3	Q96EY7	55037	Mitochondrion {ECO:0000269|PubMed:19427859, ECO:0000269|PubMed:23908630}.	0	Mitochondrial RNA-binding protein that has a role in mitochondrial translation. {ECO:0000269|PubMed:19427859}.	Matrix	Mitochondrial central dogma > Translation > Mitochondrial ribosome | Mitochondrial central dogma > Translation > Mitochondrial ribosome assembly	27.0027	27.1009	27.3183
Corrinoid adenosyltransferase MMAB	MMAB	Q96EY8	326625	Mitochondrion {ECO:0000305}.	0	Adenosyltransferase involved in intracellular vitamin B12 metabolism. Generates adenosylcobalamin (AdoCbl) and directly delivers the cofactor to MUT in a transfer that is stimulated by ATP-binding to MMAB and gated by MMAA. {ECO:0000305|PubMed:28497574}.	Matrix	Metabolism > Vitamin metabolism > Vitamin B12 metabolism	24.0407	24.0006	22.3031
Methionine--tRNA ligase, mitochondrial	MARS2	Q96GW9	92935	Mitochondrion matrix {ECO:0000305}.	0	0	Matrix	Mitochondrial central dogma > Translation > mt-tRNA synthetases	25.4244	25.945	25.1663
2-oxoadipate dehydrogenase complex component E1	DHTKD1	Q96HY7	55526	Mitochondrion {ECO:0000269|PubMed:23141294}.	0	The 2-oxoglutarate dehydrogenase complex catalyzes the overall conversion of 2-oxoglutarate to succinyl-CoA and CO(2). It contains multiple copies of three enzymatic components: 2-oxoglutarate dehydrogenase (E1), dihydrolipoamide succinyltransferase (E2) and lipoamide dehydrogenase (E3) (By similarity). {ECO:0000250}.	Matrix	Metabolism > Amino acid metabolism > Lysine metabolism	27.9442	28.1036	28.0111
RCC1-like G exchanging factor-like protein	RCC1L	Q96I51	81554	Mitochondrion membrane {ECO:0000269|PubMed:28608466, ECO:0000269|PubMed:28746876}. Mitochondrion inner membrane {ECO:0000250|UniProtKB:Q9CYF5}.	0	Guanine nucleotide exchange factor (GEF) for mitochondrial dynamin-related GTPase OPA1. Activates OPA1, by exchanging bound GDP for free GTP, and drives OPA1 and MFN1-dependent mitochondrial fusion (PubMed:28746876). Plays an essential role in mitochondrial ribosome biogenesis. As a component of a functional protein-RNA module, consisting of RCC1L, NGRN, RPUSD3, RPUSD4, TRUB2, FASTKD2 and 16S mit…	Matrix	Mitochondrial central dogma > mtRNA metabolism > mt-rRNA modifications	24.9424	24.9615	25.7809
Succinate--CoA ligase [GDP-forming] subunit beta, mitochondrial	SUCLG2	Q96I99	8801	Mitochondrion {ECO:0000255|HAMAP-Rule:MF_03221}.	0	GTP-specific succinyl-CoA synthetase functions in the citric acid cycle (TCA), coupling the hydrolysis of succinyl-CoA to the synthesis of GTP and thus represents the only step of substrate-level phosphorylation in the TCA. The beta subunit provides nucleotide specificity of the enzyme and binds the substrate succinate, while the binding sites for coenzyme A and phosphate are found in the alpha s…	Matrix	Metabolism > Carbohydrate metabolism > TCA cycle | Metabolism > Carbohydrate metabolism > Itaconate metabolism | Metabolism > Nucleotide metabolism > Nucleotide synthesis and processing	24.1191	22.4413	22.0565
ATP synthase membrane subunit K, mitochondrial	ATP5MK	Q96IX5	84833	Mitochondrion membrane {ECO:0000269|PubMed:21345788, ECO:0000269|PubMed:29917077}; Single-pass membrane protein {ECO:0000255}.	23..45; /note="Helical"; /evidence="ECO:0000255"	Mitochondrial membrane ATP synthase (F(1)F(0) ATP synthase or Complex V) produces ATP from ADP in the presence of a proton gradient across the membrane which is generated by electron transport complexes of the respiratory chain. F-type ATPases consist of two structural domains, F(1) - containing the extramembraneous catalytic core and F(0) - containing the membrane proton channel, linked together…	MIM	OXPHOS > Complex V > CV subunits | OXPHOS > OXPHOS subunits | Mitochondrial dynamics and surveillance > Cristae formation	29.9629	29.2728	29.1464
Kinesin-like protein KIF20B	KIF20B	Q96Q89	9585	Nucleus {ECO:0000269|PubMed:12740395, ECO:0000269|PubMed:17409436}. Cytoplasm, cytoskeleton, microtubule organizing center, centrosome {ECO:0000269|PubMed:11470801}. Nucleus, nucleolus {ECO:0000269|PubMed:11470801}. Nucleus, nucleoplasm {ECO:0000269|PubMed:11470801}. Cytoplasm, cytoskeleton, spindle {ECO:0000269|PubMed:11470801, ECO:0000269|PubMed:12740395}. Cytoplasm, cytoskeleton, spindle pole …	0	Plus-end-directed motor enzyme that is required for completion of cytokinesis (PubMed:11470801, PubMed:12740395). Required for proper midbody organization and abscission in polarized cortical stem cells. Plays a role in the regulation of neuronal polarization by mediating the transport of specific cargos. Participates in the mobilization of SHTN1 and in the accumulation of PIP3 in the growth cone…	#N/A	#N/A	24.4105	24.2631	24.2067
Elongation factor G, mitochondrial	GFM1	Q96RP9	85476	Mitochondrion {ECO:0000255|HAMAP-Rule:MF_03061}.	0	Mitochondrial GTPase that catalyzes the GTP-dependent ribosomal translocation step during translation elongation. During this step, the ribosome changes from the pre-translocational (PRE) to the post-translocational (POST) state as the newly formed A-site-bound peptidyl-tRNA and P-site-bound deacylated tRNA move to the P and E sites, respectively. Catalyzes the coordinated movement of the two tRN…	Matrix	Mitochondrial central dogma > Translation > Translation factors	27.8574	27.7255	27.765
2-aminoethanethiol dioxygenase	ADO	Q96SZ5	84890	0	0	0	#N/A	#N/A	20.2123
Mitochondrial tRNA methylthiotransferase CDK5RAP1	CDK5RAP1	Q96SZ6	51654	Mitochondrion {ECO:0000269|PubMed:22422838}.	0	Methylthiotransferase that catalyzes the conversion of N6-(dimethylallyl)adenosine (i(6)A) to 2-methylthio-N6-(dimethylallyl)adenosine (ms(2)i(6)A) at position 37 (adjacent to the 3'-end of the anticodon) of four mitochondrial DNA-encoded tRNAs (Ser(UCN), Phe, Tyr and Trp) (PubMed:22422838, PubMed:25738458, PubMed:28981754). Essential for efficient and highly accurate protein translation by the r…	Matrix	Mitochondrial central dogma > mtRNA metabolism > mt-tRNA modifications	24.5091	23.9902
Parkinson disease protein 7	PARK7	Q99497	11315	Cell membrane {ECO:0000250|UniProtKB:Q99LX0}; Lipid-anchor {ECO:0000250|UniProtKB:Q99LX0}. Cytoplasm {ECO:0000269|PubMed:12851414, ECO:0000269|PubMed:14579415, ECO:0000269|PubMed:15976810, ECO:0000269|PubMed:19229105, ECO:0000269|PubMed:28596309}. Nucleus {ECO:0000269|PubMed:12851414, ECO:0000269|PubMed:14579415, ECO:0000269|PubMed:15976810, ECO:0000269|PubMed:16390825, ECO:0000269|PubMed:2859630…	0	Multifunctional protein with controversial molecular function which plays an important role in cell protection against oxidative stress and cell death acting as oxidative stress sensor and redox-sensitive chaperone and protease (PubMed:17015834, PubMed:20304780, PubMed:18711745, PubMed:12796482, PubMed:19229105, PubMed:25416785, PubMed:26995087, PubMed:28993701). It is involved in neuroprotective…	MOM	Protein import, sorting and homeostasis > Protein homeostasis | Mitochondrial dynamics and surveillance > Mitophagy | Mitochondrial dynamics and surveillance > Autophagy		21.885
3-hydroxyacyl-CoA dehydrogenase type-2	HSD17B10	Q99714	3028	Mitochondrion {ECO:0000269|PubMed:12917011, ECO:0000269|PubMed:18984158}. Mitochondrion matrix, mitochondrion nucleoid {ECO:0000269|PubMed:24703694}.	0	Mitochondrial dehydrogenase involved in pathways of fatty acid, branched-chain amino acid and steroid metabolism (PubMed:9553139, PubMed:10600649, PubMed:12917011, PubMed:20077426, PubMed:18996107, PubMed:19706438, PubMed:25925575, PubMed:26950678, PubMed:28888424). Acts as (S)-3-hydroxyacyl-CoA dehydrogenase in mitochondrial fatty acid beta-oxidation, a major degradation pathway of fatty acids. …	Matrix	Mitochondrial central dogma > mtRNA metabolism > mtRNA granules | Mitochondrial central dogma > mtRNA metabolism > Polycistronic mtRNA processing | Mitochondrial central dogma > mtRNA metabolism > mt-tRNA modifications | Metabolism > Lipid metabolism > Fatty acid oxidation | Metabolism > Lipid metabolism > Cholesterol, bile acid, steroid synthesis | Metabolism > Amino acid metabolism > Branched-c…	25.4845	26.0659	25.9838
Thioredoxin, mitochondrial	TXN2	Q99757	25828	Mitochondrion {ECO:0000269|PubMed:12032145, ECO:0000269|PubMed:12080052}.	0	Important for the control of mitochondrial reactive oxygen species homeostasis, apoptosis regulation and cell viability. Possesses a dithiol-reducing activity. {ECO:0000269|PubMed:12032145, ECO:0000269|PubMed:12080052, ECO:0000269|PubMed:26626369}.	Matrix	Metabolism > Vitamin metabolism > Vitamin C metabolism | Metabolism > Detoxification > ROS and glutathione metabolism	22.1297	23.8406	24.2947
ATP synthase subunit s, mitochondrial	DMAC2L	Q99766	27109	Mitochondrion {ECO:0000250|UniProtKB:P22027}. Mitochondrion inner membrane {ECO:0000250|UniProtKB:P22027}.	0	Involved in regulation of mitochondrial membrane ATP synthase. Necessary for H(+) conduction of ATP synthase. Facilitates energy-driven catalysis of ATP synthesis by blocking a proton leak through an alternative proton exit pathway. {ECO:0000250|UniProtKB:P22027}.	MIM	OXPHOS > Complex V > CV subunits | OXPHOS > OXPHOS subunits	23.1681	22.9666	22.9578
Mitochondrial intermediate peptidase	MIPEP	Q99797	4285	Mitochondrion matrix.	0	Cleaves proteins, imported into the mitochondrion, to their mature size.	Matrix	Protein import, sorting and homeostasis > Protein import and sorting > Preprotein cleavage | Protein import, sorting and homeostasis > Protein homeostasis > Proteases	26.2287	27.0657	26.7169
Aconitate hydratase, mitochondrial	ACO2	Q99798	50	Mitochondrion {ECO:0000250|UniProtKB:P16276}.	0	Catalyzes the isomerization of citrate to isocitrate via cis-aconitate. {ECO:0000250|UniProtKB:P16276}.	Matrix	Metabolism > Carbohydrate metabolism > TCA cycle | Metabolism > Metals and cofactors > Fe-S-containing proteins	27.0762	27.1486	26.5929
Histone H2B type 1-N;Histone H2B type 1-J;Histone H2B type 1-O;Histone H2B type 1-B;Histone H2B type 1-D;Histone H2B type 1-C/E/F/G/I;Histone H2B type 2-E;Histone H2B type 1-H;Histone H2B type 2-F;Histone H2B type 1-M;Histone H2B type 1-L;Histone H2B type 1-K;Histone H2B type 3-B;Putative histone H2B type 2-D;Putative histone H2B type 2-C	H2BC15	Q99877	8341	Nucleus. Chromosome.	0	Core component of nucleosome. Nucleosomes wrap and compact DNA into chromatin, limiting DNA accessibility to the cellular machineries which require DNA as a template. Histones thereby play a central role in transcription regulation, DNA repair, DNA replication and chromosomal stability. DNA accessibility is regulated via a complex set of post-translational modifications of histones, also called h…	#N/A	#N/A		22.4801	22.5082
Protein NipSnap homolog 1	NIPSNAP1	Q9BPW8	8508	0	0	0	Matrix	Mitochondrial dynamics and surveillance > Mitophagy | Mitochondrial dynamics and surveillance > Autophagy	28.9157	29.248	29.0482
Large ribosomal subunit protein bL34m	MRPL34	Q9BQ48	64981	Mitochondrion {ECO:0000269|PubMed:25278503, ECO:0000269|PubMed:25838379, ECO:0000269|PubMed:28892042}.	0	0	Matrix	Mitochondrial central dogma > Translation > Mitochondrial ribosome	24.4541	24.4757	24.2278
Zinc phosphodiesterase ELAC protein 2	ELAC2	Q9BQ52	60528	Mitochondrion {ECO:0000269|PubMed:21593607}. Mitochondrion matrix, mitochondrion nucleoid {ECO:0000269|PubMed:24703694}. Nucleus {ECO:0000269|PubMed:21593607}. Note=Mainly mitochondrial.	0	Zinc phosphodiesterase, which displays mitochondrial tRNA 3'-processing endonuclease activity. Involved in tRNA maturation, by removing a 3'-trailer from precursor tRNA (PubMed:21593607). Associates with mitochondrial DNA complexes at the nucleoids to initiate RNA processing and ribosome assembly (PubMed:24703694). {ECO:0000269|PubMed:21593607, ECO:0000269|PubMed:24703694}.	Matrix	Mitochondrial central dogma > mtRNA metabolism > Polycistronic mtRNA processing	24.7753	24.376	24.1471
ADP-ribose glycohydrolase MACROD1	MACROD1	Q9BQ69	28992	Nucleus {ECO:0000269|PubMed:23474712}. Note=Recruited to DNA lesions, probably via mono-APD-ribosylated proteins. {ECO:0000269|PubMed:23474712}.	0	Removes ADP-ribose from asparatate and glutamate residues in proteins bearing a single ADP-ribose moiety (PubMed:23474714, PubMed:23474712). Inactive towards proteins bearing poly-ADP-ribose (PubMed:23474714, PubMed:23474712). Deacetylates O-acetyl-ADP ribose, a signaling molecule generated by the deacetylation of acetylated lysine residues in histones and other proteins (PubMed:21257746). Plays …	Matrix	Signaling	26.9286	26.8958	26.5788
Mitochondrial genome maintenance exonuclease 1	MGME1	Q9BQP7	92667	Mitochondrion {ECO:0000255|HAMAP-Rule:MF_03030, ECO:0000269|PubMed:23313956, ECO:0000269|PubMed:23358826}.	0	Metal-dependent single-stranded DNA (ssDNA) exonuclease involved in mitochondrial genome maintenance. Has preference for 5'-3' exonuclease activity but is also capable of endoduclease activity on linear substrates. Necessary for maintenance of proper 7S DNA levels. Probably involved in mitochondrial DNA (mtDNA) repair, possibly via the processing of displaced DNA containing Okazaki fragments duri…	Matrix	Mitochondrial central dogma > mtDNA maintenance > mtDNA replication | Mitochondrial central dogma > mtDNA maintenance > mtDNA stability and decay	26.8092	26.9812	27.0707
Large ribosomal subunit protein mL45	MRPL45	Q9BRJ2	0	Mitochondrion {ECO:0000269|PubMed:25278503, ECO:0000269|PubMed:25838379, ECO:0000269|PubMed:28892042}.	0	0	#N/A	#N/A	27.4307	27.7924	27.9322
Cancer-related nucleoside-triphosphatase	NTPCR	Q9BSD7	84284	0	0	Has nucleotide phosphatase activity towards ATP, GTP, CTP, TTP and UTP. Hydrolyzes nucleoside diphosphates with lower efficiency. {ECO:0000269|PubMed:17291528}.	#N/A	#N/A		19.9425	18.5959
Translational activator of cytochrome c oxidase 1	TACO1	Q9BSH4	51204	Mitochondrion {ECO:0000269|PubMed:19503089}.	0	Acts as a translational activator of mitochondrially-encoded cytochrome c oxidase 1. {ECO:0000269|PubMed:19503089}.	Matrix	Mitochondrial central dogma > Translation > Translation factors | OXPHOS > Complex IV > CIV assembly factors | OXPHOS > OXPHOS assembly factors	25.6913	24.4327	24.7882
Haloacid dehalogenase-like hydrolase domain-containing protein 3	HDHD3	Q9BSH5	81932	0	0	0	Matrix	0	27.6416	27.5812	27.5927
Mitochondrial nucleoid-associated protein 1	MTNAP1	Q9BSJ5	55028	Membrane {ECO:0000305}; Single-pass membrane protein {ECO:0000305}.	553..573; /note="Helical"; /evidence="ECO:0000255"	0	#N/A	#N/A	25.6014	26.5119	26.3779
NADH dehydrogenase [ubiquinone] 1 alpha subcomplex assembly factor 3	NDUFAF3	Q9BU61	25915	Nucleus {ECO:0000250}. Mitochondrion inner membrane {ECO:0000269|PubMed:19463981}.	0	Essential factor for the assembly of mitochondrial NADH:ubiquinone oxidoreductase complex (complex I). {ECO:0000269|PubMed:19463981}.	MIM	OXPHOS > Complex I > CI assembly factors | OXPHOS > OXPHOS assembly factors	25.9833	26.3975	25.8904
Transmembrane protein 70, mitochondrial	TMEM70	Q9BUB7	54968	Mitochondrion inner membrane {ECO:0000269|PubMed:20937241}; Multi-pass membrane protein {ECO:0000269|PubMed:20937241}.	103..123; /note="Helical"; /evidence="ECO:0000255"; 142..162; /note="Helical"; /evidence="ECO:0000255"	Involved in biogenesis of mitochondrial ATP synthase. {ECO:0000269|PubMed:18953340, ECO:0000269|PubMed:20937241}.	MIM	OXPHOS > Complex I > CI assembly factors | OXPHOS > Complex V > CV assembly factors | OXPHOS > OXPHOS assembly factors	23.6464	23.5526	23.646
Threonine--tRNA ligase, mitochondrial	TARS2	Q9BW92	80222	Mitochondrion matrix {ECO:0000250}.	0	Catalyzes the attachment of threonine to tRNA(Thr) in a two-step reaction: threonine is first activated by ATP to form Thr-AMP and then transferred to the acceptor end of tRNA(Thr). Also edits incorrectly charged tRNA(Thr) via its editing domain. {ECO:0000269|PubMed:26811336}.	Matrix	Mitochondrial central dogma > Translation > mt-tRNA synthetases	26.9418	27.2326	27.5246
Adenosine 5'-monophosphoramidase HINT2	HINT2	Q9BX68	84681	Mitochondrion {ECO:0000269|PubMed:16762638, ECO:0000269|PubMed:18653718}.	0	Hydrolase probably involved in steroid biosynthesis. May play a role in apoptosis. Has adenosine phosphoramidase activity. {ECO:0000269|PubMed:16762638, ECO:0000269|PubMed:18653718}.	Matrix	Metabolism > Lipid metabolism > Cholesterol, bile acid, steroid synthesis	21.0073	22.6384	21.18
Queuine tRNA-ribosyltransferase catalytic subunit 1	QTRT1	Q9BXR0	81890	Cytoplasm {ECO:0000255|HAMAP-Rule:MF_03218}. Mitochondrion outer membrane {ECO:0000255|HAMAP-Rule:MF_03218}; Peripheral membrane protein {ECO:0000255|HAMAP-Rule:MF_03218}; Cytoplasmic side {ECO:0000255|HAMAP-Rule:MF_03218}. Note=Weakly associates with mitochondria, possibly via QTRT2. {ECO:0000255|HAMAP-Rule:MF_03218}.	0	Catalytic subunit of the queuine tRNA-ribosyltransferase (TGT) that catalyzes the base-exchange of a guanine (G) residue with queuine (Q) at position 34 (anticodon wobble position) in tRNAs with GU(N) anticodons (tRNA-Asp, -Asn, -His and -Tyr), resulting in the hypermodified nucleoside queuosine (7-(((4,5-cis-dihydroxy-2-cyclopenten-1-yl)amino)methyl)-7-deazaguanosine) (PubMed:11255023, PubMed:20…	Matrix	Mitochondrial central dogma > mtRNA metabolism > mt-tRNA modifications		22.4308	22.2597
Haloacid dehalogenase-like hydrolase domain-containing 5	HDHD5	Q9BXW7	27440	0	0	0	Matrix	0	24.0748	24.4216	24.4445
Large ribosomal subunit protein bL32m	MRPL32	Q9BYC8	64983	Mitochondrion {ECO:0000269|PubMed:25278503, ECO:0000269|PubMed:25838379, ECO:0000269|PubMed:28892042}.	0	0	Matrix	Mitochondrial central dogma > Translation > Mitochondrial ribosome	25.7085	25.4915	25.9441
Large ribosomal subunit protein bL20m	MRPL20	Q9BYC9	55052	Mitochondrion {ECO:0000269|PubMed:11279069, ECO:0000269|PubMed:25278503, ECO:0000269|PubMed:25838379, ECO:0000269|PubMed:28892042}.	0	0	Matrix	Mitochondrial central dogma > Translation > Mitochondrial ribosome	25.1793	25.1758	25.2671
Large ribosomal subunit protein uL13m	MRPL13	Q9BYD1	28998	Mitochondrion {ECO:0000269|PubMed:25278503, ECO:0000269|PubMed:25838379, ECO:0000269|PubMed:28892042}.	0	0	Matrix	Mitochondrial central dogma > Translation > Mitochondrial ribosome	26.7336	26.0442	26.8693
Large ribosomal subunit protein bL9m	MRPL9	Q9BYD2	65005	Mitochondrion {ECO:0000269|PubMed:25278503, ECO:0000269|PubMed:25838379, ECO:0000269|PubMed:28892042}.	0	0	Matrix	Mitochondrial central dogma > Translation > Mitochondrial ribosome	25.2988	24.2276	24.5808
Large ribosomal subunit protein uL4m	MRPL4	Q9BYD3	51073	Mitochondrion {ECO:0000269|PubMed:25278503, ECO:0000269|PubMed:25838379, ECO:0000269|PubMed:28892042}.	0	0	Matrix	Mitochondrial central dogma > Translation > Mitochondrial ribosome	24.0888	24.7592	24.6565
Large ribosomal subunit protein uL1m	MRPL1	Q9BYD6	65008	Mitochondrion {ECO:0000250|UniProtKB:A6QPQ5, ECO:0000305|PubMed:11279069}.	0	0	Matrix	Mitochondrial central dogma > Translation > Mitochondrial ribosome	24.3932	24.293	24.8439
Small ribosomal subunit protein mS26	MRPS26	Q9BYN8	64949	Mitochondrion {ECO:0000269|PubMed:25838379}.	0	0	Matrix	Mitochondrial central dogma > Translation > Mitochondrial ribosome	26.7421	26.3617	26.0895
Neurolysin, mitochondrial	NLN	Q9BYT8	57486	Mitochondrion intermembrane space {ECO:0000250}. Cytoplasm {ECO:0000250}.	0	Hydrolyzes oligopeptides such as neurotensin, bradykinin and dynorphin A. {ECO:0000250}.	Matrix	Protein import, sorting and homeostasis > Protein homeostasis > Proteases	25.099	24.8871	24.8837
Large ribosomal subunit protein mL37	MRPL37	Q9BZE1	51253	Mitochondrion {ECO:0000269|PubMed:25278503, ECO:0000269|PubMed:25838379, ECO:0000269|PubMed:28892042}.	0	0	Matrix	Mitochondrial central dogma > Translation > Mitochondrial ribosome	27.6219	27.3378	26.7766
Protein-L-histidine N-pros-methyltransferase	METTL9	Q9H1A3	51108	Endoplasmic reticulum {ECO:0000305|PubMed:33563959}. Mitochondrion {ECO:0000305|PubMed:33563959}. Note=Colocalizes with membranous compartments such as the endoplasmic reticulum and mitochondria. {ECO:0000269|PubMed:33563959}.	0	Protein-histidine N-methyltransferase that specifically catalyzes 1-methylhistidine (pros-methylhistidine) methylation of target proteins (PubMed:33563959). Mediates methylation of proteins with a His-x-His (HxH) motif (where 'x' is preferably a small amino acid) (PubMed:33563959). Catalyzes methylation of target proteins such as S100A9, NDUFB3, SLC39A5, SLC39A7, ARMC6 and DNAJB12; 1-methylhistid…	#N/A	#N/A		19.4222	20.0063
Iron-sulfur cluster assembly enzyme ISCU	ISCU	Q9H1K1	23479	[Isoform 1]: Mitochondrion {ECO:0000269|PubMed:11060020, ECO:0000269|PubMed:26702583}.; [Isoform 2]: Cytoplasm. Nucleus {ECO:0000269|PubMed:11060020}.	0	Scaffold protein for the de novo synthesis of iron-sulfur (Fe-S) clusters within mitochondria, which is required for maturation of both mitochondrial and cytoplasmic [2Fe-2S] and [4Fe-4S] proteins (PubMed:11060020). First, a [2Fe-2S] cluster is transiently assembled on the scaffold protein ISCU. In a second step, the cluster is released from ISCU, transferred to a glutaredoxin GLRX5, followed by …	Matrix	Metabolism > Metals and cofactors > Fe-S cluster biosynthesis | Metabolism > Metals and cofactors > Fe-S-containing proteins	26.2707	26.5822	26.1545
Solute carrier family 25 member 32	SLC25A32	Q9H2D1	81034	Mitochondrion inner membrane {ECO:0000305|PubMed:29666258}; Multi-pass membrane protein {ECO:0000255}.	26..43; /note="Helical; Name=1"; /evidence="ECO:0000255"; 89..106; /note="Helical; Name=2"; /evidence="ECO:0000255"; 123..143; /note="Helical; Name=3"; /evidence="ECO:0000255"; 186..203; /note="Helical; Name=4"; /evidence="ECO:0000255"; 227..243; /note="Helical; Name=5"; /evidence="ECO:0000255"; 281..300; /note="Helical; Name=6"; /evidence="ECO:0000255"	Transports folate across the inner membranes of mitochondria (PubMed:15140890, PubMed:29666258). Can also transport FAD across the mitochondrial inner membrane (PubMed:16165386). {ECO:0000269|PubMed:15140890, ECO:0000269|PubMed:16165386, ECO:0000269|PubMed:29666258}.	MIM	Metabolism > Vitamin metabolism > Vitamin B2 metabolism | Metabolism > Vitamin metabolism > Folate and 1-C metabolism | Small molecule transport > SLC25A family	25.4342	25.7667	25.3248
Translation initiation factor IF-3, mitochondrial	MTIF3	Q9H2K0	219402	Mitochondrion {ECO:0000305}.	0	IF-3 binds to the 28S ribosomal subunit and shifts the equilibrum between 55S ribosomes and their 39S and 28S subunits in favor of the free subunits, thus enhancing the availability of 28S subunits on which protein synthesis initiation begins. {ECO:0000269|PubMed:12095986}.	Matrix	Mitochondrial central dogma > Translation > Translation factors	21.5822
Inorganic pyrophosphatase 2, mitochondrial	PPA2	Q9H2U2	27068	Mitochondrion {ECO:0000305}.	0	Hydrolyzes inorganic pyrophosphate (PubMed:27523597). This activity is essential for correct regulation of mitochondrial membrane potential, and mitochondrial organization and function (PubMed:27523598). {ECO:0000269|PubMed:27523597, ECO:0000269|PubMed:27523598}.	Matrix	Mitochondrial central dogma > mtDNA maintenance | Mitochondrial central dogma > mtRNA metabolism | Mitochondrial central dogma > Translation | Metabolism > Nucleotide metabolism	24.6486	25.1735	24.8238
Large ribosomal subunit protein mL46	MRPL46	Q9H2W6	26589	Mitochondrion {ECO:0000269|PubMed:25278503, ECO:0000269|PubMed:25838379, ECO:0000269|PubMed:28892042}.	0	0	Matrix	Mitochondrial central dogma > Translation > Mitochondrial ribosome	26.9395	26.628	26.8731
Presenilin-associated rhomboid-like protein, mitochondrial;P-beta	PARL	Q9H300	55486	Mitochondrion inner membrane {ECO:0000269|PubMed:17116872, ECO:0000269|PubMed:22354088}; Multi-pass membrane protein {ECO:0000269|PubMed:17116872}.; [P-beta]: Nucleus {ECO:0000269|PubMed:17116872}. Note=Translocated into the nucleus by an unknown mechanism (PubMed:17116872). {ECO:0000269|PubMed:17116872}.	102..121; /note="Helical"; /evidence="ECO:0000255"; 168..187; /note="Helical"; /evidence="ECO:0000255"; 208..230; /note="Helical"; /evidence="ECO:0000255"; 245..262; /note="Helical"; /evidence="ECO:0000255"; 273..289; /note="Helical"; /evidence="ECO:0000255"; 296..318; /note="Helical"; /evidence="ECO:0000255"; 333..354; /note="Helical"; /evidence="ECO:0000255"	Required for the control of apoptosis during postnatal growth. Essential for proteolytic processing of an antiapoptotic form of OPA1 which prevents the release of mitochondrial cytochrome c in response to intrinsic apoptotic signals (By similarity). Required for the maturation of PINK1 into its 52kDa mature form after its cleavage by mitochondrial-processing peptidase (MPP) (PubMed:22354088). Pro…	MIM	Protein import, sorting and homeostasis > Protein homeostasis > Proteases | Mitochondrial dynamics and surveillance > Mitophagy | Mitochondrial dynamics and surveillance > Autophagy	26.5127	27.1292	26.8743
tRNA dimethylallyltransferase	TRIT1	Q9H3H1	54802	[Isoform 1]: Mitochondrion {ECO:0000269|PubMed:24901367}.; [Isoform 4]: Mitochondrion {ECO:0000305}.; [Isoform 2]: Cytoplasm {ECO:0000305}.; [Isoform 3]: Cytoplasm {ECO:0000305}.; [Isoform 5]: Cytoplasm {ECO:0000305}.	0	Catalyzes the transfer of a dimethylallyl group onto the adenine at position 37 of both cytosolic and mitochondrial tRNAs, leading to the formation of N6-(dimethylallyl)adenosine (i(6)A). {ECO:0000269|PubMed:11111046, ECO:0000269|PubMed:24901367}.	Matrix	Mitochondrial central dogma > mtRNA metabolism > mt-tRNA modifications | Mitochondrial central dogma > mtRNA metabolism > mt-rRNA modifications	18.9468
Mitochondrial translation release factor in rescue	MTRFR	Q9H3J6	91574	Mitochondrion {ECO:0000269|PubMed:20186120, ECO:0000269|PubMed:20598281}.	0	Part of a mitoribosome-associated quality control pathway that prevents aberrant translation by responding to interruptions during elongation (PubMed:33243891). As heterodimer with MTRES1, ejects the unfinished nascent chain and peptidyl transfer RNA (tRNA), respectively, from stalled ribosomes. Recruitment of mitoribosome biogenesis factors to these quality control intermediates suggests additio…	Matrix	Mitochondrial central dogma > Translation > Translation factors		22.7253
tRNA N6-adenosine threonylcarbamoyltransferase, mitochondrial	OSGEPL1	Q9H4B0	64172	Mitochondrion {ECO:0000255|HAMAP-Rule:MF_03179, ECO:0000269|PubMed:19694617}.	0	Required for the formation of a threonylcarbamoyl group on adenosine at position 37 (t(6)A37) in mitochondrial tRNAs that read codons beginning with adenine. Probably involved in the transfer of the threonylcarbamoyl moiety of threonylcarbamoyl-AMP (TC-AMP) to the N6 group of A37. Involved in mitochondrial genome maintenance. {ECO:0000255|HAMAP-Rule:MF_03179}.	Matrix	Mitochondrial central dogma > mtRNA metabolism > mt-tRNA modifications		22.3489
Dimethyladenosine transferase 2, mitochondrial	TFB2M	Q9H5Q4	64216	Mitochondrion.	0	S-adenosyl-L-methionine-dependent rRNA methyltransferase which may methylate two specific adjacent adenosines in the loop of a conserved hairpin near the 3'-end of 12S mitochondrial rRNA (Probable). Component of the mitochondrial transcription initiation complex, composed at least of TFB2M, TFAM and POLRMT that is required for basal transcription of mitochondrial DNA (PubMed:29149603, PubMed:1206…	Matrix	Mitochondrial central dogma > mtDNA maintenance > mtDNA replication | Mitochondrial central dogma > mtRNA metabolism > Transcription	24.7786	24.5835	24.3661
Acyl-CoA synthetase short-chain family member 3, mitochondrial	ACSS3	Q9H6R3	79611	Mitochondrion matrix {ECO:0000269|PubMed:28003429}.	0	Catalyzes the synthesis of acetyl-CoA from short-chain fatty acids (PubMed:28003429). Propionate is the preferred substrate (PubMed:28003429). Can utilize acetate and butyrate with a much lower affinity (By similarity). {ECO:0000250|UniProtKB:A0A0G2K047, ECO:0000269|PubMed:28003429}.	Matrix	Metabolism > Lipid metabolism	20.9994	21.4475
Methyltransferase-like protein 17, mitochondrial	METTL17	Q9H7H0	64745	Mitochondrion matrix {ECO:0000250|UniProtKB:Q3U2U7}.	0	Probable S-adenosyl-L-methionine-dependent RNA methyltransferase required to stabilize the mitochondrial small ribosomal subunit (mt-SSU). Required for protein translation in mitochondria. {ECO:0000250|UniProtKB:Q3U2U7}.	Matrix	Mitochondrial central dogma > mtRNA metabolism > mt-rRNA modifications | Mitochondrial central dogma > Translation > Mitochondrial ribosome assembly	22.958	23.9204	22.0443
Prostaglandin E synthase 2;Prostaglandin E synthase 2 truncated form	PTGES2	Q9H7Z7	80142	Golgi apparatus membrane {ECO:0000269|PubMed:12835322}; Single-pass membrane protein {ECO:0000255}.; [Prostaglandin E synthase 2 truncated form]: Cytoplasm, perinuclear region {ECO:0000269|PubMed:12835322}. Note=Synthesized as a Golgi membrane-bound protein, which is further cleaved into the predominant soluble truncated form. The truncated form is cytoplasmic and is enriched in the perinuclear r…	58..74; /note="Helical"; /evidence="ECO:0000255"	Isomerase that catalyzes the conversion of PGH2 into the more stable prostaglandin E2 (PGE2) (in vitro) (PubMed:12804604, PubMed:18198127, PubMed:17585783). The biological function and the GSH-dependent property of PTGES2 is still under debate (PubMed:18198127, PubMed:17585783). In vivo, PTGES2 could form a complex with GSH and heme and would not participate in PGE2 synthesis but would catalyze t…	MIM	Metabolism > Lipid metabolism > Eicosanoid metabolism	23.3523	23.9155	23.099
Complex I assembly factor ACAD9, mitochondrial	ACAD9	Q9H845	28976	Mitochondrion inner membrane {ECO:0000269|PubMed:16020546, ECO:0000269|PubMed:20816094}; Peripheral membrane protein {ECO:0000269|PubMed:16020546}; Matrix side {ECO:0000269|PubMed:16020546}. Note=Essentially associated with membranes. {ECO:0000269|PubMed:16020546}.	0	As part of the MCIA complex, primarily participates in the assembly of the mitochondrial complex I and therefore plays a role in oxidative phosphorylation (PubMed:20816094, PubMed:24158852). This moonlighting protein has also a dehydrogenase activity toward a broad range of substrates with greater specificity for long-chain unsaturated acyl-CoAs (PubMed:12359260, PubMed:16020546, PubMed:21237683,…	MIM	OXPHOS > Complex I > CI assembly factors | OXPHOS > OXPHOS assembly factors	23.5255	24.4128	23.5579
5'-nucleotidase domain-containing protein 2	NT5DC2	Q9H857	64943	0	0	0	Matrix	Metabolism > Nucleotide metabolism > Nucleotide synthesis and processing	25.2691	25.9266	25.7162
Mitochondrial glutamate carrier 1	SLC25A22	Q9H936	79751	Mitochondrion inner membrane {ECO:0000305}; Multi-pass membrane protein {ECO:0000305}.	12..32; /note="Helical; Name=1"; /evidence="ECO:0000255"; 62..82; /note="Helical; Name=2"; /evidence="ECO:0000255"; 107..127; /note="Helical; Name=3"; /evidence="ECO:0000255"; 189..209; /note="Helical; Name=4"; /evidence="ECO:0000255"; 223..243; /note="Helical; Name=5"; /evidence="ECO:0000255"; 292..312; /note="Helical; Name=6"; /evidence="ECO:0000255"	Involved in the transport of glutamate across the inner mitochondrial membrane. Glutamate is cotransported with H(+). {ECO:0000269|PubMed:11897791}.	MIM	Small molecule transport > SLC25A family		22.2062
Large ribosomal subunit protein mL44	MRPL44	Q9H9J2	65080	Mitochondrion {ECO:0000269|PubMed:25278503, ECO:0000269|PubMed:25838379, ECO:0000269|PubMed:28892042}.	0	Component of the 39S subunit of mitochondrial ribosome. May have a function in the assembly/stability of nascent mitochondrial polypeptides exiting the ribosome. {ECO:0000269|PubMed:23315540}.	Matrix	Mitochondrial central dogma > Translation > Mitochondrial ribosome		21.8799
L-2-hydroxyglutarate dehydrogenase, mitochondrial	L2HGDH	Q9H9P8	79944	Mitochondrion {ECO:0000269|PubMed:16005139}.	0	0	MIM	Metabolism > Carbohydrate metabolism > TCA-associated	26.033	26.0789	26.1287
Probable cysteine--tRNA ligase, mitochondrial	CARS2	Q9HA77	79587	Mitochondrion matrix {ECO:0000250}.	0	0	Matrix	Mitochondrial central dogma > Translation > mt-tRNA synthetases	25.2159	25.7297	25.3793
GrpE protein homolog 1, mitochondrial	GRPEL1	Q9HAV7	80273	Mitochondrion matrix {ECO:0000269|PubMed:11311562}.	0	Essential component of the PAM complex, a complex required for the translocation of transit peptide-containing proteins from the inner membrane into the mitochondrial matrix in an ATP-dependent manner (By similarity). Seems to control the nucleotide-dependent binding of mitochondrial HSP70 to substrate proteins (PubMed:11311562). {ECO:0000250|UniProtKB:P38523, ECO:0000269|PubMed:11311562}.	Matrix	Protein import, sorting and homeostasis > Protein import and sorting > Import motor | Metabolism > Metals and cofactors > Fe-S cluster biosynthesis	28.9901	29.7028	29.0071
rRNA methyltransferase 3, mitochondrial	MRM3	Q9HC36	55178	Mitochondrion {ECO:0000269|PubMed:24036117, ECO:0000269|PubMed:25009282}.	0	S-adenosyl-L-methionine-dependent 2'-O-ribose methyltransferase that catalyzes the formation of 2'-O-methylguanosine at position 1370 (Gm1370) in the 16S mitochondrial large subunit ribosomal RNA (mtLSU rRNA), a conserved modification in the peptidyl transferase domain of the mtLSU rRNA. {ECO:0000269|PubMed:24036117, ECO:0000269|PubMed:25009282, ECO:0000269|PubMed:25074936}.	Matrix	Mitochondrial central dogma > mtRNA metabolism > mt-rRNA modifications | Mitochondrial central dogma > Translation > Mitochondrial ribosome assembly	26.8483	26.9644	26.8461
Methylcrotonoyl-CoA carboxylase beta chain, mitochondrial	MCCC2	Q9HCC0	64087	Mitochondrion matrix {ECO:0000269|PubMed:11170888, ECO:0000269|PubMed:16023992}.	0	Carboxyltransferase subunit of the 3-methylcrotonyl-CoA carboxylase, an enzyme that catalyzes the conversion of 3-methylcrotonyl-CoA to 3-methylglutaconyl-CoA, a critical step for leucine and isovaleric acid catabolism. {ECO:0000269|PubMed:17360195}.	Matrix	Metabolism > Amino acid metabolism > Branched-chain amino acid metabolism	29.131	29.3087	29.1374
Magnesium transporter MRS2 homolog, mitochondrial	MRS2	Q9HD23	57380	Mitochondrion inner membrane {ECO:0000269|PubMed:11401429, ECO:0000305|PubMed:18384665}; Multi-pass membrane protein {ECO:0000305}.	340..360; /note="Helical"; /evidence="ECO:0000255"; 373..393; /note="Helical"; /evidence="ECO:0000255"	Magnesium transporter that mediates the influx of magnesium into the mitochondrial matrix (PubMed:11401429, PubMed:18384665). Required for normal expression of the mitochondrial respiratory complex I subunits (PubMed:18384665). {ECO:0000269|PubMed:11401429, ECO:0000269|PubMed:18384665}.	MIM	Small molecule transport | Signaling		22.6244	21.8406
Thioredoxin reductase 2, mitochondrial	TXNRD2	Q9NNW7	10587	Mitochondrion {ECO:0000269|PubMed:10215850}.	0	Involved in the control of reactive oxygen species levels and the regulation of mitochondrial redox homeostasis (PubMed:24601690). Maintains thioredoxin in a reduced state. May play a role in redox-regulated cell signaling. {ECO:0000269|PubMed:24601690}.	Matrix	Metabolism > Detoxification > ROS and glutathione metabolism | Metabolism > Detoxification > Selenoproteins	23.6297	23.5659	23.7806
Serine--tRNA ligase, mitochondrial	SARS2	Q9NP81	54938	Mitochondrion matrix {ECO:0000250|UniProtKB:Q9N0F3}.	0	Catalyzes the attachment of serine to tRNA(Ser). Is also probably able to aminoacylate tRNA(Sec) with serine, to form the misacylated tRNA L-seryl-tRNA(Sec), which will be further converted into selenocysteinyl-tRNA(Sec). {ECO:0000250|UniProtKB:Q9N0F3}.	Matrix	Mitochondrial central dogma > Translation > mt-tRNA synthetases	27.1639	27.6488	27.7402
Large ribosomal subunit protein mL65	MRPS30	Q9NP92	10884	Mitochondrion {ECO:0000269|PubMed:11279123, ECO:0000269|PubMed:28892042}.	0	0	Matrix	Mitochondrial central dogma > Translation > Mitochondrial ribosome	28.5756	28.3157	28.1422
Neugrin	NGRN	Q9NPE2	51335	Nucleus {ECO:0000269|PubMed:11118320}. Secreted {ECO:0000305}. Mitochondrion membrane {ECO:0000269|PubMed:27667664}.	0	Plays an essential role in mitochondrial ribosome biogenesis. As a component of a functional protein-RNA module, consisting of RCC1L, NGRN, RPUSD3, RPUSD4, TRUB2, FASTKD2 and 16S mitochondrial ribosomal RNA (16S mt-rRNA), controls 16S mt-rRNA abundance and is required for intra-mitochondrial translation of core subunits of the oxidative phosphorylation system. {ECO:0000269|PubMed:27667664}.	Matrix	Mitochondrial central dogma > mtRNA metabolism > mt-rRNA modifications | Mitochondrial central dogma > Translation > Mitochondrial ribosome assembly	22.8069	21.9501	22.6665
Complex I assembly factor TIMMDC1, mitochondrial	TIMMDC1	Q9NPL8	51300	Mitochondrion membrane {ECO:0000269|PubMed:24191001}; Multi-pass membrane protein {ECO:0000269|PubMed:24191001}.	80..100; /note="Helical"; /evidence="ECO:0000255"; 137..159; /note="Helical"; /evidence="ECO:0000255"; 165..185; /note="Helical"; /evidence="ECO:0000255"; 189..209; /note="Helical"; /evidence="ECO:0000255"	Chaperone protein involved in the assembly of the mitochondrial NADH:ubiquinone oxidoreductase complex (complex I). Participates in constructing the membrane arm of complex I. {ECO:0000269|PubMed:24191001}.	MIM	OXPHOS > Complex I > CI assembly factors | OXPHOS > OXPHOS assembly factors	23.2421	25.172	24.2021
Large ribosomal subunit protein mL40	MRPL40	Q9NQ50	64976	Mitochondrion {ECO:0000269|PubMed:25278503, ECO:0000269|PubMed:25838379, ECO:0000269|PubMed:28892042}.	0	0	Matrix	Mitochondrial central dogma > Translation > Mitochondrial ribosome	28.0172	28.391	27.815
Xaa-Pro aminopeptidase 3	XPNPEP3	Q9NQH7	63929	[Isoform 1]: Mitochondrion {ECO:0000269|PubMed:20179356, ECO:0000269|PubMed:25609706}. Cytoplasm {ECO:0000269|PubMed:25609706}. Note=Mainly mitochondrial. Translocates to the cytoplasm following TNFRSF1B activation. {ECO:0000269|PubMed:25609706}.; [Isoform 2]: Cytoplasm {ECO:0000269|PubMed:25609706}.	0	Catalyzes the removal of a penultimate prolyl residue from the N-termini of peptides, such as Leu-Pro-Ala (PubMed:25609706, PubMed:28476889). Also shows low activity towards peptides with Ala or Ser at the P1 position (PubMed:28476889). {ECO:0000269|PubMed:25609706, ECO:0000269|PubMed:28476889}.; [Isoform 1]: Promotes TNFRSF1B-mediated phosphorylation of MAPK8/JNK1 and MAPK9/JNK2, suggesting a fu…	Matrix	Protein import, sorting and homeostasis > Protein import and sorting > Preprotein cleavage | Protein import, sorting and homeostasis > Protein homeostasis > Proteases	21.6697	21.7553	22.5951
ATP-binding cassette sub-family B member 10, mitochondrial	ABCB10	Q9NRK6	23456	Mitochondrion inner membrane {ECO:0000250|UniProtKB:Q9JI39}; Multi-pass membrane protein {ECO:0000255}.	171..191; /note="Helical"; /evidence="ECO:0000255|PROSITE-ProRule:PRU00441"; 216..236; /note="Helical"; /evidence="ECO:0000255|PROSITE-ProRule:PRU00441"; 313..333; /note="Helical"; /evidence="ECO:0000255|PROSITE-ProRule:PRU00441"; 408..428; /note="Helical"; /evidence="ECO:0000255|PROSITE-ProRule:PRU00441"; 431..451; /note="Helical"; /evidence="ECO:0000255|PROSITE-ProRule:PRU00441"	Catalyzes the export of an unknown physiological substrate from the mitochondrial matrix to the cytosol in an ATP-dependent manner (PubMed:33253225). May also transport the heme analog Zn (II) mesoporphyrin (ZnMP) in an ATP dependent manner but can't export the heme precursor 5-aminolevulinic acid (ALA) from mitochondria (PubMed:33253225). Plays a role in the early step of the heme biosynthetic p…	MIM	Metabolism > Metals and cofactors > Heme synthesis and processing | Small molecule transport > ABC transporters	25.3895	25.7015	25.7028
Succinate dehydrogenase assembly factor 3, mitochondrial	SDHAF3	Q9NRP4	57001	Mitochondrion matrix {ECO:0000250|UniProtKB:Q04401}.	0	Plays an essential role in the assembly of succinate dehydrogenase (SDH), an enzyme complex (also referred to as respiratory complex II) that is a component of both the tricarboxylic acid (TCA) cycle and the mitochondrial electron transport chain, and which couples the oxidation of succinate to fumarate with the reduction of ubiquinone (coenzyme Q) to ubiquinol. Promotes maturation of the iron-su…	Matrix	OXPHOS > Complex II > CII assembly factors | OXPHOS > OXPHOS assembly factors		21.2457	21.4074
Glutaredoxin-2, mitochondrial	GLRX2	Q9NS18	51022	[Isoform 1]: Mitochondrion.; [Isoform 2]: Nucleus.	0	Glutathione-dependent oxidoreductase that facilitates the maintenance of mitochondrial redox homeostasis upon induction of apoptosis by oxidative stress. Involved in response to hydrogen peroxide and regulation of apoptosis caused by oxidative stress. Acts as a very efficient catalyst of monothiol reactions because of its high affinity for protein glutathione-mixed disulfides. Can receive electro…	Matrix	Metabolism > Metals and cofactors > Fe-S-containing proteins | Metabolism > Vitamin metabolism > Vitamin C metabolism | Metabolism > Detoxification > ROS and glutathione metabolism	21.3799	21.4588	22.0046
Isoleucine--tRNA ligase, mitochondrial	IARS2	Q9NSE4	55699	Mitochondrion matrix {ECO:0000250}.	0	0	Matrix	Mitochondrial central dogma > Translation > mt-tRNA synthetases	29.3804	29.673	29.4647
Ethylmalonyl-CoA decarboxylase	ECHDC1	Q9NTX5	55862	Cytoplasm, cytosol {ECO:0000305|PubMed:22016388}.	0	Decarboxylates ethylmalonyl-CoA, a potentially toxic metabolite, to form butyryl-CoA, suggesting it might be involved in metabolite proofreading (PubMed:22016388). Also has methylmalonyl-CoA decarboxylase activity at lower level (By similarity). {ECO:0000250|UniProtKB:Q9D9V3, ECO:0000269|PubMed:22016388}.	unknown	Metabolism > Lipid metabolism	24.3975	24.7563	24.7316
LYR motif-containing protein 2	LYRM2	Q9NU23	57226	0	0	0	Matrix	OXPHOS > Complex I > CI assembly factors | OXPHOS > OXPHOS assembly factors		23.1395
Acetyl-coenzyme A synthetase 2-like, mitochondrial	ACSS1	Q9NUB1	84532	Mitochondrion matrix {ECO:0000269|PubMed:16788062}.	0	Catalyzes the synthesis of acetyl-CoA from short-chain fatty acids (PubMed:16788062). Acetate is the preferred substrate (PubMed:16788062). Can also utilize propionate with a much lower affinity (By similarity). Provides acetyl-CoA that is utilized mainly for oxidation under ketogenic conditions (By similarity). Involved in thermogenesis under ketogenic conditions, using acetate as a vital fuel w…	MIM	Metabolism > Lipid metabolism > Fatty acid oxidation	25.5612	26.5253	25.6021
Palmitoyl-protein thioesterase ABHD10, mitochondrial	ABHD10	Q9NUJ1	55347	Mitochondrion {ECO:0000269|PubMed:31740833}.	0	Acts as an acyl-protein thioesterase that hydrolyzes fatty acids from acylated residues in proteins (PubMed:31740833). Regulates the mitochondrial S-depalmitoylation of the nucleophilic active site residue of peroxiredoxin-5/PRDX5, a key antioxidant protein, therefore modulating mitochondrial antioxidant ability (PubMed:31740833). Also catalyzes the deglucuronidation of mycophenolic acid acyl-glu…	Matrix	Metabolism > Detoxification > Xenobiotic metabolism	28.3181	28.6802	28.6242
Ubiquinol-cytochrome c reductase complex assembly factor 1	UQCC1	Q9NVA1	55245	Mitochondrion inner membrane {ECO:0000269|PubMed:24385928}. Cytoplasmic vesicle {ECO:0000250}. Note=Cytoplasmic vesicular structures. {ECO:0000250}.	0	Required for the assembly of the ubiquinol-cytochrome c reductase complex (mitochondrial respiratory chain complex III or cytochrome b-c1 complex). Involved in cytochrome b translation and/or stability. {ECO:0000269|PubMed:24385928}.	MIM	OXPHOS > Complex III > CIII assembly factors | OXPHOS > OXPHOS assembly factors	28.2221	28.131	28.1985
Trimethyllysine dioxygenase, mitochondrial	TMLHE	Q9NVH6	55217	Mitochondrion matrix {ECO:0000269|PubMed:15754339}.	0	Converts trimethyllysine (TML) into hydroxytrimethyllysine (HTML) (PubMed:11431483, PubMed:23092983). {ECO:0000269|PubMed:11431483, ECO:0000269|PubMed:23092983}.	Matrix	Metabolism > Metals and cofactors > Carnitine synthesis and transport	21.0968	22.173	21.3729
ATPase family AAA domain-containing protein 3A	ATAD3A	Q9NVI7	55210	Mitochondrion inner membrane {ECO:0000269|PubMed:18063578, ECO:0000269|PubMed:20154147, ECO:0000269|PubMed:20332122, ECO:0000269|PubMed:20349121}; Single-pass membrane protein {ECO:0000269|PubMed:20154147, ECO:0000269|PubMed:20349121}. Mitochondrion matrix, mitochondrion nucleoid {ECO:0000269|PubMed:17210950, ECO:0000269|PubMed:18063578}. Note=In the mitochondrial inner membrane, enriched in site…	295..312; /note="Helical"; /evidence="ECO:0000255"	Essential for mitochondrial network organization, mitochondrial metabolism and cell growth at organism and cellular level. May play an important role in mitochondrial protein synthesis. May also participate in mitochondrial DNA replication. May bind to mitochondrial DNA D-loops and contribute to nucleoid stability. Required for enhanced channeling of cholesterol for hormone-dependent steroidogene…	MIM	Mitochondrial central dogma > mtDNA maintenance > mtDNA nucleoid | Mitochondrial dynamics and surveillance > Organelle contact sites | Mitochondrial dynamics and surveillance > Intramitochondrial membrane interactions	24.1308	25.1605	25.0703
Pyridoxine-5'-phosphate oxidase	PNPO	Q9NVS9	55163	0	0	Catalyzes the oxidation of either pyridoxine 5'-phosphate (PNP) or pyridoxamine 5'-phosphate (PMP) into pyridoxal 5'-phosphate (PLP). {ECO:0000269|PubMed:12824491}.	Matrix	Metabolism > Vitamin metabolism > Vitamin B6 metabolism		22.8891	22.2787
Poly(A) RNA polymerase, mitochondrial	MTPAP	Q9NVV4	55149	Cytoplasm {ECO:0000269|PubMed:18172165}. Mitochondrion {ECO:0000269|PubMed:15547249, ECO:0000269|PubMed:15769737}.	0	Polymerase that creates the 3' poly(A) tail of mitochondrial transcripts. Can use all four nucleotides, but has higher activity with ATP and UTP (in vitro). Plays a role in replication-dependent histone mRNA degradation. May be involved in the terminal uridylation of mature histone mRNAs before their degradation is initiated. Might be responsible for the creation of some UAA stop codons which are…	Matrix	Mitochondrial central dogma > mtRNA metabolism > mtRNA granules | Mitochondrial central dogma > mtRNA metabolism > mt-rRNA modifications | Mitochondrial central dogma > mtRNA metabolism > mt-mRNA modifications | Mitochondrial central dogma > mtRNA metabolism > mtRNA stability and decay		22.911	22.1924
Distal membrane-arm assembly complex protein 2	DMAC2	Q9NW81	55101	Mitochondrion {ECO:0000250|UniProtKB:Q9D7K5}.	0	Required for the assembly of the mitochondrial NADH:ubiquinone oxidoreductase complex (complex I). Involved in the assembly of the distal region of complex I. {ECO:0000269|PubMed:27626371}.	MIM	OXPHOS > Complex I > CI assembly factors | OXPHOS > OXPHOS assembly factors	20.8259	23.9553	23.7254
Calcium uniporter regulatory subunit MCUb, mitochondrial	MCUB	Q9NWR8	55013	Mitochondrion inner membrane {ECO:0000269|PubMed:24231807}; Multi-pass membrane protein {ECO:0000269|PubMed:24231807}.	220..240; /note="Helical"; /evidence="ECO:0000255"; 250..270; /note="Helical"; /evidence="ECO:0000255"	Negatively regulates the activity of MCU, the mitochondrial inner membrane calcium uniporter, and thereby modulates calcium uptake into the mitochondrion. Does not form functional calcium channels by itself. Mitochondrial calcium homeostasis plays key roles in cellular physiology and regulates cell bioenergetics, cytoplasmic calcium signals and activation of cell death pathways. {ECO:0000250|UniP…	MIM	Signaling > Calcium homeostasis > Calcium cycle | Small molecule transport > Calcium uniporter	22.5751		23.325
3-oxoacyl-[acyl-carrier-protein] synthase, mitochondrial	OXSM	Q9NWU1	54995	Mitochondrion {ECO:0000269|PubMed:15668256}.	0	May play a role in the biosynthesis of lipoic acid as well as longer chain fatty acids required for optimal mitochondrial function. {ECO:0000269|PubMed:15668256}.	Matrix	Metabolism > Lipid metabolism > Type II fatty acid synthesis	22.7589		24.1644
Large ribosomal subunit protein uL22m	MRPL22	Q9NWU5	29093	Mitochondrion {ECO:0000269|PubMed:25278503, ECO:0000269|PubMed:28892042}.	0	0	Matrix	Mitochondrial central dogma > Translation > Mitochondrial ribosome	27.4092	27.5146	27.3966
NADH dehydrogenase [ubiquinone] 1 beta subcomplex subunit 11, mitochondrial	NDUFB11	Q9NX14	54539	Mitochondrion inner membrane {ECO:0000269|PubMed:31206022, ECO:0000305|PubMed:12611891}; Single-pass membrane protein {ECO:0000305}. Note=The interaction with BCAP31 mediates mitochondria localization. {ECO:0000269|PubMed:31206022}.	89..109; /note="Helical"; /evidence="ECO:0000255"	Accessory subunit of the mitochondrial membrane respiratory chain NADH dehydrogenase (Complex I), that is believed not to be involved in catalysis. Complex I functions in the transfer of electrons from NADH to the respiratory chain. The immediate electron acceptor for the enzyme is believed to be ubiquinone. {ECO:0000269|PubMed:27626371}.	MIM	OXPHOS > Complex I > CI subunits | OXPHOS > OXPHOS subunits	24.1224	24.5085	24.4862
Succinate dehydrogenase assembly factor 2, mitochondrial	SDHAF2	Q9NX18	54949	Mitochondrion matrix {ECO:0000255|HAMAP-Rule:MF_03057, ECO:0000269|PubMed:19628817}.	0	Plays an essential role in the assembly of succinate dehydrogenase (SDH), an enzyme complex (also referred to as respiratory complex II) that is a component of both the tricarboxylic acid (TCA) cycle and the mitochondrial electron transport chain, and which couples the oxidation of succinate to fumarate with the reduction of ubiquinone (coenzyme Q) to ubiquinol. Required for flavinylation (covale…	Matrix	OXPHOS > Complex II > CII assembly factors | OXPHOS > OXPHOS assembly factors	22.9761	22.0103	22.1992
Large ribosomal subunit protein uL16m	MRPL16	Q9NX20	54948	Mitochondrion {ECO:0000269|PubMed:25278503, ECO:0000269|PubMed:25838379, ECO:0000269|PubMed:28892042}.	0	0	Matrix	Mitochondrial central dogma > Translation > Mitochondrial ribosome	25.3149	22.8325	24.4105
ADP-ribosylhydrolase ARH3	ADPRS	Q9NX46	54936	Nucleus {ECO:0000269|PubMed:17991898}. Cytoplasm {ECO:0000269|PubMed:16278211}. Chromosome {ECO:0000269|PubMed:30045870}. Mitochondrion matrix {ECO:0000269|PubMed:17991898, ECO:0000305|PubMed:22433848}. Note=Recruited to DNA lesion regions following DNA damage; ADP-D-ribose-recognition is required for recruitment to DNA damage sites. {ECO:0000269|PubMed:30045870}.	0	ADP-ribose glycohydrolase that preferentially hydrolyzes the scissile alpha-O-linkage attached to the anomeric C1'' position of ADP-ribose and acts on different substrates, such as proteins ADP-ribosylated on serine, free poly(ADP-ribose) and O-acetyl-ADP-D-ribose (PubMed:21498885, PubMed:30045870, PubMed:29907568, PubMed:30401461, PubMed:33186521). Specifically acts as a serine mono-ADP-ribosylh…	#N/A	#N/A		20.2018	21.5122
tRNA (guanine(26)-N(2))-dimethyltransferase	TRMT1	Q9NXH9	55621	0	0	Dimethylates a single guanine residue at position 26 of most tRNAs using S-adenosyl-L-methionine as donor of the methyl groups.	Matrix	Mitochondrial central dogma > mtRNA metabolism > mt-tRNA modifications		21.7866	21.5059
Large ribosomal subunit protein mL39	MRPL39	Q9NYK5	54148	Mitochondrion {ECO:0000269|PubMed:25278503, ECO:0000269|PubMed:25838379, ECO:0000269|PubMed:28892042}.	0	0	Matrix	Mitochondrial central dogma > Translation > Mitochondrial ribosome	28.1414	28.3775	28.4305
FAST kinase domain-containing protein 2, mitochondrial	FASTKD2	Q9NYY8	22868	Mitochondrion matrix, mitochondrion nucleoid {ECO:0000269|PubMed:20869947, ECO:0000269|PubMed:25683715}. Mitochondrion matrix {ECO:0000305|PubMed:18771761}. Note=Localizes to mitochondrial RNA granules found in close proximity to the mitochondrial nucleoids. {ECO:0000269|PubMed:25683715}.	0	Plays an important role in assembly of the mitochondrial large ribosomal subunit (PubMed:25683715). As a component of a functional protein-RNA module, consisting of RCC1L, NGRN, RPUSD3, RPUSD4, TRUB2, FASTKD2 and 16S mitochondrial ribosomal RNA (16S mt-rRNA), controls 16S mt-rRNA abundance and is required for intra-mitochondrial translation (PubMed:27667664, PubMed:25683715, PubMed:26370583). May…	Matrix	Mitochondrial central dogma > mtRNA metabolism > mtRNA granules | Mitochondrial central dogma > mtRNA metabolism > Polycistronic mtRNA processing | Mitochondrial central dogma > mtRNA metabolism > mtRNA stability and decay | Mitochondrial central dogma > Translation > Mitochondrial ribosome assembly	22.6708	22.9019	23.2855
Large ribosomal subunit protein bL35m	MRPL35	Q9NZE8	51318	Mitochondrion {ECO:0000269|PubMed:25278503, ECO:0000269|PubMed:25838379, ECO:0000269|PubMed:28892042}.	0	0	Matrix	Mitochondrial central dogma > Translation > Mitochondrial ribosome	23.0026	24.0814	23.4721
Ubiquinone biosynthesis O-methyltransferase, mitochondrial	COQ3	Q9NZJ6	51805	Mitochondrion inner membrane {ECO:0000255|HAMAP-Rule:MF_03190}; Peripheral membrane protein {ECO:0000255|HAMAP-Rule:MF_03190}; Matrix side {ECO:0000255|HAMAP-Rule:MF_03190}.	0	O-methyltransferase that catalyzes the 2 O-methylation steps in the ubiquinone biosynthetic pathway. {ECO:0000255|HAMAP-Rule:MF_03190}.	MIM	Metabolism > Metals and cofactors > Coenzyme Q metabolism	23.7014	23.8901	23.8867
Large ribosomal subunit protein uL15m	MRPL15	Q9P015	29088	Mitochondrion {ECO:0000269|PubMed:25278503, ECO:0000269|PubMed:25838379, ECO:0000269|PubMed:28892042}.	0	0	Matrix	Mitochondrial central dogma > Translation > Mitochondrial ribosome	24.6907	24.9404	25.5628
NADH dehydrogenase [ubiquinone] 1 alpha subcomplex assembly factor 4	NDUFAF4	Q9P032	29078	Mitochondrion {ECO:0000269|PubMed:18179882}. Membrane {ECO:0000305}; Lipid-anchor {ECO:0000305}.	0	Involved in the assembly of mitochondrial NADH:ubiquinone oxidoreductase complex (complex I) (PubMed:18179882, PubMed:28853723). May be involved in cell proliferation and survival of hormone-dependent tumor cells. May be a regulator of breast tumor cell invasion. {ECO:0000269|PubMed:14871833, ECO:0000269|PubMed:17001319, ECO:0000269|PubMed:18179882, ECO:0000269|PubMed:28853723}.	MIM	OXPHOS > Complex I > CI assembly factors | OXPHOS > OXPHOS assembly factors	28.1407	28.3355	28.2624
[Pyruvate dehydrogenase [acetyl-transferring]]-phosphatase 1, mitochondrial	PDP1	Q9P0J1	54704	Mitochondrion matrix {ECO:0000250}.	0	Catalyzes the dephosphorylation and concomitant reactivation of the alpha subunit of the E1 component of the pyruvate dehydrogenase complex. {ECO:0000250}.	MIM	Metabolism > Carbohydrate metabolism > Pyruvate metabolism		21.7023	21.6675
Large ribosomal subunit protein bL36m	MRPL36	Q9P0J6	64979	Mitochondrion {ECO:0000269|PubMed:25278503, ECO:0000269|PubMed:25838379}.	0	0	Matrix	Mitochondrial central dogma > Translation > Mitochondrial ribosome	25.4304	26.1675	25.7818
Large ribosomal subunit protein bL27m	MRPL27	Q9P0M9	51264	Mitochondrion {ECO:0000269|PubMed:11279069, ECO:0000269|PubMed:25278503, ECO:0000269|PubMed:25838379, ECO:0000269|PubMed:28892042}.	0	0	Matrix	Mitochondrial central dogma > Translation > Mitochondrial ribosome	23.8164	24.3465	24.8884
Mitochondrial transcription rescue factor 1	MTRES1	Q9P0P8	51250	Mitochondrion matrix {ECO:0000269|PubMed:31226201, ECO:0000269|PubMed:31396629}.	0	Mitochondrial RNA-binding protein involved in mitochondrial transcription regulation. Functions as a protective factor to maintain proper mitochondrial RNA level during stress. Acts at the transcription level and its protective function depends on its RNA binding ability (PubMed:31226201). Part of a mitoribosome-associated quality control pathway that prevents aberrant translation by responding t…	Matrix	Mitochondrial central dogma > mtRNA metabolism > Transcription | Mitochondrial central dogma > Translation	20.7066	23.2214	21.2377
Succinate--CoA ligase [ADP-forming] subunit beta, mitochondrial	SUCLA2	Q9P2R7	8803	Mitochondrion {ECO:0000255|HAMAP-Rule:MF_03220, ECO:0000269|PubMed:15877282, ECO:0000269|PubMed:17287286, ECO:0000269|PubMed:25944712}.	0	ATP-specific succinyl-CoA synthetase functions in the citric acid cycle (TCA), coupling the hydrolysis of succinyl-CoA to the synthesis of ATP and thus represents the only step of substrate-level phosphorylation in the TCA (PubMed:15877282). The beta subunit provides nucleotide specificity of the enzyme and binds the substrate succinate, while the binding sites for coenzyme A and phosphate are fo…	Matrix	Metabolism > Carbohydrate metabolism > TCA cycle | Metabolism > Carbohydrate metabolism > Itaconate metabolism | Metabolism > Nucleotide metabolism > Nucleotide synthesis and processing	26.5712	26.4415	26.2959
Voltage-dependent calcium channel gamma-4 subunit	CACNG4	Q9UBN1	27092	Cell membrane {ECO:0000305|PubMed:21127204}; Multi-pass membrane protein {ECO:0000250}.	10..30; /note="Helical"; /evidence="ECO:0000255"; 108..128; /note="Helical"; /evidence="ECO:0000255"; 137..157; /note="Helical"; /evidence="ECO:0000255"; 187..207; /note="Helical"; /evidence="ECO:0000255"	Regulates the activity of L-type calcium channels that contain CACNA1C as pore-forming subunit (PubMed:21127204). Regulates the trafficking and gating properties of AMPA-selective glutamate receptors (AMPARs), including GRIA1 and GRIA4. Promotes their targeting to the cell membrane and synapses and modulates their gating properties by slowing their rates of activation, deactivation and desensitiz…	#N/A	#N/A			20.5663
Alpha-aminoadipic semialdehyde synthase, mitochondrial;Lysine ketoglutarate reductase;Saccharopine dehydrogenase	AASS	Q9UDR5	10157	Mitochondrion {ECO:0000250}.	0	Bifunctional enzyme that catalyzes the first two steps in lysine degradation. The N-terminal and the C-terminal contain lysine-ketoglutarate reductase and saccharopine dehydrogenase activity, respectively.	Matrix	Metabolism > Amino acid metabolism > Lysine metabolism	26.2799	26.8056	26.6963
Peptide chain release factor 1-like, mitochondrial	MTRF1L	Q9UGC7	54516	Mitochondrion {ECO:0000269|PubMed:17803939}.	0	Mitochondrial peptide chain release factor that directs the termination of translation in response to the peptide chain termination codons UAA and UAG. {ECO:0000269|PubMed:17803939}.	Matrix	Mitochondrial central dogma > Translation > Translation factors	20.7718	21.965	21.7572
Tryptophan--tRNA ligase, mitochondrial	WARS2	Q9UGM6	10352	Mitochondrion matrix {ECO:0000269|PubMed:28236339}.	0	Mitochondrial aminoacyl-tRNA synthetase that activate and transfer the amino acids to their corresponding tRNAs during the translation of mitochondrial genes and protein synthesis. {ECO:0000305|PubMed:28650581}.	Matrix	Mitochondrial central dogma > Translation > mt-tRNA synthetases		21.964	22.2958
NADH dehydrogenase [ubiquinone] 1 alpha subcomplex subunit 12	NDUFA12	Q9UI09	55967	Mitochondrion inner membrane {ECO:0000305|PubMed:12611891}; Peripheral membrane protein {ECO:0000255}; Matrix side {ECO:0000305}.	0	Accessory subunit of the mitochondrial membrane respiratory chain NADH dehydrogenase (Complex I), that is believed not to be involved in catalysis. Complex I functions in the transfer of electrons from NADH to the respiratory chain. The immediate electron acceptor for the enzyme is believed to be ubiquinone. {ECO:0000269|PubMed:27626371}.	MIM	OXPHOS > Complex I > CI subunits | OXPHOS > OXPHOS subunits	25.1491	25.6384	24.5995
V-type proton ATPase subunit H	ATP6V1H	Q9UI12	51606	0	0	Subunit of the peripheral V1 complex of vacuolar ATPase. Subunit H activates the ATPase activity of the enzyme and couples ATPase activity to proton flow. Vacuolar ATPase is responsible for acidifying a variety of intracellular compartments in eukaryotic cells, thus providing most of the energy required for transport processes in the vacuolar system (By similarity). Involved in the endocytosis me…	#N/A	#N/A	26.8115	26.9191	26.4527
ATPase inhibitor, mitochondrial	ATP5IF1	Q9UII2	93974	Mitochondrion {ECO:0000269|PubMed:12110673}.	0	Endogenous F(1)F(o)-ATPase inhibitor limiting ATP depletion when the mitochondrial membrane potential falls below a threshold and the F(1)F(o)-ATP synthase starts hydrolyzing ATP to pump protons out of the mitochondrial matrix. Required to avoid the consumption of cellular ATP when the F(1)F(o)-ATP synthase enzyme acts as an ATP hydrolase. Indirectly acts as a regulator of heme synthesis in eryth…	Matrix	OXPHOS > Complex V > CV subunits | OXPHOS > OXPHOS subunits	29.3602	29.5852	29.6183
GTP:AMP phosphotransferase AK3, mitochondrial	AK3	Q9UIJ7	50808	Mitochondrion matrix {ECO:0000255|HAMAP-Rule:MF_03169, ECO:0000269|PubMed:11485571}.	0	Involved in maintaining the homeostasis of cellular nucleotides by catalyzing the interconversion of nucleoside phosphates. Has GTP:AMP phosphotransferase and ITP:AMP phosphotransferase activities. {ECO:0000255|HAMAP-Rule:MF_03169, ECO:0000269|PubMed:11485571}.	Matrix	Metabolism > Nucleotide metabolism > Nucleotide synthesis and processing	23.0573	23.5286	24.0041
Electrogenic aspartate/glutamate antiporter SLC25A13, mitochondrial	SLC25A13	Q9UJS0	10165	Mitochondrion inner membrane {ECO:0000269|PubMed:10642534}; Multi-pass membrane protein {ECO:0000269|PubMed:10642534}.	332..349; /note="Helical; Name=1"; /evidence="ECO:0000250|UniProtKB:O75746"; 393..412; /note="Helical; Name=2"; /evidence="ECO:0000250|UniProtKB:O75746"; 436..449; /note="Helical; Name=3"; /evidence="ECO:0000250|UniProtKB:O75746"; 485..504; /note="Helical; Name=4"; /evidence="ECO:0000250|UniProtKB:O75746"; 524..541; /note="Helical; Name=5"; /evidence="ECO:0000250|UniProtKB:O75746"; 581..600; /not…	Mitochondrial and calcium-binding carrier that catalyzes the calcium-dependent exchange of cytoplasmic glutamate with mitochondrial aspartate across the mitochondrial inner membrane (PubMed:11566871, PubMed:25410934). May have a function in the urea cycle (PubMed:11566871). {ECO:0000269|PubMed:11566871, ECO:0000269|PubMed:25410934}.	MIM	Metabolism > Carbohydrate metabolism > Malate-aspartate shuttle | Metabolism > Amino acid metabolism > Urea cycle | Signaling > Calcium homeostasis > EF hand proteins | Small molecule transport > SLC25A family	25.7971	25.8041	25.7447
Stomatin-like protein 2, mitochondrial	STOML2	Q9UJZ1	30968	Cell membrane {ECO:0000269|PubMed:10713127, ECO:0000269|PubMed:18641330, ECO:0000269|PubMed:21746876, ECO:0000269|PubMed:22623988}; Peripheral membrane protein {ECO:0000269|PubMed:10713127}. Mitochondrion {ECO:0000269|PubMed:18641330, ECO:0000269|PubMed:19597348, ECO:0000269|PubMed:22623988}. Mitochondrion inner membrane {ECO:0000269|PubMed:17121834, ECO:0000269|PubMed:18339324, ECO:0000269|PubMe…	0	Mitochondrial protein that probably regulates the biogenesis and the activity of mitochondria. Stimulates cardiolipin biosynthesis, binds cardiolipin-enriched membranes where it recruits and stabilizes some proteins including prohibitin and may therefore act in the organization of functional microdomains in mitochondrial membranes. Through regulation of the mitochondrial function may play a role …	MIM	Protein import, sorting and homeostasis > Protein homeostasis	26.1874	26.5008	26.6756
Isobutyryl-CoA dehydrogenase, mitochondrial	ACAD8	Q9UKU7	27034	Mitochondrion {ECO:0000269|PubMed:11013134, ECO:0000269|PubMed:12359132}.	0	Isobutyryl-CoA dehydrogenase which catalyzes one of the steps of the valine catabolic pathway (PubMed:11013134, PubMed:12359132, PubMed:16857760). To a lesser extent, is also able to catalyze the oxidation of (2S)-2-methylbutanoyl-CoA (PubMed:11013134, PubMed:12359132). {ECO:0000269|PubMed:11013134, ECO:0000269|PubMed:12359132, ECO:0000269|PubMed:16857760}.	Matrix	Metabolism > Amino acid metabolism > Branched-chain amino acid metabolism	23.1496		23.4645
Bromodomain and PHD finger-containing protein 3	BRPF3	Q9ULD4	27154	Nucleus {ECO:0000269|PubMed:26677226}.	0	Scaffold subunit of various histone acetyltransferase (HAT) complexes, such as the MOZ/MORF and HBO1 complexes, which have a histone H3 acetyltransferase activity (PubMed:16387653, PubMed:26620551, PubMed:26677226). Plays a role in DNA replication initiation by directing KAT7/HBO1 specificity towards histone H3 'Lys-14' acetylation (H3K14ac), thereby facilitating the activation of replication ori…	#N/A	#N/A	24.5788	25.9557	23.231
Zinc finger protein PLAGL1	PLAGL1	Q9UM63	5325	Nucleus {ECO:0000269|PubMed:11313869, ECO:0000269|PubMed:18299245}.	0	Acts as a transcriptional activator (PubMed:9722527). Involved in the transcriptional regulation of type 1 receptor for pituitary adenylate cyclase-activating polypeptide. {ECO:0000269|PubMed:18299245, ECO:0000269|PubMed:9722527}.	#N/A	#N/A		22.3401
NFU1 iron-sulfur cluster scaffold homolog, mitochondrial	NFU1	Q9UMS0	27247	Mitochondrion. Cytoplasm, cytosol.	0	Iron-sulfur cluster scaffold protein which can assemble [4Fe-4S] clusters and deliver them to target proteins. {ECO:0000269|PubMed:12886008, ECO:0000269|PubMed:27818104, ECO:0000269|PubMed:28906594}.	Matrix	Metabolism > Metals and cofactors > Fe-S cluster biosynthesis | Metabolism > Metals and cofactors > Fe-S-containing proteins	22.9048
Neudesin	NENF	Q9UMX5	29937	Secreted, extracellular space {ECO:0000269|PubMed:31536960}. Mitochondrion {ECO:0000269|PubMed:31536960}. Endoplasmic reticulum {ECO:0000269|PubMed:31536960}. Note=Localized to mitochondria and endoplasmic reticulum by PINK1 and PARK7. {ECO:0000269|PubMed:31536960}.	0	Acts as a neurotrophic factor in postnatal mature neurons enhancing neuronal survival (PubMed:31536960). Promotes cell proliferation and neurogenesis in undifferentiated neural progenitor cells at the embryonic stage and inhibits differentiation of astrocytes (By similarity). Its neurotrophic activity is exerted via MAPK1/ERK2, MAPK3/ERK1 and AKT1/AKT pathways (By similarity). Neurotrophic activi…	#N/A	#N/A	23.2197	23.3461	24.0632
Paraplegin	SPG7	Q9UQ90	6687	Mitochondrion inner membrane {ECO:0000269|PubMed:9635427}; Multi-pass membrane protein {ECO:0000255}.	145..165; /note="Helical"; /evidence="ECO:0000255"; 249..269; /note="Helical"; /evidence="ECO:0000255"	ATP-dependent zinc metalloprotease. Plays a role in the formation and regulation of the mitochondrial permeability transition pore (mPTP) and its proteolytic activity is dispensable for this function (PubMed:26387735). {ECO:0000269|PubMed:26387735, ECO:0000305}.	MIM	Protein import, sorting and homeostasis > Protein homeostasis > Proteases	21.0708	21.8152	22.1055
Mitochondrial chaperone BCS1	BCS1L	Q9Y276	617	Mitochondrion inner membrane {ECO:0000269|PubMed:18628306, ECO:0000269|PubMed:9878253}; Single-pass membrane protein {ECO:0000269|PubMed:18628306, ECO:0000269|PubMed:9878253}.	16..32; /note="Helical"; /evidence="ECO:0000255"	Chaperone necessary for the assembly of mitochondrial respiratory chain complex III. Plays an important role in the maintenance of mitochondrial tubular networks, respiratory chain assembly and formation of the LETM1 complex. {ECO:0000269|PubMed:18628306}.	MIM	OXPHOS > Complex III > CIII assembly factors | OXPHOS > OXPHOS assembly factors	23.671	23.8334	25.0878
Small ribosomal subunit protein bS1m	MRPS28	Q9Y2Q9	28957	Mitochondrion {ECO:0000269|PubMed:25838379}.	0	0	Matrix	Mitochondrial central dogma > Translation > Mitochondrial ribosome	21.9223	22.9908	22.5509
Small ribosomal subunit protein uS17m	MRPS17	Q9Y2R5	51373	Mitochondrion {ECO:0000269|PubMed:25838379}.	0	0	Matrix	Mitochondrial central dogma > Translation > Mitochondrial ribosome	24.9856	24.7632	25.6117
Small ribosomal subunit protein uS7m	MRPS7	Q9Y2R9	51081	Mitochondrion {ECO:0000269|PubMed:25838379}.	0	0	Matrix	Mitochondrial central dogma > mtRNA metabolism > mtRNA granules | Mitochondrial central dogma > Translation > Mitochondrial ribosome	29.4382	29.6446	29.5931
Polymerase delta-interacting protein 2	POLDIP2	Q9Y2S7	26073	Mitochondrion matrix {ECO:0000269|PubMed:16428295}. Nucleus {ECO:0000269|PubMed:16428295}. Note=Mainly localizes to the mitochondrial matrix; a small fraction localizes in the nucleus. {ECO:0000269|PubMed:16428295}.	0	Involved in DNA damage tolerance by regulating translesion synthesis (TLS) of templates carrying DNA damage lesions such as 8oxoG and abasic sites (PubMed:24191025). May act by stimulating activity of DNA polymerases involved in TLS, such as PRIMPOL and polymerase delta (POLD1) (PubMed:24191025, PubMed:26984527). {ECO:0000269|PubMed:24191025, ECO:0000269|PubMed:26984527}.	Matrix	Mitochondrial central dogma > mtDNA maintenance > mtDNA nucleoid	26.5539	26.6231	27.2687
Protein MTO1 homolog, mitochondrial	MTO1	Q9Y2Z2	25821	Mitochondrion {ECO:0000250}.	0	Involved in the 5-carboxymethylaminomethyl modification (mnm(5)s(2)U34) of the wobble uridine base in mitochondrial tRNAs. {ECO:0000269|PubMed:12011058}.	Matrix	Mitochondrial central dogma > mtRNA metabolism > mt-tRNA modifications | Metabolism > Vitamin metabolism > Folate and 1-C metabolism	23.5614	23.4741	22.7991
Tyrosine--tRNA ligase, mitochondrial	YARS2	Q9Y2Z4	51067	Mitochondrion matrix {ECO:0000269|PubMed:15779907}.	0	Catalyzes the attachment of tyrosine to tRNA(Tyr) in a two-step reaction: tyrosine is first activated by ATP to form Tyr-AMP and then transferred to the acceptor end of tRNA(Tyr). {ECO:0000269|PubMed:15779907, ECO:0000269|PubMed:17997975}.	Matrix	Mitochondrial central dogma > Translation > mt-tRNA synthetases	23.2415	23.9769	23.6605
Acyl-coenzyme A thioesterase 9, mitochondrial	ACOT9	Q9Y305	23597	Mitochondrion {ECO:0000250}.	0	Acyl-CoA thioesterases are a group of enzymes that catalyze the hydrolysis of acyl-CoAs to the free fatty acid and coenzyme A (CoASH), providing the potential to regulate intracellular levels of acyl-CoAs, free fatty acids and CoASH. Active on long chain acyl-CoAs.	MIM	Metabolism > Lipid metabolism	26.3739	26.2247	26.8241
Complex I intermediate-associated protein 30, mitochondrial	NDUFAF1	Q9Y375	51103	Mitochondrion {ECO:0000269|PubMed:16218961, ECO:0000269|PubMed:17557076}. Mitochondrion matrix {ECO:0000305|PubMed:17557076}. Note=Peripherally associated with the matrix face of the mitochondrial inner membrane. {ECO:0000305|PubMed:17557076}.	0	Chaperone protein involved in early stages of the assembly of mitochondrial NADH:ubiquinone oxidoreductase complex (complex I). {ECO:0000269|PubMed:16218961, ECO:0000269|PubMed:17557076}.	MIM	OXPHOS > Complex I > CI assembly factors | OXPHOS > OXPHOS assembly factors	24.0331	24.4138
Small ribosomal subunit protein uS2m	MRPS2	Q9Y399	51116	Mitochondrion {ECO:0000269|PubMed:25838379}.	0	Required for mitoribosome formation and stability, and mitochondrial translation. {ECO:0000269|PubMed:29576219}.	Matrix	Mitochondrial central dogma > Translation > Mitochondrial ribosome		22.1945
Large ribosomal subunit protein uL11m	MRPL11	Q9Y3B7	65003	Mitochondrion {ECO:0000269|PubMed:11279069, ECO:0000269|PubMed:25278503, ECO:0000269|PubMed:25838379, ECO:0000269|PubMed:28892042}.	0	0	Matrix	Mitochondrial central dogma > Translation > Mitochondrial ribosome	22.4857
Oligoribonuclease, mitochondrial	REXO2	Q9Y3B8	25996	[Isoform 1]: Mitochondrion intermembrane space. Mitochondrion matrix.; [Isoform 2]: Nucleus.; [Isoform 3]: Cytoplasm.	0	3'-to-5' exoribonuclease specific for small oligoribonucleotides. Active on small (primarily </=5 nucleotides in length) single-stranded RNA and DNA oligomers. May have a role in cellular nucleotide recycling. {ECO:0000269|PubMed:23741365}.	Matrix	Mitochondrial central dogma > mtRNA metabolism > mtRNA stability and decay	23.9732	23.6464	23.4472
Methionine-R-sulfoxide reductase B2, mitochondrial	MSRB2	Q9Y3D2	22921	Mitochondrion {ECO:0000269|PubMed:18424444}.	0	Methionine-sulfoxide reductase that specifically reduces methionine (R)-sulfoxide back to methionine. While in many cases, methionine oxidation is the result of random oxidation following oxidative stress, methionine oxidation is also a post-translational modification that takes place on specific residue. Upon oxidative stress, may play a role in the preservation of mitochondrial integrity by dec…	Matrix	Metabolism > Detoxification > ROS and glutathione metabolism | Metabolism > Sulfur metabolism	24.6117	26.3063	24.4322
Small ribosomal subunit protein bS16m	MRPS16	Q9Y3D3	51021	Mitochondrion {ECO:0000269|PubMed:25838379}.	0	0	Matrix	Mitochondrial central dogma > Translation > Mitochondrial ribosome		24.0364	23.8186
Small ribosomal subunit protein bS18m	MRPS18C	Q9Y3D5	51023	Mitochondrion {ECO:0000269|PubMed:25838379}.	0	0	Matrix	Mitochondrial central dogma > Translation > Mitochondrial ribosome	24.503	23.6167	24.2878
Mitochondrial import inner membrane translocase subunit TIM16	PAM16	Q9Y3D7	51025	Mitochondrion inner membrane {ECO:0000269|PubMed:11750097, ECO:0000269|PubMed:20053669}; Peripheral membrane protein {ECO:0000269|PubMed:11750097, ECO:0000269|PubMed:20053669}; Matrix side {ECO:0000269|PubMed:11750097, ECO:0000269|PubMed:20053669}.	0	Regulates ATP-dependent protein translocation into the mitochondrial matrix. Inhibits DNAJC19 stimulation of HSPA9/Mortalin ATPase activity. {ECO:0000269|PubMed:20053669}.	MIM	Protein import, sorting and homeostasis > Protein import and sorting > Import motor	28.0583	28.0199	27.42
Small ribosomal subunit protein mS23	MRPS23	Q9Y3D9	51649	Mitochondrion {ECO:0000269|PubMed:25838379}.	0	0	Matrix	Mitochondrial central dogma > Translation > Mitochondrial ribosome	23.0468	22.583	23.1263
N-acetylated-alpha-linked acidic dipeptidase 2	NAALAD2	Q9Y3Q0	10003	Cell membrane {ECO:0000250|UniProtKB:Q04609}; Single-pass type II membrane protein {ECO:0000250|UniProtKB:Q04609}.	8..31; /note="Helical; Signal-anchor for type II membrane protein"; /evidence="ECO:0000255"	Has N-acetylated-alpha-linked-acidic dipeptidase (NAALADase) activity. Also exhibits a dipeptidyl-peptidase IV type activity. Inactivates the peptide neurotransmitter N-acetylaspartylglutamate. {ECO:0000269|PubMed:10085079}.	#N/A	#N/A	25.0623
AFG3-like protein 2	AFG3L2	Q9Y4W6	10939	Mitochondrion {ECO:0000269|PubMed:10395799, ECO:0000269|PubMed:22354088}. Mitochondrion inner membrane {ECO:0000250|UniProtKB:Q8JZQ2}; Multi-pass membrane protein {ECO:0000255}.	143..163; /note="Helical"; /evidence="ECO:0000255"; 251..271; /note="Helical"; /evidence="ECO:0000255"	ATP-dependent protease which is essential for axonal and neuron development. In neurons, mediates degradation of SMDT1/EMRE before its assembly with the uniporter complex, limiting the availability of SMDT1/EMRE for MCU assembly and promoting efficient assembly of gatekeeper subunits with MCU (PubMed:27642048). Required for paraplegin (SPG7) maturation (PubMed:30252181). After its cleavage by mit…	MIM	Protein import, sorting and homeostasis > Protein homeostasis > Proteases	26.758	26.4035	25.9796
NEDD8 ultimate buster 1	NUB1	Q9Y5A7	51667	Nucleus {ECO:0000269|PubMed:11259415}. Note=Predominantly nuclear.	0	Specific down-regulator of the NEDD8 conjugation system. Recruits NEDD8, UBD, and their conjugates to the proteasome for degradation. Isoform 1 promotes the degradation of NEDD8 more efficiently than isoform 2. {ECO:0000269|PubMed:16707496}.	#N/A	#N/A	26.4017	24.7431	25.9039
Pseudouridylate synthase 1 homolog	PUS1	Q9Y606	80324	[Isoform 1]: Mitochondrion {ECO:0000269|PubMed:17056637}.; [Isoform 2]: Nucleus {ECO:0000269|PubMed:17056637}.	0	Converts specific uridines to PSI in a number of tRNA substrates. Acts on positions 27/28 in the anticodon stem and also positions 34 and 36 in the anticodon of an intron containing tRNA. Involved in regulation of nuclear receptor activity through pseudouridylation of SRA1 RNA. {ECO:0000269|PubMed:24722331}.	Matrix	Mitochondrial central dogma > mtRNA metabolism > mtRNA granules | Mitochondrial central dogma > mtRNA metabolism > mt-tRNA modifications	24.1036	24.9955
Small ribosomal subunit protein mS40	MRPS18B	Q9Y676	28973	Mitochondrion {ECO:0000269|PubMed:25838379}.	0	0	Matrix	Mitochondrial central dogma > Translation > Mitochondrial ribosome	26.2972	27.3794	26.8784
Cysteine desulfurase	NFS1	Q9Y697	9054	[Isoform Mitochondrial]: Mitochondrion {ECO:0000269|PubMed:19454487, ECO:0000269|PubMed:26702583, ECO:0000269|PubMed:9885568}.; [Isoform Cytoplasmic]: Cytoplasm {ECO:0000269|PubMed:9885568}. Nucleus {ECO:0000269|PubMed:19454487, ECO:0000269|PubMed:9885568}.	0	Catalyzes the removal of elemental sulfur from cysteine to produce alanine. It supplies the inorganic sulfur for iron-sulfur (Fe-S) clusters. May be involved in the biosynthesis of molybdenum cofactor. {ECO:0000269|PubMed:18650437}.	Matrix	Metabolism > Metals and cofactors > Fe-S cluster biosynthesis | Metabolism > Metals and cofactors > Fe-S-containing proteins	27.4292	27.5816	27.3965
NADH dehydrogenase [ubiquinone] 1 beta subcomplex subunit 9	NDUFB9	Q9Y6M9	4715	Mitochondrion inner membrane {ECO:0000305|PubMed:12611891}; Peripheral membrane protein {ECO:0000305}; Matrix side {ECO:0000305}.	0	Accessory subunit of the mitochondrial membrane respiratory chain NADH dehydrogenase (Complex I), that is believed to be not involved in catalysis. Complex I functions in the transfer of electrons from NADH to the respiratory chain. The immediate electron acceptor for the enzyme is believed to be ubiquinone. {ECO:0000269|PubMed:27626371}.	MIM	OXPHOS > Complex I > CI subunits | OXPHOS > OXPHOS subunits	27.654	27.7246	27.9448

## Sheet: LFQ_HDBP-modified proteins
Uniprot Reference							MitoCarta Reference		MTS-APEX2 + HDBP
Protein name	Gene name	Uniprot number	Gene ID	Subcellular location [CC]	Transmembrane	Function [CC]	MitoCarta3.0_SubMitoLocalization	MitoCarta3.0_MitoPathways	Rep-1	Rep-2	Rep-3
TRAP1	Heat shock protein 75 kDa, mitochondrial	Q12931	10131	Mitochondrion {ECO:0000269|PubMed:23564345}. Mitochondrion inner membrane {ECO:0000269|PubMed:23564345}. Mitochondrion matrix {ECO:0000269|PubMed:23564345}.	0	Chaperone that expresses an ATPase activity. Involved in maintaining mitochondrial function and polarization, downstream of PINK1 and mitochondrial complex I. Is a negative regulator of mitochondrial respiration able to modulate the balance between oxidative phosphorylation and aerobic glycolysis. The impact of TRAP1 on mitochondrial respiration is probably mediated by modulation of mitochondrial…	Matrix	Protein import, sorting and homeostasis > Protein homeostasis > Chaperones	32.7418	32.7395	32.9513
ECH1	Delta(3,5)-Delta(2,4)-dienoyl-CoA isomerase, mitochondrial	Q13011	1891	Mitochondrion {ECO:0000250|UniProtKB:Q62651}. Peroxisome {ECO:0000250|UniProtKB:Q62651}.	0	Isomerization of 3-trans,5-cis-dienoyl-CoA to 2-trans,4-trans-dienoyl-CoA. {ECO:0000250|UniProtKB:Q62651}.	Matrix	Metabolism > Lipid metabolism	32.2354	32.0584	32.6115
HSPA9	Stress-70 protein, mitochondrial	P38646	3313	Mitochondrion {ECO:0000269|PubMed:22002106, ECO:0000269|PubMed:26702583}. Nucleus, nucleolus {ECO:0000269|PubMed:22002106}.	0	Chaperone protein which plays an important role in mitochondrial iron-sulfur cluster (ISC) biogenesis. Interacts with and stabilizes ISC cluster assembly proteins FXN, NFU1, NFS1 and ISCU (PubMed:26702583). Regulates erythropoiesis via stabilization of ISC assembly (PubMed:21123823, PubMed:26702583). May play a role in the control of cell proliferation and cellular aging (By similarity). {ECO:000…	Matrix	Metabolism > Metals and cofactors > Fe-S cluster biosynthesis	31.8627	32.1052	32.482
HSPD1	60 kDa heat shock protein, mitochondrial	P10809	3329	Mitochondrion matrix.	0	Chaperonin implicated in mitochondrial protein import and macromolecular assembly. Together with Hsp10, facilitates the correct folding of imported proteins. May also prevent misfolding and promote the refolding and proper assembly of unfolded polypeptides generated under stress conditions in the mitochondrial matrix (PubMed:1346131, PubMed:11422376). The functional units of these chaperonins con…	Matrix	Protein import, sorting and homeostasis > Protein homeostasis > Chaperones	31.5031	32.0126	32.79
ATP5F1B	ATP synthase subunit beta, mitochondrial	P06576	506	Mitochondrion inner membrane {ECO:0000250|UniProtKB:P00829}; Peripheral membrane protein {ECO:0000250|UniProtKB:P00829}; Matrix side {ECO:0000250|UniProtKB:P00829}.	0	Mitochondrial membrane ATP synthase (F(1)F(0) ATP synthase or Complex V) produces ATP from ADP in the presence of a proton gradient across the membrane which is generated by electron transport complexes of the respiratory chain. F-type ATPases consist of two structural domains, F(1) - containing the extramembraneous catalytic core, and F(0) - containing the membrane proton channel, linked togethe…	MIM	OXPHOS > Complex V > CV subunits | OXPHOS > OXPHOS subunits	31.3093	31.4034	31.8108
SSBP1	Single-stranded DNA-binding protein, mitochondrial	Q04837	6742	Mitochondrion {ECO:0000269|PubMed:18063578}. Mitochondrion matrix, mitochondrion nucleoid {ECO:0000269|PubMed:18063578}.	0	Binds preferentially and cooperatively to pyrimidine rich single-stranded DNA (ss-DNA) (PubMed:21953457, PubMed:23290262). In vitro, required to maintain the copy number of mitochondrial DNA (mtDNA) and plays crucial roles during mtDNA replication that stimulate activity of the replisome components POLG and TWNK at the replication fork (PubMed:21953457, PubMed:12975372, PubMed:26446790, PubMed:15…	Matrix	Mitochondrial central dogma > mtDNA maintenance > mtDNA replication | Mitochondrial central dogma > mtDNA maintenance > mtDNA nucleoid	31.2535	31.3275	31.6514
SHMT2	Serine hydroxymethyltransferase, mitochondrial	P34897	6472	Mitochondrion {ECO:0000269|PubMed:21876188, ECO:0000269|PubMed:24075985}. Mitochondrion matrix, mitochondrion nucleoid {ECO:0000269|PubMed:18063578}. Mitochondrion inner membrane {ECO:0000269|PubMed:21876188}. Cytoplasm {ECO:0000269|PubMed:24075985}. Nucleus {ECO:0000269|PubMed:24075985}. Note=Mainly localizes in the mitochondrion. Also found in the cytoplasm and nucleus as part of the BRISC comp…	0	Catalyzes the cleavage of serine to glycine accompanied with the production of 5,10-methylenetetrahydrofolate, an essential intermediate for purine biosynthesis (PubMed:24075985, PubMed:29364879, PubMed:25619277). Serine provides the major source of folate one-carbon in cells by catalyzing the transfer of one carbon from serine to tetrahydrofolate (PubMed:25619277). Contributes to the de novo mit…	Matrix	Metabolism > Amino acid metabolism > Serine metabolism | Metabolism > Amino acid metabolism > Glycine metabolism | Metabolism > Vitamin metabolism > Folate and 1-C metabolism	30.8686	31.2948	31.7727
PRDX3	Thioredoxin-dependent peroxide reductase, mitochondrial	P30048	10935	Mitochondrion {ECO:0000250|UniProtKB:P35705}. Cytoplasm {ECO:0000305|PubMed:12492477}. Early endosome {ECO:0000269|PubMed:15750338}. Note=Localizes to early endosomes in a RPS6KC1-dependent manner. {ECO:0000269|PubMed:15750338}.	0	Thiol-specific peroxidase that catalyzes the reduction of hydrogen peroxide and organic hydroperoxides to water and alcohols, respectively. Plays a role in cell protection against oxidative stress by detoxifying peroxides (PubMed:7733872, PubMed:17707404). Acts synergistically with MAP3K13 to regulate the activation of NF-kappa-B in the cytosol (PubMed:12492477). {ECO:0000269|PubMed:12492477, ECO…	Matrix	Metabolism > Detoxification > ROS and glutathione metabolism	30.7947	30.9317	31.9191
COX5A	Cytochrome c oxidase subunit 5A, mitochondrial	P20674	9377	Mitochondrion inner membrane {ECO:0000269|PubMed:30030519}; Peripheral membrane protein {ECO:0000269|PubMed:30030519}; Matrix side {ECO:0000269|PubMed:30030519}.	0	Component of the cytochrome c oxidase, the last enzyme in the mitochondrial electron transport chain which drives oxidative phosphorylation. The respiratory chain contains 3 multisubunit complexes succinate dehydrogenase (complex II, CII), ubiquinol-cytochrome c oxidoreductase (cytochrome b-c1 complex, complex III, CIII) and cytochrome c oxidase (complex IV, CIV), that cooperate to transfer elect…	MIM	OXPHOS > Complex IV > CIV subunits | OXPHOS > OXPHOS subunits	30.6462	30.8059	31.2793
COX5B	Cytochrome c oxidase subunit 5B, mitochondrial	P10606	1329	Mitochondrion inner membrane {ECO:0000269|PubMed:30030519}; Peripheral membrane protein {ECO:0000269|PubMed:30030519}; Matrix side {ECO:0000269|PubMed:30030519}.	0	Component of the cytochrome c oxidase, the last enzyme in the mitochondrial electron transport chain which drives oxidative phosphorylation. The respiratory chain contains 3 multisubunit complexes succinate dehydrogenase (complex II, CII), ubiquinol-cytochrome c oxidoreductase (cytochrome b-c1 complex, complex III, CIII) and cytochrome c oxidase (complex IV, CIV), that cooperate to transfer elect…	MIM	OXPHOS > Complex IV > CIV subunits | OXPHOS > OXPHOS subunits	30.4457	30.7623	30.9505
ACAT1	Acetyl-CoA acetyltransferase, mitochondrial	P24752	38	Mitochondrion {ECO:0000269|PubMed:1979337}.	0	This is one of the enzymes that catalyzes the last step of the mitochondrial beta-oxidation pathway, an aerobic process breaking down fatty acids into acetyl-CoA (PubMed:1715688, PubMed:7728148, PubMed:9744475). Using free coenzyme A/CoA, catalyzes the thiolytic cleavage of medium- to long-chain 3-oxoacyl-CoAs into acetyl-CoA and a fatty acyl-CoA shortened by two carbon atoms (PubMed:1715688, Pub…	Matrix	Metabolism > Carbohydrate metabolism > Ketone metabolism | Metabolism > Lipid metabolism > Fatty acid oxidation | Metabolism > Amino acid metabolism > Branched-chain amino acid metabolism | Metabolism > Amino acid metabolism > Lysine metabolism	30.3637	27.179	30.6615
ATP5F1A	ATP synthase subunit alpha, mitochondrial	P25705	498	Mitochondrion {ECO:0000269|PubMed:30146159}. Mitochondrion inner membrane {ECO:0000250|UniProtKB:P19483}; Peripheral membrane protein {ECO:0000250|UniProtKB:P19483}; Matrix side {ECO:0000250|UniProtKB:P19483}. Cell membrane {ECO:0000269|PubMed:10077593}; Peripheral membrane protein {ECO:0000269|PubMed:10077593}; Extracellular side {ECO:0000269|PubMed:10077593}. Note=Colocalizes with HRG on the ce…	0	Mitochondrial membrane ATP synthase (F(1)F(0) ATP synthase or Complex V) produces ATP from ADP in the presence of a proton gradient across the membrane which is generated by electron transport complexes of the respiratory chain. F-type ATPases consist of two structural domains, F(1) - containing the extramembraneous catalytic core, and F(0) - containing the membrane proton channel, linked togethe…	MIM	OXPHOS > Complex V > CV subunits | OXPHOS > OXPHOS subunits	30.1821	30.2245	30.6587
NDUFAF2	NADH dehydrogenase [ubiquinone] 1 alpha subcomplex assembly factor 2	Q8N183	91942	Mitochondrion {ECO:0000269|PubMed:15774466}.	0	Acts as a molecular chaperone for mitochondrial complex I assembly (PubMed:16200211, PubMed:19384974). Complex I functions in the transfer of electrons from NADH to the respiratory chain. The immediate electron acceptor for the enzyme is believed to be ubiquinone (PubMed:16200211, PubMed:27626371). {ECO:0000269|PubMed:16200211, ECO:0000269|PubMed:19384974, ECO:0000269|PubMed:27626371}.	MIM	OXPHOS > Complex I > CI assembly factors | OXPHOS > OXPHOS assembly factors	30.1566	30.2135	30.5469
TUFM	Elongation factor Tu, mitochondrial	P49411	7284	Mitochondrion {ECO:0000269|PubMed:22749352}.	0	Promotes the GTP-dependent binding of aminoacyl-tRNA to the A-site of ribosomes during protein biosynthesis. Plays also a role in the regulation of autophagy and innate immunity. Recruits ATG5-ATG12 and NLRX1 at mitochondria and serves as a checkpoint of the RIG-I/DDX58-MAVS pathway. In turn, inhibits RLR-mediated type I interferon while promoting autophagy. {ECO:0000269|PubMed:22749352, ECO:0000…	Matrix	Mitochondrial central dogma > Translation > Translation factors	30.1214	30.2515	30.7127
LETM1	Mitochondrial proton/calcium exchanger protein	O95202	3954	Mitochondrion inner membrane {ECO:0000269|PubMed:14706454, ECO:0000269|PubMed:15138253, ECO:0000269|PubMed:18628306, ECO:0000269|PubMed:19797662}; Single-pass membrane protein {ECO:0000269|PubMed:14706454, ECO:0000269|PubMed:15138253, ECO:0000269|PubMed:18628306}.	209..229; /note="Helical"; /evidence="ECO:0000255"	Mitochondrial proton/calcium antiporter that mediates proton-dependent calcium efflux from mitochondrion (PubMed:19797662). Crucial for the maintenance of mitochondrial tubular networks and for the assembly of the supercomplexes of the respiratory chain (PubMed:18628306). Required for the maintenance of the tubular shape and cristae organization (PubMed:18628306). In contrast to SLC8B1/NCLX, does…	MIM	Signaling > Calcium homeostasis > Calcium cycle	29.8541	29.6992	30.1494
IMMT	MICOS complex subunit MIC60	Q16891	10989	Mitochondrion inner membrane {ECO:0000269|PubMed:25764979, ECO:0000269|PubMed:25997101}; Single-pass membrane protein {ECO:0000255}. Mitochondrion {ECO:0000269|PubMed:25781180}.	46..64; /note="Helical"; /evidence="ECO:0000255"	Component of the MICOS complex, a large protein complex of the mitochondrial inner membrane that plays crucial roles in the maintenance of crista junctions, inner membrane architecture, and formation of contact sites to the outer membrane. Plays an important role in the maintenance of the MICOS complex stability and the mitochondrial cristae morphology (PubMed:22114354, PubMed:25781180). {ECO:000…	MIM	Mitochondrial dynamics and surveillance > Cristae formation > MICOS complex	29.6758	29.7832	29.856
ATP5MK	ATP synthase membrane subunit K, mitochondrial	Q96IX5	84833	Mitochondrion membrane {ECO:0000269|PubMed:21345788, ECO:0000269|PubMed:29917077}; Single-pass membrane protein {ECO:0000255}.	23..45; /note="Helical"; /evidence="ECO:0000255"	Mitochondrial membrane ATP synthase (F(1)F(0) ATP synthase or Complex V) produces ATP from ADP in the presence of a proton gradient across the membrane which is generated by electron transport complexes of the respiratory chain. F-type ATPases consist of two structural domains, F(1) - containing the extramembraneous catalytic core and F(0) - containing the membrane proton channel, linked together…	MIM	OXPHOS > Complex V > CV subunits | OXPHOS > OXPHOS subunits | Mitochondrial dynamics and surveillance > Cristae formation	29.645	29.8947	30.1924
GOT2	Aspartate aminotransferase, mitochondrial	P00505	2806	Mitochondrion matrix {ECO:0000269|PubMed:9537447}. Cell membrane {ECO:0000269|PubMed:9537447}. Note=Exposure to alcohol promotes translocation to the cell membrane. {ECO:0000269|PubMed:9537447}.	0	Catalyzes the irreversible transamination of the L-tryptophan metabolite L-kynurenine to form kynurenic acid (KA). As a member of the malate-aspartate shuttle, it has a key role in the intracellular NAD(H) redox balance. Is important for metabolite exchange between mitochondria and cytosol, and for amino acid metabolism. Facilitates cellular uptake of long-chain free fatty acids. {ECO:0000269|Pub…	MIM	Metabolism > Carbohydrate metabolism > Malate-aspartate shuttle | Metabolism > Amino acid metabolism > Glutamate metabolism | Metabolism > Amino acid metabolism > Glyoxylate metabolism | Metabolism > Amino acid metabolism > Kynurenine metabolism | Metabolism > Sulfur metabolism	29.4219	28.9576	29.5539
TFAM	Transcription factor A, mitochondrial	Q00059	7019	Mitochondrion {ECO:0000269|PubMed:1737790, ECO:0000269|PubMed:18063578, ECO:0000269|PubMed:22841477, ECO:0000269|PubMed:29445193}. Mitochondrion matrix, mitochondrion nucleoid {ECO:0000269|PubMed:18063578}.	0	Binds to the mitochondrial light strand promoter and functions in mitochondrial transcription regulation (PubMed:29445193, PubMed:32183942). Component of the mitochondrial transcription initiation complex, composed at least of TFB2M, TFAM and POLRMT that is required for basal transcription of mitochondrial DNA (PubMed:29149603). In this complex, TFAM recruits POLRMT to a specific promoter whereas…	Matrix	Mitochondrial central dogma > mtDNA maintenance > mtDNA replication | Mitochondrial central dogma > mtDNA maintenance > mtDNA nucleoid | Mitochondrial central dogma > mtRNA metabolism > Transcription	29.3635	29.6471	29.8769
NDUFAB1	Acyl carrier protein, mitochondrial	O14561	4706	Mitochondrion {ECO:0000269|PubMed:12611891, ECO:0000269|PubMed:28892042}.	0	Carrier of the growing fatty acid chain in fatty acid biosynthesis (By similarity). Accessory and non-catalytic subunit of the mitochondrial membrane respiratory chain NADH dehydrogenase (Complex I), which functions in the transfer of electrons from NADH to the respiratory chain (PubMed:27626371). {ECO:0000250|UniProtKB:P52505, ECO:0000269|PubMed:27626371}.	MIM	OXPHOS > Complex I > CI subunits | Metabolism > Lipid metabolism > Type II fatty acid synthesis | Metabolism > Metals and cofactors > Fe-S cluster biosynthesis | OXPHOS > OXPHOS subunits	29.3412	29.4237	30.0249
ALDH18A1	Delta-1-pyrroline-5-carboxylate synthase;Glutamate 5-kinase;Gamma-glutamyl phosphate reductase	P54886	5832	Mitochondrion inner membrane {ECO:0000269|PubMed:26297558, ECO:0000269|PubMed:26320891}.	0	Bifunctional enzyme that converts glutamate to glutamate 5-semialdehyde, an intermediate in the biosynthesis of proline, ornithine and arginine. {ECO:0000269|PubMed:10037775, ECO:0000269|PubMed:11092761, ECO:0000269|PubMed:26297558, ECO:0000269|PubMed:26320891}.	Matrix	Metabolism > Amino acid metabolism > Proline metabolism	29.2869	29.2263	29.5764
GATD3;GATD3B	Glutamine amidotransferase-like class 1 domain-containing protein 3, mitochondrial;Putative glutamine amidotransferase-like class 1 domain-containing protein 3B, mitochondrial	P0DPI2	8209	Mitochondrion {ECO:0000305}.	0	0	#N/A	#N/A	29.2818	29.8507	30.8161
LONP1	Lon protease homolog, mitochondrial	P36776	9361	Mitochondrion matrix {ECO:0000255|HAMAP-Rule:MF_03120, ECO:0000269|PubMed:7961901}.	0	ATP-dependent serine protease that mediates the selective degradation of misfolded, unassembled or oxidatively damaged polypeptides as well as certain short-lived regulatory proteins in the mitochondrial matrix. May also have a chaperone function in the assembly of inner membrane protein complexes. Participates in the regulation of mitochondrial gene expression and in the maintenance of the integ…	Matrix	Protein import, sorting and homeostasis > Protein homeostasis > Proteases	29.2761	29.2103	29.6196
TRMT10C	tRNA methyltransferase 10 homolog C	Q7L0Y3	54931	Mitochondrion matrix, mitochondrion nucleoid {ECO:0000269|PubMed:18984158, ECO:0000269|PubMed:23473034, ECO:0000269|PubMed:24703694}.	0	Mitochondrial tRNA N(1)-methyltransferase involved in mitochondrial tRNA maturation (PubMed:18984158, PubMed:21593607, PubMed:23042678, PubMed:27132592). Component of mitochondrial ribonuclease P, a complex composed of TRMT10C/MRPP1, HSD17B10/MRPP2 and PRORP/MRPP3, which cleaves tRNA molecules in their 5'-ends (PubMed:18984158). Together with HSD17B10/MRPP2, forms a subcomplex of the mitochondria…	Matrix	Mitochondrial central dogma > mtRNA metabolism > mtRNA granules | Mitochondrial central dogma > mtRNA metabolism > Polycistronic mtRNA processing | Mitochondrial central dogma > mtRNA metabolism > mt-tRNA modifications	29.2531	29.22	29.9124
FECH	Ferrochelatase, mitochondrial	P22830	2235	Mitochondrion inner membrane; Peripheral membrane protein; Matrix side.	0	Catalyzes the ferrous insertion into protoporphyrin IX. {ECO:0000269|PubMed:27599036, ECO:0000269|PubMed:8276824}.	MIM	Metabolism > Metals and cofactors > Heme synthesis and processing | Metabolism > Metals and cofactors > Fe-S-containing proteins	29.1648	29.3594	29.4522
MT-ATP8	ATP synthase protein 8	P03928	4509	Mitochondrion membrane; Single-pass membrane protein.	8..24; /note="Helical"; /evidence="ECO:0000255"	Mitochondrial membrane ATP synthase (F(1)F(0) ATP synthase or Complex V) produces ATP from ADP in the presence of a proton gradient across the membrane which is generated by electron transport complexes of the respiratory chain. F-type ATPases consist of two structural domains, F(1) - containing the extramembraneous catalytic core and F(0) - containing the membrane proton channel, linked together…	MIM	OXPHOS > Complex V > CV subunits | OXPHOS > OXPHOS subunits	29.1456	29.4212	29.6028
CS	Citrate synthase, mitochondrial	O75390	1431	Mitochondrion matrix.	0	0	Matrix	Metabolism > Carbohydrate metabolism > TCA cycle	29.1058	29.0459	29.13
MRPS7	Small ribosomal subunit protein uS7m	Q9Y2R9	51081	Mitochondrion {ECO:0000269|PubMed:25838379}.	0	0	Matrix	Mitochondrial central dogma > mtRNA metabolism > mtRNA granules | Mitochondrial central dogma > Translation > Mitochondrial ribosome	28.9517	29.316	29.5952
MRPS31	Small ribosomal subunit protein mS31	Q92665	10240	Mitochondrion {ECO:0000269|PubMed:11279123}.	0	0	Matrix	Mitochondrial central dogma > Translation > Mitochondrial ribosome	28.9381	29.0375	29.3656
ATP5PO	ATP synthase subunit O, mitochondrial	P48047	539	Mitochondrion {ECO:0000250}. Mitochondrion inner membrane {ECO:0000250}.	0	Mitochondrial membrane ATP synthase (F(1)F(0) ATP synthase or Complex V) produces ATP from ADP in the presence of a proton gradient across the membrane which is generated by electron transport complexes of the respiratory chain. F-type ATPases consist of two structural domains, F(1) - containing the extramembraneous catalytic core and F(0) - containing the membrane proton channel, linked together…	MIM	OXPHOS > Complex V > CV subunits | OXPHOS > OXPHOS subunits	28.9204	28.8803	29.3104
UQCRFS1;UQCRFS1P1	Cytochrome b-c1 complex subunit Rieske, mitochondrial;Cytochrome b-c1 complex subunit 9;Putative cytochrome b-c1 complex subunit Rieske-like protein 1	P47985	7386	Mitochondrion inner membrane {ECO:0000305|PubMed:31883641}; Single-pass membrane protein {ECO:0000250|UniProtKB:Q5ZLR5}.	104..140; /note="Helical"; /evidence="ECO:0000269|PubMed:28844695"	[Cytochrome b-c1 complex subunit Rieske, mitochondrial]: Component of the ubiquinol-cytochrome c oxidoreductase, a multisubunit transmembrane complex that is part of the mitochondrial electron transport chain which drives oxidative phosphorylation (PubMed:31883641). The respiratory chain contains 3 multisubunit complexes succinate dehydrogenase (complex II, CII), ubiquinol-cytochrome c oxidoreduc…	#N/A	#N/A	28.9121	29.0613	29.4498
MDH2	Malate dehydrogenase, mitochondrial	P40926	4191	Mitochondrion matrix {ECO:0000250|UniProtKB:P04636}.	0	0	Matrix	Metabolism > Carbohydrate metabolism > Gluconeogenesis | Metabolism > Carbohydrate metabolism > Malate-aspartate shuttle | Metabolism > Carbohydrate metabolism > TCA cycle	28.8805	28.9821	29.1024
NNT	NAD(P) transhydrogenase, mitochondrial	Q13423	23530	Mitochondrion inner membrane {ECO:0000305}; Multi-pass membrane protein {ECO:0000305}; Matrix side {ECO:0000305}.	475..493; /note="Helical"; /evidence="ECO:0000255"; 501..521; /note="Helical"; /evidence="ECO:0000255"; 527..546; /note="Helical"; /evidence="ECO:0000255"; 558..578; /note="Helical"; /evidence="ECO:0000255"; 596..616; /note="Helical"; /evidence="ECO:0000255"; 622..642; /note="Helical"; /evidence="ECO:0000255"; 646..666; /note="Helical"; /evidence="ECO:0000255"; 672..691; /note="Helical"; /evidenc…	The transhydrogenation between NADH and NADP is coupled to respiration and ATP hydrolysis and functions as a proton pump across the membrane (By similarity). May play a role in reactive oxygen species (ROS) detoxification in the adrenal gland (PubMed:22634753). {ECO:0000250|UniProtKB:P07001, ECO:0000269|PubMed:22634753}.	MIM	Metabolism > Metals and cofactors > NAD biosynthesis and metabolism	28.8768	28.9333	29.2089
MCCC2	Methylcrotonoyl-CoA carboxylase beta chain, mitochondrial	Q9HCC0	64087	Mitochondrion matrix {ECO:0000269|PubMed:11170888, ECO:0000269|PubMed:16023992}.	0	Carboxyltransferase subunit of the 3-methylcrotonyl-CoA carboxylase, an enzyme that catalyzes the conversion of 3-methylcrotonyl-CoA to 3-methylglutaconyl-CoA, a critical step for leucine and isovaleric acid catabolism. {ECO:0000269|PubMed:17360195}.	Matrix	Metabolism > Amino acid metabolism > Branched-chain amino acid metabolism	28.825	29.0429	29.4424
COX7C	Cytochrome c oxidase subunit 7C, mitochondrial	P15954	1350	Mitochondrion inner membrane {ECO:0000269|PubMed:30030519}; Single-pass membrane protein {ECO:0000269|PubMed:30030519}.	34..60; /note="Helical"; /evidence="ECO:0000250|UniProtKB:P00430"	Component of the cytochrome c oxidase, the last enzyme in the mitochondrial electron transport chain which drives oxidative phosphorylation. The respiratory chain contains 3 multisubunit complexes succinate dehydrogenase (complex II, CII), ubiquinol-cytochrome c oxidoreductase (cytochrome b-c1 complex, complex III, CIII) and cytochrome c oxidase (complex IV, CIV), that cooperate to transfer elect…	MIM	OXPHOS > Complex IV > CIV subunits | OXPHOS > OXPHOS subunits	28.701	28.8129	29.013
LRPPRC	Leucine-rich PPR motif-containing protein, mitochondrial	P42704	10128	Mitochondrion. Nucleus, nucleoplasm. Nucleus inner membrane. Nucleus outer membrane. Note=Seems to be predominantly mitochondrial.	0	May play a role in RNA metabolism in both nuclei and mitochondria. In the nucleus binds to HNRPA1-associated poly(A) mRNAs and is part of nmRNP complexes at late stages of mRNA maturation which are possibly associated with nuclear mRNA export. May bind mature mRNA in the nucleus outer membrane. In mitochondria binds to poly(A) mRNA. Plays a role in translation or stability of mitochondrially enco…	Matrix	Mitochondrial central dogma > mtRNA metabolism > mtRNA stability and decay | Mitochondrial central dogma > Translation	28.6547	28.7463	29.1372
GLDC	Glycine dehydrogenase (decarboxylating), mitochondrial	P23378	2731	Mitochondrion {ECO:0000269|PubMed:28244183}.	0	The glycine cleavage system catalyzes the degradation of glycine. The P protein (GLDC) binds the alpha-amino group of glycine through its pyridoxal phosphate cofactor; CO(2) is released and the remaining methylamine moiety is then transferred to the lipoamide cofactor of the H protein (GCSH). {ECO:0000269|PubMed:1993704, ECO:0000269|PubMed:1996985, ECO:0000269|PubMed:28244183}.	Matrix	Metabolism > Amino acid metabolism > Glycine metabolism | Metabolism > Amino acid metabolism > Glycine cleavage system	28.5184	28.54	29.0245
SDHA	Succinate dehydrogenase [ubiquinone] flavoprotein subunit, mitochondrial	P31040	6389	Mitochondrion inner membrane {ECO:0000250|UniProtKB:Q0QF01}; Peripheral membrane protein {ECO:0000250|UniProtKB:Q0QF01}; Matrix side {ECO:0000250|UniProtKB:Q0QF01}.	0	Flavoprotein (FP) subunit of succinate dehydrogenase (SDH) that is involved in complex II of the mitochondrial electron transport chain and is responsible for transferring electrons from succinate to ubiquinone (coenzyme Q) (PubMed:24781757). Can act as a tumor suppressor (PubMed:20484225). {ECO:0000269|PubMed:20484225, ECO:0000305|PubMed:24781757}.	MIM	OXPHOS > Complex II > CII subunits | Metabolism > Carbohydrate metabolism > TCA cycle | OXPHOS > OXPHOS subunits	28.4929	28.6212	28.7171
IARS2	Isoleucine--tRNA ligase, mitochondrial	Q9NSE4	55699	Mitochondrion matrix {ECO:0000250}.	0	0	Matrix	Mitochondrial central dogma > Translation > mt-tRNA synthetases	28.4654	28.9712	29.4428
ETFB	Electron transfer flavoprotein subunit beta	P38117	2109	Mitochondrion matrix {ECO:0000305|PubMed:25023281, ECO:0000305|PubMed:8504797}.	0	Heterodimeric electron transfer flavoprotein that accepts electrons from several mitochondrial dehydrogenases, including acyl-CoA dehydrogenases, glutaryl-CoA and sarcosine dehydrogenase (PubMed:25416781, PubMed:15159392, PubMed:15975918). It transfers the electrons to the main mitochondrial respiratory chain via ETF-ubiquinone oxidoreductase (Probable). Required for normal mitochondrial fatty ac…	Matrix	Metabolism > Lipid metabolism > Fatty acid oxidation | Metabolism > Amino acid metabolism > Branched-chain amino acid metabolism | Metabolism > Amino acid metabolism > Lysine metabolism | Metabolism > Amino acid metabolism > Glycine metabolism | Metabolism > Vitamin metabolism > Choline and betaine metabolism | Metabolism > Electron carriers > Q-linked reactions, other	28.4271	28.4221	29.0699
ALDH7A1	Alpha-aminoadipic semialdehyde dehydrogenase	P49419	501	Cytoplasm, cytosol {ECO:0000269|PubMed:20207735}. Nucleus {ECO:0000269|PubMed:20207735}.; [Isoform 1]: Mitochondrion {ECO:0000269|PubMed:20207735}.	0	Multifunctional enzyme mediating important protective effects. Metabolizes betaine aldehyde to betaine, an important cellular osmolyte and methyl donor. Protects cells from oxidative stress by metabolizing a number of lipid peroxidation-derived aldehydes. Involved in lysine catabolism. {ECO:0000269|PubMed:16491085, ECO:0000269|PubMed:20207735}.	Matrix	Metabolism > Amino acid metabolism > Lysine metabolism | Metabolism > Amino acid metabolism > Glycine metabolism | Metabolism > Vitamin metabolism > Choline and betaine metabolism | Metabolism > Vitamin metabolism > Folate and 1-C metabolism | Metabolism > Detoxification > ROS and glutathione metabolism	28.4227	28.3652	28.7053
UQCRC2	Cytochrome b-c1 complex subunit 2, mitochondrial	P22695	7385	Mitochondrion inner membrane {ECO:0000250|UniProtKB:P07257}; Peripheral membrane protein {ECO:0000250|UniProtKB:P07257}; Matrix side {ECO:0000250|UniProtKB:P07257}.	0	Component of the ubiquinol-cytochrome c oxidoreductase, a multisubunit transmembrane complex that is part of the mitochondrial electron transport chain which drives oxidative phosphorylation. The respiratory chain contains 3 multisubunit complexes succinate dehydrogenase (complex II, CII), ubiquinol-cytochrome c oxidoreductase (cytochrome b-c1 complex, complex III, CIII) and cytochrome c oxidase …	MIM	Protein import, sorting and homeostasis > Protein import and sorting > Preprotein cleavage | OXPHOS > Complex III > CIII subunits | OXPHOS > OXPHOS subunits	28.3715	28.7956	29.0562
ATP5PD	ATP synthase subunit d, mitochondrial	O75947	10476	Mitochondrion. Mitochondrion inner membrane.	0	Mitochondrial membrane ATP synthase (F(1)F(0) ATP synthase or Complex V) produces ATP from ADP in the presence of a proton gradient across the membrane which is generated by electron transport complexes of the respiratory chain. F-type ATPases consist of two structural domains, F(1) - containing the extramembraneous catalytic core, and F(0) - containing the membrane proton channel, linked togethe…	MIM	OXPHOS > Complex V > CV subunits | OXPHOS > OXPHOS subunits	28.3394	28.9579	29.2193
ATP5IF1	ATPase inhibitor, mitochondrial	Q9UII2	93974	Mitochondrion {ECO:0000269|PubMed:12110673}.	0	Endogenous F(1)F(o)-ATPase inhibitor limiting ATP depletion when the mitochondrial membrane potential falls below a threshold and the F(1)F(o)-ATP synthase starts hydrolyzing ATP to pump protons out of the mitochondrial matrix. Required to avoid the consumption of cellular ATP when the F(1)F(o)-ATP synthase enzyme acts as an ATP hydrolase. Indirectly acts as a regulator of heme synthesis in eryth…	Matrix	OXPHOS > Complex V > CV subunits | OXPHOS > OXPHOS subunits	28.2388	28.4922	28.9971
GRPEL1	GrpE protein homolog 1, mitochondrial	Q9HAV7	80273	Mitochondrion matrix {ECO:0000269|PubMed:11311562}.	0	Essential component of the PAM complex, a complex required for the translocation of transit peptide-containing proteins from the inner membrane into the mitochondrial matrix in an ATP-dependent manner (By similarity). Seems to control the nucleotide-dependent binding of mitochondrial HSP70 to substrate proteins (PubMed:11311562). {ECO:0000250|UniProtKB:P38523, ECO:0000269|PubMed:11311562}.	Matrix	Protein import, sorting and homeostasis > Protein import and sorting > Import motor | Metabolism > Metals and cofactors > Fe-S cluster biosynthesis	28.1975	28.7654	29.5945
DNAJA3	DnaJ homolog subfamily A member 3, mitochondrial	Q96EY1	9093	Mitochondrion matrix. Cytoplasm, cytosol {ECO:0000250}. Cell junction, synapse, postsynaptic cell membrane {ECO:0000250}; Peripheral membrane protein {ECO:0000250}. Note=Recruited to the postsynaptic cell membrane of the neuromuscular junction through interaction with MUSK. {ECO:0000250}.	0	Modulates apoptotic signal transduction or effector structures within the mitochondrial matrix. Affect cytochrome C release from the mitochondria and caspase 3 activation, but not caspase 8 activation. Isoform 1 increases apoptosis triggered by both TNF and the DNA-damaging agent mytomycin C; in sharp contrast, isoform 2 suppresses apoptosis. Can modulate IFN-gamma-mediated transcriptional activi…	Matrix	Protein import, sorting and homeostasis > Protein homeostasis > Chaperones	28.1811	28.3058	28.8925
OAT	Ornithine aminotransferase, mitochondrial;Ornithine aminotransferase, hepatic form;Ornithine aminotransferase, renal form	P04181	4942	Mitochondrion matrix {ECO:0000269|PubMed:23076989}.	0	0	Matrix	Metabolism > Amino acid metabolism > Proline metabolism	28.1773	28.2053	28.8949
OXCT1;OXCT2	Succinyl-CoA:3-ketoacid coenzyme A transferase 1, mitochondrial;Succinyl-CoA:3-ketoacid coenzyme A transferase 2, mitochondrial	P55809	5019	Mitochondrion matrix.	0	Key enzyme for ketone body catabolism. Transfers the CoA moiety from succinate to acetoacetate. Formation of the enzyme-CoA intermediate proceeds via an unstable anhydride species formed between the carboxylate groups of the enzyme and substrate.	#N/A	#N/A	28.1343	28.3052	28.6618
PDHA1	Pyruvate dehydrogenase E1 component subunit alpha, somatic form, mitochondrial	P08559	5160	Mitochondrion matrix.	0	The pyruvate dehydrogenase complex catalyzes the overall conversion of pyruvate to acetyl-CoA and CO(2), and thereby links the glycolytic pathway to the tricarboxylic cycle. {ECO:0000269|PubMed:19081061, ECO:0000269|PubMed:7782287}.	Matrix	Metabolism > Carbohydrate metabolism > Pyruvate metabolism	28.128	28.0731	28.4888
ABHD10	Palmitoyl-protein thioesterase ABHD10, mitochondrial	Q9NUJ1	55347	Mitochondrion {ECO:0000269|PubMed:31740833}.	0	Acts as an acyl-protein thioesterase that hydrolyzes fatty acids from acylated residues in proteins (PubMed:31740833). Regulates the mitochondrial S-depalmitoylation of the nucleophilic active site residue of peroxiredoxin-5/PRDX5, a key antioxidant protein, therefore modulating mitochondrial antioxidant ability (PubMed:31740833). Also catalyzes the deglucuronidation of mycophenolic acid acyl-glu…	Matrix	Metabolism > Detoxification > Xenobiotic metabolism	28.0925	27.963	28.4599
DHTKD1	2-oxoadipate dehydrogenase complex component E1	Q96HY7	55526	Mitochondrion {ECO:0000269|PubMed:23141294}.	0	The 2-oxoglutarate dehydrogenase complex catalyzes the overall conversion of 2-oxoglutarate to succinyl-CoA and CO(2). It contains multiple copies of three enzymatic components: 2-oxoglutarate dehydrogenase (E1), dihydrolipoamide succinyltransferase (E2) and lipoamide dehydrogenase (E3) (By similarity). {ECO:0000250}.	Matrix	Metabolism > Amino acid metabolism > Lysine metabolism	28.0914	28.0867	28.2199
UQCC1	Ubiquinol-cytochrome c reductase complex assembly factor 1	Q9NVA1	55245	Mitochondrion inner membrane {ECO:0000269|PubMed:24385928}. Cytoplasmic vesicle {ECO:0000250}. Note=Cytoplasmic vesicular structures. {ECO:0000250}.	0	Required for the assembly of the ubiquinol-cytochrome c reductase complex (mitochondrial respiratory chain complex III or cytochrome b-c1 complex). Involved in cytochrome b translation and/or stability. {ECO:0000269|PubMed:24385928}.	MIM	OXPHOS > Complex III > CIII assembly factors | OXPHOS > OXPHOS assembly factors	28.0198	28.1399	28.4972
NIPSNAP1	Protein NipSnap homolog 1	Q9BPW8	8508	0	0	0	Matrix	Mitochondrial dynamics and surveillance > Mitophagy | Mitochondrial dynamics and surveillance > Autophagy	28.0148	28.7549	29.0647
HADH	Hydroxyacyl-coenzyme A dehydrogenase, mitochondrial	Q16836	3033	Mitochondrion matrix {ECO:0000305|PubMed:8687463}.	0	Mitochondrial fatty acid beta-oxidation enzyme that catalyzes the third step of the beta-oxidation cycle for medium and short-chain 3-hydroxy fatty acyl-CoAs (C4 to C10) (PubMed:10231530, PubMed:11489939, PubMed:16725361). Plays a role in the control of insulin secretion by inhibiting the activation of glutamate dehydrogenase 1 (GLUD1), an enzyme that has an important role in regulating amino aci…	Matrix	Metabolism > Lipid metabolism > Fatty acid oxidation | Metabolism > Amino acid metabolism > Lysine metabolism	28.0025	28.2165	28.0787
MRPS30	Large ribosomal subunit protein mL65	Q9NP92	10884	Mitochondrion {ECO:0000269|PubMed:11279123, ECO:0000269|PubMed:28892042}.	0	0	Matrix	Mitochondrial central dogma > Translation > Mitochondrial ribosome	27.9182	27.9326	28.1785
ME2	NAD-dependent malic enzyme, mitochondrial	P23368	4200	Mitochondrion matrix.	0	0	Matrix	Metabolism > Carbohydrate metabolism > TCA-associated	27.8692	28.2023	28.7507
LYRM7	Complex III assembly factor LYRM7	Q5U5X0	90624	Mitochondrion matrix {ECO:0000269|PubMed:23168492}.	0	Assembly factor required for Rieske Fe-S protein UQCRFS1 incorporation into the cytochrome b-c1 (CIII) complex. Functions as a chaperone, binding to this subunit within the mitochondrial matrix and stabilizing it prior to its translocation and insertion into the late CIII dimeric intermediate within the mitochondrial inner membrane. {ECO:0000269|PubMed:23168492}.	Matrix	OXPHOS > Complex III > CIII assembly factors | OXPHOS > OXPHOS assembly factors	27.8608	28.1632	28.3514
MRPL12	Large ribosomal subunit protein bL12m	P52815	6182	Mitochondrion {ECO:0000269|PubMed:8626705}.	0	As a component of the mitochondrial large ribosomal subunit, it plays a role in mitochondrial translation (PubMed:23603806). Associates with mitochondrial RNA polymerase to activate transcription. {ECO:0000269|PubMed:22003127, ECO:0000269|PubMed:23603806}.	Matrix	Mitochondrial central dogma > mtRNA metabolism > Transcription | Mitochondrial central dogma > Translation > Mitochondrial ribosome	27.8045	28.0105	28.1067
HSPE1	10 kDa heat shock protein, mitochondrial	P61604	3336	Mitochondrion matrix.	0	Co-chaperonin implicated in mitochondrial protein import and macromolecular assembly. Together with Hsp60, facilitates the correct folding of imported proteins. May also prevent misfolding and promote the refolding and proper assembly of unfolded polypeptides generated under stress conditions in the mitochondrial matrix (PubMed:7912672, PubMed:1346131, PubMed:11422376). The functional units of th…	Matrix	Protein import, sorting and homeostasis > Protein homeostasis > Chaperones	27.7492	27.436	28.3227
GFM1	Elongation factor G, mitochondrial	Q96RP9	85476	Mitochondrion {ECO:0000255|HAMAP-Rule:MF_03061}.	0	Mitochondrial GTPase that catalyzes the GTP-dependent ribosomal translocation step during translation elongation. During this step, the ribosome changes from the pre-translocational (PRE) to the post-translocational (POST) state as the newly formed A-site-bound peptidyl-tRNA and P-site-bound deacylated tRNA move to the P and E sites, respectively. Catalyzes the coordinated movement of the two tRN…	Matrix	Mitochondrial central dogma > Translation > Translation factors	27.7458	27.9725	28.1567
MRPL39	Large ribosomal subunit protein mL39	Q9NYK5	54148	Mitochondrion {ECO:0000269|PubMed:25278503, ECO:0000269|PubMed:25838379, ECO:0000269|PubMed:28892042}.	0	0	Matrix	Mitochondrial central dogma > Translation > Mitochondrial ribosome	27.7428	28.0171	28.1791
GLUD1;GLUD2	Glutamate dehydrogenase 1, mitochondrial;Glutamate dehydrogenase 2, mitochondrial	P00367	2746	Mitochondrion {ECO:0000269|PubMed:19448744}. Endoplasmic reticulum {ECO:0000269|PubMed:19448744}. Note=Mostly translocates into the mitochondria, only a small amount of the protein localizes to the endoplasmic reticulum. {ECO:0000269|PubMed:19448744}.	0	Mitochondrial glutamate dehydrogenase that catalyzes the conversion of L-glutamate into alpha-ketoglutarate. Plays a key role in glutamine anaplerosis by producing alpha-ketoglutarate, an important intermediate in the tricarboxylic acid cycle (PubMed:11032875, PubMed:16959573, PubMed:11254391, PubMed:16023112). Plays a role in insulin homeostasis (PubMed:9571255, PubMed:11297618). May be involved…	#N/A	#N/A	27.7336	28.1415	28.4747
COASY	Bifunctional coenzyme A synthase;Phosphopantetheine adenylyltransferase;Dephospho-CoA kinase	Q13057	80347	Cytoplasm {ECO:0000269|PubMed:24360804}. Mitochondrion matrix {ECO:0000269|PubMed:24360804}. Note=The protein is mainly present in the mitochondrial matrix, probably anchored to the inner mitochondrial membrane, but is also present in cell lysate. {ECO:0000269|PubMed:24360804}.	0	Bifunctional enzyme that catalyzes the fourth and fifth sequential steps of CoA biosynthetic pathway. The fourth reaction is catalyzed by the phosphopantetheine adenylyltransferase, coded by the coaD domain; the fifth reaction is catalyzed by the dephospho-CoA kinase, coded by the coaE domain. May act as a point of CoA biosynthesis regulation. {ECO:0000269|PubMed:11923312, ECO:0000269|PubMed:2436…	Matrix	Metabolism > Metals and cofactors > Coenzyme A metabolism	27.6891	27.8391	28.3664
NDUFA2	NADH dehydrogenase [ubiquinone] 1 alpha subcomplex subunit 2	O43678	4695	Mitochondrion inner membrane {ECO:0000305|PubMed:12611891}; Peripheral membrane protein {ECO:0000305}; Matrix side {ECO:0000305}.	0	Accessory subunit of the mitochondrial membrane respiratory chain NADH dehydrogenase (Complex I), that is believed not to be involved in catalysis. Complex I functions in the transfer of electrons from NADH to the respiratory chain. The immediate electron acceptor for the enzyme is believed to be ubiquinone. {ECO:0000269|PubMed:27626371}.	MIM	OXPHOS > Complex I > CI subunits | OXPHOS > OXPHOS subunits	27.6708	27.5584	27.6893
PITRM1	Presequence protease, mitochondrial	Q5JRX3	10531	Mitochondrion matrix {ECO:0000269|PubMed:16849325, ECO:0000269|PubMed:19196155}.	0	Metalloendopeptidase of the mitochondrial matrix that functions in peptide cleavage and degradation rather than in protein processing (PubMed:10360838, PubMed:16849325, PubMed:19196155, PubMed:24931469). Has an ATP-independent activity (PubMed:16849325). Specifically cleaves peptides in the range of 5 to 65 residues (PubMed:19196155). Shows a preference for cleavage after small polar residues and…	Matrix	Protein import, sorting and homeostasis > Protein homeostasis > Proteases	27.6536	28.1299	28.552
TRMT44	Probable tRNA (uracil-O(2)-)-methyltransferase	Q8IYL2	152992	Cytoplasm {ECO:0000305}.	0	Probable adenosyl-L-methionine (AdoMet)-dependent tRNA (uracil-O(2)-)-methyltransferase. {ECO:0000250}.	#N/A	#N/A	27.6446
TIMM44	Mitochondrial import inner membrane translocase subunit TIM44	O43615	10469	Mitochondrion inner membrane {ECO:0000269|PubMed:10339406}; Peripheral membrane protein {ECO:0000269|PubMed:10339406}; Matrix side {ECO:0000269|PubMed:10339406}. Mitochondrion matrix {ECO:0000269|PubMed:10339406}.	0	Essential component of the PAM complex, a complex required for the translocation of transit peptide-containing proteins from the inner membrane into the mitochondrial matrix in an ATP-dependent manner (By similarity). Recruits mitochondrial HSP70 to drive protein translocation into the matrix using ATP as an energy source (By similarity). {ECO:0000250|UniProtKB:O35857, ECO:0000250|UniProtKB:Q0185…	MIM	Protein import, sorting and homeostasis > Protein import and sorting > Import motor	27.6389	27.5846	28.2523
MRPL45	Large ribosomal subunit protein mL45	Q9BRJ2	0	Mitochondrion {ECO:0000269|PubMed:25278503, ECO:0000269|PubMed:25838379, ECO:0000269|PubMed:28892042}.	0	0	#N/A	#N/A	27.6377	27.1736	27.7893
UQCRC1	Cytochrome b-c1 complex subunit 1, mitochondrial	P31930	7384	Mitochondrion inner membrane {ECO:0000250|UniProtKB:P07256}; Peripheral membrane protein {ECO:0000250|UniProtKB:P07256}; Matrix side {ECO:0000250|UniProtKB:P07256}.	0	Component of the ubiquinol-cytochrome c oxidoreductase, a multisubunit transmembrane complex that is part of the mitochondrial electron transport chain which drives oxidative phosphorylation. The respiratory chain contains 3 multisubunit complexes succinate dehydrogenase (complex II, CII), ubiquinol-cytochrome c oxidoreductase (cytochrome b-c1 complex, complex III, CIII) and cytochrome c oxidase …	MIM	Protein import, sorting and homeostasis > Protein import and sorting > Preprotein cleavage | OXPHOS > Complex III > CIII subunits | OXPHOS > OXPHOS subunits	27.6238	27.7623	28.4194
ATP5PF	ATP synthase-coupling factor 6, mitochondrial	P18859	522	Mitochondrion. Mitochondrion inner membrane.	0	Mitochondrial membrane ATP synthase (F(1)F(0) ATP synthase or Complex V) produces ATP from ADP in the presence of a proton gradient across the membrane which is generated by electron transport complexes of the respiratory chain. F-type ATPases consist of two structural domains, F(1) - containing the extramembraneous catalytic core and F(0) - containing the membrane proton channel, linked together…	MIM	OXPHOS > Complex V > CV subunits | OXPHOS > OXPHOS subunits	27.6159	27.4757	27.5802
PDHB	Pyruvate dehydrogenase E1 component subunit beta, mitochondrial	P11177	5162	Mitochondrion matrix.	0	The pyruvate dehydrogenase complex catalyzes the overall conversion of pyruvate to acetyl-CoA and CO(2), and thereby links the glycolytic pathway to the tricarboxylic cycle. {ECO:0000269|PubMed:17474719, ECO:0000269|PubMed:19081061}.	Matrix	Metabolism > Carbohydrate metabolism > Pyruvate metabolism	27.5904	27.7055	28.1267
TSFM	Elongation factor Ts, mitochondrial	P43897	10102	Mitochondrion.	0	Associates with the EF-Tu.GDP complex and induces the exchange of GDP to GTP. It remains bound to the aminoacyl-tRNA.EF-Tu.GTP complex up to the GTP hydrolysis stage on the ribosome. {ECO:0000255|HAMAP-Rule:MF_03135, ECO:0000269|PubMed:27677415}.	Matrix	Mitochondrial central dogma > Translation > Translation factors	27.5485	28.0182	27.3546
CYC1	Cytochrome c1, heme protein, mitochondrial	P08574	1537	Mitochondrion inner membrane {ECO:0000250|UniProtKB:P07143}; Single-pass membrane protein {ECO:0000250|UniProtKB:P07143}.	282..315; /note="Helical"; /evidence="ECO:0000269|PubMed:28844695"	Component of the ubiquinol-cytochrome c oxidoreductase, a multisubunit transmembrane complex that is part of the mitochondrial electron transport chain which drives oxidative phosphorylation. The respiratory chain contains 3 multisubunit complexes succinate dehydrogenase (complex II, CII), ubiquinol-cytochrome c oxidoreductase (cytochrome b-c1 complex, complex III, CIII) and cytochrome c oxidase …	MIM	OXPHOS > Complex III > CIII subunits | Metabolism > Metals and cofactors > Heme-containing proteins | Metabolism > Electron carriers > Cytochromes | OXPHOS > OXPHOS subunits	27.5101	27.6072	27.8461
GLS	Glutaminase kidney isoform, mitochondrial;Glutaminase kidney isoform, mitochondrial 68 kDa chain;Glutaminase kidney isoform, mitochondrial 65 kDa chain	O94925	2744	[Isoform 1]: Mitochondrion {ECO:0000250|UniProtKB:P13264}. Cytoplasm, cytosol {ECO:0000269|PubMed:22228304}. Note=The 74-kDa cytosolic precursor is translocated into the mitochondria and processed via a 72-kDa intermediate to yield the mature 68- and 65-kDa subunits. {ECO:0000250|UniProtKB:P13264}.; [Isoform 3]: Mitochondrion {ECO:0000269|PubMed:22228304}.; [Glutaminase kidney isoform, mitochondr…	0	Catalyzes the first reaction in the primary pathway for the renal catabolism of glutamine. Plays a role in maintaining acid-base homeostasis. Regulates the levels of the neurotransmitter glutamate, the main excitatory neurotransmitter in the brain (PubMed:30575854, PubMed:30239721, PubMed:30970188). {ECO:0000269|PubMed:30239721, ECO:0000269|PubMed:30575854, ECO:0000269|PubMed:30970188}.; [Isoform…	MIM	Metabolism > Amino acid metabolism > Glutamate metabolism	27.5039	27.5738	27.8265
GRSF1	G-rich sequence factor 1	Q12849	2926	[Isoform 1]: Mitochondrion matrix {ECO:0000269|PubMed:23473033, ECO:0000269|PubMed:23473034, ECO:0000269|PubMed:25683715, ECO:0000269|PubMed:29967381}. Note=Localizes to mitochondrial RNA granules found in close proximity to the mitochondrial nucleoids. {ECO:0000269|PubMed:23473033, ECO:0000269|PubMed:23473034, ECO:0000269|PubMed:25683715}.; [Isoform 2]: Cytoplasm {ECO:0000269|PubMed:23473034}.	0	Regulator of post-transcriptional mitochondrial gene expression, required for assembly of the mitochondrial ribosome and for recruitment of mRNA and lncRNA. Binds RNAs containing the 14 base G-rich element. Preferentially binds RNAs transcribed from three contiguous genes on the light strand of mtDNA, the ND6 mRNA, and the long non-coding RNAs for MT-CYB and MT-ND5, each of which contains multipl…	Matrix	Mitochondrial central dogma > mtRNA metabolism > mtRNA granules | Mitochondrial central dogma > mtRNA metabolism > Polycistronic mtRNA processing | Mitochondrial central dogma > mtRNA metabolism > mtRNA stability and decay | Mitochondrial central dogma > Translation > Mitochondrial ribosome assembly	27.4864	27.5922	27.8287
HDHD3	Haloacid dehalogenase-like hydrolase domain-containing protein 3	Q9BSH5	81932	0	0	0	Matrix	0	27.4098	27.5415	27.4467
MRPL40	Large ribosomal subunit protein mL40	Q9NQ50	64976	Mitochondrion {ECO:0000269|PubMed:25278503, ECO:0000269|PubMed:25838379, ECO:0000269|PubMed:28892042}.	0	0	Matrix	Mitochondrial central dogma > Translation > Mitochondrial ribosome	27.3811	27.6943	27.8205
IDH3B	Isocitrate dehydrogenase [NAD] subunit beta, mitochondrial	O43837	3420	Mitochondrion.	0	Plays a structural role to facilitate the assembly and ensure the full activity of the enzyme catalyzing the decarboxylation of isocitrate (ICT) into alpha-ketoglutarate. The heterodimer composed of the alpha (IDH3A) and beta (IDH3B) subunits and the heterodimer composed of the alpha (IDH3A) and gamma (IDH3G) subunits, have considerable basal activity but the full activity of the heterotetramer (…	Matrix	Metabolism > Carbohydrate metabolism > TCA cycle	27.3686	27.5076	28.2101
ACADM	Medium-chain specific acyl-CoA dehydrogenase, mitochondrial	P11310	34	Mitochondrion matrix {ECO:0000269|PubMed:16020546}.	0	Medium-chain specific acyl-CoA dehydrogenase is one of the acyl-CoA dehydrogenases that catalyze the first step of mitochondrial fatty acid beta-oxidation, an aerobic process breaking down fatty acids into acetyl-CoA and allowing the production of energy from fats (PubMed:1970566, PubMed:8823175, PubMed:21237683, PubMed:2251268). The first step of fatty acid beta-oxidation consists in the removal…	Matrix	Metabolism > Lipid metabolism > Fatty acid oxidation	27.3421	27.2259	27.4415
MRPL28	Large ribosomal subunit protein bL28m	Q13084	10573	Mitochondrion {ECO:0000269|PubMed:25278503, ECO:0000269|PubMed:28892042}.	0	0	Matrix	Mitochondrial central dogma > Translation > Mitochondrial ribosome	27.3377	28.2484	28.3429
CLPX	ATP-dependent Clp protease ATP-binding subunit clpX-like, mitochondrial	O76031	10845	Mitochondrion. Mitochondrion matrix, mitochondrion nucleoid.	0	ATP-dependent specificity component of the Clp protease complex. Hydrolyzes ATP (PubMed:28874591). Targets specific substrates for degradation by the Clp complex (PubMed:11923310, PubMed:22710082). Can perform chaperone functions in the absence of CLPP. Enhances the DNA-binding activity of TFAM and is required for maintaining a normal mitochondrial nucleoid structure (PubMed:22841477). ATP-depend…	Matrix	Protein import, sorting and homeostasis > Protein homeostasis > Proteases	27.2665	27.5277	27.7177
DHX30	ATP-dependent RNA helicase DHX30	Q7L2E3	22907	Cytoplasm {ECO:0000269|PubMed:29100085}. Mitochondrion {ECO:0000269|PubMed:16825194, ECO:0000269|PubMed:29100085}. Mitochondrion matrix, mitochondrion nucleoid {ECO:0000269|PubMed:16825194, ECO:0000269|PubMed:18063578, ECO:0000269|PubMed:25683715}. Note=Localizes to mitochondrial RNA granules found in close proximity to the mitochondrial nucleoids (PubMed:16825194, PubMed:25683715). Relocalizes t…	0	RNA-dependent helicase (PubMed:29100085). Plays an important role in the assembly of the mitochondrial large ribosomal subunit (PubMed:25683715, PubMed:29100085). Required for optimal function of the zinc-finger antiviral protein ZC3HAV1 (By similarity). Associates with mitochondrial DNA (PubMed:18063578). Involved in nervous system development and differentiation through its involvement in the u…	Matrix	Mitochondrial central dogma > mtRNA metabolism > mtRNA granules | Mitochondrial central dogma > Translation > Mitochondrial ribosome assembly	27.2645	27.5583	27.9145
PAM16	Mitochondrial import inner membrane translocase subunit TIM16	Q9Y3D7	51025	Mitochondrion inner membrane {ECO:0000269|PubMed:11750097, ECO:0000269|PubMed:20053669}; Peripheral membrane protein {ECO:0000269|PubMed:11750097, ECO:0000269|PubMed:20053669}; Matrix side {ECO:0000269|PubMed:11750097, ECO:0000269|PubMed:20053669}.	0	Regulates ATP-dependent protein translocation into the mitochondrial matrix. Inhibits DNAJC19 stimulation of HSPA9/Mortalin ATPase activity. {ECO:0000269|PubMed:20053669}.	MIM	Protein import, sorting and homeostasis > Protein import and sorting > Import motor	27.2528	27.4079	27.7878
ATPAF1	ATP synthase mitochondrial F1 complex assembly factor 1	Q5TC12	64756	Mitochondrion {ECO:0000250}.	0	May play an essential role for the assembly of the mitochondrial F1-F0 complex. {ECO:0000250}.	Matrix	OXPHOS > Complex V > CV assembly factors | OXPHOS > OXPHOS assembly factors	27.2495	27.643	28.462
NDUFB9	NADH dehydrogenase [ubiquinone] 1 beta subcomplex subunit 9	Q9Y6M9	4715	Mitochondrion inner membrane {ECO:0000305|PubMed:12611891}; Peripheral membrane protein {ECO:0000305}; Matrix side {ECO:0000305}.	0	Accessory subunit of the mitochondrial membrane respiratory chain NADH dehydrogenase (Complex I), that is believed to be not involved in catalysis. Complex I functions in the transfer of electrons from NADH to the respiratory chain. The immediate electron acceptor for the enzyme is believed to be ubiquinone. {ECO:0000269|PubMed:27626371}.	MIM	OXPHOS > Complex I > CI subunits | OXPHOS > OXPHOS subunits	27.2054	28.0345	27.7901
MGME1	Mitochondrial genome maintenance exonuclease 1	Q9BQP7	92667	Mitochondrion {ECO:0000255|HAMAP-Rule:MF_03030, ECO:0000269|PubMed:23313956, ECO:0000269|PubMed:23358826}.	0	Metal-dependent single-stranded DNA (ssDNA) exonuclease involved in mitochondrial genome maintenance. Has preference for 5'-3' exonuclease activity but is also capable of endoduclease activity on linear substrates. Necessary for maintenance of proper 7S DNA levels. Probably involved in mitochondrial DNA (mtDNA) repair, possibly via the processing of displaced DNA containing Okazaki fragments duri…	Matrix	Mitochondrial central dogma > mtDNA maintenance > mtDNA replication | Mitochondrial central dogma > mtDNA maintenance > mtDNA stability and decay	27.2033	27.0485	27.5317
MRPL22	Large ribosomal subunit protein uL22m	Q9NWU5	29093	Mitochondrion {ECO:0000269|PubMed:25278503, ECO:0000269|PubMed:28892042}.	0	0	Matrix	Mitochondrial central dogma > Translation > Mitochondrial ribosome	27.1378	27.2022	27.3268
SARS2	Serine--tRNA ligase, mitochondrial	Q9NP81	54938	Mitochondrion matrix {ECO:0000250|UniProtKB:Q9N0F3}.	0	Catalyzes the attachment of serine to tRNA(Ser). Is also probably able to aminoacylate tRNA(Sec) with serine, to form the misacylated tRNA L-seryl-tRNA(Sec), which will be further converted into selenocysteinyl-tRNA(Sec). {ECO:0000250|UniProtKB:Q9N0F3}.	Matrix	Mitochondrial central dogma > Translation > mt-tRNA synthetases	27.1327	27.1154	27.7485
NDUFB6	NADH dehydrogenase [ubiquinone] 1 beta subcomplex subunit 6	O95139	4712	Mitochondrion inner membrane {ECO:0000305|PubMed:12611891}; Single-pass membrane protein {ECO:0000255}; Matrix side {ECO:0000305}.	68..86; /note="Helical"; /evidence="ECO:0000255"	Accessory subunit of the mitochondrial membrane respiratory chain NADH dehydrogenase (Complex I), that is believed not to be involved in catalysis. Complex I functions in the transfer of electrons from NADH to the respiratory chain. The immediate electron acceptor for the enzyme is believed to be ubiquinone. {ECO:0000269|PubMed:27626371}.	MIM	OXPHOS > Complex I > CI subunits | OXPHOS > OXPHOS subunits	27.1118	27.38	27.4295
DLD	Dihydrolipoyl dehydrogenase, mitochondrial	P09622	1738	Mitochondrion matrix {ECO:0000305|PubMed:29211711, ECO:0000305|PubMed:3693355}. Nucleus {ECO:0000269|PubMed:29211711}. Cell projection, cilium, flagellum {ECO:0000250|UniProtKB:Q811C4}. Cytoplasmic vesicle, secretory vesicle, acrosome {ECO:0000269|PubMed:15888450}. Note=Mainly localizes in the mitochondrion. A small fraction localizes to the nucleus, where the 2-oxoglutarate dehydrogenase complex…	0	Lipoamide dehydrogenase is a component of the glycine cleavage system as well as an E3 component of three alpha-ketoacid dehydrogenase complexes (pyruvate-, alpha-ketoglutarate-, and branched-chain amino acid-dehydrogenase complex) (PubMed:15712224, PubMed:16442803, PubMed:16770810, PubMed:17404228, PubMed:20160912, PubMed:20385101). The 2-oxoglutarate dehydrogenase complex is mainly active in th…	Matrix	Metabolism > Carbohydrate metabolism > Pyruvate metabolism | Metabolism > Carbohydrate metabolism > TCA cycle | Metabolism > Amino acid metabolism > Branched-chain amino acid metabolism | Metabolism > Amino acid metabolism > Branched-chain amino acid dehydrogenase complex | Metabolism > Amino acid metabolism > Lysine metabolism | Metabolism > Amino acid metabolism > Glycine metabolism | Metabolis…	27.111	27.2581	27.6788
GADD45GIP1	Large ribosomal subunit protein mL64	Q8TAE8	90480	Mitochondrion {ECO:0000269|PubMed:22453275, ECO:0000269|PubMed:25278503, ECO:0000269|PubMed:25838379, ECO:0000269|PubMed:28892042}. Nucleus {ECO:0000269|PubMed:12482659}. Note=Using N-terminally tagged constructs, has been found in the nucleus (PubMed:12482659). C-terminally tagged constructs are targeted exclusively to mitochondria (PubMed:22453275). This discrepancy may be explained by masking …	0	Acts as a negative regulator of G1 to S cell cycle phase progression by inhibiting cyclin-dependent kinases. Inhibitory effects are additive with GADD45 proteins but occurs also in the absence of GADD45 proteins. Acts as a repressor of the orphan nuclear receptor NR4A1 by inhibiting AB domain-mediated transcriptional activity. May be involved in the hormone-mediated regulation of NR4A1 transcript…	Matrix	Mitochondrial central dogma > Translation > Mitochondrial ribosome	27.1038	27.5315	27.6062
ACOT1	Acyl-coenzyme A thioesterase 1	Q86TX2	641371	Cytoplasm, cytosol {ECO:0000269|PubMed:16940157}.	0	Acyl-CoA thioesterases are a group of enzymes that catalyze the hydrolysis of acyl-CoAs into free fatty acids and coenzyme A (CoASH), regulating intracellular levels of acyl-CoAs, free fatty acids and CoASH. More active towards saturated and unsaturated long chain fatty acyl-CoAs (C12-C20). {ECO:0000269|PubMed:16940157}.	#N/A	#N/A	27.1034	27.3223	27.5667
NDUFAF4	NADH dehydrogenase [ubiquinone] 1 alpha subcomplex assembly factor 4	Q9P032	29078	Mitochondrion {ECO:0000269|PubMed:18179882}. Membrane {ECO:0000305}; Lipid-anchor {ECO:0000305}.	0	Involved in the assembly of mitochondrial NADH:ubiquinone oxidoreductase complex (complex I) (PubMed:18179882, PubMed:28853723). May be involved in cell proliferation and survival of hormone-dependent tumor cells. May be a regulator of breast tumor cell invasion. {ECO:0000269|PubMed:14871833, ECO:0000269|PubMed:17001319, ECO:0000269|PubMed:18179882, ECO:0000269|PubMed:28853723}.	MIM	OXPHOS > Complex I > CI assembly factors | OXPHOS > OXPHOS assembly factors	27.0896	27.7924	28.2508
EARS2	Nondiscriminating glutamyl-tRNA synthetase EARS2, mitochondrial	Q5JPH6	124454	Mitochondrion matrix {ECO:0000250}.	0	Catalyzes the attachment of glutamate to tRNA(Glu) in a two-step reaction: glutamate is first activated by ATP to form Glu-AMP and then transferred to the acceptor end of tRNA(Glu). {ECO:0000250}.	Matrix	Mitochondrial central dogma > Translation > mt-tRNA synthetases	27.0804	26.8932	27.4582
ACAA2	3-ketoacyl-CoA thiolase, mitochondrial	P42765	10449	Mitochondrion {ECO:0000269|PubMed:18371312}.	0	In the production of energy from fats, this is one of the enzymes that catalyzes the last step of the mitochondrial beta-oxidation pathway, an aerobic process breaking down fatty acids into acetyl-CoA (Probable). Using free coenzyme A/CoA, catalyzes the thiolytic cleavage of medium- to long-chain unbranched 3-oxoacyl-CoAs into acetyl-CoA and a fatty acyl-CoA shortened by two carbon atoms (Probabl…	Matrix	Metabolism > Carbohydrate metabolism > Ketone metabolism | Metabolism > Lipid metabolism > Fatty acid oxidation | Metabolism > Amino acid metabolism > Lysine metabolism	27.0574	27.0921	27.1177
COX4I1	Cytochrome c oxidase subunit 4 isoform 1, mitochondrial	P13073	1327	Mitochondrion inner membrane {ECO:0000269|PubMed:30030519}; Single-pass membrane protein {ECO:0000269|PubMed:30030519}.	99..124; /note="Helical"; /evidence="ECO:0000250|UniProtKB:P00423"	Component of the cytochrome c oxidase, the last enzyme in the mitochondrial electron transport chain which drives oxidative phosphorylation. The respiratory chain contains 3 multisubunit complexes succinate dehydrogenase (complex II, CII), ubiquinol-cytochrome c oxidoreductase (cytochrome b-c1 complex, complex III, CIII) and cytochrome c oxidase (complex IV, CIV), that cooperate to transfer elect…	MIM	OXPHOS > Complex IV > CIV subunits | OXPHOS > OXPHOS subunits	27.0569	27.1467	27.5379
VARS2	Valine--tRNA ligase, mitochondrial	Q5ST30	57176	Mitochondrion {ECO:0000305}.	0	0	Matrix	Mitochondrial central dogma > Translation > mt-tRNA synthetases	27.0444	27.1125	27.257
PDK1	[Pyruvate dehydrogenase (acetyl-transferring)] kinase isozyme 1, mitochondrial	Q15118	5163	Mitochondrion matrix {ECO:0000269|PubMed:22195962}.	0	Kinase that plays a key role in regulation of glucose and fatty acid metabolism and homeostasis via phosphorylation of the pyruvate dehydrogenase subunits PDHA1 and PDHA2. This inhibits pyruvate dehydrogenase activity, and thereby regulates metabolite flux through the tricarboxylic acid cycle, down-regulates aerobic respiration and inhibits the formation of acetyl-coenzyme A from pyruvate. Plays …	Matrix	Metabolism > Carbohydrate metabolism > Pyruvate metabolism	27.0218	26.9922	27.6342
NFS1	Cysteine desulfurase	Q9Y697	9054	[Isoform Mitochondrial]: Mitochondrion {ECO:0000269|PubMed:19454487, ECO:0000269|PubMed:26702583, ECO:0000269|PubMed:9885568}.; [Isoform Cytoplasmic]: Cytoplasm {ECO:0000269|PubMed:9885568}. Nucleus {ECO:0000269|PubMed:19454487, ECO:0000269|PubMed:9885568}.	0	Catalyzes the removal of elemental sulfur from cysteine to produce alanine. It supplies the inorganic sulfur for iron-sulfur (Fe-S) clusters. May be involved in the biosynthesis of molybdenum cofactor. {ECO:0000269|PubMed:18650437}.	Matrix	Metabolism > Metals and cofactors > Fe-S cluster biosynthesis | Metabolism > Metals and cofactors > Fe-S-containing proteins	26.937	26.985	27.5949
NDUFS6	NADH dehydrogenase [ubiquinone] iron-sulfur protein 6, mitochondrial	O75380	4726	Mitochondrion inner membrane {ECO:0000305|PubMed:12611891}; Peripheral membrane protein {ECO:0000305}; Matrix side {ECO:0000305}.	0	Accessory subunit of the mitochondrial membrane respiratory chain NADH dehydrogenase (Complex I), that is believed not to be involved in catalysis. Complex I functions in the transfer of electrons from NADH to the respiratory chain. The immediate electron acceptor for the enzyme is believed to be ubiquinone. {ECO:0000269|PubMed:27626371}.	MIM	OXPHOS > Complex I > CI subunits | OXPHOS > OXPHOS subunits	26.8744	26.9026	27.3969
PTCD3	Small ribosomal subunit protein mS39	Q96EY7	55037	Mitochondrion {ECO:0000269|PubMed:19427859, ECO:0000269|PubMed:23908630}.	0	Mitochondrial RNA-binding protein that has a role in mitochondrial translation. {ECO:0000269|PubMed:19427859}.	Matrix	Mitochondrial central dogma > Translation > Mitochondrial ribosome | Mitochondrial central dogma > Translation > Mitochondrial ribosome assembly	26.7944	27.0577	27.1747
MRPS34	Small ribosomal subunit protein mS34	P82930	65993	Mitochondrion {ECO:0000269|PubMed:11279123}.	0	Required for mitochondrial translation, plays a role in maintaining the stability of the small ribosomal subunit and the 12S rRNA that are required for mitoribosome formation. {ECO:0000269|PubMed:28777931}.	Matrix	Mitochondrial central dogma > Translation > Mitochondrial ribosome	26.7939	27.1685	27.912
ETFA	Electron transfer flavoprotein subunit alpha, mitochondrial	P13804	2108	Mitochondrion matrix {ECO:0000305}.	0	Heterodimeric electron transfer flavoprotein that accepts electrons from several mitochondrial dehydrogenases, including acyl-CoA dehydrogenases, glutaryl-CoA and sarcosine dehydrogenase (PubMed:27499296, PubMed:15159392, PubMed:15975918, PubMed:9334218, PubMed:10356313). It transfers the electrons to the main mitochondrial respiratory chain via ETF-ubiquinone oxidoreductase (ETF dehydrogenase) (…	Matrix	Metabolism > Lipid metabolism > Fatty acid oxidation | Metabolism > Amino acid metabolism > Branched-chain amino acid metabolism | Metabolism > Amino acid metabolism > Lysine metabolism | Metabolism > Amino acid metabolism > Glycine metabolism | Metabolism > Vitamin metabolism > Choline and betaine metabolism | Metabolism > Electron carriers > Q-linked reactions, other	26.7936	26.5439	26.7012
NDUFS3	NADH dehydrogenase [ubiquinone] iron-sulfur protein 3, mitochondrial	O75489	4722	Mitochondrion inner membrane {ECO:0000269|PubMed:18826940, ECO:0000305|PubMed:12611891, ECO:0000305|PubMed:17209039}; Peripheral membrane protein {ECO:0000305|PubMed:18826940}; Matrix side {ECO:0000269|PubMed:18826940}.	0	Core subunit of the mitochondrial membrane respiratory chain NADH dehydrogenase (Complex I) which catalyzes electron transfer from NADH through the respiratory chain, using ubiquinone as an electron acceptor (PubMed:14729820, PubMed:30140060). Essential for the catalytic activity and assembly of complex I (PubMed:14729820, PubMed:24028823, PubMed:30140060). {ECO:0000269|PubMed:14729820, ECO:00002…	MIM	OXPHOS > Complex I > CI subunits | OXPHOS > OXPHOS subunits	26.7166	26.8563	27.0279
MRPS9	Small ribosomal subunit protein uS9m	P82933	64965	Mitochondrion {ECO:0000269|PubMed:25838379}.	0	0	Matrix	Mitochondrial central dogma > mtRNA metabolism > mtRNA granules | Mitochondrial central dogma > Translation > Mitochondrial ribosome	26.7027	27.0177	27.5953
FDXR	NADPH:adrenodoxin oxidoreductase, mitochondrial	P22570	2232	Mitochondrion inner membrane {ECO:0000250|UniProtKB:P48360}; Peripheral membrane protein {ECO:0000305}.	0	Serves as the first electron transfer protein in all the mitochondrial P450 systems including cholesterol side chain cleavage in all steroidogenic tissues, steroid 11-beta hydroxylation in the adrenal cortex, 25-OH-vitamin D3-24 hydroxylation in the kidney, and sterol C-27 hydroxylation in the liver. {ECO:0000250|UniProtKB:P08165}.	Matrix	Metabolism > Lipid metabolism > Cholesterol, bile acid, steroid synthesis | Metabolism > Metals and cofactors > Heme synthesis and processing | Metabolism > Metals and cofactors > Fe-S cluster biosynthesis | Metabolism > Vitamin metabolism > Vitamin D metabolism	26.648	26.9304	26.903
MRPL37	Large ribosomal subunit protein mL37	Q9BZE1	51253	Mitochondrion {ECO:0000269|PubMed:25278503, ECO:0000269|PubMed:25838379, ECO:0000269|PubMed:28892042}.	0	0	Matrix	Mitochondrial central dogma > Translation > Mitochondrial ribosome	26.6441	27.2884	27.9234
MRPS22	Small ribosomal subunit protein mS22	P82650	56945	Mitochondrion {ECO:0000269|PubMed:25838379}.	0	0	Matrix	Mitochondrial central dogma > Translation > Mitochondrial ribosome	26.5847	26.7538	27.2771
NADK2	NAD kinase 2, mitochondrial	Q4G0N4	133686	Mitochondrion {ECO:0000269|PubMed:23212377}.	0	Mitochondrial NAD(+) kinase that phosphorylates NAD(+) to yield NADP(+). Can use both ATP or inorganic polyphosphate as the phosphoryl donor. Also has weak NADH kinase activity in vitro; however NADH kinase activity is much weaker than the NAD(+) kinase activity and may not be relevant in vivo. {ECO:0000269|PubMed:23212377}.	Matrix	Metabolism > Metals and cofactors > NAD biosynthesis and metabolism	26.5764	27.0449	27.6119
NDUFB4	NADH dehydrogenase [ubiquinone] 1 beta subcomplex subunit 4	O95168	4710	Mitochondrion inner membrane {ECO:0000305|PubMed:12611891}; Single-pass membrane protein {ECO:0000255}; Matrix side {ECO:0000305}.	88..105; /note="Helical"; /evidence="ECO:0000255"	Accessory subunit of the mitochondrial membrane respiratory chain NADH dehydrogenase (Complex I), that is believed not to be involved in catalysis. Complex I functions in the transfer of electrons from NADH to the respiratory chain. The immediate electron acceptor for the enzyme is believed to be ubiquinone. {ECO:0000269|PubMed:27626371}.	MIM	OXPHOS > Complex I > CI subunits | OXPHOS > OXPHOS subunits	26.5531	26.4627	26.8135
MRPL13	Large ribosomal subunit protein uL13m	Q9BYD1	28998	Mitochondrion {ECO:0000269|PubMed:25278503, ECO:0000269|PubMed:25838379, ECO:0000269|PubMed:28892042}.	0	0	Matrix	Mitochondrial central dogma > Translation > Mitochondrial ribosome	26.5414	26.497	26.9432
MRPS27	Small ribosomal subunit protein mS27	Q92552	23107	Cytoplasm {ECO:0000269|PubMed:28714366}. Mitochondrion {ECO:0000269|PubMed:22841715, ECO:0000269|PubMed:25838379}.	0	RNA-binding component of the mitochondrial small ribosomal subunit (mt-SSU) that plays a role in mitochondrial protein synthesis (PubMed:22841715). Stimulates mitochondrial mRNA translation of subunit components of the mitochondrial electron transport chain (PubMed:22841715). Binds to the mitochondrial 12S rRNA (12S mt-rRNA) and tRNA(Glu) (PubMed:22841715). Involved also in positive regulation of…	Matrix	Mitochondrial central dogma > Translation > Mitochondrial ribosome	26.5341	26.8218	27.4603
UQCRB	Cytochrome b-c1 complex subunit 7	P14927	7381	Mitochondrion inner membrane {ECO:0000250|UniProtKB:P00128}; Peripheral membrane protein {ECO:0000250|UniProtKB:P00128}; Matrix side {ECO:0000250|UniProtKB:P00128}.	0	Component of the ubiquinol-cytochrome c oxidoreductase, a multisubunit transmembrane complex that is part of the mitochondrial electron transport chain which drives oxidative phosphorylation. The respiratory chain contains 3 multisubunit complexes succinate dehydrogenase (complex II, CII), ubiquinol-cytochrome c oxidoreductase (cytochrome b-c1 complex, complex III, CIII) and cytochrome c oxidase …	MIM	OXPHOS > Complex III > CIII subunits | OXPHOS > OXPHOS subunits	26.4937	26.3467	26.809
MRM3	rRNA methyltransferase 3, mitochondrial	Q9HC36	55178	Mitochondrion {ECO:0000269|PubMed:24036117, ECO:0000269|PubMed:25009282}.	0	S-adenosyl-L-methionine-dependent 2'-O-ribose methyltransferase that catalyzes the formation of 2'-O-methylguanosine at position 1370 (Gm1370) in the 16S mitochondrial large subunit ribosomal RNA (mtLSU rRNA), a conserved modification in the peptidyl transferase domain of the mtLSU rRNA. {ECO:0000269|PubMed:24036117, ECO:0000269|PubMed:25009282, ECO:0000269|PubMed:25074936}.	Matrix	Mitochondrial central dogma > mtRNA metabolism > mt-rRNA modifications | Mitochondrial central dogma > Translation > Mitochondrial ribosome assembly	26.4835	26.7785	26.9583
NDUFS7	NADH dehydrogenase [ubiquinone] iron-sulfur protein 7, mitochondrial	O75251	374291	Mitochondrion inner membrane {ECO:0000305|PubMed:12611891}; Peripheral membrane protein {ECO:0000250|UniProtKB:P42026}; Matrix side {ECO:0000250|UniProtKB:P42026}.	0	Core subunit of the mitochondrial membrane respiratory chain NADH dehydrogenase (Complex I) which catalyzes electron transfer from NADH through the respiratory chain, using ubiquinone as an electron acceptor (PubMed:17275378). Essential for the catalytic activity of complex I (PubMed:17275378). {ECO:0000269|PubMed:17275378}.	MIM	OXPHOS > Complex I > CI subunits | Metabolism > Metals and cofactors > Fe-S-containing proteins | OXPHOS > OXPHOS subunits	26.4399	27.0704	26.6773
KGD4	Alpha-ketoglutarate dehydrogenase component 4	P82909	92259	Mitochondrion {ECO:0000250|UniProtKB:P82908}.	0	May be necessary to recruit DLD/E3 to the mitochondrial 2-oxoglutarate dehydrogenase complex (OGDC) core composed of OGDH/E1 and DLST/E2, hence stabilizes the complex. {ECO:0000250|UniProtKB:Q9CQX8}.	Matrix	Mitochondrial central dogma > Translation > Mitochondrial ribosome | Metabolism > Carbohydrate metabolism > TCA cycle	26.4262	26.4499	26.6923
ALDH2	Aldehyde dehydrogenase, mitochondrial	P05091	217	Mitochondrion matrix.	0	0	Matrix	Metabolism > Detoxification > Xenobiotic metabolism	26.392	27.1865	27.2963
TBRG4	FAST kinase domain-containing protein 4	Q969Z0	9238	Mitochondrion matrix {ECO:0000269|PubMed:20869947, ECO:0000269|PubMed:28335001}.	0	Plays a role in processing of mitochondrial RNA precursors and in stabilization of a subset of mature mitochondrial RNA species, such as MT-CO1, MT-CO2, MT-CYB, MT-CO3, MT-ND3, MT-ND5 and MT-ATP8/6. May play a role in cell cycle progression (PubMed:9383053). {ECO:0000269|PubMed:28335001, ECO:0000269|PubMed:9383053}.	Matrix	Mitochondrial central dogma > mtRNA metabolism > Polycistronic mtRNA processing | Mitochondrial central dogma > mtRNA metabolism > mtRNA stability and decay	26.3818	26.055	27.4953
MRPS18B	Small ribosomal subunit protein mS40	Q9Y676	28973	Mitochondrion {ECO:0000269|PubMed:25838379}.	0	0	Matrix	Mitochondrial central dogma > Translation > Mitochondrial ribosome	26.3774	26.6913	27.2572
FH	Fumarate hydratase, mitochondrial	P07954	2271	[Isoform Mitochondrial]: Mitochondrion {ECO:0000269|PubMed:27037871}.; [Isoform Cytoplasmic]: Cytoplasm, cytosol {ECO:0000269|PubMed:20231875, ECO:0000269|PubMed:22509282, ECO:0000269|PubMed:26237645, ECO:0000269|PubMed:27037871}. Nucleus {ECO:0000269|PubMed:20231875, ECO:0000269|PubMed:26237645}. Chromosome {ECO:0000269|PubMed:26237645}. Note=Translocates to the nucleus in response to DNA damage…	0	Catalyzes the reversible stereospecific interconversion of fumarate to L-malate (PubMed:30761759). Experiments in other species have demonstrated that specific isoforms of this protein act in defined pathways and favor one direction over the other (Probable). {ECO:0000269|PubMed:30761759, ECO:0000305}.; [Isoform Mitochondrial]: Catalyzes the hydration of fumarate to L-malate in the tricarboxylic …	Matrix	Metabolism > Carbohydrate metabolism > TCA cycle	26.371	26.2753	27.0092
PNKD	Probable hydrolase PNKD	Q8N490	25953	[Isoform 1]: Membrane; Peripheral membrane protein.; [Isoform 2]: Cytoplasm. Nucleus.; [Isoform 3]: Mitochondrion.	0	Probable hydrolase that plays an aggravative role in the development of cardiac hypertrophy via activation of the NF-kappa-B signaling pathway. {ECO:0000250}.	MIM	OXPHOS > Complex IV > CIV assembly factors | OXPHOS > OXPHOS assembly factors	26.37	26.8736	27.1921
HADHA	Trifunctional enzyme subunit alpha, mitochondrial;Long-chain enoyl-CoA hydratase;Long chain 3-hydroxyacyl-CoA dehydrogenase	P40939	3030	Mitochondrion {ECO:0000269|PubMed:29915090}. Mitochondrion inner membrane {ECO:0000269|PubMed:29915090}. Note=Protein stability and association with mitochondrion inner membrane do not require HADHB. {ECO:0000269|PubMed:29915090}.	0	Mitochondrial trifunctional enzyme catalyzes the last three of the four reactions of the mitochondrial beta-oxidation pathway (PubMed:8135828, PubMed:1550553, PubMed:29915090, PubMed:30850536). The mitochondrial beta-oxidation pathway is the major energy-producing process in tissues and is performed through four consecutive reactions breaking down fatty acids into acetyl-CoA (PubMed:29915090). Am…	MIM	Metabolism > Lipid metabolism > Fatty acid oxidation | Metabolism > Lipid metabolism > Cardiolipin synthesis | Metabolism > Amino acid metabolism > Branched-chain amino acid metabolism	26.3606	25.9124	26.5166
PNPT1	Polyribonucleotide nucleotidyltransferase 1, mitochondrial	Q8TCS8	87178	Cytoplasm {ECO:0000269|PubMed:16055741}. Mitochondrion matrix {ECO:0000269|PubMed:12798676, ECO:0000269|PubMed:16055741}. Mitochondrion intermembrane space {ECO:0000269|PubMed:16966381}; Peripheral membrane protein {ECO:0000269|PubMed:16966381}.	0	RNA-binding protein implicated in numerous RNA metabolic processes. Catalyzes the phosphorolysis of single-stranded polyribonucleotides processively in the 3'-to-5' direction. Mitochondrial intermembrane factor with RNA-processing exoribonulease activity. Component of the mitochondrial degradosome (mtEXO) complex, that degrades 3' overhang double-stranded RNA with a 3'-to-5' directionality in an …	Matrix|IMS	Mitochondrial central dogma > mtRNA metabolism > mtRNA stability and decay	26.3569	26.8679	27.4257
DARS2	Aspartate--tRNA ligase, mitochondrial	Q6PI48	55157	Mitochondrion matrix {ECO:0000269|PubMed:15779907}.	0	0	Matrix	Mitochondrial central dogma > Translation > mt-tRNA synthetases	26.3476	27.3599	28.6802
ACO2	Aconitate hydratase, mitochondrial	Q99798	50	Mitochondrion {ECO:0000250|UniProtKB:P16276}.	0	Catalyzes the isomerization of citrate to isocitrate via cis-aconitate. {ECO:0000250|UniProtKB:P16276}.	Matrix	Metabolism > Carbohydrate metabolism > TCA cycle | Metabolism > Metals and cofactors > Fe-S-containing proteins	26.301	26.4707	27.4388
MRPL46	Large ribosomal subunit protein mL46	Q9H2W6	26589	Mitochondrion {ECO:0000269|PubMed:25278503, ECO:0000269|PubMed:25838379, ECO:0000269|PubMed:28892042}.	0	0	Matrix	Mitochondrial central dogma > Translation > Mitochondrial ribosome	26.2654	26.4468	26.6217
DBT	Lipoamide acyltransferase component of branched-chain alpha-keto acid dehydrogenase complex, mitochondrial	P11182	1629	Mitochondrion matrix.	0	The branched-chain alpha-keto dehydrogenase complex catalyzes the overall conversion of alpha-keto acids to acyl-CoA and CO(2). It contains multiple copies of three enzymatic components: branched-chain alpha-keto acid decarboxylase (E1), lipoamide acyltransferase (E2) and lipoamide dehydrogenase (E3). Within this complex, the catalytic function of this enzyme is to accept, and to transfer to coen…	Matrix	Metabolism > Amino acid metabolism > Branched-chain amino acid metabolism | Metabolism > Amino acid metabolism > Branched-chain amino acid dehydrogenase complex	26.2218	26.1464	26.7692
AASS	Alpha-aminoadipic semialdehyde synthase, mitochondrial;Lysine ketoglutarate reductase;Saccharopine dehydrogenase	Q9UDR5	10157	Mitochondrion {ECO:0000250}.	0	Bifunctional enzyme that catalyzes the first two steps in lysine degradation. The N-terminal and the C-terminal contain lysine-ketoglutarate reductase and saccharopine dehydrogenase activity, respectively.	Matrix	Metabolism > Amino acid metabolism > Lysine metabolism	26.1859	26.083	26.5093
ATP5F1C	ATP synthase subunit gamma, mitochondrial	P36542	509	Mitochondrion inner membrane {ECO:0000250|UniProtKB:P05631}; Peripheral membrane protein {ECO:0000250|UniProtKB:P05631}; Matrix side {ECO:0000250|UniProtKB:P05631}.	0	Mitochondrial membrane ATP synthase (F(1)F(0) ATP synthase or Complex V) produces ATP from ADP in the presence of a proton gradient across the membrane which is generated by electron transport complexes of the respiratory chain. F-type ATPases consist of two structural domains, F(1) - containing the extramembraneous catalytic core, and F(0) - containing the membrane proton channel, linked togethe…	MIM	OXPHOS > Complex V > CV subunits | OXPHOS > OXPHOS subunits	26.1539	26.2592	26.3719
MRPS26	Small ribosomal subunit protein mS26	Q9BYN8	64949	Mitochondrion {ECO:0000269|PubMed:25838379}.	0	0	Matrix	Mitochondrial central dogma > Translation > Mitochondrial ribosome	26.153	26.443	26.9782
TST	Thiosulfate sulfurtransferase	Q16762	7263	Mitochondrion matrix.	0	Formation of iron-sulfur complexes, cyanide detoxification or modification of sulfur-containing enzymes. Other thiol compounds, besides cyanide, can act as sulfur ion acceptors. Also has weak mercaptopyruvate sulfurtransferase (MST) activity (By similarity). Together with MRPL18, acts as a mitochondrial import factor for the cytosolic 5S rRNA. Only the nascent unfolded cytoplasmic form is able to…	Matrix	Metabolism > Detoxification > Xenobiotic metabolism | Metabolism > Sulfur metabolism	26.1454	26.0996	26.3436
PDHX	Pyruvate dehydrogenase protein X component, mitochondrial	O00330	8050	Mitochondrion matrix.	0	Required for anchoring dihydrolipoamide dehydrogenase (E3) to the dihydrolipoamide transacetylase (E2) core of the pyruvate dehydrogenase complexes of eukaryotes. This specific binding is essential for a functional PDH complex.	Matrix	Metabolism > Carbohydrate metabolism > Pyruvate metabolism	26.13	26.4445	26.5225
ECI2	Enoyl-CoA delta isomerase 2	O75521	10455	[Isoform 1]: Mitochondrion {ECO:0000250|UniProtKB:Q5XIC0}.; [Isoform 2]: Peroxisome matrix {ECO:0000269|PubMed:10419495}.	0	Able to isomerize both 3-cis and 3-trans double bonds into the 2-trans form in a range of enoyl-CoA species. Has a preference for 3-trans substrates. {ECO:0000269|PubMed:10419495}.	Matrix	Metabolism > Lipid metabolism > Fatty acid oxidation	26.0933	25.2492	26.6156
MTNAP1	Mitochondrial nucleoid-associated protein 1	Q9BSJ5	55028	Membrane {ECO:0000305}; Single-pass membrane protein {ECO:0000305}.	553..573; /note="Helical"; /evidence="ECO:0000255"	0	#N/A	#N/A	26.0884	25.6948	25.9153
SLC25A3	Solute carrier family 25 member 3	Q00325	5250	Mitochondrion inner membrane; Multi-pass membrane protein.	64..86; /note="Helical; Name=1"; /evidence="ECO:0000255"; 122..141; /note="Helical; Name=2"; /evidence="ECO:0000255"; 162..183; /note="Helical; Name=3"; /evidence="ECO:0000255"; 219..238; /note="Helical; Name=4"; /evidence="ECO:0000255"; 262..284; /note="Helical; Name=5"; /evidence="ECO:0000255"; 315..333; /note="Helical; Name=6"; /evidence="ECO:0000255"	Transport of phosphate groups from the cytosol to the mitochondrial matrix. Phosphate is cotransported with H(+). May play a role regulation of the mitochondrial permeability transition pore (mPTP).	MIM	Metabolism > Metals and cofactors > Copper metabolism | Signaling > Calcium homeostasis > Calcium cycle | Small molecule transport > SLC25A family	26.0542	25.5661	25.9404
OGDH	2-oxoglutarate dehydrogenase complex component E1	Q02218	4967	Mitochondrion matrix {ECO:0000305|PubMed:29211711}. Nucleus {ECO:0000269|PubMed:29211711}. Note=Mainly localizes in the mitochondrion. A small fraction localizes to the nucleus, where the 2-oxoglutarate dehydrogenase complex is required for histone succinylation. {ECO:0000269|PubMed:29211711}.	0	2-oxoglutarate dehydrogenase (E1) component of the 2-oxoglutarate dehydrogenase complex (OGDHC), which mediates the decarboxylation of alpha-ketoglutarate (PubMed:24495017). The 2-oxoglutarate dehydrogenase complex catalyzes the overall conversion of 2-oxoglutarate to succinyl-CoA and CO(2) (PubMed:24495017). The 2-oxoglutarate dehydrogenase complex is mainly active in the mitochondrion (PubMed:2…	Matrix	Metabolism > Carbohydrate metabolism > TCA cycle	26.0349	26.3776	26.8195
MIPEP	Mitochondrial intermediate peptidase	Q99797	4285	Mitochondrion matrix.	0	Cleaves proteins, imported into the mitochondrion, to their mature size.	Matrix	Protein import, sorting and homeostasis > Protein import and sorting > Preprotein cleavage | Protein import, sorting and homeostasis > Protein homeostasis > Proteases	26.0295	25.9323	26.5676
PARL	Presenilin-associated rhomboid-like protein, mitochondrial;P-beta	Q9H300	55486	Mitochondrion inner membrane {ECO:0000269|PubMed:17116872, ECO:0000269|PubMed:22354088}; Multi-pass membrane protein {ECO:0000269|PubMed:17116872}.; [P-beta]: Nucleus {ECO:0000269|PubMed:17116872}. Note=Translocated into the nucleus by an unknown mechanism (PubMed:17116872). {ECO:0000269|PubMed:17116872}.	102..121; /note="Helical"; /evidence="ECO:0000255"; 168..187; /note="Helical"; /evidence="ECO:0000255"; 208..230; /note="Helical"; /evidence="ECO:0000255"; 245..262; /note="Helical"; /evidence="ECO:0000255"; 273..289; /note="Helical"; /evidence="ECO:0000255"; 296..318; /note="Helical"; /evidence="ECO:0000255"; 333..354; /note="Helical"; /evidence="ECO:0000255"	Required for the control of apoptosis during postnatal growth. Essential for proteolytic processing of an antiapoptotic form of OPA1 which prevents the release of mitochondrial cytochrome c in response to intrinsic apoptotic signals (By similarity). Required for the maturation of PINK1 into its 52kDa mature form after its cleavage by mitochondrial-processing peptidase (MPP) (PubMed:22354088). Pro…	MIM	Protein import, sorting and homeostasis > Protein homeostasis > Proteases | Mitochondrial dynamics and surveillance > Mitophagy | Mitochondrial dynamics and surveillance > Autophagy	25.9592	26.214	26.3416
TARS2	Threonine--tRNA ligase, mitochondrial	Q9BW92	80222	Mitochondrion matrix {ECO:0000250}.	0	Catalyzes the attachment of threonine to tRNA(Thr) in a two-step reaction: threonine is first activated by ATP to form Thr-AMP and then transferred to the acceptor end of tRNA(Thr). Also edits incorrectly charged tRNA(Thr) via its editing domain. {ECO:0000269|PubMed:26811336}.	Matrix	Mitochondrial central dogma > Translation > mt-tRNA synthetases	25.9363	26.312	27.113
CRYZ	Quinone oxidoreductase	Q08257	1429	Cytoplasm {ECO:0000269|PubMed:20103721}.	0	Does not have alcohol dehydrogenase activity. Binds NADP and acts through a one-electron transfer process. Orthoquinones, such as 1,2-naphthoquinone or 9,10-phenanthrenequinone, are the best substrates (in vitro). May act in the detoxification of xenobiotics. Interacts with (AU)-rich elements (ARE) in the 3'-UTR of target mRNA species. Enhances the stability of mRNA coding for BCL2. NADPH binding…	Matrix	0	25.929	25.6837	25.7453
MTHFD2	Bifunctional methylenetetrahydrofolate dehydrogenase/cyclohydrolase, mitochondrial;NAD-dependent methylenetetrahydrofolate dehydrogenase;Methenyltetrahydrofolate cyclohydrolase	P13995	10797	Mitochondrion.	0	Although its dehydrogenase activity is NAD-specific, it can also utilize NADP at a reduced efficiency. {ECO:0000269|PubMed:16100107}.	Matrix	Metabolism > Vitamin metabolism > Folate and 1-C metabolism	25.9065	26.5556	27.7399
PMPCA	Mitochondrial-processing peptidase subunit alpha	Q10713	23203	Mitochondrion matrix {ECO:0000250|UniProtKB:P20069}. Mitochondrion inner membrane {ECO:0000269|PubMed:25808372}.	0	Substrate recognition and binding subunit of the essential mitochondrial processing protease (MPP), which cleaves the mitochondrial sequence off newly imported precursors proteins. {ECO:0000269|PubMed:25808372}.	Matrix	Protein import, sorting and homeostasis > Protein import and sorting > Preprotein cleavage | Protein import, sorting and homeostasis > Protein homeostasis > Proteases	25.8948	26.2109	26.6622
AFG3L2	AFG3-like protein 2	Q9Y4W6	10939	Mitochondrion {ECO:0000269|PubMed:10395799, ECO:0000269|PubMed:22354088}. Mitochondrion inner membrane {ECO:0000250|UniProtKB:Q8JZQ2}; Multi-pass membrane protein {ECO:0000255}.	143..163; /note="Helical"; /evidence="ECO:0000255"; 251..271; /note="Helical"; /evidence="ECO:0000255"	ATP-dependent protease which is essential for axonal and neuron development. In neurons, mediates degradation of SMDT1/EMRE before its assembly with the uniporter complex, limiting the availability of SMDT1/EMRE for MCU assembly and promoting efficient assembly of gatekeeper subunits with MCU (PubMed:27642048). Required for paraplegin (SPG7) maturation (PubMed:30252181). After its cleavage by mit…	MIM	Protein import, sorting and homeostasis > Protein homeostasis > Proteases	25.892	26.1682	25.7076
ATP5F1EP2;ATP5F1E	ATP synthase subunit epsilon-like protein, mitochondrial;ATP synthase subunit epsilon, mitochondrial	Q5VTU8	0	Mitochondrion inner membrane {ECO:0000250|UniProtKB:P56381}.	0	Mitochondrial membrane ATP synthase (F(1)F(0) ATP synthase or Complex V) produces ATP from ADP in the presence of a proton gradient across the membrane which is generated by electron transport complexes of the respiratory chain. F-type ATPases consist of two structural domains, F(1) - containing the extramembraneous catalytic core, and F(0) - containing the membrane proton channel, linked togethe…	#N/A	#N/A	25.8889	25.7115	25.8503
STOML2	Stomatin-like protein 2, mitochondrial	Q9UJZ1	30968	Cell membrane {ECO:0000269|PubMed:10713127, ECO:0000269|PubMed:18641330, ECO:0000269|PubMed:21746876, ECO:0000269|PubMed:22623988}; Peripheral membrane protein {ECO:0000269|PubMed:10713127}. Mitochondrion {ECO:0000269|PubMed:18641330, ECO:0000269|PubMed:19597348, ECO:0000269|PubMed:22623988}. Mitochondrion inner membrane {ECO:0000269|PubMed:17121834, ECO:0000269|PubMed:18339324, ECO:0000269|PubMe…	0	Mitochondrial protein that probably regulates the biogenesis and the activity of mitochondria. Stimulates cardiolipin biosynthesis, binds cardiolipin-enriched membranes where it recruits and stabilizes some proteins including prohibitin and may therefore act in the organization of functional microdomains in mitochondrial membranes. Through regulation of the mitochondrial function may play a role …	MIM	Protein import, sorting and homeostasis > Protein homeostasis	25.8809	26.2614	26.6149
GLRX5	Glutaredoxin-related protein 5, mitochondrial	Q86SX6	51218	Mitochondrion matrix {ECO:0000269|PubMed:20364084}.	0	Monothiol glutaredoxin involved in mitochondrial iron-sulfur (Fe/S) cluster transfer (PubMed:20364084, PubMed:23615440). Receives 2Fe/2S clusters from scaffold protein ISCU and mediates their transfer to apoproteins, to the 4Fe/FS cluster biosynthesis machinery, or export from mitochondrion (PubMed:20364084, PubMed:23615440, PubMed:24334290). Required for normal regulation of hemoglobin synthesis…	Matrix	Metabolism > Metals and cofactors > Fe-S cluster biosynthesis | Metabolism > Metals and cofactors > Fe-S-containing proteins	25.8711	26.0049	26.2732
SLC25A24	Mitochondrial adenyl nucleotide antiporter SLC25A24	Q6NUK1	29957	Mitochondrion inner membrane {ECO:0000269|PubMed:15054102, ECO:0000269|PubMed:15123600, ECO:0000269|PubMed:22015608}; Multi-pass membrane protein {ECO:0000269|PubMed:15054102, ECO:0000269|PubMed:15123600, ECO:0000269|PubMed:22015608}.	198..215; /note="Helical; Name=1"; /evidence="ECO:0000255"; 253..272; /note="Helical; Name=2"; /evidence="ECO:0000255"; 296..309; /note="Helical; Name=3"; /evidence="ECO:0000255"; 346..365; /note="Helical; Name=4"; /evidence="ECO:0000255"; 389..406; /note="Helical; Name=5"; /evidence="ECO:0000255"; 446..465; /note="Helical; Name=6"; /evidence="ECO:0000255"	Calcium-dependent mitochondrial solute carrier. Mediates the reversible, electroneutral exchange of Mg-ATP or Mg-ADP against phosphate ions, catalyzing the net uptake or efflux of adenine nucleotides across the mitochondrial inner membrane. Nucleotide transport is inactive when cytosolic calcium levels are low, and is activated by an increase in cytosolic calcium levels. May play a role in protec…	MIM	Metabolism > Nucleotide metabolism > Nucleotide import | Signaling > Calcium homeostasis > EF hand proteins | Small molecule transport > SLC25A family	25.8567	25.6383	25.8135
ACTG1;ACTB	Actin, cytoplasmic 2;Actin, cytoplasmic 2, N-terminally processed;Actin, cytoplasmic 1;Actin, cytoplasmic 1, N-terminally processed	P63261	71	Cytoplasm, cytoskeleton {ECO:0000269|PubMed:28493397}.	0	Actins are highly conserved proteins that are involved in various types of cell motility and are ubiquitously expressed in all eukaryotic cells. {ECO:0000305|PubMed:29581253}.	#N/A	#N/A	25.8329	26.274	26.2089
MRPS6	Small ribosomal subunit protein bS6m	P82932	64968	Mitochondrion {ECO:0000269|PubMed:25838379}.	0	0	Matrix	Mitochondrial central dogma > Translation > Mitochondrial ribosome	25.7975	25.8962	23.7653
SUPV3L1	ATP-dependent RNA helicase SUPV3L1, mitochondrial	Q8IYB8	6832	Nucleus {ECO:0000269|PubMed:17352692}. Mitochondrion matrix {ECO:0000269|PubMed:12466530, ECO:0000269|PubMed:17352692, ECO:0000269|PubMed:19864255}. Mitochondrion matrix, mitochondrion nucleoid {ECO:0000269|PubMed:18063578}.	0	Major helicase player in mitochondrial RNA metabolism. Component of the mitochondrial degradosome (mtEXO) complex, that degrades 3' overhang double-stranded RNA with a 3'-to-5' directionality in an ATP-dependent manner. Involved in the degradation of non-coding mitochondrial transcripts (MT-ncRNA) and tRNA-like molecules (PubMed:29967381). ATPase and ATP-dependent multisubstrate helicase, able to…	Matrix	Mitochondrial central dogma > mtRNA metabolism > mtRNA granules | Mitochondrial central dogma > mtRNA metabolism > mtRNA stability and decay	25.7834	25.9366	26.0839
ISCU	Iron-sulfur cluster assembly enzyme ISCU	Q9H1K1	23479	[Isoform 1]: Mitochondrion {ECO:0000269|PubMed:11060020, ECO:0000269|PubMed:26702583}.; [Isoform 2]: Cytoplasm. Nucleus {ECO:0000269|PubMed:11060020}.	0	Scaffold protein for the de novo synthesis of iron-sulfur (Fe-S) clusters within mitochondria, which is required for maturation of both mitochondrial and cytoplasmic [2Fe-2S] and [4Fe-4S] proteins (PubMed:11060020). First, a [2Fe-2S] cluster is transiently assembled on the scaffold protein ISCU. In a second step, the cluster is released from ISCU, transferred to a glutaredoxin GLRX5, followed by …	Matrix	Metabolism > Metals and cofactors > Fe-S cluster biosynthesis | Metabolism > Metals and cofactors > Fe-S-containing proteins	25.7632	25.8094	26.0388
NDUFV3	NADH dehydrogenase [ubiquinone] flavoprotein 3, mitochondrial	P56181	4731	Mitochondrion inner membrane {ECO:0000305|PubMed:12611891}; Peripheral membrane protein {ECO:0000305}; Matrix side {ECO:0000305}.	0	Accessory subunit of the mitochondrial membrane respiratory chain NADH dehydrogenase (Complex I), that is believed not to be involved in catalysis. Complex I functions in the transfer of electrons from NADH to the respiratory chain. The immediate electron acceptor for the enzyme is believed to be ubiquinone. May be the terminally assembled subunit of Complex I. {ECO:0000269|PubMed:27626371}.	MIM	OXPHOS > Complex I > CI subunits | OXPHOS > OXPHOS subunits	25.7594	25.4497	26.1286
RCC1L	RCC1-like G exchanging factor-like protein	Q96I51	81554	Mitochondrion membrane {ECO:0000269|PubMed:28608466, ECO:0000269|PubMed:28746876}. Mitochondrion inner membrane {ECO:0000250|UniProtKB:Q9CYF5}.	0	Guanine nucleotide exchange factor (GEF) for mitochondrial dynamin-related GTPase OPA1. Activates OPA1, by exchanging bound GDP for free GTP, and drives OPA1 and MFN1-dependent mitochondrial fusion (PubMed:28746876). Plays an essential role in mitochondrial ribosome biogenesis. As a component of a functional protein-RNA module, consisting of RCC1L, NGRN, RPUSD3, RPUSD4, TRUB2, FASTKD2 and 16S mit…	Matrix	Mitochondrial central dogma > mtRNA metabolism > mt-rRNA modifications	25.7591	26.0226	26.0306
ACADSB	Short/branched chain specific acyl-CoA dehydrogenase, mitochondrial	P45954	36	Mitochondrion matrix {ECO:0000305|PubMed:11013134}.	0	Short and branched chain specific acyl-CoA dehydrogenase that catalyzes the removal of one hydrogen from C-2 and C-3 of the fatty acyl-CoA thioester, resulting in the formation of trans-2-enoyl-CoA (PubMed:7698750, PubMed:11013134, PubMed:21430231, PubMed:10832746). Among the different mitochondrial acyl-CoA dehydrogenases, acts specifically on short and branched chain acyl-CoA derivatives such a…	Matrix	Metabolism > Lipid metabolism > Fatty acid oxidation | Metabolism > Amino acid metabolism > Branched-chain amino acid metabolism	25.7514	26.2421	26.7585
NDUFA6	NADH dehydrogenase [ubiquinone] 1 alpha subcomplex subunit 6	P56556	4700	Mitochondrion inner membrane {ECO:0000305|PubMed:12611891}; Peripheral membrane protein {ECO:0000305}; Matrix side {ECO:0000305}.	0	Accessory subunit of the mitochondrial membrane respiratory chain NADH dehydrogenase (Complex I), that is believed to be not involved in catalysis. Required for proper complex I assembly (PubMed:30245030). Complex I functions in the transfer of electrons from NADH to the respiratory chain. The immediate electron acceptor for the enzyme is believed to be ubiquinone. {ECO:0000269|PubMed:27626371, E…	MIM	OXPHOS > Complex I > CI subunits | OXPHOS > OXPHOS subunits	25.7356	25.2388	26.3613
CISD3	CDGSH iron-sulfur domain-containing protein 3, mitochondrial	P0C7P0	284106	Mitochondrion {ECO:0000269|PubMed:17376863}.	0	Can transfer its iron-sulfur clusters to the apoferrodoxins FDX1 and FDX2. Contributes to mitochondrial iron homeostasis and in maintaining normal levels of free iron and reactive oxygen species, and thereby contributes to normal mitochondrial function. {ECO:0000269|PubMed:29259115}.	Matrix	Metabolism > Metals and cofactors > Fe-S cluster biosynthesis | Metabolism > Metals and cofactors > Fe-S-containing proteins	25.6985	26.2614	26.3954
PYCR2	Pyrroline-5-carboxylate reductase 2	Q96C36	29920	Cytoplasm {ECO:0000269|PubMed:2722838}. Mitochondrion {ECO:0000269|PubMed:23024808, ECO:0000269|PubMed:25865492}.	0	Housekeeping enzyme that catalyzes the last step in proline biosynthesis. In some cell types, such as erythrocytes, its primary function may be the generation of NADP(+). Can utilize both NAD and NADP. Has higher affinity for NADP, but higher catalytic efficiency with NADH (PubMed:2722838, PubMed:6894153). Involved in cellular response to oxidative stress (PubMed:25865492). {ECO:0000269|PubMed:25…	Matrix	Metabolism > Amino acid metabolism > Proline metabolism	25.6904	25.8434	26.1046
BCKDHB	2-oxoisovalerate dehydrogenase subunit beta, mitochondrial	P21953	594	Mitochondrion matrix.	0	The branched-chain alpha-keto dehydrogenase complex catalyzes the overall conversion of alpha-keto acids to acyl-CoA and CO(2). It contains multiple copies of three enzymatic components: branched-chain alpha-keto acid decarboxylase (E1), lipoamide acyltransferase (E2) and lipoamide dehydrogenase (E3).	MIM	Metabolism > Amino acid metabolism > Branched-chain amino acid metabolism | Metabolism > Amino acid metabolism > Branched-chain amino acid dehydrogenase complex	25.6165	25.0471	24.7176
BRPF3	Bromodomain and PHD finger-containing protein 3	Q9ULD4	27154	Nucleus {ECO:0000269|PubMed:26677226}.	0	Scaffold subunit of various histone acetyltransferase (HAT) complexes, such as the MOZ/MORF and HBO1 complexes, which have a histone H3 acetyltransferase activity (PubMed:16387653, PubMed:26620551, PubMed:26677226). Plays a role in DNA replication initiation by directing KAT7/HBO1 specificity towards histone H3 'Lys-14' acetylation (H3K14ac), thereby facilitating the activation of replication ori…	#N/A	#N/A	25.6145	25.9554	26.1412
ACOT9	Acyl-coenzyme A thioesterase 9, mitochondrial	Q9Y305	23597	Mitochondrion {ECO:0000250}.	0	Acyl-CoA thioesterases are a group of enzymes that catalyze the hydrolysis of acyl-CoAs to the free fatty acid and coenzyme A (CoASH), providing the potential to regulate intracellular levels of acyl-CoAs, free fatty acids and CoASH. Active on long chain acyl-CoAs.	MIM	Metabolism > Lipid metabolism	25.5613	26.0873	25.8384
SUCLA2	Succinate--CoA ligase [ADP-forming] subunit beta, mitochondrial	Q9P2R7	8803	Mitochondrion {ECO:0000255|HAMAP-Rule:MF_03220, ECO:0000269|PubMed:15877282, ECO:0000269|PubMed:17287286, ECO:0000269|PubMed:25944712}.	0	ATP-specific succinyl-CoA synthetase functions in the citric acid cycle (TCA), coupling the hydrolysis of succinyl-CoA to the synthesis of ATP and thus represents the only step of substrate-level phosphorylation in the TCA (PubMed:15877282). The beta subunit provides nucleotide specificity of the enzyme and binds the substrate succinate, while the binding sites for coenzyme A and phosphate are fo…	Matrix	Metabolism > Carbohydrate metabolism > TCA cycle | Metabolism > Carbohydrate metabolism > Itaconate metabolism | Metabolism > Nucleotide metabolism > Nucleotide synthesis and processing	25.5575	24.2076	26.4371
PMPCB	Mitochondrial-processing peptidase subunit beta	O75439	9512	Mitochondrion matrix {ECO:0000269|PubMed:22354088}.	0	Catalytic subunit of the essential mitochondrial processing protease (MPP), which cleaves the mitochondrial sequence off newly imported precursors proteins (PubMed:29576218) (Probable). Preferentially, cleaves after an arginine at position P2 (By similarity). Required for PINK1 turnover by coupling PINK1 mitochondrial import and cleavage, which results in subsequent PINK1 proteolysis (PubMed:2235…	Matrix	Protein import, sorting and homeostasis > Protein import and sorting > Preprotein cleavage | Protein import, sorting and homeostasis > Protein homeostasis > Proteases	25.538	25.6909	26.8364
GCDH	Glutaryl-CoA dehydrogenase, mitochondrial	Q92947	2639	Mitochondrion matrix.	0	Catalyzes the oxidative decarboxylation of glutaryl-CoA to crotonyl-CoA and CO(2) in the degradative pathway of L-lysine, L-hydroxylysine, and L-tryptophan metabolism. It uses electron transfer flavoprotein as its electron acceptor. Isoform Short is inactive. {ECO:0000269|PubMed:17176108, ECO:0000269|PubMed:6423663, ECO:0000269|PubMed:8541831}.	Matrix	Metabolism > Amino acid metabolism > Lysine metabolism	25.5307	25.5696	25.2802
FDX2	Ferredoxin-2, mitochondrial	Q6P4F2	112812	Mitochondrion {ECO:0000269|PubMed:20547883, ECO:0000269|PubMed:24281368}. Mitochondrion matrix {ECO:0000250}.	0	Essential for heme A and Fe/S protein biosynthesis. {ECO:0000269|PubMed:20547883}.	Matrix	Metabolism > Metals and cofactors > Heme synthesis and processing | Metabolism > Metals and cofactors > Fe-S cluster biosynthesis | Metabolism > Metals and cofactors > Fe-S-containing proteins	25.5149	25.5139	25.2666
AARS2	Alanine--tRNA ligase, mitochondrial	Q5JTZ9	57505	Mitochondrion {ECO:0000255|HAMAP-Rule:MF_03133, ECO:0000269|PubMed:21549344}.	0	Catalyzes the attachment of alanine to tRNA(Ala) in a two-step reaction: alanine is first activated by ATP to form Ala-AMP and then transferred to the acceptor end of tRNA(Ala). Also edits incorrectly charged tRNA(Ala) via its editing domain. {ECO:0000255|HAMAP-Rule:MF_03133}.	Matrix	Mitochondrial central dogma > Translation > mt-tRNA synthetases	25.4985	24.8615	26.1919
MACROD1	ADP-ribose glycohydrolase MACROD1	Q9BQ69	28992	Nucleus {ECO:0000269|PubMed:23474712}. Note=Recruited to DNA lesions, probably via mono-APD-ribosylated proteins. {ECO:0000269|PubMed:23474712}.	0	Removes ADP-ribose from asparatate and glutamate residues in proteins bearing a single ADP-ribose moiety (PubMed:23474714, PubMed:23474712). Inactive towards proteins bearing poly-ADP-ribose (PubMed:23474714, PubMed:23474712). Deacetylates O-acetyl-ADP ribose, a signaling molecule generated by the deacetylation of acetylated lysine residues in histones and other proteins (PubMed:21257746). Plays …	Matrix	Signaling	25.4855	25.935	26.3826
COQ8A	Atypical kinase COQ8A, mitochondrial	Q8NI60	56997	Mitochondrion {ECO:0000269|PubMed:11888884, ECO:0000269|PubMed:25498144}. Membrane {ECO:0000255}; Single-pass membrane protein {ECO:0000255, ECO:0000305|PubMed:25216398}.	214..230; /note="Helical"; /evidence="ECO:0000255, ECO:0000305|PubMed:25216398"	Atypical kinase involved in the biosynthesis of coenzyme Q, also named ubiquinone, an essential lipid-soluble electron transporter for aerobic cellular respiration (PubMed:25498144, PubMed:21296186, PubMed:25540914, PubMed:27499294). Its substrate specificity is unclear: does not show any protein kinase activity (PubMed:25498144, PubMed:27499294). Probably acts as a small molecule kinase, possibl…	MIM	Metabolism > Metals and cofactors > Coenzyme Q metabolism	25.4671	25.8581	25.92
OXA1L	Mitochondrial inner membrane protein OXA1L	Q15070	5018	Mitochondrion inner membrane {ECO:0000269|PubMed:17936786}; Multi-pass membrane protein {ECO:0000269|PubMed:17936786}.	114..134; /note="Helical"; /evidence="ECO:0000255"; 140..160; /note="Helical"; /evidence="ECO:0000255"; 213..233; /note="Helical"; /evidence="ECO:0000255"; 261..281; /note="Helical"; /evidence="ECO:0000255"; 300..320; /note="Helical"; /evidence="ECO:0000255"	Required for the insertion of integral membrane proteins into the mitochondrial inner membrane. Essential for the activity and assembly of cytochrome oxidase. Required for the correct biogenesis of ATP synthase and complex I in mitochondria. {ECO:0000269|PubMed:17936786, ECO:0000269|PubMed:7991568}.	MIM	Protein import, sorting and homeostasis > Protein import and sorting > OXA | Mitochondrial central dogma > Translation	25.4603	25.7301	26.9905
MRPL19	Large ribosomal subunit protein bL19m	P49406	9801	Mitochondrion {ECO:0000269|PubMed:10600119, ECO:0000269|PubMed:11543634, ECO:0000269|PubMed:25278503, ECO:0000269|PubMed:25838379, ECO:0000269|PubMed:28892042}.	0	0	Matrix	Mitochondrial central dogma > Translation > Mitochondrial ribosome	25.4507	25.2647	25.2005
L2HGDH	L-2-hydroxyglutarate dehydrogenase, mitochondrial	Q9H9P8	79944	Mitochondrion {ECO:0000269|PubMed:16005139}.	0	0	MIM	Metabolism > Carbohydrate metabolism > TCA-associated	25.4191	25.732	25.7746
ALDH1B1	Aldehyde dehydrogenase X, mitochondrial	P30837	219	Mitochondrion matrix.	0	ALDHs play a major role in the detoxification of alcohol-derived acetaldehyde. They are involved in the metabolism of corticosteroids, biogenic amines, neurotransmitters, and lipid peroxidation.	Matrix	Metabolism > Detoxification > Xenobiotic metabolism	25.4063	25.1356	25.7742
SETD2	Histone-lysine N-methyltransferase SETD2	Q9BYW2	29072	Nucleus {ECO:0000250|UniProtKB:E9Q5F9}. Chromosome {ECO:0000250|UniProtKB:E9Q5F9}.	0	Histone methyltransferase that specifically trimethylates 'Lys-36' of histone H3 (H3K36me3) using dimethylated 'Lys-36' (H3K36me2) as substrate (PubMed:16118227, PubMed:19141475, PubMed:21526191, PubMed:21792193, PubMed:23043551, PubMed:27474439). It is capable of trimethylating unmethylated H3K36 (H3K36me0) in vitro (PubMed:19332550). Represents the main enzyme generating H3K36me3, a specific ta…	#N/A	#N/A	25.3865	25.5327	25.8271
MMUT	Methylmalonyl-CoA mutase, mitochondrial	P22033	4594	Mitochondrion matrix {ECO:0000269|PubMed:24458}. Mitochondrion {ECO:0000269|PubMed:28943303}. Cytoplasm {ECO:0000269|PubMed:28943303}.	0	Catalyzes the reversible isomerization of methylmalonyl-CoA (MMCoA) (generated from branched-chain amino acid metabolism and degradation of dietary odd chain fatty acids and cholesterol) to succinyl-CoA (3-carboxypropionyl-CoA), a key intermediate of the tricarboxylic acid cycle. {ECO:0000269|PubMed:1346616, ECO:0000269|PubMed:1978672, ECO:0000269|PubMed:21138732, ECO:0000269|PubMed:24458, ECO:00…	Matrix	Metabolism > Carbohydrate metabolism > Propanoate metabolism | Metabolism > Lipid metabolism > Fatty acid oxidation | Metabolism > Vitamin metabolism > Vitamin B12 metabolism	25.3836	26.0647	26.1041
NDUFAF3	NADH dehydrogenase [ubiquinone] 1 alpha subcomplex assembly factor 3	Q9BU61	25915	Nucleus {ECO:0000250}. Mitochondrion inner membrane {ECO:0000269|PubMed:19463981}.	0	Essential factor for the assembly of mitochondrial NADH:ubiquinone oxidoreductase complex (complex I). {ECO:0000269|PubMed:19463981}.	MIM	OXPHOS > Complex I > CI assembly factors | OXPHOS > OXPHOS assembly factors	25.3678	25.3458	25.4592
SLC25A13;SLC25A12	Electrogenic aspartate/glutamate antiporter SLC25A13, mitochondrial;Electrogenic aspartate/glutamate antiporter SLC25A12, mitochondrial	Q9UJS0	10165	Mitochondrion inner membrane {ECO:0000269|PubMed:10642534}; Multi-pass membrane protein {ECO:0000269|PubMed:10642534}.	332..349; /note="Helical; Name=1"; /evidence="ECO:0000250|UniProtKB:O75746"; 393..412; /note="Helical; Name=2"; /evidence="ECO:0000250|UniProtKB:O75746"; 436..449; /note="Helical; Name=3"; /evidence="ECO:0000250|UniProtKB:O75746"; 485..504; /note="Helical; Name=4"; /evidence="ECO:0000250|UniProtKB:O75746"; 524..541; /note="Helical; Name=5"; /evidence="ECO:0000250|UniProtKB:O75746"; 581..600; /not…	Mitochondrial and calcium-binding carrier that catalyzes the calcium-dependent exchange of cytoplasmic glutamate with mitochondrial aspartate across the mitochondrial inner membrane (PubMed:11566871, PubMed:25410934). May have a function in the urea cycle (PubMed:11566871). {ECO:0000269|PubMed:11566871, ECO:0000269|PubMed:25410934}.	#N/A	#N/A	25.3564	25.7752	25.9599
BCKDK	Branched-chain alpha-ketoacid dehydrogenase kinase	O14874	10295	Mitochondrion matrix. Mitochondrion {ECO:0000269|PubMed:24449431}.	0	Catalyzes the phosphorylation and inactivation of the branched-chain alpha-ketoacid dehydrogenase complex, the key regulatory enzyme of the valine, leucine and isoleucine catabolic pathways. Key enzyme that regulate the activity state of the BCKD complex. {ECO:0000269|PubMed:24449431}.	Matrix	Metabolism > Amino acid metabolism > Branched-chain amino acid metabolism | Metabolism > Amino acid metabolism > Branched-chain amino acid dehydrogenase complex	25.3492	25.1197	25.9467
TIMM50	Mitochondrial import inner membrane translocase subunit TIM50	Q3ZCQ8	92609	Mitochondrion inner membrane {ECO:0000269|PubMed:15044455}; Single-pass membrane protein {ECO:0000269|PubMed:15044455}.; [Isoform 2]: Nucleus speckle {ECO:0000269|PubMed:16008839}. Note=Nuclear and enriched in speckles with snRNPs. {ECO:0000269|PubMed:16008839}.	66..86; /note="Helical"; /evidence="ECO:0000255"	Essential component of the TIM23 complex, a complex that mediates the translocation of transit peptide-containing proteins across the mitochondrial inner membrane. Has some phosphatase activity in vitro; however such activity may not be relevant in vivo. {ECO:0000269|PubMed:15044455}.; [Isoform 2]: May participate in the release of snRNPs and SMN from the Cajal body. {ECO:0000269|PubMed:16008839}.	MIM	Protein import, sorting and homeostasis > Protein import and sorting > TIM23 presequence pathway	25.3206	24.8956	24.3281
[truncated: 301 more rows]
