# Supplementary material for: Intracristal space proteome mapping using super-resolution proximity labeling with isotope-coded probes
Source: Nat Commun. 2025 Aug 20;16:7757. doi: 10.1038/s41467-025-62756-0 (PMC12368266; doi:10.1038/s41467-025-62756-0)
Supplement: Supplementary file 7 — Supplementary Data 5 [file 41467_2025_62756_MOESM7_ESM.xlsx]

## Sheet: Probe mix (LBP and HBP)
Uniprot Reference							MitoCarta Reference			MTS-APEX2 (Log2 intensity, probe mix)
Protein name	Gene name	Uniprot number	Gene ID	Subcellular Localization (uniprot)	Transmembrane (Uniprot)	Functions (Uniprot)	MitoCarta3.0_SubMitoLocalization	MitoCarta3.0_MitoPathways	LBP-, HBP-modified sites	Rep-1 (LBP)	Rep-1 (HBP)	Rep-2 (LBP)	Rep-2 (HBP)
Transmembrane protein 223	TMEM223	A0PJW6	79064	Membrane {ECO:0000305}; Multi-pass membrane protein {ECO:0000305}.	44..64; /note="Helical"; /evidence="ECO:0000255"; 98..118; /note="Helical"; /evidence="ECO:0000255"	0	#N/A	#N/A	199	25.114	24.9998	23.772
von Willebrand factor A domain-containing protein 8	VWA8	A3KMH1	23078	[Isoform 1]: Mitochondrion {ECO:0000269|PubMed:30204880}.; [Isoform 2]: Mitochondrion {ECO:0000269|PubMed:30204880}. Peroxisome {ECO:0000269|PubMed:30204880}. Note=Localizes to peroxisomes in a PEX7-dependent manner. {ECO:0000269|PubMed:30204880}.	0	Exhibits ATPase activity in vitro. {ECO:0000250|UniProtKB:Q8CC88}.	Matrix	0	741, 1402, 1477, 1597	25.4329	25.2115	22.4752	22.2772
Leucine-rich repeat-containing protein 10B	LRRC10B	A6NIK2	390205	0	0	0	#N/A	#N/A	96	27.9493	27.4831	27.9703	27.6469
12S rRNA N4-methylcytidine (m4C) methyltransferase	METTL15	A6NJ78	196074	Mitochondrion matrix {ECO:0000269|PubMed:31665743}.	0	N4-methylcytidine (m4C) methyltransferase responsible for the methylation of position C839 in mitochondrial 12S rRNA (PubMed:31665743). Involved in the stabilization of 12S rRNA folding, therefore facilitating the assembly of the mitochondrial small ribosomal subunits (PubMed:31665743). {ECO:0000269|PubMed:31665743}.	Matrix	Mitochondrial central dogma > mtRNA metabolism > mt-rRNA modifications	201, 246, 268	26.9863	26.799	27.2181	27.3133
NADH dehydrogenase [ubiquinone] iron-sulfur protein 8, mitochondrial	NDUFS8	O00217	4728	Mitochondrion inner membrane {ECO:0000305|PubMed:12611891, ECO:0000305|PubMed:9666055}; Peripheral membrane protein {ECO:0000250|UniProtKB:P42028}; Matrix side {ECO:0000250|UniProtKB:P42028}.	0	Core subunit of the mitochondrial membrane respiratory chain NADH dehydrogenase (Complex I) which catalyzes electron transfer from NADH through the respiratory chain, using ubiquinone as an electron acceptor (PubMed:22499348). Essential for the catalytic activity and assembly of complex I (PubMed:22499348). {ECO:0000269|PubMed:22499348}.	MIM	OXPHOS > Complex I > CI subunits | Metabolism > Metals and cofactors > Fe-S-containing proteins | OXPHOS > OXPHOS subunits	104	24.1674	24.2547	24.4863	24.7097
Pyruvate dehydrogenase protein X component, mitochondrial	PDHX	O00330	8050	Mitochondrion matrix.	0	Required for anchoring dihydrolipoamide dehydrogenase (E3) to the dihydrolipoamide transacetylase (E2) core of the pyruvate dehydrogenase complexes of eukaryotes. This specific binding is essential for a functional PDH complex.	Matrix	Metabolism > Carbohydrate metabolism > Pyruvate metabolism	255			21.6078	23.7706
DNA-directed RNA polymerase, mitochondrial	POLRMT	O00411	5442	Mitochondrion {ECO:0000269|PubMed:23283301, ECO:0000269|PubMed:29445193}.	0	DNA-dependent RNA polymerase catalyzes the transcription of mitochondrial DNA into RNA using the four ribonucleoside triphosphates as substrates (PubMed:21278163). Component of the mitochondrial transcription initiation complex, composed at least of TFB2M, TFAM and POLRMT that is required for basal transcription of mitochondrial DNA (PubMed:29149603). In this complex, TFAM recruits POLRMT to a sp…	Matrix	Mitochondrial central dogma > mtDNA maintenance > mtDNA replication | Mitochondrial central dogma > mtDNA maintenance > mtDNA nucleoid | Mitochondrial central dogma > mtRNA metabolism > Transcription	1100			22.0812
Acyl carrier protein, mitochondrial	NDUFAB1	O14561	4706	Mitochondrion {ECO:0000269|PubMed:12611891, ECO:0000269|PubMed:28892042}.	0	Carrier of the growing fatty acid chain in fatty acid biosynthesis (By similarity). Accessory and non-catalytic subunit of the mitochondrial membrane respiratory chain NADH dehydrogenase (Complex I), which functions in the transfer of electrons from NADH to the respiratory chain (PubMed:27626371). {ECO:0000250|UniProtKB:P52505, ECO:0000269|PubMed:27626371}.	MIM	OXPHOS > Complex I > CI subunits | Metabolism > Lipid metabolism > Type II fatty acid synthesis | Metabolism > Metals and cofactors > Fe-S cluster biosynthesis | OXPHOS > OXPHOS subunits	90	30.2738	30.0639	30.6761	30.4116
Branched-chain alpha-ketoacid dehydrogenase kinase	BCKDK	O14874	10295	Mitochondrion matrix. Mitochondrion {ECO:0000269|PubMed:24449431}.	0	Catalyzes the phosphorylation and inactivation of the branched-chain alpha-ketoacid dehydrogenase complex, the key regulatory enzyme of the valine, leucine and isoleucine catabolic pathways. Key enzyme that regulate the activity state of the BCKD complex. {ECO:0000269|PubMed:24449431}.	Matrix	Metabolism > Amino acid metabolism > Branched-chain amino acid metabolism | Metabolism > Amino acid metabolism > Branched-chain amino acid dehydrogenase complex	54, 77, 271, 293	26.5036	26.1896	27.9623	27.7215
Cytochrome b-c1 complex subunit 8	UQCRQ	O14949	27089	Mitochondrion inner membrane {ECO:0000250|UniProtKB:P08525}; Single-pass membrane protein {ECO:0000250|UniProtKB:P08525}.	40..68; /note="Helical"; /evidence="ECO:0000269|PubMed:28844695"	Component of the ubiquinol-cytochrome c oxidoreductase, a multisubunit transmembrane complex that is part of the mitochondrial electron transport chain which drives oxidative phosphorylation. The respiratory chain contains 3 multisubunit complexes succinate dehydrogenase (complex II, CII), ubiquinol-cytochrome c oxidoreductase (cytochrome b-c1 complex, complex III, CIII) and cytochrome c oxidase …	MIM	OXPHOS > Complex III > CIII subunits | OXPHOS > OXPHOS subunits	17, 27	25.5346	25.3194	25.3886	24.9501
Mitochondrial ribonuclease P catalytic subunit	PRORP	O15091	9692	Mitochondrion {ECO:0000269|PubMed:18984158}.	0	Catalytic ribonuclease component of mitochondrial ribonuclease P, a complex composed of TRMT10C/MRPP1, HSD17B10/MRPP2 and PRORP/MRPP3, which cleaves tRNA molecules in their 5'-ends (PubMed:18984158, PubMed:25953853). The presence of TRMT10C/MRPP1, HSD17B10/MRPP2 is required to catalyze tRNA molecules in their 5'-ends (PubMed:25953853). {ECO:0000269|PubMed:18984158, ECO:0000269|PubMed:25953853}.	Matrix	Mitochondrial central dogma > mtRNA metabolism > mtRNA granules | Mitochondrial central dogma > mtRNA metabolism > Polycistronic mtRNA processing	79, 307, 383	26.2939	25.9697	26.4684	26.1383
Branched-chain-amino-acid aminotransferase, mitochondrial	BCAT2	O15382	587	[Isoform A]: Mitochondrion.; [Isoform B]: Cytoplasm.	0	Catalyzes the first reaction in the catabolism of the essential branched chain amino acids leucine, isoleucine, and valine (PubMed:25653144). May also function as a transporter of branched chain alpha-keto acids. {ECO:0000269|PubMed:25653144}.	Matrix	Metabolism > Amino acid metabolism > Branched-chain amino acid metabolism	228, 381	22.4479		22.7423	22.3895
Mitochondrial import inner membrane translocase subunit TIM44	TIMM44	O43615	10469	Mitochondrion inner membrane {ECO:0000269|PubMed:10339406}; Peripheral membrane protein {ECO:0000269|PubMed:10339406}; Matrix side {ECO:0000269|PubMed:10339406}. Mitochondrion matrix {ECO:0000269|PubMed:10339406}.	0	Essential component of the PAM complex, a complex required for the translocation of transit peptide-containing proteins from the inner membrane into the mitochondrial matrix in an ATP-dependent manner (By similarity). Recruits mitochondrial HSP70 to drive protein translocation into the matrix using ATP as an energy source (By similarity). {ECO:0000250|UniProtKB:O35857, ECO:0000250|UniProtKB:Q0185…	MIM	Protein import, sorting and homeostasis > Protein import and sorting > Import motor	201, 265, 421, 435	30.8628	30.7965	31.033	30.8082
NADH dehydrogenase [ubiquinone] 1 beta subcomplex subunit 3	NDUFB3	O43676	4709	Mitochondrion inner membrane {ECO:0000305|PubMed:12611891}; Single-pass membrane protein {ECO:0000305}; Matrix side {ECO:0000305}.	66..88; /note="Helical"; /evidence="ECO:0000255"	Accessory subunit of the mitochondrial membrane respiratory chain NADH dehydrogenase (Complex I), that is believed not to be involved in catalysis. Complex I functions in the transfer of electrons from NADH to the respiratory chain. The immediate electron acceptor for the enzyme is believed to be ubiquinone. {ECO:0000269|PubMed:27626371}.	MIM	OXPHOS > Complex I > CI subunits | OXPHOS > OXPHOS subunits	19	25.5003	25.2881	25.3141	25.5023
NADH dehydrogenase [ubiquinone] 1 alpha subcomplex subunit 2	NDUFA2	O43678	4695	Mitochondrion inner membrane {ECO:0000305|PubMed:12611891}; Peripheral membrane protein {ECO:0000305}; Matrix side {ECO:0000305}.	0	Accessory subunit of the mitochondrial membrane respiratory chain NADH dehydrogenase (Complex I), that is believed not to be involved in catalysis. Complex I functions in the transfer of electrons from NADH to the respiratory chain. The immediate electron acceptor for the enzyme is believed to be ubiquinone. {ECO:0000269|PubMed:27626371}.	MIM	OXPHOS > Complex I > CI subunits | OXPHOS > OXPHOS subunits	69	27.7253	27.6756	27.8416	27.8649
Glutamyl-tRNA(Gln) amidotransferase subunit C, mitochondrial	GATC	O43716	283459	Mitochondrion {ECO:0000255|HAMAP-Rule:MF_03149, ECO:0000269|PubMed:19805282}.	0	Allows the formation of correctly charged Gln-tRNA(Gln) through the transamidation of misacylated Glu-tRNA(Gln) in the mitochondria. The reaction takes place in the presence of glutamine and ATP through an activated gamma-phospho-Glu-tRNA(Gln). {ECO:0000255|HAMAP-Rule:MF_03149, ECO:0000269|PubMed:19805282}.	Matrix	Mitochondrial central dogma > Translation > mt-tRNA synthetases	114		22.8289	25.9907	25.2818
Isocitrate dehydrogenase [NAD] subunit beta, mitochondrial	IDH3B	O43837	3420	Mitochondrion.	0	Plays a structural role to facilitate the assembly and ensure the full activity of the enzyme catalyzing the decarboxylation of isocitrate (ICT) into alpha-ketoglutarate. The heterodimer composed of the alpha (IDH3A) and beta (IDH3B) subunits and the heterodimer composed of the alpha (IDH3A) and gamma (IDH3G) subunits, have considerable basal activity but the full activity of the heterotetramer (…	Matrix	Metabolism > Carbohydrate metabolism > TCA cycle	121, 171, 204, 240, 340, 366	29.783	29.6755	30.3761	30.1879
Histone H2B type 1-K;Histone H2B type 2-E;Histone H2B type 1-L;Histone H2B type 1-M;Histone H2B type 1-N;Histone H2B type 2-F;Histone H2B type 1-H;Histone H2B type 1-C/E/F/G/I;Histone H2B type 1-D;Histone H2B type 1-B;Histone H2B type 1-O;Histone H2B type 1-J;Histone H2B type 3-B;Putative histone H2B type 2-D;Putative histone H2B type 2-C	H2BC12	O60814	85236	Nucleus. Chromosome.	0	Core component of nucleosome. Nucleosomes wrap and compact DNA into chromatin, limiting DNA accessibility to the cellular machineries which require DNA as a template. Histones thereby play a central role in transcription regulation, DNA repair, DNA replication and chromosomal stability. DNA accessibility is regulated via a complex set of post-translational modifications of histones, also called h…	#N/A	#N/A	84	28.4739	28.319	29.2339	29.0093
Iron-sulfur clusters transporter ABCB7, mitochondrial	ABCB7	O75027	22	Mitochondrion inner membrane {ECO:0000250|UniProtKB:P40416}; Multi-pass membrane protein {ECO:0000250|UniProtKB:P40416}.	141..161; /note="Helical"; /evidence="ECO:0000255|PROSITE-ProRule:PRU00441"; 186..206; /note="Helical"; /evidence="ECO:0000255|PROSITE-ProRule:PRU00441"; 260..280; /note="Helical"; /evidence="ECO:0000255|PROSITE-ProRule:PRU00441"; 291..311; /note="Helical"; /evidence="ECO:0000255|PROSITE-ProRule:PRU00441"; 383..403; /note="Helical"; /evidence="ECO:0000255|PROSITE-ProRule:PRU00441"; 410..430; /not…	Exports glutathione-coordinated iron-sulfur clusters such as [2Fe-2S]-(GS)4 cluster from the mitochondria to the cytosol in an ATP dependent manner allowing the assembly of the cytosolic iron-sulfur (Fe/S) cluster-containing proteins, in turns participates in iron homeostasis (PubMed:33157103, PubMed:17192393, PubMed:10196363). Moreover through a functional complex formed of ABCB7, FECH and ABCB1…	MIM	Metabolism > Metals and cofactors > Heme synthesis and processing | Metabolism > Metals and cofactors > Fe-S cluster biosynthesis | Metabolism > Metals and cofactors > Molybdenum cofactor synthesis and proteins | Small molecule transport > ABC transporters	127, 632			25.9195	25.8586
NADH dehydrogenase [ubiquinone] iron-sulfur protein 7, mitochondrial	NDUFS7	O75251	374291	Mitochondrion inner membrane {ECO:0000305|PubMed:12611891}; Peripheral membrane protein {ECO:0000250|UniProtKB:P42026}; Matrix side {ECO:0000250|UniProtKB:P42026}.	0	Core subunit of the mitochondrial membrane respiratory chain NADH dehydrogenase (Complex I) which catalyzes electron transfer from NADH through the respiratory chain, using ubiquinone as an electron acceptor (PubMed:17275378). Essential for the catalytic activity of complex I (PubMed:17275378). {ECO:0000269|PubMed:17275378}.	MIM	OXPHOS > Complex I > CI subunits | Metabolism > Metals and cofactors > Fe-S-containing proteins | OXPHOS > OXPHOS subunits	62	26.9045	26.6843	26.9859	26.738
NADH dehydrogenase [ubiquinone] iron-sulfur protein 2, mitochondrial	NDUFS2	O75306	4720	Mitochondrion inner membrane {ECO:0000305|PubMed:12611891, ECO:0000305|PubMed:9585441}; Peripheral membrane protein {ECO:0000250|UniProtKB:Q641Y2}; Matrix side {ECO:0000250|UniProtKB:Q641Y2}.	0	Core subunit of the mitochondrial membrane respiratory chain NADH dehydrogenase (Complex I) which catalyzes electron transfer from NADH through the respiratory chain, using ubiquinone as an electron acceptor (PubMed:30922174, PubMed:22036843). Essential for the catalytic activity of complex I (PubMed:30922174, PubMed:22036843). Essential for the assembly of complex I (By similarity). Redox-sensit…	MIM	OXPHOS > Complex I > CI subunits | Metabolism > Metals and cofactors > Fe-S-containing proteins | OXPHOS > OXPHOS subunits	245			25.3944	25.3992
NADH dehydrogenase [ubiquinone] iron-sulfur protein 6, mitochondrial	NDUFS6	O75380	4726	Mitochondrion inner membrane {ECO:0000305|PubMed:12611891}; Peripheral membrane protein {ECO:0000305}; Matrix side {ECO:0000305}.	0	Accessory subunit of the mitochondrial membrane respiratory chain NADH dehydrogenase (Complex I), that is believed not to be involved in catalysis. Complex I functions in the transfer of electrons from NADH to the respiratory chain. The immediate electron acceptor for the enzyme is believed to be ubiquinone. {ECO:0000269|PubMed:27626371}.	MIM	OXPHOS > Complex I > CI subunits | OXPHOS > OXPHOS subunits	100, 114	28.7484	28.3528	28.3612	28.1959
Citrate synthase, mitochondrial	CS	O75390	1431	Mitochondrion matrix.	0	0	Matrix	Metabolism > Carbohydrate metabolism > TCA cycle	185, 246, 331, 381	30.9873	30.8252	30.6945	31.0595
Large ribosomal subunit protein bL33m	MRPL33	O75394	9553	Mitochondrion {ECO:0000269|PubMed:25278503, ECO:0000269|PubMed:25838379, ECO:0000269|PubMed:28892042}.	0	0	Matrix	Mitochondrial central dogma > Translation > Mitochondrial ribosome	46	22.3773	21.9649
Mitochondrial-processing peptidase subunit beta	PMPCB	O75439	9512	Mitochondrion matrix {ECO:0000269|PubMed:22354088}.	0	Catalytic subunit of the essential mitochondrial processing protease (MPP), which cleaves the mitochondrial sequence off newly imported precursors proteins (PubMed:29576218) (Probable). Preferentially, cleaves after an arginine at position P2 (By similarity). Required for PINK1 turnover by coupling PINK1 mitochondrial import and cleavage, which results in subsequent PINK1 proteolysis (PubMed:2235…	Matrix	Protein import, sorting and homeostasis > Protein import and sorting > Preprotein cleavage | Protein import, sorting and homeostasis > Protein homeostasis > Proteases	133, 429	28.1502	28.1168	28.721	28.7504
NADH dehydrogenase [ubiquinone] iron-sulfur protein 3, mitochondrial	NDUFS3	O75489	4722	Mitochondrion inner membrane {ECO:0000269|PubMed:18826940, ECO:0000305|PubMed:12611891, ECO:0000305|PubMed:17209039}; Peripheral membrane protein {ECO:0000305|PubMed:18826940}; Matrix side {ECO:0000269|PubMed:18826940}.	0	Core subunit of the mitochondrial membrane respiratory chain NADH dehydrogenase (Complex I) which catalyzes electron transfer from NADH through the respiratory chain, using ubiquinone as an electron acceptor (PubMed:14729820, PubMed:30140060). Essential for the catalytic activity and assembly of complex I (PubMed:14729820, PubMed:24028823, PubMed:30140060). {ECO:0000269|PubMed:14729820, ECO:00002…	MIM	OXPHOS > Complex I > CI subunits | OXPHOS > OXPHOS subunits	191, 207, 212, 245	30.5736	30.4114	30.9248	30.7706
Enoyl-CoA delta isomerase 2	ECI2	O75521	10455	[Isoform 1]: Mitochondrion {ECO:0000250|UniProtKB:Q5XIC0}.; [Isoform 2]: Peroxisome matrix {ECO:0000269|PubMed:10419495}.	0	Able to isomerize both 3-cis and 3-trans double bonds into the 2-trans form in a range of enoyl-CoA species. Has a preference for 3-trans substrates. {ECO:0000269|PubMed:10419495}.	Matrix	Metabolism > Lipid metabolism > Fatty acid oxidation	169	25.3322	25.6848	26.4394	26.6911
GTPase Era, mitochondrial	ERAL1	O75616	26284	Mitochondrion matrix. Mitochondrion inner membrane; Peripheral membrane protein. Note=Localizes on the matrix side on the mitochondrial inner membrane.	0	Probable GTPase that plays a role in the mitochondrial ribosomal small subunit assembly. Specifically binds the 12S mitochondrial rRNA (12S mt-rRNA) to a 33 nucleotide section delineating the 3' terminal stem-loop region. May act as a chaperone that protects the 12S mt-rRNA on the 28S mitoribosomal subunit during ribosomal small subunit assembly. {ECO:0000269|PubMed:20430825, ECO:0000269|PubMed:2…	Matrix	Mitochondrial central dogma > mtRNA metabolism > mtRNA granules | Mitochondrial central dogma > Translation > Mitochondrial ribosome assembly	366		22.8303		23.5226
Mitochondrial tRNA-specific 2-thiouridylase 1	TRMU	O75648	55687	Mitochondrion {ECO:0000269|PubMed:15509579, ECO:0000269|PubMed:15944150, ECO:0000269|PubMed:16513084, ECO:0000269|PubMed:16826519}.	0	Catalyzes the 2-thiolation of uridine at the wobble position (U34) of mitochondrial tRNA(Lys), tRNA(Glu) and tRNA(Gln). Required for the formation of 5-taurinomethyl-2-thiouridine (tm5s2U) of mitochondrial tRNA(Lys), tRNA(Glu), and tRNA(Gln) at the wobble position. ATP is required to activate the C2 atom of the wobble base. {ECO:0000269|PubMed:15509579, ECO:0000269|PubMed:15944150, ECO:0000269|Pu…	Matrix	Mitochondrial central dogma > mtRNA metabolism > mt-tRNA modifications	236	23.7557	23.7388	24.8283	24.5913
ATP synthase subunit d, mitochondrial	ATP5PD	O75947	10476	Mitochondrion. Mitochondrion inner membrane.	0	Mitochondrial membrane ATP synthase (F(1)F(0) ATP synthase or Complex V) produces ATP from ADP in the presence of a proton gradient across the membrane which is generated by electron transport complexes of the respiratory chain. F-type ATPases consist of two structural domains, F(1) - containing the extramembraneous catalytic core, and F(0) - containing the membrane proton channel, linked togethe…	MIM	OXPHOS > Complex V > CV subunits | OXPHOS > OXPHOS subunits	56, 57, 86	26.8202	26.6267	25.5294	25.5628
ATP synthase subunit g, mitochondrial	ATP5MG	O75964	10632	Mitochondrion. Mitochondrion inner membrane.	0	Mitochondrial membrane ATP synthase (F(1)F(0) ATP synthase or Complex V) produces ATP from ADP in the presence of a proton gradient across the membrane which is generated by electron transport complexes of the respiratory chain. F-type ATPases consist of two structural domains, F(1) - containing the extramembraneous catalytic core, and F(0) - containing the membrane proton channel, linked togethe…	MIM	OXPHOS > Complex V > CV subunits | OXPHOS > OXPHOS subunits | Mitochondrial dynamics and surveillance > Cristae formation	32, 33			24.9864	24.2526
ATP-dependent Clp protease ATP-binding subunit clpX-like, mitochondrial	CLPX	O76031	10845	Mitochondrion. Mitochondrion matrix, mitochondrion nucleoid.	0	ATP-dependent specificity component of the Clp protease complex. Hydrolyzes ATP (PubMed:28874591). Targets specific substrates for degradation by the Clp complex (PubMed:11923310, PubMed:22710082). Can perform chaperone functions in the absence of CLPP. Enhances the DNA-binding activity of TFAM and is required for maintaining a normal mitochondrial nucleoid structure (PubMed:22841477). ATP-depend…	Matrix	Protein import, sorting and homeostasis > Protein homeostasis > Proteases	202, 235, 345, 438, 615	28.482	27.9649	28.7822	28.5657
Glutaminase kidney isoform, mitochondrial;Glutaminase kidney isoform, mitochondrial 68 kDa chain;Glutaminase kidney isoform, mitochondrial 65 kDa chain	GLS	O94925	2744	[Isoform 1]: Mitochondrion {ECO:0000250|UniProtKB:P13264}. Cytoplasm, cytosol {ECO:0000269|PubMed:22228304}. Note=The 74-kDa cytosolic precursor is translocated into the mitochondria and processed via a 72-kDa intermediate to yield the mature 68- and 65-kDa subunits. {ECO:0000250|UniProtKB:P13264}.; [Isoform 3]: Mitochondrion {ECO:0000269|PubMed:22228304}.; [Glutaminase kidney isoform, mitochondr…	0	Catalyzes the first reaction in the primary pathway for the renal catabolism of glutamine. Plays a role in maintaining acid-base homeostasis. Regulates the levels of the neurotransmitter glutamate, the main excitatory neurotransmitter in the brain (PubMed:30575854, PubMed:30239721, PubMed:30970188). {ECO:0000269|PubMed:30239721, ECO:0000269|PubMed:30575854, ECO:0000269|PubMed:30970188}.; [Isoform…	MIM	Metabolism > Amino acid metabolism > Glutamate metabolism	145, 249, 308	28.4286	28.1979	29.4469	29.3193
NADH dehydrogenase [ubiquinone] 1 beta subcomplex subunit 6	NDUFB6	O95139	4712	Mitochondrion inner membrane {ECO:0000305|PubMed:12611891}; Single-pass membrane protein {ECO:0000255}; Matrix side {ECO:0000305}.	68..86; /note="Helical"; /evidence="ECO:0000255"	Accessory subunit of the mitochondrial membrane respiratory chain NADH dehydrogenase (Complex I), that is believed not to be involved in catalysis. Complex I functions in the transfer of electrons from NADH to the respiratory chain. The immediate electron acceptor for the enzyme is believed to be ubiquinone. {ECO:0000269|PubMed:27626371}.	MIM	OXPHOS > Complex I > CI subunits | OXPHOS > OXPHOS subunits	4	28.9638	28.7921	29.577	29.4198
NADH dehydrogenase [ubiquinone] 1 beta subcomplex subunit 4	NDUFB4	O95168	4710	Mitochondrion inner membrane {ECO:0000305|PubMed:12611891}; Single-pass membrane protein {ECO:0000255}; Matrix side {ECO:0000305}.	88..105; /note="Helical"; /evidence="ECO:0000255"	Accessory subunit of the mitochondrial membrane respiratory chain NADH dehydrogenase (Complex I), that is believed not to be involved in catalysis. Complex I functions in the transfer of electrons from NADH to the respiratory chain. The immediate electron acceptor for the enzyme is believed to be ubiquinone. {ECO:0000269|PubMed:27626371}.	MIM	OXPHOS > Complex I > CI subunits | OXPHOS > OXPHOS subunits	6, 23	26.5607	26.5856	26.7904	26.6549
NADH dehydrogenase [ubiquinone] 1 beta subcomplex subunit 8, mitochondrial	NDUFB8	O95169	4714	Mitochondrion inner membrane {ECO:0000305|PubMed:12611891}; Single-pass membrane protein {ECO:0000255}; Matrix side {ECO:0000305}.	133..153; /note="Helical"; /evidence="ECO:0000255"	Accessory subunit of the mitochondrial membrane respiratory chain NADH dehydrogenase (Complex I), that is believed not to be involved in catalysis. Complex I functions in the transfer of electrons from NADH to the respiratory chain. The immediate electron acceptor for the enzyme is believed to be ubiquinone. {ECO:0000269|PubMed:27626371}.	MIM	OXPHOS > Complex I > CI subunits | OXPHOS > OXPHOS subunits	41			25.7631	25.4178
NADH dehydrogenase [ubiquinone] 1 alpha subcomplex subunit 7	NDUFA7	O95182	4701	Mitochondrion inner membrane {ECO:0000305|PubMed:12611891}; Peripheral membrane protein {ECO:0000305}; Matrix side {ECO:0000305}.	0	Accessory subunit of the mitochondrial membrane respiratory chain NADH dehydrogenase (Complex I), that is believed not to be involved in catalysis. Complex I functions in the transfer of electrons from NADH to the respiratory chain. The immediate electron acceptor for the enzyme is believed to be ubiquinone. {ECO:0000269|PubMed:27626371}.	MIM	OXPHOS > Complex I > CI subunits | OXPHOS > OXPHOS subunits	112	25.8381	25.458	25.9754	26.1361
Mitochondrial proton/calcium exchanger protein	LETM1	O95202	3954	Mitochondrion inner membrane {ECO:0000269|PubMed:14706454, ECO:0000269|PubMed:15138253, ECO:0000269|PubMed:18628306, ECO:0000269|PubMed:19797662}; Single-pass membrane protein {ECO:0000269|PubMed:14706454, ECO:0000269|PubMed:15138253, ECO:0000269|PubMed:18628306}.	209..229; /note="Helical"; /evidence="ECO:0000255"	Mitochondrial proton/calcium antiporter that mediates proton-dependent calcium efflux from mitochondrion (PubMed:19797662). Crucial for the maintenance of mitochondrial tubular networks and for the assembly of the supercomplexes of the respiratory chain (PubMed:18628306). Required for the maintenance of the tubular shape and cristae organization (PubMed:18628306). In contrast to SLC8B1/NCLX, does…	MIM	Signaling > Calcium homeostasis > Calcium cycle	141, 422, 598	31.8028	31.9075	31.8986	32.0299
NADH dehydrogenase [ubiquinone] 1 alpha subcomplex subunit 10, mitochondrial	NDUFA10	O95299	4705	Mitochondrion matrix {ECO:0000305|PubMed:12611891}.	0	Accessory subunit of the mitochondrial membrane respiratory chain NADH dehydrogenase (Complex I), that is believed not to be involved in catalysis. Complex I functions in the transfer of electrons from NADH to the respiratory chain. The immediate electron acceptor for the enzyme is believed to be ubiquinone. {ECO:0000269|PubMed:27626371}.	MIM	OXPHOS > Complex I > CI subunits | OXPHOS > OXPHOS subunits	174, 275, 307	27.463	27.1323	27.114	26.7279
Phenylalanine--tRNA ligase, mitochondrial	FARS2	O95363	10667	Mitochondrion matrix {ECO:0000250|UniProtKB:Q6AYQ3}. Mitochondrion {ECO:0000250|UniProtKB:Q6AYQ3}.	0	Is responsible for the charging of tRNA(Phe) with phenylalanine in mitochondrial translation. To a lesser extent, also catalyzes direct attachment of m-Tyr (an oxidized version of Phe) to tRNA(Phe), thereby opening the way for delivery of the misacylated tRNA to the ribosome and incorporation of ROS-damaged amino acid into proteins. {ECO:0000269|PubMed:19549855, ECO:0000269|PubMed:22833457}.	Matrix	Mitochondrial central dogma > Translation > mt-tRNA synthetases	98, 113	25.3449	25.3535	25.7681	25.9845
Putative lipid scramblase CLPTM1	CLPTM1	O96005	1209	Membrane {ECO:0000305}; Multi-pass membrane protein {ECO:0000305}.	355..375; /note="Helical"; /evidence="ECO:0000255"; 391..411; /note="Helical"; /evidence="ECO:0000255"; 417..437; /note="Helical"; /evidence="ECO:0000255"; 478..498; /note="Helical"; /evidence="ECO:0000255"; 503..523; /note="Helical"; /evidence="ECO:0000255"	May play a role in T-cell development. {ECO:0000250}.	#N/A	#N/A	229			23.8639
Glutamate dehydrogenase 1, mitochondrial	GLUD1	P00367	2746	Mitochondrion {ECO:0000269|PubMed:19448744}. Endoplasmic reticulum {ECO:0000269|PubMed:19448744}. Note=Mostly translocates into the mitochondria, only a small amount of the protein localizes to the endoplasmic reticulum. {ECO:0000269|PubMed:19448744}.	0	Mitochondrial glutamate dehydrogenase that catalyzes the conversion of L-glutamate into alpha-ketoglutarate. Plays a key role in glutamine anaplerosis by producing alpha-ketoglutarate, an important intermediate in the tricarboxylic acid cycle (PubMed:11032875, PubMed:16959573, PubMed:11254391, PubMed:16023112). Plays a role in insulin homeostasis (PubMed:9571255, PubMed:11297618). May be involved…	Matrix	Metabolism > Amino acid metabolism > Glutamate metabolism | Metabolism > Amino acid metabolism > GABA metabolism	193, 367, 451, 464, 528	29.4975	29.4327	28.7206	28.6909
Glutathione reductase, mitochondrial	GSR	P00390	2936	[Isoform Mitochondrial]: Mitochondrion.; [Isoform Cytoplasmic]: Cytoplasm.	0	Maintains high levels of reduced glutathione in the cytosol.	Matrix	Metabolism > Detoxification > ROS and glutathione metabolism	400	27.3405	27.294	27.7136	27.8088
Cytochrome c oxidase subunit 3	MT-CO3	P00414	4514	Mitochondrion inner membrane {ECO:0000269|PubMed:30030519}; Multi-pass membrane protein {ECO:0000269|PubMed:30030519}.	16..34; /note="Helical; Name=I"; /evidence="ECO:0000250|UniProtKB:P00415"; 41..66; /note="Helical; Name=II"; /evidence="ECO:0000250|UniProtKB:P00415"; 73..105; /note="Helical; Name=III"; /evidence="ECO:0000250|UniProtKB:P00415"; 129..152; /note="Helical; Name=IV"; /evidence="ECO:0000250|UniProtKB:P00415"; 156..183; /note="Helical; Name=V"; /evidence="ECO:0000250|UniProtKB:P00415"; 191..223; /note…	Component of the cytochrome c oxidase, the last enzyme in the mitochondrial electron transport chain which drives oxidative phosphorylation. The respiratory chain contains 3 multisubunit complexes succinate dehydrogenase (complex II, CII), ubiquinol-cytochrome c oxidoreductase (cytochrome b-c1 complex, complex III, CIII) and cytochrome c oxidase (complex IV, CIV), that cooperate to transfer elect…	MIM	OXPHOS > Complex IV > CIV subunits | OXPHOS > OXPHOS subunits	67	25.4345	25.4669	25.7945	25.7976
Aspartate aminotransferase, mitochondrial	GOT2	P00505	2806	Mitochondrion matrix {ECO:0000269|PubMed:9537447}. Cell membrane {ECO:0000269|PubMed:9537447}. Note=Exposure to alcohol promotes translocation to the cell membrane. {ECO:0000269|PubMed:9537447}.	0	Catalyzes the irreversible transamination of the L-tryptophan metabolite L-kynurenine to form kynurenic acid (KA). As a member of the malate-aspartate shuttle, it has a key role in the intracellular NAD(H) redox balance. Is important for metabolite exchange between mitochondria and cytosol, and for amino acid metabolism. Facilitates cellular uptake of long-chain free fatty acids. {ECO:0000269|Pub…	MIM	Metabolism > Carbohydrate metabolism > Malate-aspartate shuttle | Metabolism > Amino acid metabolism > Glutamate metabolism | Metabolism > Amino acid metabolism > Glyoxylate metabolism | Metabolism > Amino acid metabolism > Kynurenine metabolism | Metabolism > Sulfur metabolism	75, 181, 182, 246	27.7907	27.9666	28.4205	28.6453
NADH-ubiquinone oxidoreductase chain 1	MT-ND1	P03886	4535	Mitochondrion inner membrane {ECO:0000250|UniProtKB:P03887}; Multi-pass membrane protein {ECO:0000255}.	2..22; /note="Helical"; /evidence="ECO:0000255"; 68..88; /note="Helical"; /evidence="ECO:0000255"; 100..120; /note="Helical"; /evidence="ECO:0000255"; 146..166; /note="Helical"; /evidence="ECO:0000255"; 171..191; /note="Helical"; /evidence="ECO:0000255"; 231..251; /note="Helical"; /evidence="ECO:0000255"; 253..273; /note="Helical"; /evidence="ECO:0000255"; 294..314; /note="Helical"; /evidence="EC…	Core subunit of the mitochondrial membrane respiratory chain NADH dehydrogenase (Complex I) which catalyzes electron transfer from NADH through the respiratory chain, using ubiquinone as an electron acceptor (PubMed:1959619). Essential for the catalytic activity and assembly of complex I (PubMed:26929434, PubMed:1959619). {ECO:0000269|PubMed:1959619, ECO:0000269|PubMed:26929434}.	MIM	OXPHOS > Complex I > CI subunits | OXPHOS > OXPHOS subunits	43	22.8874	23.6641
ATP synthase protein 8	MT-ATP8	P03928	4509	Mitochondrion membrane; Single-pass membrane protein.	8..24; /note="Helical"; /evidence="ECO:0000255"	Mitochondrial membrane ATP synthase (F(1)F(0) ATP synthase or Complex V) produces ATP from ADP in the presence of a proton gradient across the membrane which is generated by electron transport complexes of the respiratory chain. F-type ATPases consist of two structural domains, F(1) - containing the extramembraneous catalytic core and F(0) - containing the membrane proton channel, linked together…	MIM	OXPHOS > Complex V > CV subunits | OXPHOS > OXPHOS subunits	47	29.8531	29.744	29.909	29.7302
Ornithine aminotransferase, mitochondrial;Ornithine aminotransferase, hepatic form;Ornithine aminotransferase, renal form	OAT	P04181	4942	Mitochondrion matrix {ECO:0000269|PubMed:23076989}.	0	0	Matrix	Metabolism > Amino acid metabolism > Proline metabolism	48, 69	28.2914	28.648	28.3628	28.1422
Aldehyde dehydrogenase, mitochondrial	ALDH2	P05091	217	Mitochondrion matrix.	0	0	Matrix	Metabolism > Detoxification > Xenobiotic metabolism	332, 373, 396, 442	29.918	29.7158	30.1413	29.9147
ATP synthase subunit beta, mitochondrial	ATP5F1B	P06576	506	Mitochondrion inner membrane {ECO:0000250|UniProtKB:P00829}; Peripheral membrane protein {ECO:0000250|UniProtKB:P00829}; Matrix side {ECO:0000250|UniProtKB:P00829}.	0	Mitochondrial membrane ATP synthase (F(1)F(0) ATP synthase or Complex V) produces ATP from ADP in the presence of a proton gradient across the membrane which is generated by electron transport complexes of the respiratory chain. F-type ATPases consist of two structural domains, F(1) - containing the extramembraneous catalytic core, and F(0) - containing the membrane proton channel, linked togethe…	MIM	OXPHOS > Complex V > CV subunits | OXPHOS > OXPHOS subunits	196, 230, 247, 269, 292, 331, 361, 395, 418	32.1888	32.2223	31.4945	31.5654
Fumarate hydratase, mitochondrial	FH	P07954	2271	[Isoform Mitochondrial]: Mitochondrion {ECO:0000269|PubMed:27037871}.; [Isoform Cytoplasmic]: Cytoplasm, cytosol {ECO:0000269|PubMed:20231875, ECO:0000269|PubMed:22509282, ECO:0000269|PubMed:26237645, ECO:0000269|PubMed:27037871}. Nucleus {ECO:0000269|PubMed:20231875, ECO:0000269|PubMed:26237645}. Chromosome {ECO:0000269|PubMed:26237645}. Note=Translocates to the nucleus in response to DNA damage…	0	Catalyzes the reversible stereospecific interconversion of fumarate to L-malate (PubMed:30761759). Experiments in other species have demonstrated that specific isoforms of this protein act in defined pathways and favor one direction over the other (Probable). {ECO:0000269|PubMed:30761759, ECO:0000305}.; [Isoform Mitochondrial]: Catalyzes the hydration of fumarate to L-malate in the tricarboxylic …	Matrix	Metabolism > Carbohydrate metabolism > TCA cycle	54, 110, 270, 491	28.0193	27.9109	27.0853	26.9285
Pyruvate dehydrogenase E1 component subunit alpha, somatic form, mitochondrial	PDHA1	P08559	5160	Mitochondrion matrix.	0	The pyruvate dehydrogenase complex catalyzes the overall conversion of pyruvate to acetyl-CoA and CO(2), and thereby links the glycolytic pathway to the tricarboxylic cycle. {ECO:0000269|PubMed:19081061, ECO:0000269|PubMed:7782287}.	Matrix	Metabolism > Carbohydrate metabolism > Pyruvate metabolism	227, 272, 287	29.3597	29.2842	28.2955	28.4943
Cytochrome c1, heme protein, mitochondrial	CYC1	P08574	1537	Mitochondrion inner membrane {ECO:0000250|UniProtKB:P07143}; Single-pass membrane protein {ECO:0000250|UniProtKB:P07143}.	282..315; /note="Helical"; /evidence="ECO:0000269|PubMed:28844695"	Component of the ubiquinol-cytochrome c oxidoreductase, a multisubunit transmembrane complex that is part of the mitochondrial electron transport chain which drives oxidative phosphorylation. The respiratory chain contains 3 multisubunit complexes succinate dehydrogenase (complex II, CII), ubiquinol-cytochrome c oxidoreductase (cytochrome b-c1 complex, complex III, CIII) and cytochrome c oxidase …	MIM	OXPHOS > Complex III > CIII subunits | Metabolism > Metals and cofactors > Heme-containing proteins | Metabolism > Electron carriers > Cytochromes | OXPHOS > OXPHOS subunits	321			26.4651	26.4289
Vimentin;Peripherin	VIM	P08670	7431	Cytoplasm {ECO:0000269|PubMed:21465480, ECO:0000269|PubMed:29496907}. Cytoplasm, cytoskeleton {ECO:0000269|PubMed:18408015, ECO:0000269|PubMed:29496907}. Nucleus matrix {ECO:0000250|UniProtKB:P31000}. Cell membrane {ECO:0000250|UniProtKB:P20152}.	0	Vimentins are class-III intermediate filaments found in various non-epithelial cells, especially mesenchymal cells. Vimentin is attached to the nucleus, endoplasmic reticulum, and mitochondria, either laterally or terminally. {ECO:0000269|PubMed:21746880}.; Involved with LARP6 in the stabilization of type I collagen mRNAs for CO1A1 and CO1A2. {ECO:0000269|PubMed:21746880}.	#N/A	#N/A	276, 291	23.9331	23.3661	24.35	23.8247
Platelet-derived growth factor receptor beta	PDGFRB	P09619	5159	Cell membrane; Single-pass type I membrane protein. Cytoplasmic vesicle. Lysosome lumen. Note=After ligand binding, the autophosphorylated receptor is ubiquitinated and internalized, leading to its degradation.	533..553; /note="Helical"; /evidence="ECO:0000255"	Tyrosine-protein kinase that acts as cell-surface receptor for homodimeric PDGFB and PDGFD and for heterodimers formed by PDGFA and PDGFB, and plays an essential role in the regulation of embryonic development, cell proliferation, survival, differentiation, chemotaxis and migration. Plays an essential role in blood vessel development by promoting proliferation, migration and recruitment of pericy…	#N/A	#N/A	966	32.755	32.5619	33.0158	32.8127
Dihydrolipoyl dehydrogenase, mitochondrial	DLD	P09622	1738	Mitochondrion matrix {ECO:0000305|PubMed:29211711, ECO:0000305|PubMed:3693355}. Nucleus {ECO:0000269|PubMed:29211711}. Cell projection, cilium, flagellum {ECO:0000250|UniProtKB:Q811C4}. Cytoplasmic vesicle, secretory vesicle, acrosome {ECO:0000269|PubMed:15888450}. Note=Mainly localizes in the mitochondrion. A small fraction localizes to the nucleus, where the 2-oxoglutarate dehydrogenase complex…	0	Lipoamide dehydrogenase is a component of the glycine cleavage system as well as an E3 component of three alpha-ketoacid dehydrogenase complexes (pyruvate-, alpha-ketoglutarate-, and branched-chain amino acid-dehydrogenase complex) (PubMed:15712224, PubMed:16442803, PubMed:16770810, PubMed:17404228, PubMed:20160912, PubMed:20385101). The 2-oxoglutarate dehydrogenase complex is mainly active in th…	Matrix	Metabolism > Carbohydrate metabolism > Pyruvate metabolism | Metabolism > Carbohydrate metabolism > TCA cycle | Metabolism > Amino acid metabolism > Branched-chain amino acid metabolism | Metabolism > Amino acid metabolism > Branched-chain amino acid dehydrogenase complex | Metabolism > Amino acid metabolism > Lysine metabolism | Metabolism > Amino acid metabolism > Glycine metabolism | Metabolis…	351, 473	29.8593	29.6517	30.0014	29.8731
CDGSH iron-sulfur domain-containing protein 3, mitochondrial	CISD3	P0C7P0	284106	Mitochondrion {ECO:0000269|PubMed:17376863}.	0	Can transfer its iron-sulfur clusters to the apoferrodoxins FDX1 and FDX2. Contributes to mitochondrial iron homeostasis and in maintaining normal levels of free iron and reactive oxygen species, and thereby contributes to normal mitochondrial function. {ECO:0000269|PubMed:29259115}.	Matrix	Metabolism > Metals and cofactors > Fe-S cluster biosynthesis | Metabolism > Metals and cofactors > Fe-S-containing proteins	108	26.9027	26.9229	27.4028	27.3972
Glutamine amidotransferase-like class 1 domain-containing protein 3, mitochondrial;Putative glutamine amidotransferase-like class 1 domain-containing protein 3B, mitochondrial	GATD3	P0DPI2	8209	Mitochondrion {ECO:0000305}.	0	0	#N/A	#N/A	55, 206, 250	32.2252	32.1845	32.7836	32.6967
Adrenodoxin, mitochondrial	FDX1	P10109	2230	Mitochondrion matrix {ECO:0000269|PubMed:20547883}.	0	Essential for the synthesis of various steroid hormones (PubMed:20547883, PubMed:21636783). Participates in the reduction of mitochondrial cytochrome P450 for steroidogenesis (PubMed:20547883, PubMed:21636783). Transfers electrons from adrenodoxin reductase to CYP11A1, a cytochrome P450 that catalyzes cholesterol side-chain cleavage (PubMed:20547883, PubMed:21636783). Does not form a ternary comp…	Matrix	Metabolism > Lipid metabolism > Cholesterol, bile acid, steroid synthesis | Metabolism > Metals and cofactors > Heme synthesis and processing | Metabolism > Metals and cofactors > Fe-S cluster biosynthesis | Metabolism > Metals and cofactors > Fe-S-containing proteins | Metabolism > Vitamin metabolism > Vitamin D metabolism	142	27.4841	27.2576	27.8376	27.6779
Cytochrome c oxidase subunit 5B, mitochondrial	COX5B	P10606	1329	Mitochondrion inner membrane {ECO:0000269|PubMed:30030519}; Peripheral membrane protein {ECO:0000269|PubMed:30030519}; Matrix side {ECO:0000269|PubMed:30030519}.	0	Component of the cytochrome c oxidase, the last enzyme in the mitochondrial electron transport chain which drives oxidative phosphorylation. The respiratory chain contains 3 multisubunit complexes succinate dehydrogenase (complex II, CII), ubiquinol-cytochrome c oxidoreductase (cytochrome b-c1 complex, complex III, CIII) and cytochrome c oxidase (complex IV, CIV), that cooperate to transfer elect…	MIM	OXPHOS > Complex IV > CIV subunits | OXPHOS > OXPHOS subunits	62	31.5018	31.5445	32.2102	32.0421
60 kDa heat shock protein, mitochondrial	HSPD1	P10809	3329	Mitochondrion matrix.	0	Chaperonin implicated in mitochondrial protein import and macromolecular assembly. Together with Hsp10, facilitates the correct folding of imported proteins. May also prevent misfolding and promote the refolding and proper assembly of unfolded polypeptides generated under stress conditions in the mitochondrial matrix (PubMed:1346131, PubMed:11422376). The functional units of these chaperonins con…	Matrix	Protein import, sorting and homeostasis > Protein homeostasis > Chaperones	243, 385, 503	33.664	33.6905	33.747	33.8895
Pyruvate dehydrogenase E1 component subunit beta, mitochondrial	PDHB	P11177	5162	Mitochondrion matrix.	0	The pyruvate dehydrogenase complex catalyzes the overall conversion of pyruvate to acetyl-CoA and CO(2), and thereby links the glycolytic pathway to the tricarboxylic cycle. {ECO:0000269|PubMed:17474719, ECO:0000269|PubMed:19081061}.	Matrix	Metabolism > Carbohydrate metabolism > Pyruvate metabolism	63, 67	25.6566	26.5232
Lipoamide acyltransferase component of branched-chain alpha-keto acid dehydrogenase complex, mitochondrial	DBT	P11182	1629	Mitochondrion matrix.	0	The branched-chain alpha-keto dehydrogenase complex catalyzes the overall conversion of alpha-keto acids to acyl-CoA and CO(2). It contains multiple copies of three enzymatic components: branched-chain alpha-keto acid decarboxylase (E1), lipoamide acyltransferase (E2) and lipoamide dehydrogenase (E3). Within this complex, the catalytic function of this enzyme is to accept, and to transfer to coen…	Matrix	Metabolism > Amino acid metabolism > Branched-chain amino acid metabolism | Metabolism > Amino acid metabolism > Branched-chain amino acid dehydrogenase complex	208, 338, 470	27.2524	26.9768	27.4149	27.1712
Medium-chain specific acyl-CoA dehydrogenase, mitochondrial	ACADM	P11310	34	Mitochondrion matrix {ECO:0000269|PubMed:16020546}.	0	Medium-chain specific acyl-CoA dehydrogenase is one of the acyl-CoA dehydrogenases that catalyze the first step of mitochondrial fatty acid beta-oxidation, an aerobic process breaking down fatty acids into acetyl-CoA and allowing the production of energy from fats (PubMed:1970566, PubMed:8823175, PubMed:21237683, PubMed:2251268). The first step of fatty acid beta-oxidation consists in the removal…	Matrix	Metabolism > Lipid metabolism > Fatty acid oxidation	67, 385, 419	28.6946	28.7343	28.8098	28.3543
Pyruvate carboxylase, mitochondrial	PC	P11498	5091	Mitochondrion matrix.	0	Pyruvate carboxylase catalyzes a 2-step reaction, involving the ATP-dependent carboxylation of the covalently attached biotin in the first step and the transfer of the carboxyl group to pyruvate in the second. Catalyzes in a tissue specific manner, the initial reactions of glucose (liver, kidney) and lipid (adipose tissue, liver, brain) synthesis from pyruvate.	Matrix	Metabolism > Carbohydrate metabolism > Gluconeogenesis | Metabolism > Carbohydrate metabolism > TCA-associated | Metabolism > Vitamin metabolism > Biotin utilizing proteins	187, 197, 620, 951	29.0343	28.9058	29.7726	29.4466
2-oxoisovalerate dehydrogenase subunit alpha, mitochondrial	BCKDHA	P12694	593	Mitochondrion matrix.	0	The branched-chain alpha-keto dehydrogenase complex catalyzes the overall conversion of alpha-keto acids to acyl-CoA and CO(2). It contains multiple copies of three enzymatic components: branched-chain alpha-keto acid decarboxylase (E1), lipoamide acyltransferase (E2) and lipoamide dehydrogenase (E3).	MIM	Metabolism > Amino acid metabolism > Branched-chain amino acid metabolism | Metabolism > Amino acid metabolism > Branched-chain amino acid dehydrogenase complex	120, 195, 345, 353	28.4719	28.3616	27.6787	27.4638
Cytochrome c oxidase subunit 4 isoform 1, mitochondrial	COX4I1	P13073	1327	Mitochondrion inner membrane {ECO:0000269|PubMed:30030519}; Single-pass membrane protein {ECO:0000269|PubMed:30030519}.	99..124; /note="Helical"; /evidence="ECO:0000250|UniProtKB:P00423"	Component of the cytochrome c oxidase, the last enzyme in the mitochondrial electron transport chain which drives oxidative phosphorylation. The respiratory chain contains 3 multisubunit complexes succinate dehydrogenase (complex II, CII), ubiquinol-cytochrome c oxidoreductase (cytochrome b-c1 complex, complex III, CIII) and cytochrome c oxidase (complex IV, CIV), that cooperate to transfer elect…	MIM	OXPHOS > Complex IV > CIV subunits | OXPHOS > OXPHOS subunits	38	30.7307	30.6612	31.5572	31.4324
5-aminolevulinate synthase, non-specific, mitochondrial	ALAS1	P13196	211	Mitochondrion matrix.	0	0	Matrix	Metabolism > Metals and cofactors > Heme synthesis and processing	628	25.5697	25.7698
Electron transfer flavoprotein subunit alpha, mitochondrial	ETFA	P13804	2108	Mitochondrion matrix {ECO:0000305}.	0	Heterodimeric electron transfer flavoprotein that accepts electrons from several mitochondrial dehydrogenases, including acyl-CoA dehydrogenases, glutaryl-CoA and sarcosine dehydrogenase (PubMed:27499296, PubMed:15159392, PubMed:15975918, PubMed:9334218, PubMed:10356313). It transfers the electrons to the main mitochondrial respiratory chain via ETF-ubiquinone oxidoreductase (ETF dehydrogenase) (…	Matrix	Metabolism > Lipid metabolism > Fatty acid oxidation | Metabolism > Amino acid metabolism > Branched-chain amino acid metabolism | Metabolism > Amino acid metabolism > Lysine metabolism | Metabolism > Amino acid metabolism > Glycine metabolism | Metabolism > Vitamin metabolism > Choline and betaine metabolism | Metabolism > Electron carriers > Q-linked reactions, other	84, 149, 235, 275, 313	29.2372	29.0758	29.4894	29.2737
Bifunctional methylenetetrahydrofolate dehydrogenase/cyclohydrolase, mitochondrial;NAD-dependent methylenetetrahydrofolate dehydrogenase;Methenyltetrahydrofolate cyclohydrolase	MTHFD2	P13995	10797	Mitochondrion.	0	Although its dehydrogenase activity is NAD-specific, it can also utilize NADP at a reduced efficiency. {ECO:0000269|PubMed:16100107}.	Matrix	Metabolism > Vitamin metabolism > Folate and 1-C metabolism	170	25.3255	25.3174	27.0281	26.822
Cytochrome c oxidase subunit 7C, mitochondrial	COX7C	P15954	1350	Mitochondrion inner membrane {ECO:0000269|PubMed:30030519}; Single-pass membrane protein {ECO:0000269|PubMed:30030519}.	34..60; /note="Helical"; /evidence="ECO:0000250|UniProtKB:P00430"	Component of the cytochrome c oxidase, the last enzyme in the mitochondrial electron transport chain which drives oxidative phosphorylation. The respiratory chain contains 3 multisubunit complexes succinate dehydrogenase (complex II, CII), ubiquinol-cytochrome c oxidoreductase (cytochrome b-c1 complex, complex III, CIII) and cytochrome c oxidase (complex IV, CIV), that cooperate to transfer elect…	MIM	OXPHOS > Complex IV > CIV subunits | OXPHOS > OXPHOS subunits	19	29.1723	28.8709	29.2373	28.9446
Large ribosomal subunit protein eL33	RPL35A	P18077	6165	0	0	Required for the proliferation and viability of hematopoietic cells. Plays a role in 60S ribosomal subunit formation. The protein was found to bind to both initiator and elongator tRNAs and consequently was assigned to the P site or P and A site. {ECO:0000269|PubMed:18535205}.	#N/A	#N/A	34		21.3961
ATP synthase-coupling factor 6, mitochondrial	ATP5PF	P18859	522	Mitochondrion. Mitochondrion inner membrane.	0	Mitochondrial membrane ATP synthase (F(1)F(0) ATP synthase or Complex V) produces ATP from ADP in the presence of a proton gradient across the membrane which is generated by electron transport complexes of the respiratory chain. F-type ATPases consist of two structural domains, F(1) - containing the extramembraneous catalytic core and F(0) - containing the membrane proton channel, linked together…	MIM	OXPHOS > Complex V > CV subunits | OXPHOS > OXPHOS subunits	67	28.901	28.8035	28.7766	28.7562
NADH dehydrogenase [ubiquinone] flavoprotein 2, mitochondrial	NDUFV2	P19404	4729	Mitochondrion inner membrane {ECO:0000250|UniProtKB:P04394}; Peripheral membrane protein {ECO:0000250|UniProtKB:P04394}; Matrix side {ECO:0000250|UniProtKB:P04394}.	0	Core subunit of the mitochondrial membrane respiratory chain NADH dehydrogenase (Complex I) which catalyzes electron transfer from NADH through the respiratory chain, using ubiquinone as an electron acceptor. {ECO:0000250|UniProtKB:P04394}.	MIM	OXPHOS > Complex I > CI subunits | Metabolism > Metals and cofactors > Fe-S-containing proteins | OXPHOS > OXPHOS subunits	60				22.8656
Cytochrome c oxidase subunit 5A, mitochondrial	COX5A	P20674	9377	Mitochondrion inner membrane {ECO:0000269|PubMed:30030519}; Peripheral membrane protein {ECO:0000269|PubMed:30030519}; Matrix side {ECO:0000269|PubMed:30030519}.	0	Component of the cytochrome c oxidase, the last enzyme in the mitochondrial electron transport chain which drives oxidative phosphorylation. The respiratory chain contains 3 multisubunit complexes succinate dehydrogenase (complex II, CII), ubiquinol-cytochrome c oxidoreductase (cytochrome b-c1 complex, complex III, CIII) and cytochrome c oxidase (complex IV, CIV), that cooperate to transfer elect…	MIM	OXPHOS > Complex IV > CIV subunits | OXPHOS > OXPHOS subunits	59, 80, 123, 125	31.0749	30.9967	31.6907	31.6777
Succinate dehydrogenase [ubiquinone] iron-sulfur subunit, mitochondrial	SDHB	P21912	6390	Mitochondrion inner membrane; Peripheral membrane protein; Matrix side.	0	Iron-sulfur protein (IP) subunit of succinate dehydrogenase (SDH) that is involved in complex II of the mitochondrial electron transport chain and is responsible for transferring electrons from succinate to ubiquinone (coenzyme Q).	MIM	OXPHOS > Complex II > CII subunits | Metabolism > Carbohydrate metabolism > TCA cycle | Metabolism > Metals and cofactors > Fe-S-containing proteins | OXPHOS > OXPHOS subunits	156, 170, 241	27.422	27.3268	27.5427	27.6451
Methylmalonyl-CoA mutase, mitochondrial	MMUT	P22033	4594	Mitochondrion matrix {ECO:0000269|PubMed:24458}. Mitochondrion {ECO:0000269|PubMed:28943303}. Cytoplasm {ECO:0000269|PubMed:28943303}.	0	Catalyzes the reversible isomerization of methylmalonyl-CoA (MMCoA) (generated from branched-chain amino acid metabolism and degradation of dietary odd chain fatty acids and cholesterol) to succinyl-CoA (3-carboxypropionyl-CoA), a key intermediate of the tricarboxylic acid cycle. {ECO:0000269|PubMed:1346616, ECO:0000269|PubMed:1978672, ECO:0000269|PubMed:21138732, ECO:0000269|PubMed:24458, ECO:00…	Matrix	Metabolism > Carbohydrate metabolism > Propanoate metabolism | Metabolism > Lipid metabolism > Fatty acid oxidation | Metabolism > Vitamin metabolism > Vitamin B12 metabolism	146, 587	28.7471	28.583	28.4826	28.3913
NADPH:adrenodoxin oxidoreductase, mitochondrial	FDXR	P22570	2232	Mitochondrion inner membrane {ECO:0000250|UniProtKB:P48360}; Peripheral membrane protein {ECO:0000305}.	0	Serves as the first electron transfer protein in all the mitochondrial P450 systems including cholesterol side chain cleavage in all steroidogenic tissues, steroid 11-beta hydroxylation in the adrenal cortex, 25-OH-vitamin D3-24 hydroxylation in the kidney, and sterol C-27 hydroxylation in the liver. {ECO:0000250|UniProtKB:P08165}.	Matrix	Metabolism > Lipid metabolism > Cholesterol, bile acid, steroid synthesis | Metabolism > Metals and cofactors > Heme synthesis and processing | Metabolism > Metals and cofactors > Fe-S cluster biosynthesis | Metabolism > Vitamin metabolism > Vitamin D metabolism	438	25.8608	25.1087	27.402	27.1588
Heterogeneous nuclear ribonucleoproteins A2/B1	HNRNPA2B1	P22626	3181	Nucleus {ECO:0000269|PubMed:31320558}. Nucleus, nucleoplasm {ECO:0000269|PubMed:17289661}. Cytoplasm {ECO:0000269|PubMed:31320558}. Cytoplasmic granule {ECO:0000269|PubMed:17289661, ECO:0000269|PubMed:24356509}. Secreted, extracellular exosome {ECO:0000269|PubMed:24356509}. Note=Localized in cytoplasmic mRNP granules containing untranslated mRNAs (PubMed:17289661). Component of ribonucleosomes (P…	0	Heterogeneous nuclear ribonucleoprotein (hnRNP) that associates with nascent pre-mRNAs, packaging them into hnRNP particles. The hnRNP particle arrangement on nascent hnRNA is non-random and sequence-dependent and serves to condense and stabilize the transcripts and minimize tangling and knotting. Packaging plays a role in various processes such as transcription, pre-mRNA processing, RNA nuclear …	#N/A	#N/A	234	24.71	24.4086	24.6399	24.7973
Cytochrome b-c1 complex subunit 2, mitochondrial	UQCRC2	P22695	7385	Mitochondrion inner membrane {ECO:0000250|UniProtKB:P07257}; Peripheral membrane protein {ECO:0000250|UniProtKB:P07257}; Matrix side {ECO:0000250|UniProtKB:P07257}.	0	Component of the ubiquinol-cytochrome c oxidoreductase, a multisubunit transmembrane complex that is part of the mitochondrial electron transport chain which drives oxidative phosphorylation. The respiratory chain contains 3 multisubunit complexes succinate dehydrogenase (complex II, CII), ubiquinol-cytochrome c oxidoreductase (cytochrome b-c1 complex, complex III, CIII) and cytochrome c oxidase …	MIM	Protein import, sorting and homeostasis > Protein import and sorting > Preprotein cleavage | OXPHOS > Complex III > CIII subunits | OXPHOS > OXPHOS subunits	55, 71, 207	29.6666	29.5594	30.3183	30.0935
Ferrochelatase, mitochondrial	FECH	P22830	2235	Mitochondrion inner membrane; Peripheral membrane protein; Matrix side.	0	Catalyzes the ferrous insertion into protoporphyrin IX. {ECO:0000269|PubMed:27599036, ECO:0000269|PubMed:8276824}.	MIM	Metabolism > Metals and cofactors > Heme synthesis and processing | Metabolism > Metals and cofactors > Fe-S-containing proteins	123, 165, 276	28.5272	28.6293	28.8687	28.7714
NAD-dependent malic enzyme, mitochondrial	ME2	P23368	4200	Mitochondrion matrix.	0	0	Matrix	Metabolism > Carbohydrate metabolism > TCA-associated	175, 347, 543	29.2384	28.993	26.8856	26.6808
Glycine dehydrogenase (decarboxylating), mitochondrial	GLDC	P23378	2731	Mitochondrion {ECO:0000269|PubMed:28244183}.	0	The glycine cleavage system catalyzes the degradation of glycine. The P protein (GLDC) binds the alpha-amino group of glycine through its pyridoxal phosphate cofactor; CO(2) is released and the remaining methylamine moiety is then transferred to the lipoamide cofactor of the H protein (GCSH). {ECO:0000269|PubMed:1993704, ECO:0000269|PubMed:1996985, ECO:0000269|PubMed:28244183}.	Matrix	Metabolism > Amino acid metabolism > Glycine metabolism | Metabolism > Amino acid metabolism > Glycine cleavage system	239, 673	29.2116	29.0381	28.8825	28.6432
Glycine cleavage system H protein, mitochondrial	GCSH	P23434	2653	Mitochondrion {ECO:0000250|UniProtKB:P20821}.	0	The glycine cleavage system catalyzes the degradation of glycine. The H protein (GCSH) shuttles the methylamine group of glycine from the P protein (GLDC) to the T protein (GCST). {ECO:0000269|PubMed:1671321}.	Matrix	Metabolism > Lipid metabolism > Lipoate insertion | Metabolism > Amino acid metabolism > Glycine metabolism | Metabolism > Amino acid metabolism > Glycine cleavage system	84, 113, 139	28.2628	28.8025	29.911	29.887
Thymidylate kinase	DTYMK	P23919	1841	0	0	Catalyzes the conversion of dTMP to dTDP.	Matrix	Metabolism > Nucleotide metabolism > Nucleotide synthesis and processing	151		22.1564
ATP synthase F(0) complex subunit B1, mitochondrial	ATP5PB	P24539	515	Mitochondrion. Mitochondrion inner membrane.	0	Mitochondrial membrane ATP synthase (F(1)F(0) ATP synthase or Complex V) produces ATP from ADP in the presence of a proton gradient across the membrane which is generated by electron transport complexes of the respiratory chain. F-type ATPases consist of two structural domains, F(1) - containing the extramembraneous catalytic core, and F(0) - containing the membrane proton channel, linked togethe…	MIM	OXPHOS > Complex V > CV subunits | OXPHOS > OXPHOS subunits	116, 199	25.5345	24.7597	23.1363
Acetyl-CoA acetyltransferase, mitochondrial	ACAT1	P24752	38	Mitochondrion {ECO:0000269|PubMed:1979337}.	0	This is one of the enzymes that catalyzes the last step of the mitochondrial beta-oxidation pathway, an aerobic process breaking down fatty acids into acetyl-CoA (PubMed:1715688, PubMed:7728148, PubMed:9744475). Using free coenzyme A/CoA, catalyzes the thiolytic cleavage of medium- to long-chain 3-oxoacyl-CoAs into acetyl-CoA and a fatty acyl-CoA shortened by two carbon atoms (PubMed:1715688, Pub…	Matrix	Metabolism > Carbohydrate metabolism > Ketone metabolism | Metabolism > Lipid metabolism > Fatty acid oxidation | Metabolism > Amino acid metabolism > Branched-chain amino acid metabolism | Metabolism > Amino acid metabolism > Lysine metabolism	170, 188, 256, 331	31.945	31.8331	33.0233	32.7981
3-mercaptopyruvate sulfurtransferase	MPST	P25325	4357	Cytoplasm {ECO:0000250|UniProtKB:P97532}. Mitochondrion {ECO:0000250|UniProtKB:P97532}. Cell junction, synapse, synaptosome {ECO:0000250|UniProtKB:Q99J99}.	0	Transfer of a sulfur ion to cyanide or to other thiol compounds. Also has weak rhodanese activity. Detoxifies cyanide and is required for thiosulfate biosynthesis. Acts as an antioxidant. In combination with cysteine aminotransferase (CAT), contributes to the catabolism of cysteine and is an important producer of hydrogen sulfide in the brain, retina and vascular endothelial cells. Hydrogen sulfi…	MIM	Metabolism > Detoxification > Xenobiotic metabolism | Metabolism > Sulfur metabolism	166	23.8188		24.6735
ATP synthase subunit alpha, mitochondrial	ATP5F1A	P25705	498	Mitochondrion {ECO:0000269|PubMed:30146159}. Mitochondrion inner membrane {ECO:0000250|UniProtKB:P19483}; Peripheral membrane protein {ECO:0000250|UniProtKB:P19483}; Matrix side {ECO:0000250|UniProtKB:P19483}. Cell membrane {ECO:0000269|PubMed:10077593}; Peripheral membrane protein {ECO:0000269|PubMed:10077593}; Extracellular side {ECO:0000269|PubMed:10077593}. Note=Colocalizes with HRG on the ce…	0	Mitochondrial membrane ATP synthase (F(1)F(0) ATP synthase or Complex V) produces ATP from ADP in the presence of a proton gradient across the membrane which is generated by electron transport complexes of the respiratory chain. F-type ATPases consist of two structural domains, F(1) - containing the extramembraneous catalytic core, and F(0) - containing the membrane proton channel, linked togethe…	MIM	OXPHOS > Complex V > CV subunits | OXPHOS > OXPHOS subunits	440, 495	30.8747	30.7015	30.7523	30.8483
Isovaleryl-CoA dehydrogenase, mitochondrial	IVD	P26440	3712	Mitochondrion matrix {ECO:0000250|UniProtKB:P12007}.	0	Catalyzes the conversion of isovaleryl-CoA/3-methylbutanoyl-CoA to 3-methylbut-2-enoyl-CoA as an intermediate step in the leucine (Leu) catabolic pathway (PubMed:7640268). To a lesser extent, is also able to catalyze the oxidation of other saturated short-chain acyl-CoA thioesters as pentanoyl-CoA, hexenoyl-CoA and butenoyl-CoA (PubMed:7640268). {ECO:0000269|PubMed:7640268}.	Matrix	Metabolism > Amino acid metabolism > Branched-chain amino acid metabolism	277		22.6177		23.1761
NADH-ubiquinone oxidoreductase 75 kDa subunit, mitochondrial	NDUFS1	P28331	4719	Mitochondrion inner membrane {ECO:0000305|PubMed:12611891, ECO:0000305|PubMed:30879903}; Peripheral membrane protein {ECO:0000250|UniProtKB:P15690}; Matrix side {ECO:0000250|UniProtKB:P15690}.	0	Core subunit of the mitochondrial membrane respiratory chain NADH dehydrogenase (Complex I) which catalyzes electron transfer from NADH through the respiratory chain, using ubiquinone as an electron acceptor (PubMed:30879903, PubMed:31557978). Essential for catalysing the entry and efficient transfer of electrons within complex I (PubMed:31557978). Plays a key role in the assembly and stability o…	MIM	OXPHOS > Complex I > CI subunits | Metabolism > Metals and cofactors > Fe-S-containing proteins | OXPHOS > OXPHOS subunits	316	28.1503	27.9902	28.6319	28.4511
Cytosol aminopeptidase	LAP3	P28838	51056	Cytoplasm {ECO:0000250|UniProtKB:Q68FS4}.	0	Cytolosic metallopeptidase that catalyzes the removal of unsubstituted N-terminal hydrophobic amino acids from various peptides. The presence of Zn(2+) ions is essential for the peptidase activity, and the association with other cofactors can modulate the substrate spectificity of the enzyme. For instance, in the presence of Mn(2+), it displays a specific Cys-Gly hydrolyzing activity of Cys-Gly-S…	Matrix	Protein import, sorting and homeostasis > Protein homeostasis > Proteases	178	25.1483	24.8401	25.4091	25.3647
Delta-1-pyrroline-5-carboxylate dehydrogenase, mitochondrial	ALDH4A1	P30038	8659	Mitochondrion matrix.	0	Irreversible conversion of delta-1-pyrroline-5-carboxylate (P5C), derived either from proline or ornithine, to glutamate. This is a necessary step in the pathway interconnecting the urea and tricarboxylic acid cycles. The preferred substrate is glutamic gamma-semialdehyde, other substrates include succinic, glutaric and adipic semialdehydes. {ECO:0000269|PubMed:22516612}.	Matrix	Metabolism > Amino acid metabolism > Proline metabolism | Metabolism > Amino acid metabolism > Glyoxylate metabolism	80			27.0854	24.4566
Thioredoxin-dependent peroxide reductase, mitochondrial	PRDX3	P30048	10935	Mitochondrion {ECO:0000250|UniProtKB:P35705}. Cytoplasm {ECO:0000305|PubMed:12492477}. Early endosome {ECO:0000269|PubMed:15750338}. Note=Localizes to early endosomes in a RPS6KC1-dependent manner. {ECO:0000269|PubMed:15750338}.	0	Thiol-specific peroxidase that catalyzes the reduction of hydrogen peroxide and organic hydroperoxides to water and alcohols, respectively. Plays a role in cell protection against oxidative stress by detoxifying peroxides (PubMed:7733872, PubMed:17707404). Acts synergistically with MAP3K13 to regulate the activation of NF-kappa-B in the cytosol (PubMed:12492477). {ECO:0000269|PubMed:12492477, ECO…	Matrix	Metabolism > Detoxification > ROS and glutathione metabolism	221	31.3132	31.1592	31.635	31.5283
Enoyl-CoA hydratase, mitochondrial	ECHS1	P30084	1892	Mitochondrion matrix.	0	Straight-chain enoyl-CoA thioesters from C4 up to at least C16 are processed, although with decreasing catalytic rate. Has high substrate specificity for crotonyl-CoA and moderate specificity for acryloyl-CoA, 3-methylcrotonyl-CoA and methacrylyl-CoA. It is noteworthy that binds tiglyl-CoA, but hydrates only a small amount of this substrate. {ECO:0000269|PubMed:26251176}.	Matrix	Metabolism > Lipid metabolism > Fatty acid oxidation | Metabolism > Amino acid metabolism > Branched-chain amino acid metabolism | Metabolism > Amino acid metabolism > Lysine metabolism	264		22.6029
Aldehyde dehydrogenase X, mitochondrial	ALDH1B1	P30837	219	Mitochondrion matrix.	0	ALDHs play a major role in the detoxification of alcohol-derived acetaldehyde. They are involved in the metabolism of corticosteroids, biogenic amines, neurotransmitters, and lipid peroxidation.	Matrix	Metabolism > Detoxification > Xenobiotic metabolism	332, 373, 442	29.2957	29.1014	29.597	29.5015
Succinate dehydrogenase [ubiquinone] flavoprotein subunit, mitochondrial	SDHA	P31040	6389	Mitochondrion inner membrane {ECO:0000250|UniProtKB:Q0QF01}; Peripheral membrane protein {ECO:0000250|UniProtKB:Q0QF01}; Matrix side {ECO:0000250|UniProtKB:Q0QF01}.	0	Flavoprotein (FP) subunit of succinate dehydrogenase (SDH) that is involved in complex II of the mitochondrial electron transport chain and is responsible for transferring electrons from succinate to ubiquinone (coenzyme Q) (PubMed:24781757). Can act as a tumor suppressor (PubMed:20484225). {ECO:0000269|PubMed:20484225, ECO:0000305|PubMed:24781757}.	MIM	OXPHOS > Complex II > CII subunits | Metabolism > Carbohydrate metabolism > TCA cycle | OXPHOS > OXPHOS subunits	55, 124, 629, 641	26.5905	26.9741	26.7755	26.4755
Cytochrome b-c1 complex subunit 1, mitochondrial	UQCRC1	P31930	7384	Mitochondrion inner membrane {ECO:0000250|UniProtKB:P07256}; Peripheral membrane protein {ECO:0000250|UniProtKB:P07256}; Matrix side {ECO:0000250|UniProtKB:P07256}.	0	Component of the ubiquinol-cytochrome c oxidoreductase, a multisubunit transmembrane complex that is part of the mitochondrial electron transport chain which drives oxidative phosphorylation. The respiratory chain contains 3 multisubunit complexes succinate dehydrogenase (complex II, CII), ubiquinol-cytochrome c oxidoreductase (cytochrome b-c1 complex, complex III, CIII) and cytochrome c oxidase …	MIM	Protein import, sorting and homeostasis > Protein import and sorting > Preprotein cleavage | OXPHOS > Complex III > CIII subunits | OXPHOS > OXPHOS subunits	123, 257, 420	31.129	31.0441	31.8893	31.9899
Serine hydroxymethyltransferase, mitochondrial	SHMT2	P34897	6472	Mitochondrion {ECO:0000269|PubMed:21876188, ECO:0000269|PubMed:24075985}. Mitochondrion matrix, mitochondrion nucleoid {ECO:0000269|PubMed:18063578}. Mitochondrion inner membrane {ECO:0000269|PubMed:21876188}. Cytoplasm {ECO:0000269|PubMed:24075985}. Nucleus {ECO:0000269|PubMed:24075985}. Note=Mainly localizes in the mitochondrion. Also found in the cytoplasm and nucleus as part of the BRISC comp…	0	Catalyzes the cleavage of serine to glycine accompanied with the production of 5,10-methylenetetrahydrofolate, an essential intermediate for purine biosynthesis (PubMed:24075985, PubMed:29364879, PubMed:25619277). Serine provides the major source of folate one-carbon in cells by catalyzing the transfer of one carbon from serine to tetrahydrofolate (PubMed:25619277). Contributes to the de novo mit…	Matrix	Metabolism > Amino acid metabolism > Serine metabolism | Metabolism > Amino acid metabolism > Glycine metabolism | Metabolism > Vitamin metabolism > Folate and 1-C metabolism	105, 106, 176, 206, 309	30.5292	30.3831	29.8091	30.3641
ADP-ribosylation factor-like protein 2	ARL2	P36404	402	Mitochondrion intermembrane space. Cytoplasm, cytoskeleton, microtubule organizing center, centrosome. Nucleus. Cytoplasm. Note=The complex formed with ARL2BP, ARL2 and SLC25A6 is expressed in mitochondria. The complex formed with ARL2BP, ARL2 and SLC25A4 is expressed in mitochondria (By similarity). Not detected in the Golgi, nucleus and on the mitotic spindle. Centrosome-associated throughout t…	0	Small GTP-binding protein which cycles between an inactive GDP-bound and an active GTP-bound form, and the rate of cycling is regulated by guanine nucleotide exchange factors (GEF) and GTPase-activating proteins (GAP). GTP-binding protein that does not act as an allosteric activator of the cholera toxin catalytic subunit. Regulates formation of new microtubules and centrosome integrity. Prevents …	IMS	Mitochondrial dynamics and surveillance > Fusion	80	23.7194	23.4973
ATP synthase subunit gamma, mitochondrial	ATP5F1C	P36542	509	Mitochondrion inner membrane {ECO:0000250|UniProtKB:P05631}; Peripheral membrane protein {ECO:0000250|UniProtKB:P05631}; Matrix side {ECO:0000250|UniProtKB:P05631}.	0	Mitochondrial membrane ATP synthase (F(1)F(0) ATP synthase or Complex V) produces ATP from ADP in the presence of a proton gradient across the membrane which is generated by electron transport complexes of the respiratory chain. F-type ATPases consist of two structural domains, F(1) - containing the extramembraneous catalytic core, and F(0) - containing the membrane proton channel, linked togethe…	MIM	OXPHOS > Complex V > CV subunits | OXPHOS > OXPHOS subunits	178	24.4693	24.4074	25.6954	25.3274
Oxygen-dependent coproporphyrinogen-III oxidase, mitochondrial	CPOX	P36551	1371	Mitochondrion intermembrane space.	0	Involved in the heme biosynthesis. Catalyzes the aerobic oxidative decarboxylation of propionate groups of rings A and B of coproporphyrinogen-III to yield the vinyl groups in protoporphyrinogen-IX.	MIM	Metabolism > Metals and cofactors > Heme synthesis and processing	322	25.6895	25.7678	26.2371	25.9287
Lon protease homolog, mitochondrial	LONP1	P36776	9361	Mitochondrion matrix {ECO:0000255|HAMAP-Rule:MF_03120, ECO:0000269|PubMed:7961901}.	0	ATP-dependent serine protease that mediates the selective degradation of misfolded, unassembled or oxidatively damaged polypeptides as well as certain short-lived regulatory proteins in the mitochondrial matrix. May also have a chaperone function in the assembly of inner membrane protein complexes. Participates in the regulation of mitochondrial gene expression and in the maintenance of the integ…	Matrix	Protein import, sorting and homeostasis > Protein homeostasis > Proteases	310, 330, 394, 473	30.1334	29.949	30.3279	30.2534
Electron transfer flavoprotein subunit beta	ETFB	P38117	2109	Mitochondrion matrix {ECO:0000305|PubMed:25023281, ECO:0000305|PubMed:8504797}.	0	Heterodimeric electron transfer flavoprotein that accepts electrons from several mitochondrial dehydrogenases, including acyl-CoA dehydrogenases, glutaryl-CoA and sarcosine dehydrogenase (PubMed:25416781, PubMed:15159392, PubMed:15975918). It transfers the electrons to the main mitochondrial respiratory chain via ETF-ubiquinone oxidoreductase (Probable). Required for normal mitochondrial fatty ac…	Matrix	Metabolism > Lipid metabolism > Fatty acid oxidation | Metabolism > Amino acid metabolism > Branched-chain amino acid metabolism | Metabolism > Amino acid metabolism > Lysine metabolism | Metabolism > Amino acid metabolism > Glycine metabolism | Metabolism > Vitamin metabolism > Choline and betaine metabolism | Metabolism > Electron carriers > Q-linked reactions, other	16, 192	30.2485	30.0623	30.5295	30.3319
Stress-70 protein, mitochondrial	HSPA9	P38646	3313	Mitochondrion {ECO:0000269|PubMed:22002106, ECO:0000269|PubMed:26702583}. Nucleus, nucleolus {ECO:0000269|PubMed:22002106}.	0	Chaperone protein which plays an important role in mitochondrial iron-sulfur cluster (ISC) biogenesis. Interacts with and stabilizes ISC cluster assembly proteins FXN, NFU1, NFS1 and ISCU (PubMed:26702583). Regulates erythropoiesis via stabilization of ISC assembly (PubMed:21123823, PubMed:26702583). May play a role in the control of cell proliferation and cellular aging (By similarity). {ECO:000…	Matrix	Metabolism > Metals and cofactors > Fe-S cluster biosynthesis	118, 128, 161, 181, 196, 331, 568, 652	34.0602	33.9686	34.1186	34.1107
Malate dehydrogenase, mitochondrial	MDH2	P40926	4191	Mitochondrion matrix {ECO:0000250|UniProtKB:P04636}.	0	0	Matrix	Metabolism > Carbohydrate metabolism > Gluconeogenesis | Metabolism > Carbohydrate metabolism > Malate-aspartate shuttle | Metabolism > Carbohydrate metabolism > TCA cycle	56, 80, 161	29.663	29.6903	30.3986	30.4389
Trifunctional enzyme subunit alpha, mitochondrial;Long-chain enoyl-CoA hydratase;Long chain 3-hydroxyacyl-CoA dehydrogenase	HADHA	P40939	3030	Mitochondrion {ECO:0000269|PubMed:29915090}. Mitochondrion inner membrane {ECO:0000269|PubMed:29915090}. Note=Protein stability and association with mitochondrion inner membrane do not require HADHB. {ECO:0000269|PubMed:29915090}.	0	Mitochondrial trifunctional enzyme catalyzes the last three of the four reactions of the mitochondrial beta-oxidation pathway (PubMed:8135828, PubMed:1550553, PubMed:29915090, PubMed:30850536). The mitochondrial beta-oxidation pathway is the major energy-producing process in tissues and is performed through four consecutive reactions breaking down fatty acids into acetyl-CoA (PubMed:29915090). Am…	MIM	Metabolism > Lipid metabolism > Fatty acid oxidation | Metabolism > Lipid metabolism > Cardiolipin synthesis | Metabolism > Amino acid metabolism > Branched-chain amino acid metabolism	43, 239, 298, 320, 343, 724	30.1665	29.9508	30.387	30.2816
Glycine--tRNA ligase	GARS1	P41250	2617	Cytoplasm {ECO:0000269|PubMed:17035524}. Cell projection, axon {ECO:0000269|PubMed:17035524}. Secreted {ECO:0000250|UniProtKB:Q9CZD3}. Secreted, extracellular exosome {ECO:0000250|UniProtKB:Q9CZD3}. Note=In transfected COS7 cells, not detected in mitochondria, nor in Golgi apparatus (PubMed:17035524). Secreted by motor neuron, possibly through the exosome pathway (By similarity). {ECO:0000250|Uni…	0	Catalyzes the ATP-dependent ligation of glycine to the 3'-end of its cognate tRNA, via the formation of an aminoacyl-adenylate intermediate (Gly-AMP) (PubMed:17544401, PubMed:28675565, PubMed:24898252). Also produces diadenosine tetraphosphate (Ap4A), a universal pleiotropic signaling molecule needed for cell regulation pathways, by direct condensation of 2 ATPs. Thereby, may play a special role …	Matrix	Mitochondrial central dogma > Translation > mt-tRNA synthetases	566	25.5492	27.3129	25.3473	24.8987
Enoyl-CoA delta isomerase 1, mitochondrial	ECI1	P42126	1632	Mitochondrion matrix {ECO:0000250|UniProtKB:P23965}.	0	Able to isomerize both 3-cis and 3-trans double bonds into the 2-trans form in a range of enoyl-CoA species. {ECO:0000269|PubMed:7818490}.	Matrix	Metabolism > Lipid metabolism > Fatty acid oxidation	293	29.7159	29.6662	29.9393	29.8023
Leucine-rich PPR motif-containing protein, mitochondrial	LRPPRC	P42704	10128	Mitochondrion. Nucleus, nucleoplasm. Nucleus inner membrane. Nucleus outer membrane. Note=Seems to be predominantly mitochondrial.	0	May play a role in RNA metabolism in both nuclei and mitochondria. In the nucleus binds to HNRPA1-associated poly(A) mRNAs and is part of nmRNP complexes at late stages of mRNA maturation which are possibly associated with nuclear mRNA export. May bind mature mRNA in the nucleus outer membrane. In mitochondria binds to poly(A) mRNA. Plays a role in translation or stability of mitochondrially enco…	Matrix	Mitochondrial central dogma > mtRNA metabolism > mtRNA stability and decay | Mitochondrial central dogma > Translation	207, 623, 849, 1016, 1082, 1251, 1321, 1328, 1341	30.0528	29.992	29.9881	29.9362
3-ketoacyl-CoA thiolase, mitochondrial	ACAA2	P42765	10449	Mitochondrion {ECO:0000269|PubMed:18371312}.	0	In the production of energy from fats, this is one of the enzymes that catalyzes the last step of the mitochondrial beta-oxidation pathway, an aerobic process breaking down fatty acids into acetyl-CoA (Probable). Using free coenzyme A/CoA, catalyzes the thiolytic cleavage of medium- to long-chain unbranched 3-oxoacyl-CoAs into acetyl-CoA and a fatty acyl-CoA shortened by two carbon atoms (Probabl…	Matrix	Metabolism > Carbohydrate metabolism > Ketone metabolism | Metabolism > Lipid metabolism > Fatty acid oxidation | Metabolism > Amino acid metabolism > Lysine metabolism	20, 68, 182, 198	26.7807	26.2297	26.6783	26.5464
Elongation factor Ts, mitochondrial	TSFM	P43897	10102	Mitochondrion.	0	Associates with the EF-Tu.GDP complex and induces the exchange of GDP to GTP. It remains bound to the aminoacyl-tRNA.EF-Tu.GTP complex up to the GTP hydrolysis stage on the ribosome. {ECO:0000255|HAMAP-Rule:MF_03135, ECO:0000269|PubMed:27677415}.	Matrix	Mitochondrial central dogma > Translation > Translation factors	59	28.6834	28.7135	28.814	28.6916
Short/branched chain specific acyl-CoA dehydrogenase, mitochondrial	ACADSB	P45954	36	Mitochondrion matrix {ECO:0000305|PubMed:11013134}.	0	Short and branched chain specific acyl-CoA dehydrogenase that catalyzes the removal of one hydrogen from C-2 and C-3 of the fatty acyl-CoA thioester, resulting in the formation of trans-2-enoyl-CoA (PubMed:7698750, PubMed:11013134, PubMed:21430231, PubMed:10832746). Among the different mitochondrial acyl-CoA dehydrogenases, acts specifically on short and branched chain acyl-CoA derivatives such a…	Matrix	Metabolism > Lipid metabolism > Fatty acid oxidation | Metabolism > Amino acid metabolism > Branched-chain amino acid metabolism	283				23.1222
Translation initiation factor IF-2, mitochondrial	MTIF2	P46199	4528	Mitochondrion.	0	One of the essential components for the initiation of protein synthesis. Protects formylmethionyl-tRNA from spontaneous hydrolysis and promotes its binding to the 30S ribosomal subunits. Also involved in the hydrolysis of GTP during the formation of the 70S ribosomal complex.	Matrix	Mitochondrial central dogma > Translation > Translation factors	449, 481	25.335	24.979	24.393	24.5224
Large proline-rich protein BAG6	BAG6	P46379	7917	Cytoplasm, cytosol {ECO:0000269|PubMed:17403783, ECO:0000269|PubMed:20676083, ECO:0000269|PubMed:21636303, ECO:0000269|PubMed:29042515}. Nucleus {ECO:0000269|PubMed:14960581, ECO:0000269|PubMed:17403783, ECO:0000269|PubMed:21636303, ECO:0000269|PubMed:29042515}. Secreted, extracellular exosome {ECO:0000269|PubMed:18055229, ECO:0000269|PubMed:18852879}. Note=Normally localized in cytosol and nucle…	0	ATP-independent molecular chaperone preventing the aggregation of misfolded and hydrophobic patches-containing proteins (PubMed:21636303). Functions as part of a cytosolic protein quality control complex, the BAG6/BAT3 complex, which maintains these client proteins in a soluble state and participates in their proper delivery to the endoplasmic reticulum or alternatively can promote their sorting …	#N/A	#N/A	1116			26.948	27.2143
Small ribosomal subunit protein eS10	RPS10	P46783	6204	Cytoplasm {ECO:0000269|PubMed:20159986}. Nucleus, nucleolus {ECO:0000269|PubMed:20159986}. Note=Localized in the granular component (GC) region of the nucleolus. Methylation is required for its localization in the GC region. Colocalizes with NPS1 in the GC region of the nucleolus.	0	Component of the 40S ribosomal subunit.	#N/A	#N/A	127	23.1494	22.9436
Cytochrome b-c1 complex subunit Rieske, mitochondrial;Cytochrome b-c1 complex subunit 9	UQCRFS1	P47985	7386	Mitochondrion inner membrane {ECO:0000305|PubMed:31883641}; Single-pass membrane protein {ECO:0000250|UniProtKB:Q5ZLR5}.	104..140; /note="Helical"; /evidence="ECO:0000269|PubMed:28844695"	[Cytochrome b-c1 complex subunit Rieske, mitochondrial]: Component of the ubiquinol-cytochrome c oxidoreductase, a multisubunit transmembrane complex that is part of the mitochondrial electron transport chain which drives oxidative phosphorylation (PubMed:31883641). The respiratory chain contains 3 multisubunit complexes succinate dehydrogenase (complex II, CII), ubiquinol-cytochrome c oxidoreduc…	MIM	OXPHOS > Complex III > CIII subunits | Metabolism > Metals and cofactors > Fe-S-containing proteins | OXPHOS > OXPHOS subunits	91, 263	30.6794	30.6427	30.1092	30.1113
ATP synthase subunit O, mitochondrial	ATP5PO	P48047	539	Mitochondrion {ECO:0000250}. Mitochondrion inner membrane {ECO:0000250}.	0	Mitochondrial membrane ATP synthase (F(1)F(0) ATP synthase or Complex V) produces ATP from ADP in the presence of a proton gradient across the membrane which is generated by electron transport complexes of the respiratory chain. F-type ATPases consist of two structural domains, F(1) - containing the extramembraneous catalytic core and F(0) - containing the membrane proton channel, linked together…	MIM	OXPHOS > Complex V > CV subunits | OXPHOS > OXPHOS subunits	35, 82, 193	31.0905	31.1507	30.9686	31.001
Isocitrate dehydrogenase [NADP], mitochondrial	IDH2	P48735	3418	Mitochondrion.	0	Plays a role in intermediary metabolism and energy production. It may tightly associate or interact with the pyruvate dehydrogenase complex.	Matrix	Metabolism > Carbohydrate metabolism > TCA cycle	247		22.6846	26.3764	25.8461
Large ribosomal subunit protein bL19m	MRPL19	P49406	9801	Mitochondrion {ECO:0000269|PubMed:10600119, ECO:0000269|PubMed:11543634, ECO:0000269|PubMed:25278503, ECO:0000269|PubMed:25838379, ECO:0000269|PubMed:28892042}.	0	0	Matrix	Mitochondrial central dogma > Translation > Mitochondrial ribosome	125	27.2038	27.1387	27.4293	27.2975
Elongation factor Tu, mitochondrial	TUFM	P49411	7284	Mitochondrion {ECO:0000269|PubMed:22749352}.	0	Promotes the GTP-dependent binding of aminoacyl-tRNA to the A-site of ribosomes during protein biosynthesis. Plays also a role in the regulation of autophagy and innate immunity. Recruits ATG5-ATG12 and NLRX1 at mitochondria and serves as a checkpoint of the RIG-I/DDX58-MAVS pathway. In turn, inhibits RLR-mediated type I interferon while promoting autophagy. {ECO:0000269|PubMed:22749352, ECO:0000…	Matrix	Mitochondrial central dogma > Translation > Translation factors	95, 118, 211, 249, 269, 360	32.3528	32.2328	32.8079	32.6882
Alpha-aminoadipic semialdehyde dehydrogenase	ALDH7A1	P49419	501	Cytoplasm, cytosol {ECO:0000269|PubMed:20207735}. Nucleus {ECO:0000269|PubMed:20207735}.; [Isoform 1]: Mitochondrion {ECO:0000269|PubMed:20207735}.	0	Multifunctional enzyme mediating important protective effects. Metabolizes betaine aldehyde to betaine, an important cellular osmolyte and methyl donor. Protects cells from oxidative stress by metabolizing a number of lipid peroxidation-derived aldehydes. Involved in lysine catabolism. {ECO:0000269|PubMed:16491085, ECO:0000269|PubMed:20207735}.	Matrix	Metabolism > Amino acid metabolism > Lysine metabolism | Metabolism > Amino acid metabolism > Glycine metabolism | Metabolism > Vitamin metabolism > Choline and betaine metabolism | Metabolism > Vitamin metabolism > Folate and 1-C metabolism | Metabolism > Detoxification > ROS and glutathione metabolism	69, 397	28.3043	28.3025	28.6221	28.4922
Histidine--tRNA ligase, mitochondrial	HARS2	P49590	23438	Mitochondrion {ECO:0000269|PubMed:21464306}.	0	Mitochondrial aminoacyl-tRNA synthetase that catalyzes the ATP-dependent ligation of histidine to the 3'-end of its cognate tRNA, via the formation of an aminoacyl-adenylate intermediate (His-AMP). {ECO:0000269|PubMed:21464306}.	Matrix	Mitochondrial central dogma > Translation > mt-tRNA synthetases	392	21.9011
DNA primase large subunit	PRIM2	P49643	5558	0	0	Regulatory subunit of the DNA primase complex and component of the DNA polymerase alpha complex (also known as the alpha DNA polymerase-primase complex) which play an essential role in the initiation of DNA synthesis (PubMed:9705292, PubMed:17893144). During the S phase of the cell cycle, the DNA polymerase alpha complex (composed of a catalytic subunit POLA1, an accessory subunit POLA2 and two p…	#N/A	#N/A	110		23.9073
Isocitrate dehydrogenase [NAD] subunit alpha, mitochondrial	IDH3A	P50213	3419	Mitochondrion.	0	Catalytic subunit of the enzyme which catalyzes the decarboxylation of isocitrate (ICT) into alpha-ketoglutarate. The heterodimer composed of the alpha (IDH3A) and beta (IDH3B) subunits and the heterodimer composed of the alpha (IDH3A) and gamma (IDH3G) subunits, have considerable basal activity but the full activity of the heterotetramer (containing two subunits of IDH3A, one of IDH3B and one of…	Matrix	Metabolism > Carbohydrate metabolism > TCA cycle	133, 137, 153, 186	27.9006	27.7239	28.7939	28.5417
Small ribosomal subunit protein mS29	DAP3	P51398	7818	Mitochondrion {ECO:0000269|PubMed:11162496, ECO:0000269|PubMed:20563667}.	0	Involved in mediating interferon-gamma-induced cell death.	Matrix	Mitochondrial central dogma > Translation > Mitochondrial ribosome	111, 119	26.2659	26.6432	23.8619
Isocitrate dehydrogenase [NAD] subunit gamma, mitochondrial	IDH3G	P51553	3421	Mitochondrion {ECO:0000269|PubMed:11256614}.	0	Regulatory subunit which plays a role in the allosteric regulation of the enzyme catalyzing the decarboxylation of isocitrate (ICT) into alpha-ketoglutarate. The heterodimer composed of the alpha (IDH3A) and beta (IDH3B) subunits and the heterodimer composed of the alpha (IDH3A) and gamma (IDH3G) subunits, have considerable basal activity but the full activity of the heterotetramer (containing tw…	Matrix	Metabolism > Carbohydrate metabolism > TCA cycle	142, 203	28.8017	28.6333	29.0483	28.8577
Succinate-semialdehyde dehydrogenase, mitochondrial	ALDH5A1	P51649	7915	Mitochondrion.	0	Catalyzes one step in the degradation of the inhibitory neurotransmitter gamma-aminobutyric acid (GABA). {ECO:0000269|PubMed:19300440}.	Matrix	Metabolism > Amino acid metabolism > GABA metabolism	159	26.0281	26.4011	26.7104	26.5353
Large ribosomal subunit protein bL12m	MRPL12	P52815	6182	Mitochondrion {ECO:0000269|PubMed:8626705}.	0	As a component of the mitochondrial large ribosomal subunit, it plays a role in mitochondrial translation (PubMed:23603806). Associates with mitochondrial RNA polymerase to activate transcription. {ECO:0000269|PubMed:22003127, ECO:0000269|PubMed:23603806}.	Matrix	Mitochondrial central dogma > mtRNA metabolism > Transcription | Mitochondrial central dogma > Translation > Mitochondrial ribosome	152	28.0076	27.8254	28.4243	28.1749
Succinate--CoA ligase [ADP/GDP-forming] subunit alpha, mitochondrial	SUCLG1	P53597	8802	Mitochondrion {ECO:0000255|HAMAP-Rule:MF_03222}.	0	Succinyl-CoA synthetase functions in the citric acid cycle (TCA), coupling the hydrolysis of succinyl-CoA to the synthesis of either ATP or GTP and thus represents the only step of substrate-level phosphorylation in the TCA. The alpha subunit of the enzyme binds the substrates coenzyme A and phosphate, while succinate binding and specificity for either ATP or GTP is provided by different beta sub…	Matrix	Metabolism > Carbohydrate metabolism > TCA cycle | Metabolism > Carbohydrate metabolism > Itaconate metabolism | Metabolism > Nucleotide metabolism > Nucleotide synthesis and processing	78	25.4377	25.3438	25.884	25.5923
Delta-1-pyrroline-5-carboxylate synthase;Glutamate 5-kinase;Gamma-glutamyl phosphate reductase	ALDH18A1	P54886	5832	Mitochondrion inner membrane {ECO:0000269|PubMed:26297558, ECO:0000269|PubMed:26320891}.	0	Bifunctional enzyme that converts glutamate to glutamate 5-semialdehyde, an intermediate in the biosynthesis of proline, ornithine and arginine. {ECO:0000269|PubMed:10037775, ECO:0000269|PubMed:11092761, ECO:0000269|PubMed:26297558, ECO:0000269|PubMed:26320891}.	Matrix	Metabolism > Amino acid metabolism > Proline metabolism	288, 608, 653, 668, 782	31.6995	31.5156	31.9155	31.8635
Trifunctional enzyme subunit beta, mitochondrial;3-ketoacyl-CoA thiolase	HADHB	P55084	3032	Mitochondrion {ECO:0000269|PubMed:21527675}. Mitochondrion inner membrane {ECO:0000269|PubMed:21527675}. Mitochondrion outer membrane {ECO:0000269|PubMed:21527675}. Endoplasmic reticulum {ECO:0000269|PubMed:21527675}. Note=Protein stability and association with membranes require HADHA. {ECO:0000269|PubMed:29915090}.	0	Mitochondrial trifunctional enzyme catalyzes the last three of the four reactions of the mitochondrial beta-oxidation pathway (PubMed:8135828, PubMed:29915090, PubMed:30850536). The mitochondrial beta-oxidation pathway is the major energy-producing process in tissues and is performed through four consecutive reactions breaking down fatty acids into acetyl-CoA (PubMed:29915090). Among the enzymes …	MIM	Metabolism > Carbohydrate metabolism > Ketone metabolism | Metabolism > Lipid metabolism > Fatty acid oxidation | Metabolism > Amino acid metabolism > Lysine metabolism	100, 331, 402		23.3352	25.7241	25.0135
Succinyl-CoA:3-ketoacid coenzyme A transferase 1, mitochondrial;Succinyl-CoA:3-ketoacid coenzyme A transferase 2, mitochondrial	OXCT1	P55809	5019	Mitochondrion matrix.	0	Key enzyme for ketone body catabolism. Transfers the CoA moiety from succinate to acetoacetate. Formation of the enzyme-CoA intermediate proceeds via an unstable anhydride species formed between the carboxylate groups of the enzyme and substrate.	Matrix	Metabolism > Carbohydrate metabolism > Ketone metabolism	407	26.9436	26.6186		24.5176
NADH dehydrogenase [ubiquinone] 1 alpha subcomplex subunit 6	NDUFA6	P56556	4700	Mitochondrion inner membrane {ECO:0000305|PubMed:12611891}; Peripheral membrane protein {ECO:0000305}; Matrix side {ECO:0000305}.	0	Accessory subunit of the mitochondrial membrane respiratory chain NADH dehydrogenase (Complex I), that is believed to be not involved in catalysis. Required for proper complex I assembly (PubMed:30245030). Complex I functions in the transfer of electrons from NADH to the respiratory chain. The immediate electron acceptor for the enzyme is believed to be ubiquinone. {ECO:0000269|PubMed:27626371, E…	MIM	OXPHOS > Complex I > CI subunits | OXPHOS > OXPHOS subunits	123	29.6203	29.4957	29.586	29.4528
10 kDa heat shock protein, mitochondrial	HSPE1	P61604	3336	Mitochondrion matrix.	0	Co-chaperonin implicated in mitochondrial protein import and macromolecular assembly. Together with Hsp60, facilitates the correct folding of imported proteins. May also prevent misfolding and promote the refolding and proper assembly of unfolded polypeptides generated under stress conditions in the mitochondrial matrix (PubMed:7912672, PubMed:1346131, PubMed:11422376). The functional units of th…	Matrix	Protein import, sorting and homeostasis > Protein homeostasis > Chaperones	76, 88, 100	32.5924	32.9041	30.5191	31.877
Histone H4	H4C1	P62805	121504	Nucleus. Chromosome.	0	Core component of nucleosome. Nucleosomes wrap and compact DNA into chromatin, limiting DNA accessibility to the cellular machineries which require DNA as a template. Histones thereby play a central role in transcription regulation, DNA repair, DNA replication and chromosomal stability. DNA accessibility is regulated via a complex set of post-translational modifications of histones, also called h…	#N/A	#N/A	89	29.3414	29.3909	28.7405	28.9724
Eukaryotic translation initiation factor 5A-1	EIF5A	P63241	1984	Cytoplasm. Nucleus. Endoplasmic reticulum membrane; Peripheral membrane protein; Cytoplasmic side. Nucleus, nuclear pore complex. Note=Hypusine modification promotes the nuclear export and cytoplasmic localization and there was a dynamic shift in the localization from predominantly cytoplasmic to primarily nuclear under apoptotic inducing conditions.	0	mRNA-binding protein involved in translation elongation. Has an important function at the level of mRNA turnover, probably acting downstream of decapping. Involved in actin dynamics and cell cycle progression, mRNA decay and probably in a pathway involved in stress response and maintenance of cell wall integrity. With syntenin SDCBP, functions as a regulator of p53/TP53 and p53/TP53-dependent apo…	#N/A	#N/A	98			21.4793
Arginase-2, mitochondrial	ARG2	P78540	384	Mitochondrion {ECO:0000269|PubMed:8898077}.	0	May play a role in the regulation of extra-urea cycle arginine metabolism and also in down-regulation of nitric oxide synthesis. Extrahepatic arginase functions to regulate L-arginine bioavailability to nitric oxid synthase (NOS). Arginine metabolism is a critical regulator of innate and adaptive immune responses. Seems to be involved in negative regulation of the survival capacity of activated C…	Matrix	Metabolism > Amino acid metabolism	82, 334	23.6613
4-aminobutyrate aminotransferase, mitochondrial	ABAT	P80404	18	Mitochondrion matrix.	0	Catalyzes the conversion of gamma-aminobutyrate and L-beta-aminoisobutyrate to succinate semialdehyde and methylmalonate semialdehyde, respectively. Can also convert delta-aminovalerate and beta-alanine.	Matrix	Metabolism > Amino acid metabolism > GABA metabolism | Metabolism > Metals and cofactors > Fe-S-containing proteins	253				24.1507
Small ribosomal subunit protein mS22	MRPS22	P82650	56945	Mitochondrion {ECO:0000269|PubMed:25838379}.	0	0	Matrix	Mitochondrial central dogma > Translation > Mitochondrial ribosome	103	28.0459	27.9963	27.9558	27.7569
Small ribosomal subunit protein mS25	MRPS25	P82663	64432	Mitochondrion {ECO:0000269|PubMed:25838379}.	0	0	Matrix	Mitochondrial central dogma > Translation > Mitochondrial ribosome	57	25.9687	25.8114	25.4165	25.2691
Small ribosomal subunit protein uS10m	MRPS10	P82664	55173	Mitochondrion {ECO:0000269|PubMed:25838379}.	0	0	Matrix	Mitochondrial central dogma > Translation > Mitochondrial ribosome	91, 93			25.5854	23.714
Small ribosomal subunit protein mS35	MRPS35	P82673	60488	Mitochondrion {ECO:0000269|PubMed:25838379}.	0	0	Matrix	Mitochondrial central dogma > Translation > Mitochondrial ribosome	70, 89, 312	26.2517	26.0655	26.8682	26.6509
Small ribosomal subunit protein uS5m	MRPS5	P82675	64969	Mitochondrion {ECO:0000269|PubMed:25838379}.	0	0	Matrix	Mitochondrial central dogma > Translation > Mitochondrial ribosome	137	23.7439	23.5611	24.0818	24.1206
Alpha-ketoglutarate dehydrogenase component 4	KGD4	P82909	92259	Mitochondrion {ECO:0000250|UniProtKB:P82908}.	0	May be necessary to recruit DLD/E3 to the mitochondrial 2-oxoglutarate dehydrogenase complex (OGDC) core composed of OGDH/E1 and DLST/E2, hence stabilizes the complex. {ECO:0000250|UniProtKB:Q9CQX8}.	Matrix	Mitochondrial central dogma > Translation > Mitochondrial ribosome | Metabolism > Carbohydrate metabolism > TCA cycle	67, 84	28.7392	28.6281	29.2553	29.3067
Small ribosomal subunit protein uS11m	MRPS11	P82912	64963	Mitochondrion {ECO:0000269|PubMed:25838379}.	0	0	Matrix	Mitochondrial central dogma > Translation > Mitochondrial ribosome	63	25.8572	26.2005	26.0648	26.5334
Small ribosomal subunit protein uS15m	MRPS15	P82914	64960	Mitochondrion {ECO:0000269|PubMed:25838379}.	0	0	Matrix	Mitochondrial central dogma > Translation > Mitochondrial ribosome	76, 175	24.6745	22.941	22.8188
Small ribosomal subunit protein mS34	MRPS34	P82930	65993	Mitochondrion {ECO:0000269|PubMed:11279123}.	0	Required for mitochondrial translation, plays a role in maintaining the stability of the small ribosomal subunit and the 12S rRNA that are required for mitoribosome formation. {ECO:0000269|PubMed:28777931}.	Matrix	Mitochondrial central dogma > Translation > Mitochondrial ribosome	104, 166, 203	29.6502	29.479	29.9819	29.7948
Small ribosomal subunit protein bS6m	MRPS6	P82932	64968	Mitochondrion {ECO:0000269|PubMed:25838379}.	0	0	Matrix	Mitochondrial central dogma > Translation > Mitochondrial ribosome	4	23.7014	23.9417
Small ribosomal subunit protein uS9m	MRPS9	P82933	64965	Mitochondrion {ECO:0000269|PubMed:25838379}.	0	0	Matrix	Mitochondrial central dogma > mtRNA metabolism > mtRNA granules | Mitochondrial central dogma > Translation > Mitochondrial ribosome	69, 110, 262, 286	27.4261	26.8134	26.9666	26.3276
Transcription factor A, mitochondrial	TFAM	Q00059	7019	Mitochondrion {ECO:0000269|PubMed:1737790, ECO:0000269|PubMed:18063578, ECO:0000269|PubMed:22841477, ECO:0000269|PubMed:29445193}. Mitochondrion matrix, mitochondrion nucleoid {ECO:0000269|PubMed:18063578}.	0	Binds to the mitochondrial light strand promoter and functions in mitochondrial transcription regulation (PubMed:29445193, PubMed:32183942). Component of the mitochondrial transcription initiation complex, composed at least of TFB2M, TFAM and POLRMT that is required for basal transcription of mitochondrial DNA (PubMed:29149603). In this complex, TFAM recruits POLRMT to a specific promoter whereas…	Matrix	Mitochondrial central dogma > mtDNA maintenance > mtDNA replication | Mitochondrial central dogma > mtDNA maintenance > mtDNA nucleoid | Mitochondrial central dogma > mtRNA metabolism > Transcription	57, 110, 200, 241	30.5295	30.4005	30.6316	30.4576
Solute carrier family 25 member 3	SLC25A3	Q00325	5250	Mitochondrion inner membrane; Multi-pass membrane protein.	64..86; /note="Helical; Name=1"; /evidence="ECO:0000255"; 122..141; /note="Helical; Name=2"; /evidence="ECO:0000255"; 162..183; /note="Helical; Name=3"; /evidence="ECO:0000255"; 219..238; /note="Helical; Name=4"; /evidence="ECO:0000255"; 262..284; /note="Helical; Name=5"; /evidence="ECO:0000255"; 315..333; /note="Helical; Name=6"; /evidence="ECO:0000255"	Transport of phosphate groups from the cytosol to the mitochondrial matrix. Phosphate is cotransported with H(+). May play a role regulation of the mitochondrial permeability transition pore (mPTP).	MIM	Metabolism > Metals and cofactors > Copper metabolism | Signaling > Calcium homeostasis > Calcium cycle | Small molecule transport > SLC25A family	196	28.1756	28.0012	28.2716	28.1247
2-oxoglutarate dehydrogenase complex component E1	OGDH	Q02218	4967	Mitochondrion matrix {ECO:0000305|PubMed:29211711}. Nucleus {ECO:0000269|PubMed:29211711}. Note=Mainly localizes in the mitochondrion. A small fraction localizes to the nucleus, where the 2-oxoglutarate dehydrogenase complex is required for histone succinylation. {ECO:0000269|PubMed:29211711}.	0	2-oxoglutarate dehydrogenase (E1) component of the 2-oxoglutarate dehydrogenase complex (OGDHC), which mediates the decarboxylation of alpha-ketoglutarate (PubMed:24495017). The 2-oxoglutarate dehydrogenase complex catalyzes the overall conversion of 2-oxoglutarate to succinyl-CoA and CO(2) (PubMed:24495017). The 2-oxoglutarate dehydrogenase complex is mainly active in the mitochondrion (PubMed:2…	Matrix	Metabolism > Carbohydrate metabolism > TCA cycle	93, 175	25.949	26.2911		23.3488
Mitochondrial 2-oxoglutarate/malate carrier protein	SLC25A11	Q02978	8402	Mitochondrion inner membrane {ECO:0000250|UniProtKB:P97700}; Multi-pass membrane protein {ECO:0000250|UniProtKB:P97700}.	24..42; /note="Helical; Name=1"; /evidence="ECO:0000255"; 83..101; /note="Helical; Name=2"; /evidence="ECO:0000255"; 119..140; /note="Helical; Name=3"; /evidence="ECO:0000255"; 183..202; /note="Helical; Name=4"; /evidence="ECO:0000255"; 222..240; /note="Helical; Name=5"; /evidence="ECO:0000255"; 281..300; /note="Helical; Name=6"; /evidence="ECO:0000255"	Catalyzes the transport of 2-oxoglutarate across the inner mitochondrial membrane in an electroneutral exchange for malate or other dicarboxylic acids, and plays an important role in several metabolic processes, including the malate-aspartate shuttle, the oxoglutarate/isocitrate shuttle, in gluconeogenesis from lactate, and in nitrogen metabolism. Maintains mitochondrial fusion and fission events…	MIM	Metabolism > Carbohydrate metabolism > Gluconeogenesis | Metabolism > Carbohydrate metabolism > Malate-aspartate shuttle | Metabolism > Carbohydrate metabolism > TCA-associated | Small molecule transport > SLC25A family	272	27.7706	27.6844	28.2041	28.0841
Single-stranded DNA-binding protein, mitochondrial	SSBP1	Q04837	6742	Mitochondrion {ECO:0000269|PubMed:18063578}. Mitochondrion matrix, mitochondrion nucleoid {ECO:0000269|PubMed:18063578}.	0	Binds preferentially and cooperatively to pyrimidine rich single-stranded DNA (ss-DNA) (PubMed:21953457, PubMed:23290262). In vitro, required to maintain the copy number of mitochondrial DNA (mtDNA) and plays crucial roles during mtDNA replication that stimulate activity of the replisome components POLG and TWNK at the replication fork (PubMed:21953457, PubMed:12975372, PubMed:26446790, PubMed:15…	Matrix	Mitochondrial central dogma > mtDNA maintenance > mtDNA replication | Mitochondrial central dogma > mtDNA maintenance > mtDNA nucleoid	73, 99, 101	32.0579	32.4586	32.5528	32.8201
Elongation factor 1-alpha 2	EEF1A2	Q05639	1917	Nucleus {ECO:0000250}.	0	This protein promotes the GTP-dependent binding of aminoacyl-tRNA to the A-site of ribosomes during protein biosynthesis.	#N/A	#N/A	183			20.9419
Complement component 1 Q subcomponent-binding protein, mitochondrial	C1QBP	Q07021	708	Mitochondrion matrix {ECO:0000269|PubMed:15031724, ECO:0000269|PubMed:17486078, ECO:0000269|PubMed:19164550, ECO:0000269|PubMed:9305894}. Nucleus {ECO:0000269|PubMed:18676636}. Cell membrane {ECO:0000269|PubMed:10747014, ECO:0000269|PubMed:11493647, ECO:0000269|PubMed:12574814, ECO:0000269|PubMed:8195709, ECO:0000269|PubMed:8662673, ECO:0000269|PubMed:9191880, ECO:0000269|PubMed:9233640}; Periphe…	0	Is believed to be a multifunctional and multicompartmental protein involved in inflammation and infection processes, ribosome biogenesis, protein synthesis in mitochondria, regulation of apoptosis, transcriptional regulation and pre-mRNA splicing. At the cell surface is thought to act as an endothelial receptor for plasma proteins of the complement and kallikrein-kinin cascades. Putative receptor…	Matrix	Signaling > Immune response	188, 268	28.2937	28.1419	30.3876	30.2192
Quinone oxidoreductase	CRYZ	Q08257	1429	Cytoplasm {ECO:0000269|PubMed:20103721}.	0	Does not have alcohol dehydrogenase activity. Binds NADP and acts through a one-electron transfer process. Orthoquinones, such as 1,2-naphthoquinone or 9,10-phenanthrenequinone, are the best substrates (in vitro). May act in the detoxification of xenobiotics. Interacts with (AU)-rich elements (ARE) in the 3'-UTR of target mRNA species. Enhances the stability of mRNA coding for BCL2. NADPH binding…	Matrix	0	67	22.2119
RNA cytosine C(5)-methyltransferase NSUN2	NSUN2	Q08J23	54888	Nucleus, nucleolus {ECO:0000269|PubMed:17071714, ECO:0000269|PubMed:17215513, ECO:0000269|PubMed:31276587}. Cytoplasm {ECO:0000269|PubMed:17071714, ECO:0000269|PubMed:31276587}. Mitochondrion {ECO:0000269|PubMed:31276587, ECO:0000269|PubMed:31287866}. Cytoplasm, cytoskeleton, spindle {ECO:0000269|PubMed:19596847}. Secreted, extracellular exosome {ECO:0000250|UniProtKB:Q1HFZ0}. Note=Concentrated i…	0	RNA cytosine C(5)-methyltransferase that methylates cytosine to 5-methylcytosine (m5C) in various RNAs, such as tRNAs, mRNAs and some long non-coding RNAs (lncRNAs) (PubMed:17071714, PubMed:22995836, PubMed:31358969, PubMed:31199786). Involved in various processes, such as epidermal stem cell differentiation, testis differentiation and maternal to zygotic transition during early development: acts…	Matrix	Mitochondrial central dogma > mtRNA metabolism > mt-tRNA modifications	38, 646				21.0424
Mitochondrial-processing peptidase subunit alpha	PMPCA	Q10713	23203	Mitochondrion matrix {ECO:0000250|UniProtKB:P20069}. Mitochondrion inner membrane {ECO:0000269|PubMed:25808372}.	0	Substrate recognition and binding subunit of the essential mitochondrial processing protease (MPP), which cleaves the mitochondrial sequence off newly imported precursors proteins. {ECO:0000269|PubMed:25808372}.	Matrix	Protein import, sorting and homeostasis > Protein import and sorting > Preprotein cleavage | Protein import, sorting and homeostasis > Protein homeostasis > Proteases	39, 104, 364	27.7134	27.3037	27.4792	27.5079
G-rich sequence factor 1	GRSF1	Q12849	2926	[Isoform 1]: Mitochondrion matrix {ECO:0000269|PubMed:23473033, ECO:0000269|PubMed:23473034, ECO:0000269|PubMed:25683715, ECO:0000269|PubMed:29967381}. Note=Localizes to mitochondrial RNA granules found in close proximity to the mitochondrial nucleoids. {ECO:0000269|PubMed:23473033, ECO:0000269|PubMed:23473034, ECO:0000269|PubMed:25683715}.; [Isoform 2]: Cytoplasm {ECO:0000269|PubMed:23473034}.	0	Regulator of post-transcriptional mitochondrial gene expression, required for assembly of the mitochondrial ribosome and for recruitment of mRNA and lncRNA. Binds RNAs containing the 14 base G-rich element. Preferentially binds RNAs transcribed from three contiguous genes on the light strand of mtDNA, the ND6 mRNA, and the long non-coding RNAs for MT-CYB and MT-ND5, each of which contains multipl…	Matrix	Mitochondrial central dogma > mtRNA metabolism > mtRNA granules | Mitochondrial central dogma > mtRNA metabolism > Polycistronic mtRNA processing | Mitochondrial central dogma > mtRNA metabolism > mtRNA stability and decay | Mitochondrial central dogma > Translation > Mitochondrial ribosome assembly	125, 135, 259, 318, 336, 433, 468	30.3383	30.2188	30.7689	30.6133
Heat shock protein 75 kDa, mitochondrial	TRAP1	Q12931	10131	Mitochondrion {ECO:0000269|PubMed:23564345}. Mitochondrion inner membrane {ECO:0000269|PubMed:23564345}. Mitochondrion matrix {ECO:0000269|PubMed:23564345}.	0	Chaperone that expresses an ATPase activity. Involved in maintaining mitochondrial function and polarization, downstream of PINK1 and mitochondrial complex I. Is a negative regulator of mitochondrial respiration able to modulate the balance between oxidative phosphorylation and aerobic glycolysis. The impact of TRAP1 on mitochondrial respiration is probably mediated by modulation of mitochondrial…	Matrix	Protein import, sorting and homeostasis > Protein homeostasis > Chaperones	229, 317, 366, 559, 673	33.0612	32.9114	32.9099	33.1352
Nuclear factor of activated T-cells, cytoplasmic 3	NFATC3	Q12968	4775	Cytoplasm {ECO:0000269|PubMed:18815128}. Nucleus {ECO:0000269|PubMed:18815128}. Note=Cytoplasmic for the phosphorylated form and nuclear after activation that is controlled by calcineurin-mediated dephosphorylation. Rapid nuclear exit of NFATC is thought to be one mechanism by which cells distinguish between sustained and transient calcium signals. The subcellular localization of NFATC plays a ke…	0	Acts as a regulator of transcriptional activation. Plays a role in the inducible expression of cytokine genes in T-cells, especially in the induction of the IL-2 (PubMed:18815128). Along with NFATC4, involved in embryonic heart development (By similarity). {ECO:0000250|UniProtKB:P97305, ECO:0000269|PubMed:18815128}.	#N/A	#N/A	471	26.2631	26.2542	26.7631	26.495
Delta(3,5)-Delta(2,4)-dienoyl-CoA isomerase, mitochondrial	ECH1	Q13011	1891	Mitochondrion {ECO:0000250|UniProtKB:Q62651}. Peroxisome {ECO:0000250|UniProtKB:Q62651}.	0	Isomerization of 3-trans,5-cis-dienoyl-CoA to 2-trans,4-trans-dienoyl-CoA. {ECO:0000250|UniProtKB:Q62651}.	Matrix	Metabolism > Lipid metabolism	55, 149, 293	32.1432	31.9372	31.8114	32.1803
Bifunctional coenzyme A synthase;Phosphopantetheine adenylyltransferase;Dephospho-CoA kinase	COASY	Q13057	80347	Cytoplasm {ECO:0000269|PubMed:24360804}. Mitochondrion matrix {ECO:0000269|PubMed:24360804}. Note=The protein is mainly present in the mitochondrial matrix, probably anchored to the inner mitochondrial membrane, but is also present in cell lysate. {ECO:0000269|PubMed:24360804}.	0	Bifunctional enzyme that catalyzes the fourth and fifth sequential steps of CoA biosynthetic pathway. The fourth reaction is catalyzed by the phosphopantetheine adenylyltransferase, coded by the coaD domain; the fifth reaction is catalyzed by the dephospho-CoA kinase, coded by the coaE domain. May act as a point of CoA biosynthesis regulation. {ECO:0000269|PubMed:11923312, ECO:0000269|PubMed:2436…	Matrix	Metabolism > Metals and cofactors > Coenzyme A metabolism	396, 403	25.63	23.7371	23.2324
Large ribosomal subunit protein bL28m	MRPL28	Q13084	10573	Mitochondrion {ECO:0000269|PubMed:25278503, ECO:0000269|PubMed:28892042}.	0	0	Matrix	Mitochondrial central dogma > Translation > Mitochondrial ribosome	43, 70, 91, 139, 144, 230	28.5426	28.3841	28.6163	28.6079
NAD(P) transhydrogenase, mitochondrial	NNT	Q13423	23530	Mitochondrion inner membrane {ECO:0000305}; Multi-pass membrane protein {ECO:0000305}; Matrix side {ECO:0000305}.	475..493; /note="Helical"; /evidence="ECO:0000255"; 501..521; /note="Helical"; /evidence="ECO:0000255"; 527..546; /note="Helical"; /evidence="ECO:0000255"; 558..578; /note="Helical"; /evidence="ECO:0000255"; 596..616; /note="Helical"; /evidence="ECO:0000255"; 622..642; /note="Helical"; /evidence="ECO:0000255"; 646..666; /note="Helical"; /evidence="ECO:0000255"; 672..691; /note="Helical"; /evidenc…	The transhydrogenation between NADH and NADP is coupled to respiration and ATP hydrolysis and functions as a proton pump across the membrane (By similarity). May play a role in reactive oxygen species (ROS) detoxification in the adrenal gland (PubMed:22634753). {ECO:0000250|UniProtKB:P07001, ECO:0000269|PubMed:22634753}.	MIM	Metabolism > Metals and cofactors > NAD biosynthesis and metabolism	156, 288, 407, 942	31.484	31.4044	31.6788	31.6214
Large ribosomal subunit protein mL62	MRPL58	Q14197	3396	Mitochondrion {ECO:0000269|PubMed:20186120, ECO:0000269|PubMed:23908630, ECO:0000269|PubMed:25278503, ECO:0000269|PubMed:25838379, ECO:0000269|PubMed:28892042}.	0	Essential peptidyl-tRNA hydrolase component of the mitochondrial large ribosomal subunit. Acts as a codon-independent translation release factor that has lost all stop codon specificity and directs the termination of translation in mitochondrion, possibly in case of abortive elongation. May be involved in the hydrolysis of peptidyl-tRNAs that have been prematurely terminated and thus in the recyc…	Matrix	Mitochondrial central dogma > Translation > Mitochondrial ribosome | Mitochondrial central dogma > Translation > Translation factors	43, 81	24.5951		24.6922
Leucine--tRNA ligase, mitochondrial	LARS2	Q15031	23395	Mitochondrion matrix {ECO:0000250}.	0	0	Matrix	Mitochondrial central dogma > Translation > mt-tRNA synthetases	394	23.2816	23.2209	23.666	23.4873
Mitochondrial inner membrane protein OXA1L	OXA1L	Q15070	5018	Mitochondrion inner membrane {ECO:0000269|PubMed:17936786}; Multi-pass membrane protein {ECO:0000269|PubMed:17936786}.	114..134; /note="Helical"; /evidence="ECO:0000255"; 140..160; /note="Helical"; /evidence="ECO:0000255"; 213..233; /note="Helical"; /evidence="ECO:0000255"; 261..281; /note="Helical"; /evidence="ECO:0000255"; 300..320; /note="Helical"; /evidence="ECO:0000255"	Required for the insertion of integral membrane proteins into the mitochondrial inner membrane. Essential for the activity and assembly of cytochrome oxidase. Required for the correct biogenesis of ATP synthase and complex I in mitochondria. {ECO:0000269|PubMed:17936786, ECO:0000269|PubMed:7991568}.	MIM	Protein import, sorting and homeostasis > Protein import and sorting > OXA | Mitochondrial central dogma > Translation	428	28.3547	28.152	27.7075	27.6303
[Pyruvate dehydrogenase (acetyl-transferring)] kinase isozyme 1, mitochondrial	PDK1	Q15118	5163	Mitochondrion matrix {ECO:0000269|PubMed:22195962}.	0	Kinase that plays a key role in regulation of glucose and fatty acid metabolism and homeostasis via phosphorylation of the pyruvate dehydrogenase subunits PDHA1 and PDHA2. This inhibits pyruvate dehydrogenase activity, and thereby regulates metabolite flux through the tricarboxylic acid cycle, down-regulates aerobic respiration and inhibits the formation of acetyl-coenzyme A from pyruvate. Plays …	Matrix	Metabolism > Carbohydrate metabolism > Pyruvate metabolism	49, 136, 411	27.2559	27.3548	27.6876	27.9589
[Pyruvate dehydrogenase (acetyl-transferring)] kinase isozyme 3, mitochondrial	PDK3	Q15120	5165	Mitochondrion matrix.	0	Inhibits pyruvate dehydrogenase activity by phosphorylation of the E1 subunit PDHA1, and thereby regulates glucose metabolism and aerobic respiration. Can also phosphorylate PDHA2. Decreases glucose utilization and increases fat metabolism in response to prolonged fasting, and as adaptation to a high-fat diet. Plays a role in glucose homeostasis and in maintaining normal blood glucose levels in f…	Matrix	Metabolism > Carbohydrate metabolism > Pyruvate metabolism	149, 260, 267, 337	25.6474	25.078	25.1359	24.6418
Frataxin, mitochondrial;Frataxin intermediate form;Frataxin(56-210);Frataxin(78-210);Frataxin mature form;Extramitochondrial frataxin	FXN	Q16595	2395	Mitochondrion {ECO:0000269|PubMed:15581888, ECO:0000269|PubMed:16091420, ECO:0000269|PubMed:16608849, ECO:0000269|PubMed:18725397, ECO:0000269|PubMed:20053667, ECO:0000269|PubMed:9241270, ECO:0000269|PubMed:9302253}. Cytoplasm, cytosol {ECO:0000269|PubMed:16091420, ECO:0000269|PubMed:16608849, ECO:0000269|PubMed:20053667}. Note=PubMed:18725397 reports localization exclusively in mitochondria. {EC…	0	Promotes the biosynthesis of heme and assembly and repair of iron-sulfur clusters by delivering Fe(2+) to proteins involved in these pathways. May play a role in the protection against iron-catalyzed oxidative stress through its ability to catalyze the oxidation of Fe(2+) to Fe(3+); the oligomeric form but not the monomeric form has in vitro ferroxidase activity. May be able to store large amount…	Matrix	Metabolism > Metals and cofactors > Fe-S cluster biosynthesis	205			23.0397	22.5085
NADH dehydrogenase [ubiquinone] 1 alpha subcomplex subunit 5	NDUFA5	Q16718	4698	Mitochondrion inner membrane {ECO:0000305|PubMed:12611891}; Peripheral membrane protein {ECO:0000305}; Matrix side {ECO:0000305}.	0	Accessory subunit of the mitochondrial membrane respiratory chain NADH dehydrogenase (Complex I), that is believed not to be involved in catalysis. Complex I functions in the transfer of electrons from NADH to the respiratory chain. The immediate electron acceptor for the enzyme is believed to be ubiquinone. {ECO:0000269|PubMed:27626371}.	MIM	OXPHOS > Complex I > CI subunits | OXPHOS > OXPHOS subunits	47	25.2717	23.1356	23.0468
Thiosulfate sulfurtransferase	TST	Q16762	7263	Mitochondrion matrix.	0	Formation of iron-sulfur complexes, cyanide detoxification or modification of sulfur-containing enzymes. Other thiol compounds, besides cyanide, can act as sulfur ion acceptors. Also has weak mercaptopyruvate sulfurtransferase (MST) activity (By similarity). Together with MRPL18, acts as a mitochondrial import factor for the cytosolic 5S rRNA. Only the nascent unfolded cytoplasmic form is able to…	Matrix	Metabolism > Detoxification > Xenobiotic metabolism | Metabolism > Sulfur metabolism	7, 37, 165	27.4911	27.5107	26.1326	26.1654
Hydroxyacyl-coenzyme A dehydrogenase, mitochondrial	HADH	Q16836	3033	Mitochondrion matrix {ECO:0000305|PubMed:8687463}.	0	Mitochondrial fatty acid beta-oxidation enzyme that catalyzes the third step of the beta-oxidation cycle for medium and short-chain 3-hydroxy fatty acyl-CoAs (C4 to C10) (PubMed:10231530, PubMed:11489939, PubMed:16725361). Plays a role in the control of insulin secretion by inhibiting the activation of glutamate dehydrogenase 1 (GLUD1), an enzyme that has an important role in regulating amino aci…	Matrix	Metabolism > Lipid metabolism > Fatty acid oxidation | Metabolism > Amino acid metabolism > Lysine metabolism	226, 311	24.4971	24.744
Lanosterol 14-alpha demethylase	CYP51A1	Q16850	1595	Endoplasmic reticulum membrane {ECO:0000250|UniProtKB:Q64654}; Single-pass membrane protein {ECO:0000255}. Microsome membrane {ECO:0000250|UniProtKB:Q64654}; Single-pass membrane protein {ECO:0000255}.	24..44; /note="Helical"; /evidence="ECO:0000255"	A cytochrome P450 monooxygenase involved in sterol biosynthesis. Catalyzes 14-alpha demethylation of lanosterol and 24,25-dihydrolanosterol likely through sequential oxidative conversion of 14-alpha methyl group to hydroxymethyl, then to carboxylaldehyde, followed by the formation of the delta 14,15 double bond in the sterol core and concomitant release of formic acid (PubMed:20149798, PubMed:861…	#N/A	#N/A	137	24.5366	25.1136		23.2893
MICOS complex subunit MIC60	IMMT	Q16891	10989	Mitochondrion inner membrane {ECO:0000269|PubMed:25764979, ECO:0000269|PubMed:25997101}; Single-pass membrane protein {ECO:0000255}. Mitochondrion {ECO:0000269|PubMed:25781180}.	46..64; /note="Helical"; /evidence="ECO:0000255"	Component of the MICOS complex, a large protein complex of the mitochondrial inner membrane that plays crucial roles in the maintenance of crista junctions, inner membrane architecture, and formation of contact sites to the outer membrane. Plays an important role in the maintenance of the MICOS complex stability and the mitochondrial cristae morphology (PubMed:22114354, PubMed:25781180). {ECO:000…	MIM	Mitochondrial dynamics and surveillance > Cristae formation > MICOS complex	33	32.0768	31.9343	32.2549	32.1311
Mitochondrial import inner membrane translocase subunit TIM50	TIMM50	Q3ZCQ8	92609	Mitochondrion inner membrane {ECO:0000269|PubMed:15044455}; Single-pass membrane protein {ECO:0000269|PubMed:15044455}.; [Isoform 2]: Nucleus speckle {ECO:0000269|PubMed:16008839}. Note=Nuclear and enriched in speckles with snRNPs. {ECO:0000269|PubMed:16008839}.	66..86; /note="Helical"; /evidence="ECO:0000255"	Essential component of the TIM23 complex, a complex that mediates the translocation of transit peptide-containing proteins across the mitochondrial inner membrane. Has some phosphatase activity in vitro; however such activity may not be relevant in vivo. {ECO:0000269|PubMed:15044455}.; [Isoform 2]: May participate in the release of snRNPs and SMN from the Cajal body. {ECO:0000269|PubMed:16008839}.	MIM	Protein import, sorting and homeostasis > Protein import and sorting > TIM23 presequence pathway	62	25.0298	25.0656	25.9811	25.6089
NAD kinase 2, mitochondrial	NADK2	Q4G0N4	133686	Mitochondrion {ECO:0000269|PubMed:23212377}.	0	Mitochondrial NAD(+) kinase that phosphorylates NAD(+) to yield NADP(+). Can use both ATP or inorganic polyphosphate as the phosphoryl donor. Also has weak NADH kinase activity in vitro; however NADH kinase activity is much weaker than the NAD(+) kinase activity and may not be relevant in vivo. {ECO:0000269|PubMed:23212377}.	Matrix	Metabolism > Metals and cofactors > NAD biosynthesis and metabolism	89, 108, 225	27.8884	28.0115	28.3987	28.3584
Malonate--CoA ligase ACSF3, mitochondrial	ACSF3	Q4G176	197322	Mitochondrion {ECO:0000269|PubMed:21841779, ECO:0000269|PubMed:21846720}.	0	Catalyzes the initial reaction in intramitochondrial fatty acid synthesis, by activating malonate and methylmalonate, but not acetate, into their respective CoA thioester (PubMed:21846720, PubMed:21841779). May have some preference toward very-long-chain substrates (PubMed:17762044). {ECO:0000269|PubMed:17762044, ECO:0000269|PubMed:21841779, ECO:0000269|PubMed:21846720}.	Matrix	Metabolism > Lipid metabolism > Type II fatty acid synthesis	175, 544	25.6875	25.5465	26.4925	26.3168
Prolyl endopeptidase-like	PREPL	Q4J6C6	9581	Cytoplasm, cytosol {ECO:0000269|PubMed:16385448, ECO:0000269|PubMed:23485813}. Golgi apparatus, trans-Golgi network {ECO:0000250|UniProtKB:Q8C167}. Cytoplasm, cytoskeleton {ECO:0000250|UniProtKB:Q8C167}. Golgi apparatus {ECO:0000250|UniProtKB:Q8C167}. Nucleus {ECO:0000269|PubMed:23485813}. Note=Co-localizes with AP-1 in the trans-Golgi network (By similarity). Co-localizes with MAP2 and ACTB on t…	0	Serine peptidase whose precise substrate specificity remains unclear (PubMed:16143824, PubMed:16385448, PubMed:28726805). Does not cleave peptides after a arginine or lysine residue (PubMed:16143824). Regulates trans-Golgi network morphology and sorting by regulating the membrane binding of the AP-1 complex (PubMed:23321636). May play a role in the regulation of synaptic vesicle exocytosis (PubMe…	Matrix	0	108, 370	24.4718	23.9746	26.4007	25.8923
2-methoxy-6-polyprenyl-1,4-benzoquinol methylase, mitochondrial	COQ5	Q5HYK3	84274	Mitochondrion inner membrane {ECO:0000255|HAMAP-Rule:MF_03191, ECO:0000269|PubMed:25152161}; Peripheral membrane protein {ECO:0000255|HAMAP-Rule:MF_03191, ECO:0000269|PubMed:25152161}; Matrix side {ECO:0000255|HAMAP-Rule:MF_03191, ECO:0000269|PubMed:25152161}.	0	Methyltransferase required for the conversion of 2-polyprenyl-6-methoxy-1,4-benzoquinol (DDMQH2) to 2-polyprenyl-3-methyl-6-methoxy-1,4-benzoquinol (DMQH2). {ECO:0000255|HAMAP-Rule:MF_03191}.	MIM	Metabolism > Metals and cofactors > Coenzyme Q metabolism	69, 155	26.6857	26.5924	25.6336	26.0377
Nondiscriminating glutamyl-tRNA synthetase EARS2, mitochondrial	EARS2	Q5JPH6	124454	Mitochondrion matrix {ECO:0000250}.	0	Catalyzes the attachment of glutamate to tRNA(Glu) in a two-step reaction: glutamate is first activated by ATP to form Glu-AMP and then transferred to the acceptor end of tRNA(Glu). {ECO:0000250}.	Matrix	Mitochondrial central dogma > Translation > mt-tRNA synthetases	67, 115	27.0823	26.8932	27.3255	27.1865
Presequence protease, mitochondrial	PITRM1	Q5JRX3	10531	Mitochondrion matrix {ECO:0000269|PubMed:16849325, ECO:0000269|PubMed:19196155}.	0	Metalloendopeptidase of the mitochondrial matrix that functions in peptide cleavage and degradation rather than in protein processing (PubMed:10360838, PubMed:16849325, PubMed:19196155, PubMed:24931469). Has an ATP-independent activity (PubMed:16849325). Specifically cleaves peptides in the range of 5 to 65 residues (PubMed:19196155). Shows a preference for cleavage after small polar residues and…	Matrix	Protein import, sorting and homeostasis > Protein homeostasis > Proteases	510, 632, 875, 906	30.7778	30.6534	31.1421	30.9749
Alanine--tRNA ligase, mitochondrial	AARS2	Q5JTZ9	57505	Mitochondrion {ECO:0000255|HAMAP-Rule:MF_03133, ECO:0000269|PubMed:21549344}.	0	Catalyzes the attachment of alanine to tRNA(Ala) in a two-step reaction: alanine is first activated by ATP to form Ala-AMP and then transferred to the acceptor end of tRNA(Ala). Also edits incorrectly charged tRNA(Ala) via its editing domain. {ECO:0000255|HAMAP-Rule:MF_03133}.	Matrix	Mitochondrial central dogma > Translation > mt-tRNA synthetases	565, 695, 717, 980	28.6274	28.3868	28.9507	28.8618
Valine--tRNA ligase, mitochondrial	VARS2	Q5ST30	57176	Mitochondrion {ECO:0000305}.	0	0	Matrix	Mitochondrial central dogma > Translation > mt-tRNA synthetases	84, 127, 357	27.4479	27.3193	27.3064	27.08
ATP synthase mitochondrial F1 complex assembly factor 1	ATPAF1	Q5TC12	64756	Mitochondrion {ECO:0000250}.	0	May play an essential role for the assembly of the mitochondrial F1-F0 complex. {ECO:0000250}.	Matrix	OXPHOS > Complex V > CV assembly factors | OXPHOS > OXPHOS assembly factors	168, 176, 288, 303	27.281	27.217	27.8763	27.6097
Arginine-hydroxylase NDUFAF5, mitochondrial	NDUFAF5	Q5TEU4	79133	Mitochondrion inner membrane {ECO:0000269|PubMed:18940309, ECO:0000269|PubMed:27226634}. Note=Peripherally localized on the matrix face of the mitochondrial inner membrane. {ECO:0000269|PubMed:18940309}.	0	Arginine hydroxylase involved in the assembly of mitochondrial NADH:ubiquinone oxidoreductase complex (complex I, MT-ND1) at early stages (PubMed:18940309, PubMed:27226634). Acts by mediating hydroxylation of 'Arg-111' of NDUFS7 (PubMed:27226634). May also have methyltransferase activity (Probable). {ECO:0000269|PubMed:18940309, ECO:0000269|PubMed:27226634, ECO:0000305}.	MIM	OXPHOS > Complex I > CI assembly factors | OXPHOS > OXPHOS assembly factors	311			22.7209	22.2713
Complex III assembly factor LYRM7	LYRM7	Q5U5X0	90624	Mitochondrion matrix {ECO:0000269|PubMed:23168492}.	0	Assembly factor required for Rieske Fe-S protein UQCRFS1 incorporation into the cytochrome b-c1 (CIII) complex. Functions as a chaperone, binding to this subunit within the mitochondrial matrix and stabilizing it prior to its translocation and insertion into the late CIII dimeric intermediate within the mitochondrial inner membrane. {ECO:0000269|PubMed:23168492}.	Matrix	OXPHOS > Complex III > CIII assembly factors | OXPHOS > OXPHOS assembly factors	96	28.9812	28.9477	29.1766	29.0558
Putative elongation factor 1-alpha-like 3;Elongation factor 1-alpha 1;Elongation factor 1-alpha 2	EEF1A1P5	Q5VTE0	0	Cytoplasm {ECO:0000250}.	0	This protein promotes the GTP-dependent binding of aminoacyl-tRNA to the A-site of ribosomes during protein biosynthesis. {ECO:0000250}.	#N/A	#N/A	141	21.7931
ATP synthase subunit epsilon-like protein, mitochondrial;ATP synthase subunit epsilon, mitochondrial	ATP5F1EP2	Q5VTU8	0	Mitochondrion inner membrane {ECO:0000250|UniProtKB:P56381}.	0	Mitochondrial membrane ATP synthase (F(1)F(0) ATP synthase or Complex V) produces ATP from ADP in the presence of a proton gradient across the membrane which is generated by electron transport complexes of the respiratory chain. F-type ATPases consist of two structural domains, F(1) - containing the extramembraneous catalytic core, and F(0) - containing the membrane proton channel, linked togethe…	#N/A	#N/A	15			24.4124	23.7267
Lysophospholipase-like protein 1	LYPLAL1	Q5VWZ2	127018	[Isoform 1]: Cytoplasm, cytosol {ECO:0000269|PubMed:22399288}.; [Isoform 2]: Cytoplasm, cytosol {ECO:0000269|PubMed:22399288}.	0	Has depalmitoylating activity toward KCNMA1. Does not exhibit phospholipase nor triacylglycerol lipase activity, able to hydrolyze only short chain substrates due to its shallow active site. {ECO:0000269|PubMed:22052940, ECO:0000269|PubMed:22399288}.	unknown	Metabolism > Lipid metabolism	210	21.8575			22.0552
Acyl-CoA dehydrogenase family member 10	ACAD10	Q6JQN1	80724	0	0	Acyl-CoA dehydrogenase only active with R- and S-2-methyl-C15-CoA. {ECO:0000269|PubMed:21237683}.	Matrix	Metabolism > Lipid metabolism > Fatty acid oxidation	160, 578	24.6269	24.583	25.0052	24.8074
2',5'-phosphodiesterase 12	PDE12	Q6L8Q7	201626	Mitochondrion matrix {ECO:0000269|PubMed:21245038, ECO:0000269|PubMed:21666256, ECO:0000269|PubMed:22285541}.	0	Enzyme that cleaves 2',5'-phosphodiester bond linking adenosines of the 5'-triphosphorylated oligoadenylates, triphosphorylated oligoadenylates referred as 2-5A modulates the 2-5A system. Degrades triphosphorylated 2-5A to produce AMP and ATP (PubMed:26055709). Also cleaves 3',5'-phosphodiester bond of oligoadenylates (PubMed:21666256, PubMed:30389976, PubMed:26055709). Plays a role as a negative…	Matrix	Mitochondrial central dogma > mtRNA metabolism > mt-mRNA modifications | Mitochondrial central dogma > mtRNA metabolism > mtRNA stability and decay	402, 421	27.139	23.0572
Large ribosomal subunit protein mL54	MRPL54	Q6P161	116541	Mitochondrion {ECO:0000269|PubMed:25838379, ECO:0000269|PubMed:28892042}.	0	0	Matrix	Mitochondrial central dogma > Translation > Mitochondrial ribosome	92	24.9805	24.9736
Large ribosomal subunit protein uL14m	MRPL14	Q6P1L8	64928	Mitochondrion {ECO:0000269|PubMed:11543634, ECO:0000269|PubMed:22829778, ECO:0000269|PubMed:25278503, ECO:0000269|PubMed:25838379, ECO:0000269|PubMed:28892042}.	0	Forms part of 2 intersubunit bridges in the assembled ribosome. Upon binding to MALSU1 intersubunit bridge formation is blocked, preventing ribosome formation and repressing translation (Probable). {ECO:0000305|PubMed:22829778}.	Matrix	Mitochondrial central dogma > Translation > Mitochondrial ribosome	51	26.9252	26.666	27.1585	26.8829
Ferredoxin-2, mitochondrial	FDX2	Q6P4F2	112812	Mitochondrion {ECO:0000269|PubMed:20547883, ECO:0000269|PubMed:24281368}. Mitochondrion matrix {ECO:0000250}.	0	Essential for heme A and Fe/S protein biosynthesis. {ECO:0000269|PubMed:20547883}.	Matrix	Metabolism > Metals and cofactors > Heme synthesis and processing | Metabolism > Metals and cofactors > Fe-S cluster biosynthesis | Metabolism > Metals and cofactors > Fe-S-containing proteins	174		23.3762		24.0132
Aspartate--tRNA ligase, mitochondrial	DARS2	Q6PI48	55157	Mitochondrion matrix {ECO:0000269|PubMed:15779907}.	0	0	Matrix	Mitochondrial central dogma > Translation > mt-tRNA synthetases	185, 328, 516, 551	29.4498	29.459	30.3595	30.1501
Transmembrane protein 65	TMEM65	Q6PI78	157378	Cell membrane {ECO:0000269|PubMed:26403541}; Multi-pass membrane protein {ECO:0000255}. Mitochondrion inner membrane {ECO:0000269|PubMed:24765583, ECO:0000269|PubMed:28295037}; Multi-pass membrane protein {ECO:0000255}. Note=Localizes at the intercalated disk in the ventricular tissue (PubMed:26403541). {ECO:0000269|PubMed:26403541}.	111..131; /note="Helical"; /evidence="ECO:0000255"; 143..165; /note="Helical"; /evidence="ECO:0000255"; 210..230; /note="Helical"; /evidence="ECO:0000255"	May play an important role in cardiac development and function. May regulate cardiac conduction and the function of the gap junction protein GJA1. May contribute to the stability and proper localization of GJA1 to cardiac intercalated disk thereby regulating gap junction communication (By similarity). May also play a role in the regulation of mitochondrial respiration and mitochondrial DNA copy n…	MIM	0	77	27.2918	27.2137	22.0862
Proton-coupled zinc antiporter SLC30A9, mitochondrial	SLC30A9	Q6PML9	10463	Membrane {ECO:0000305}; Multi-pass membrane protein {ECO:0000305}. Nucleus {ECO:0000269|PubMed:10409434}. Cytoplasm {ECO:0000269|PubMed:10409434}. Cytoplasmic vesicle {ECO:0000269|PubMed:28334855}. Endoplasmic reticulum {ECO:0000269|PubMed:28334855}. Note=Mainly in the cytoplasm (PubMed:10409434). Partial co-localization with endoplasmic reticulum (PubMed:28334855). {ECO:0000269|PubMed:10409434, …	239..259; /note="Helical"; /evidence="ECO:0000255"; 314..334; /note="Helical"; /evidence="ECO:0000255"; 342..362; /note="Helical"; /evidence="ECO:0000255"; 392..412; /note="Helical"; /evidence="ECO:0000255"; 424..444; /note="Helical"; /evidence="ECO:0000255"	Acts as a zinc transporter involved in intracellular zinc homeostasis (PubMed:28334855). Functions as a secondary coactivator for nuclear receptors by cooperating with p160 coactivators subtypes. Plays a role in transcriptional activation of Wnt-responsive genes (By similarity). {ECO:0000250|UniProtKB:Q5IRJ6, ECO:0000269|PubMed:28334855}.	MIM	Small molecule transport	125, 201	23.2895	24.0481	25.7782	25.4227
Monofunctional C1-tetrahydrofolate synthase, mitochondrial	MTHFD1L	Q6UB35	25902	Mitochondrion {ECO:0000269|PubMed:12937168}.	0	May provide the missing metabolic reaction required to link the mitochondria and the cytoplasm in the mammalian model of one-carbon folate metabolism in embryonic an transformed cells complementing thus the enzymatic activities of MTHFD2. {ECO:0000250, ECO:0000269|PubMed:16171773}.	Matrix	Metabolism > Vitamin metabolism > Folate and 1-C metabolism	829, 859	26.0908	26.1223	26.1683	26.3533
Hydroxysteroid dehydrogenase-like protein 2	HSDL2	Q6YN16	84263	Peroxisome {ECO:0000269|PubMed:19703561}.	0	Has apparently no steroid dehydrogenase activity. {ECO:0000269|PubMed:19703561}.	Matrix	0	55, 168, 277	26.6616	25.5765	25.651	24.3016
tRNA methyltransferase 10 homolog C	TRMT10C	Q7L0Y3	54931	Mitochondrion matrix, mitochondrion nucleoid {ECO:0000269|PubMed:18984158, ECO:0000269|PubMed:23473034, ECO:0000269|PubMed:24703694}.	0	Mitochondrial tRNA N(1)-methyltransferase involved in mitochondrial tRNA maturation (PubMed:18984158, PubMed:21593607, PubMed:23042678, PubMed:27132592). Component of mitochondrial ribonuclease P, a complex composed of TRMT10C/MRPP1, HSD17B10/MRPP2 and PRORP/MRPP3, which cleaves tRNA molecules in their 5'-ends (PubMed:18984158). Together with HSD17B10/MRPP2, forms a subcomplex of the mitochondria…	Matrix	Mitochondrial central dogma > mtRNA metabolism > mtRNA granules | Mitochondrial central dogma > mtRNA metabolism > Polycistronic mtRNA processing | Mitochondrial central dogma > mtRNA metabolism > mt-tRNA modifications	49, 244, 341	30.8494	30.7557	31.2437	31.0738
ATP-dependent RNA helicase DHX30	DHX30	Q7L2E3	22907	Cytoplasm {ECO:0000269|PubMed:29100085}. Mitochondrion {ECO:0000269|PubMed:16825194, ECO:0000269|PubMed:29100085}. Mitochondrion matrix, mitochondrion nucleoid {ECO:0000269|PubMed:16825194, ECO:0000269|PubMed:18063578, ECO:0000269|PubMed:25683715}. Note=Localizes to mitochondrial RNA granules found in close proximity to the mitochondrial nucleoids (PubMed:16825194, PubMed:25683715). Relocalizes t…	0	RNA-dependent helicase (PubMed:29100085). Plays an important role in the assembly of the mitochondrial large ribosomal subunit (PubMed:25683715, PubMed:29100085). Required for optimal function of the zinc-finger antiviral protein ZC3HAV1 (By similarity). Associates with mitochondrial DNA (PubMed:18063578). Involved in nervous system development and differentiation through its involvement in the u…	Matrix	Mitochondrial central dogma > mtRNA metabolism > mtRNA granules | Mitochondrial central dogma > Translation > Mitochondrial ribosome assembly	102, 365, 866	29.0301	28.8279	29.6318	29.4746
FAST kinase domain-containing protein 5, mitochondrial	FASTKD5	Q7L8L6	60493	Mitochondrion matrix, mitochondrion nucleoid {ECO:0000269|PubMed:20869947, ECO:0000269|PubMed:25683715}. Note=Localizes to mitochondrial RNA granules found in close proximity to the mitochondrial nucleoids. {ECO:0000269|PubMed:25683715}.	0	Plays an important role in the processing of non-canonical mitochondrial mRNA precursors (PubMed:25683715). {ECO:0000269|PubMed:25683715}.	Matrix	Mitochondrial central dogma > mtRNA metabolism > mtRNA granules | Mitochondrial central dogma > mtRNA metabolism > Polycistronic mtRNA processing | Mitochondrial central dogma > mtRNA metabolism > mtRNA stability and decay	547	27.3082	27.0259	27.8397	27.5728
Large ribosomal subunit protein bL21m	MRPL21	Q7Z2W9	219927	Mitochondrion {ECO:0000269|PubMed:25278503, ECO:0000269|PubMed:25838379, ECO:0000269|PubMed:28892042}.	0	0	Matrix	Mitochondrial central dogma > Translation > Mitochondrial ribosome	92			22.0548
Transcription termination factor 4, mitochondrial;mTERF domain-containing protein 2 processed	MTERF4	Q7Z6M4	130916	Mitochondrion {ECO:0000269|PubMed:21531335, ECO:0000269|PubMed:22949673, ECO:0000269|PubMed:23022348}.	0	Regulator of mitochondrial ribosome biogenesis and translation. Binds to mitochondrial ribosomal RNAs 16S, 12S and 7S and targets NSUN4 RNA methyltransferase to the mitochondrial large ribosomal subunit (39S). {ECO:0000269|PubMed:21531335}.	Matrix	Mitochondrial central dogma > Translation > Mitochondrial ribosome assembly	63	25.4521	25.3178	25.5467	25.7221
Large ribosomal subunit protein mL55	MRPL55	Q7Z7F7	128308	Mitochondrion {ECO:0000269|PubMed:25838379, ECO:0000269|PubMed:28892042}.	0	0	Matrix	Mitochondrial central dogma > Translation > Mitochondrial ribosome	52, 106	28.3621	28.3003	29.4006	28.7085
Acyl-coenzyme A thioesterase 1;Acyl-coenzyme A thioesterase 2, mitochondrial	ACOT1	Q86TX2	641371	Cytoplasm, cytosol {ECO:0000269|PubMed:16940157}.	0	Acyl-CoA thioesterases are a group of enzymes that catalyze the hydrolysis of acyl-CoAs into free fatty acids and coenzyme A (CoASH), regulating intracellular levels of acyl-CoAs, free fatty acids and CoASH. More active towards saturated and unsaturated long chain fatty acyl-CoAs (C12-C20). {ECO:0000269|PubMed:16940157}.	#N/A	#N/A	289, 334	28.0199	28.0342	28.2234	27.8963
Iron-sulfur cluster co-chaperone protein HscB;Iron-sulfur cluster co-chaperone protein HscB, cytoplasmic;Iron-sulfur cluster co-chaperone protein HscB, mitochondrial	HSCB	Q8IWL3	150274	[Iron-sulfur cluster co-chaperone protein HscB, cytoplasmic]: Cytoplasm {ECO:0000269|PubMed:20668094, ECO:0000269|PubMed:29309586}.; [Iron-sulfur cluster co-chaperone protein HscB, mitochondrial]: Mitochondrion {ECO:0000269|PubMed:20668094}.	0	Acts as a co-chaperone in iron-sulfur cluster assembly in both mitochondria and the cytoplasm (PubMed:20668094, PubMed:29309586). Required for incorporation of iron-sulfur clusters into SDHB, the iron-sulfur protein subunit of succinate dehydrogenase that is involved in complex II of the mitochondrial electron transport chain (PubMed:26749241). Recruited to SDHB by interaction with SDHAF1 which f…	Matrix	Metabolism > Metals and cofactors > Fe-S cluster biosynthesis	155	22.26		24.6749	24.8265
Large ribosomal subunit protein mL41	MRPL41	Q8IXM3	64975	Mitochondrion {ECO:0000269|PubMed:16024796, ECO:0000269|PubMed:25278503, ECO:0000269|PubMed:25838379, ECO:0000269|PubMed:28892042}.	0	Component of the mitochondrial ribosome large subunit (PubMed:28892042, PubMed:25838379, PubMed:25278503). Also involved in apoptosis and cell cycle (PubMed:16024796, PubMed:16256947). Enhances p53/TP53 stability, thereby contributing to p53/TP53-induced apoptosis in response to growth-inhibitory condition. Enhances p53/TP53 translocation to the mitochondria. Has the ability to arrest the cell cy…	Matrix	Mitochondrial central dogma > Translation > Mitochondrial ribosome	117, 131	22.4723	23.2493	25.313	24.6795
ATP-dependent RNA helicase SUPV3L1, mitochondrial	SUPV3L1	Q8IYB8	6832	Nucleus {ECO:0000269|PubMed:17352692}. Mitochondrion matrix {ECO:0000269|PubMed:12466530, ECO:0000269|PubMed:17352692, ECO:0000269|PubMed:19864255}. Mitochondrion matrix, mitochondrion nucleoid {ECO:0000269|PubMed:18063578}.	0	Major helicase player in mitochondrial RNA metabolism. Component of the mitochondrial degradosome (mtEXO) complex, that degrades 3' overhang double-stranded RNA with a 3'-to-5' directionality in an ATP-dependent manner. Involved in the degradation of non-coding mitochondrial transcripts (MT-ncRNA) and tRNA-like molecules (PubMed:29967381). ATPase and ATP-dependent multisubstrate helicase, able to…	Matrix	Mitochondrial central dogma > mtRNA metabolism > mtRNA granules | Mitochondrial central dogma > mtRNA metabolism > mtRNA stability and decay	113, 215, 334, 379	29.9574	27.121	29.4613	25.7775
Putative ribosome-binding factor A, mitochondrial	RBFA	Q8N0V3	79863	Mitochondrion {ECO:0000305}.	0	0	Matrix	Mitochondrial central dogma > Translation > Mitochondrial ribosome assembly	118	21.2087
NADH dehydrogenase [ubiquinone] 1 alpha subcomplex assembly factor 2	NDUFAF2	Q8N183	91942	Mitochondrion {ECO:0000269|PubMed:15774466}.	0	Acts as a molecular chaperone for mitochondrial complex I assembly (PubMed:16200211, PubMed:19384974). Complex I functions in the transfer of electrons from NADH to the respiratory chain. The immediate electron acceptor for the enzyme is believed to be ubiquinone (PubMed:16200211, PubMed:27626371). {ECO:0000269|PubMed:16200211, ECO:0000269|PubMed:19384974, ECO:0000269|PubMed:27626371}.	MIM	OXPHOS > Complex I > CI assembly factors | OXPHOS > OXPHOS assembly factors	62, 106, 137	32.2357	32.1294	32.5008	32.45
GTP-binding protein 8	GTPBP8	Q8N3Z3	29083	0	0	0	#N/A	#N/A	61, 95			25.4485	25.381
Translation factor GUF1, mitochondrial	GUF1	Q8N442	60558	Mitochondrion inner membrane {ECO:0000255|HAMAP-Rule:MF_03137}; Peripheral membrane protein {ECO:0000255|HAMAP-Rule:MF_03137}; Matrix side {ECO:0000255|HAMAP-Rule:MF_03137}.	0	Promotes mitochondrial protein synthesis. May act as a fidelity factor of the translation reaction, by catalyzing a one-codon backward translocation of tRNAs on improperly translocated ribosomes. Binds to mitochondrial ribosomes in a GTP-dependent manner. {ECO:0000255|HAMAP-Rule:MF_03137}.	Matrix	Mitochondrial central dogma > Translation	266			23.805
Probable hydrolase PNKD	PNKD	Q8N490	25953	[Isoform 1]: Membrane; Peripheral membrane protein.; [Isoform 2]: Cytoplasm. Nucleus.; [Isoform 3]: Mitochondrion.	0	Probable hydrolase that plays an aggravative role in the development of cardiac hypertrophy via activation of the NF-kappa-B signaling pathway. {ECO:0000250}.	MIM	OXPHOS > Complex IV > CIV assembly factors | OXPHOS > OXPHOS assembly factors	62	29.3227	29.1256	29.0292	28.9894
Prostaglandin reductase 3	PTGR3	Q8N4Q0	284273	Peroxisome {ECO:0000250|UniProtKB:Q8BGC4}.	0	Functions as 15-oxo-prostaglandin 13-reductase and acts on 15-keto-PGE1, 15-keto-PGE2, 15-keto-PGE1-alpha and 15-keto-PGE2-alpha with highest efficiency towards 15-keto-PGE2-alpha. Overexpression represses transcriptional activity of PPARG and inhibits adipocyte differentiation. {ECO:0000250|UniProtKB:Q8BGC4}.	unknown	Metabolism > Lipid metabolism > Eicosanoid metabolism	81, 86	26.2701	25.9282	25.0801	24.8124
3-oxoacyl-[acyl-carrier-protein] reductase	CBR4	Q8N4T8	84869	Mitochondrion matrix {ECO:0000269|PubMed:19000905, ECO:0000269|PubMed:19571038}.	0	Component of the heterotetramer complex KAR (3-ketoacyl-[acyl carrier protein] reductase or 3-ketoacyl-[ACP] reductase) that forms part of the mitochondrial fatty acid synthase (mtFAS). Beta-subunit of the KAR heterotetramer complex, responsible for the 3-ketoacyl-ACP reductase activity of the mtFAS, reduces 3-oxoacyl-[ACP] to (3R)-hydroxyacyl-[ACP] in a NADPH-dependent manner with no chain lengt…	Matrix	Metabolism > Lipid metabolism > Type II fatty acid synthesis	148		21.1906	23.7602	23.4624
Pyruvate dehydrogenase phosphatase regulatory subunit, mitochondrial	PDPR	Q8NCN5	55066	Mitochondrion matrix {ECO:0000250}.	0	Decreases the sensitivity of PDP1 to magnesium ions, and this inhibition is reversed by the polyamine spermine. {ECO:0000250}.	Matrix	Metabolism > Carbohydrate metabolism > Pyruvate metabolism	502	24.592	23.8381
Calcium uniporter protein, mitochondrial	MCU	Q8NE86	90550	Mitochondrion inner membrane {ECO:0000269|PubMed:21685886, ECO:0000269|PubMed:21685888, ECO:0000269|PubMed:23755363, ECO:0000269|PubMed:24231807, ECO:0000269|PubMed:27099988, ECO:0000305|PubMed:26341627}; Multi-pass membrane protein {ECO:0000269|PubMed:21685886, ECO:0000269|PubMed:21685888, ECO:0000269|PubMed:24231807}.	234..256; /note="Helical"; /evidence="ECO:0000255"; 266..283; /note="Helical"; /evidence="ECO:0000255"	Mitochondrial inner membrane calcium uniporter that mediates calcium uptake into mitochondria (PubMed:21685888, PubMed:21685886, PubMed:23101630, PubMed:22904319, PubMed:23178883, PubMed:22829870, PubMed:22822213, PubMed:24332854, PubMed:23755363, PubMed:26341627). Constitutes the pore-forming and calcium-conducting subunit of the uniporter complex (uniplex) (PubMed:23755363). Activity is regulat…	MIM	Signaling > Calcium homeostasis > Calcium cycle | Small molecule transport > Calcium uniporter	187, 299	24.3527	23.9566	24.4387	23.548
Thiosulfate:glutathione sulfurtransferase	TSTD1	Q8NFU3	100131187	Cytoplasm, perinuclear region {ECO:0000269|PubMed:12817473}. Note=Localized around the nuclear membranes.	0	Thiosulfate:glutathione sulfurtransferase (TST) required to produce S-sulfanylglutathione (GSS(-)), a central intermediate in hydrogen sulfide metabolism (PubMed:24981631). Provides the link between the first step in mammalian H(2)S metabolism performed by the sulfide:quinone oxidoreductase (SQOR) which catalyzes the conversion of H(2)S to thiosulfate, and the sulfur dioxygenase (SDO) which uses …	unknown	Metabolism > Sulfur metabolism	97	26.0989	25.8824	26.1357	25.9373
sn-1-specific diacylglycerol lipase ABHD11	ABHD11	Q8NFV4	83451	0	0	0	Matrix	Metabolism > Carbohydrate metabolism > TCA-associated	171	22.7002		22.9529
Atypical kinase COQ8A, mitochondrial	COQ8A	Q8NI60	56997	Mitochondrion {ECO:0000269|PubMed:11888884, ECO:0000269|PubMed:25498144}. Membrane {ECO:0000255}; Single-pass membrane protein {ECO:0000255, ECO:0000305|PubMed:25216398}.	214..230; /note="Helical"; /evidence="ECO:0000255, ECO:0000305|PubMed:25216398"	Atypical kinase involved in the biosynthesis of coenzyme Q, also named ubiquinone, an essential lipid-soluble electron transporter for aerobic cellular respiration (PubMed:25498144, PubMed:21296186, PubMed:25540914, PubMed:27499294). Its substrate specificity is unclear: does not show any protein kinase activity (PubMed:25498144, PubMed:27499294). Probably acts as a small molecule kinase, possibl…	MIM	Metabolism > Metals and cofactors > Coenzyme Q metabolism	330, 469, 550, 607	29.0673	28.9833	29.3204	29.1801
Large ribosomal subunit protein mL64	GADD45GIP1	Q8TAE8	90480	Mitochondrion {ECO:0000269|PubMed:22453275, ECO:0000269|PubMed:25278503, ECO:0000269|PubMed:25838379, ECO:0000269|PubMed:28892042}. Nucleus {ECO:0000269|PubMed:12482659}. Note=Using N-terminally tagged constructs, has been found in the nucleus (PubMed:12482659). C-terminally tagged constructs are targeted exclusively to mitochondria (PubMed:22453275). This discrepancy may be explained by masking …	0	Acts as a negative regulator of G1 to S cell cycle phase progression by inhibiting cyclin-dependent kinases. Inhibitory effects are additive with GADD45 proteins but occurs also in the absence of GADD45 proteins. Acts as a repressor of the orphan nuclear receptor NR4A1 by inhibiting AB domain-mediated transcriptional activity. May be involved in the hormone-mediated regulation of NR4A1 transcript…	Matrix	Mitochondrial central dogma > Translation > Mitochondrial ribosome	64, 93, 166	28.6226	28.6828	29.1495	29.114
Iron-sulfur cluster transfer protein NUBPL	NUBPL	Q8TB37	80224	Mitochondrion {ECO:0000269|PubMed:19752196}.	0	Required for the assembly of the mitochondrial membrane respiratory chain NADH dehydrogenase (Complex I). May deliver of one or more Fe-S clusters to complex I subunits. {ECO:0000269|PubMed:19752196}.	Matrix	OXPHOS > Complex I > CI assembly factors | Metabolism > Metals and cofactors > Fe-S cluster biosynthesis | Metabolism > Metals and cofactors > Fe-S-containing proteins | OXPHOS > OXPHOS assembly factors	109		21.2624
Polyribonucleotide nucleotidyltransferase 1, mitochondrial	PNPT1	Q8TCS8	87178	Cytoplasm {ECO:0000269|PubMed:16055741}. Mitochondrion matrix {ECO:0000269|PubMed:12798676, ECO:0000269|PubMed:16055741}. Mitochondrion intermembrane space {ECO:0000269|PubMed:16966381}; Peripheral membrane protein {ECO:0000269|PubMed:16966381}.	0	RNA-binding protein implicated in numerous RNA metabolic processes. Catalyzes the phosphorolysis of single-stranded polyribonucleotides processively in the 3'-to-5' direction. Mitochondrial intermembrane factor with RNA-processing exoribonulease activity. Component of the mitochondrial degradosome (mtEXO) complex, that degrades 3' overhang double-stranded RNA with a 3'-to-5' directionality in an …	Matrix|IMS	Mitochondrial central dogma > mtRNA metabolism > mtRNA stability and decay	116, 334, 356, 626, 682, 699	28.9647	28.8926	29.3488	29.184
Alanine aminotransferase 2	GPT2	Q8TD30	84706	0	0	Catalyzes the reversible transamination between alanine and 2-oxoglutarate to form pyruvate and glutamate. {ECO:0000269|PubMed:11863375}.	Matrix	Metabolism > Amino acid metabolism > Glutamate metabolism	62	26.0688	26.2828	26.2454	26.1019
SPRY domain-containing protein 4	SPRYD4	Q8WW59	283377	0	0	0	Matrix	0	54, 126, 132	28.8576	28.7419	27.5432	27.4663
Pseudouridylate synthase TRUB1	TRUB1	Q8WWH5	142940	Nucleus {ECO:0000269|PubMed:28073919}. Cytoplasm, cytosol {ECO:0000269|PubMed:28073919}. Note=Catalyzes pseudouridylation of mRNAs in the nucleus. {ECO:0000269|PubMed:28073919}.	0	Pseudouridine synthase that catalyzes pseudouridylation of mRNAs (PubMed:28073919). Mediates pseudouridylation of mRNAs with the consensus sequence 5'-GUUCNANNC-3', harboring a stem-loop structure (PubMed:28073919). Constitutes the major pseudouridine synthase acting on mRNAs (PubMed:28073919). {ECO:0000269|PubMed:28073919}.	#N/A	#N/A	231, 333			24.638
Reticulon-4-interacting protein 1, mitochondrial	RTN4IP1	Q8WWV3	84816	Mitochondrion outer membrane {ECO:0000269|PubMed:12067236, ECO:0000269|PubMed:26593267}. Note=Colocalizes with the endoplasmic reticulum HSPA5 at spots corresponding to contacts with mitochondria. {ECO:0000269|PubMed:26593267}.	0	Plays a role in the regulation of retinal ganglion cell (RGC) neurite outgrowth, and hence in the development of the inner retina and optic nerve. Appears to be a potent inhibitor of regeneration following spinal cord injury. {ECO:0000250|UniProtKB:Q924D0}.	Matrix	0	255	22.5749
Small ribosomal subunit protein mS27	MRPS27	Q92552	23107	Cytoplasm {ECO:0000269|PubMed:28714366}. Mitochondrion {ECO:0000269|PubMed:22841715, ECO:0000269|PubMed:25838379}.	0	RNA-binding component of the mitochondrial small ribosomal subunit (mt-SSU) that plays a role in mitochondrial protein synthesis (PubMed:22841715). Stimulates mitochondrial mRNA translation of subunit components of the mitochondrial electron transport chain (PubMed:22841715). Binds to the mitochondrial 12S rRNA (12S mt-rRNA) and tRNA(Glu) (PubMed:22841715). Involved also in positive regulation of…	Matrix	Mitochondrial central dogma > Translation > Mitochondrial ribosome	48, 127, 404	28.6255	28.501	28.981	28.8212
Small ribosomal subunit protein mS31	MRPS31	Q92665	10240	Mitochondrion {ECO:0000269|PubMed:11279123}.	0	0	Matrix	Mitochondrial central dogma > Translation > Mitochondrial ribosome	142, 363	29.2915	29.2603	29.9334	29.6256
Glutaryl-CoA dehydrogenase, mitochondrial	GCDH	Q92947	2639	Mitochondrion matrix.	0	Catalyzes the oxidative decarboxylation of glutaryl-CoA to crotonyl-CoA and CO(2) in the degradative pathway of L-lysine, L-hydroxylysine, and L-tryptophan metabolism. It uses electron transfer flavoprotein as its electron acceptor. Isoform Short is inactive. {ECO:0000269|PubMed:17176108, ECO:0000269|PubMed:6423663, ECO:0000269|PubMed:8541831}.	Matrix	Metabolism > Amino acid metabolism > Lysine metabolism	197, 398	25.3929	25.6425		20.3861
Ribosome-releasing factor 2, mitochondrial	GFM2	Q969S9	84340	Mitochondrion {ECO:0000255|HAMAP-Rule:MF_03059}.	0	Mitochondrial GTPase that mediates the disassembly of ribosomes from messenger RNA at the termination of mitochondrial protein biosynthesis. Acts in collaboration with MRRF. GTP hydrolysis follows the ribosome disassembly and probably occurs on the ribosome large subunit. Not involved in the GTP-dependent ribosomal translocation step during translation elongation. {ECO:0000255|HAMAP-Rule:MF_03059…	Matrix	Mitochondrial central dogma > Translation > Translation factors	206, 611	26.1053	26.1221	26.2299	26.3814
FAST kinase domain-containing protein 4	TBRG4	Q969Z0	9238	Mitochondrion matrix {ECO:0000269|PubMed:20869947, ECO:0000269|PubMed:28335001}.	0	Plays a role in processing of mitochondrial RNA precursors and in stabilization of a subset of mature mitochondrial RNA species, such as MT-CO1, MT-CO2, MT-CYB, MT-CO3, MT-ND3, MT-ND5 and MT-ATP8/6. May play a role in cell cycle progression (PubMed:9383053). {ECO:0000269|PubMed:28335001, ECO:0000269|PubMed:9383053}.	Matrix	Mitochondrial central dogma > mtRNA metabolism > Polycistronic mtRNA processing | Mitochondrial central dogma > mtRNA metabolism > mtRNA stability and decay	67	30.142	30.0387	30.3434	30.6172
Protein FAM162A	FAM162A	Q96A26	26355	Mitochondrion membrane {ECO:0000269|PubMed:15082785, ECO:0000269|PubMed:16698020}; Single-pass membrane protein {ECO:0000305}.	103..120; /note="Helical"; /evidence="ECO:0000255"	Proposed to be involved in regulation of apoptosis; the exact mechanism may differ between cell types/tissues (PubMed:15082785). May be involved in hypoxia-induced cell death of transformed cells implicating cytochrome C release and caspase activation (such as CASP9) and inducing mitochondrial permeability transition (PubMed:15082785). May be involved in hypoxia-induced cell death of neuronal cel…	MIM	0	55			24.8506	24.7771
Large ribosomal subunit protein uL24m	MRPL24	Q96A35	79590	Mitochondrion {ECO:0000269|PubMed:25278503, ECO:0000269|PubMed:25838379, ECO:0000269|PubMed:28892042}.	0	0	Matrix	Mitochondrial central dogma > Translation > Mitochondrial ribosome	21, 55, 95	26.1876	26.3074	25.0848	25.3028
Isochorismatase domain-containing protein 2	ISOC2	Q96AB3	79763	Cytoplasm {ECO:0000269|PubMed:17658461}. Nucleus {ECO:0000269|PubMed:17658461}. Note=Localizes to the nucleus in the presence of CDKN2A.	0	0	Matrix	0	33, 61	27.7256	27.4983	28.116	28.0111
Small ribosomal subunit protein mS37	CHCHD1	Q96BP2	118487	Mitochondrion {ECO:0000269|PubMed:23908630}. Nucleus {ECO:0000269|PubMed:15177562}.	0	0	MIM	Mitochondrial central dogma > Translation > Mitochondrial ribosome	116	22.2843
Pyrroline-5-carboxylate reductase 2	PYCR2	Q96C36	29920	Cytoplasm {ECO:0000269|PubMed:2722838}. Mitochondrion {ECO:0000269|PubMed:23024808, ECO:0000269|PubMed:25865492}.	0	Housekeeping enzyme that catalyzes the last step in proline biosynthesis. In some cell types, such as erythrocytes, its primary function may be the generation of NADP(+). Can utilize both NAD and NADP. Has higher affinity for NADP, but higher catalytic efficiency with NADH (PubMed:2722838, PubMed:6894153). Involved in cellular response to oxidative stress (PubMed:25865492). {ECO:0000269|PubMed:25…	Matrix	Metabolism > Amino acid metabolism > Proline metabolism	13	26.9906	26.8326	27.23	26.9644
Medium-chain acyl-CoA ligase ACSF2, mitochondrial	ACSF2	Q96CM8	80221	Mitochondrion {ECO:0000305}.	0	Acyl-CoA synthases catalyze the initial reaction in fatty acid metabolism, by forming a thioester with CoA (PubMed:17762044). Has some preference toward medium-chain substrates (PubMed:17762044). Plays a role in adipocyte differentiation (PubMed:16380219). {ECO:0000269|PubMed:16380219, ECO:0000269|PubMed:17762044}.	Matrix	Metabolism > Lipid metabolism > Fatty acid oxidation	247, 521	21.3972	23.6105
FAD-dependent oxidoreductase domain-containing protein 1	FOXRED1	Q96CU9	55572	Mitochondrion inner membrane {ECO:0000269|PubMed:20858599, ECO:0000305|PubMed:25678554}; Single-pass membrane protein {ECO:0000255}. Note=According to a report, it is associated with the matrix face of the mitochondrial inner membrane and does not contain any transmembrane region. However, one transmembrane domain is clearly predicted by different methods (Probable). {ECO:0000305|PubMed:25678554}.	62..82; /note="Helical"; /evidence="ECO:0000255"	Required for the assembly of the mitochondrial membrane respiratory chain NADH dehydrogenase (Complex I) (PubMed:20858599, PubMed:25678554). Involved in mid-late stages of complex I assembly (PubMed:25678554). {ECO:0000269|PubMed:20858599, ECO:0000269|PubMed:25678554}.	MIM	OXPHOS > Complex I > CI assembly factors | OXPHOS > OXPHOS assembly factors	159	22.1689
Atypical kinase COQ8B, mitochondrial	COQ8B	Q96D53	79934	Mitochondrion membrane {ECO:0000269|PubMed:24270420}; Single-pass membrane protein {ECO:0000269|PubMed:24270420}. Cytoplasm, cytosol {ECO:0000269|PubMed:24270420}. Cell membrane {ECO:0000269|PubMed:24270420}.	92..108; /note="Helical"; /evidence="ECO:0000255"	Atypical kinase involved in the biosynthesis of coenzyme Q, also named ubiquinone, an essential lipid-soluble electron transporter for aerobic cellular respiration (PubMed:24270420). Its substrate specificity is unclear: does not show any protein kinase activity. Probably acts as a small molecule kinase, possibly a lipid kinase that phosphorylates a prenyl lipid in the ubiquinone biosynthesis pat…	MIM	Metabolism > Metals and cofactors > Coenzyme Q metabolism	46, 240	20.4277		22.9284	23.8427
Large ribosomal subunit protein mL38	MRPL38	Q96DV4	64978	Mitochondrion {ECO:0000269|PubMed:25278503, ECO:0000269|PubMed:25838379, ECO:0000269|PubMed:28892042}.	0	0	Matrix	Mitochondrial central dogma > Translation > Mitochondrial ribosome	329, 350	24.3455	24.2733	27.0399	26.7255
Transcription termination factor 3, mitochondrial	MTERF3	Q96E29	51001	Mitochondrion {ECO:0000269|PubMed:17662942, ECO:0000269|PubMed:23300484}.	0	Binds promoter DNA and regulates initiation of transcription (PubMed:17662942). Required for normal mitochondrial transcription and translation, and for normal assembly of mitochondrial respiratory complexes. Required for normal mitochondrial function (By similarity). Maintains 16S rRNA levels and functions in mitochondrial ribosome assembly by regulating the biogenesis of the 39S ribosomal subun…	Matrix	Mitochondrial central dogma > Translation > Mitochondrial ribosome assembly	149	24.6371	24.3797		22.3627
Mitochondrial assembly of ribosomal large subunit protein 1	MALSU1	Q96EH3	115416	Mitochondrion matrix {ECO:0000269|PubMed:16548050, ECO:0000269|PubMed:22238375, ECO:0000269|PubMed:22238376, ECO:0000269|PubMed:22829778, ECO:0000269|PubMed:23171548, ECO:0000305|PubMed:28892042}. Note=Colocalizes with MRPL12 and/or MRPL14. {ECO:0000269|PubMed:22238375, ECO:0000269|PubMed:22829778}.	0	Required for normal mitochondrial ribosome function and mitochondrial translation (PubMed:22238375, PubMed:23171548). May play a role in ribosome biogenesis by preventing premature association of the 28S and 39S ribosomal subunits (Probable). Interacts with mitochondrial ribosomal protein L14 (MRPL14), probably blocking formation of intersubunit bridge B8, preventing association of the 28S and 39…	Matrix	Mitochondrial central dogma > Translation > Mitochondrial ribosome assembly	199	27.3755	26.7178	24.9017	24.5296
Mitochondrial potassium channel	CCDC51	Q96ER9	79714	Mitochondrion inner membrane {ECO:0000269|PubMed:31435016}; Multi-pass membrane protein {ECO:0000255}.; [Isoform 1]: Mitochondrion inner membrane {ECO:0000269|PubMed:31435016}; Multi-pass membrane protein {ECO:0000255}.	202..222; /note="Helical"; /evidence="ECO:0000255"; 387..407; /note="Helical"; /evidence="ECO:0000255"	Mitochondrial potassium channel located in the mitochondrial inner membrane (PubMed:31435016). Together with ABCB8/MITOSUR, forms a protein complex localized in the mitochondria that mediates ATP-dependent potassium currents across the inner membrane (that is, mitoK(ATP) channel) (PubMed:31435016). May contribute to the homeostatic control of cellular metabolism under stress conditions by regulat…	MIM	Small molecule transport	147		23.2689		23.3512
DnaJ homolog subfamily A member 3, mitochondrial	DNAJA3	Q96EY1	9093	Mitochondrion matrix. Cytoplasm, cytosol {ECO:0000250}. Cell junction, synapse, postsynaptic cell membrane {ECO:0000250}; Peripheral membrane protein {ECO:0000250}. Note=Recruited to the postsynaptic cell membrane of the neuromuscular junction through interaction with MUSK. {ECO:0000250}.	0	Modulates apoptotic signal transduction or effector structures within the mitochondrial matrix. Affect cytochrome C release from the mitochondria and caspase 3 activation, but not caspase 8 activation. Isoform 1 increases apoptosis triggered by both TNF and the DNA-damaging agent mytomycin C; in sharp contrast, isoform 2 suppresses apoptosis. Can modulate IFN-gamma-mediated transcriptional activi…	Matrix	Protein import, sorting and homeostasis > Protein homeostasis > Chaperones	120, 142	26.4049	26.0881	26.0174	26.5103
Small ribosomal subunit protein mS39	PTCD3	Q96EY7	55037	Mitochondrion {ECO:0000269|PubMed:19427859, ECO:0000269|PubMed:23908630}.	0	Mitochondrial RNA-binding protein that has a role in mitochondrial translation. {ECO:0000269|PubMed:19427859}.	Matrix	Mitochondrial central dogma > Translation > Mitochondrial ribosome | Mitochondrial central dogma > Translation > Mitochondrial ribosome assembly	124, 144, 519, 559	30.2889	30.2023	29.7059	29.9441
Methionine--tRNA ligase, mitochondrial	MARS2	Q96GW9	92935	Mitochondrion matrix {ECO:0000305}.	0	0	Matrix	Mitochondrial central dogma > Translation > mt-tRNA synthetases	552, 558		21.9137	24.5822	24.4033
Protein FMC1 homolog	FMC1	Q96HJ9	100996928	Mitochondrion {ECO:0000269|PubMed:28719601}.	0	Plays a role in the assembly/stability of the mitochondrial membrane ATP synthase (F(1)F(0) ATP synthase or Complex V) (PubMed:28719601). {ECO:0000269|PubMed:28719601}.	#N/A	#N/A	20	25.0386	24.6795	25.0884	25.2913
2-oxoadipate dehydrogenase complex component E1	DHTKD1	Q96HY7	55526	Mitochondrion {ECO:0000269|PubMed:23141294}.	0	The 2-oxoglutarate dehydrogenase complex catalyzes the overall conversion of 2-oxoglutarate to succinyl-CoA and CO(2). It contains multiple copies of three enzymatic components: 2-oxoglutarate dehydrogenase (E1), dihydrolipoamide succinyltransferase (E2) and lipoamide dehydrogenase (E3) (By similarity). {ECO:0000250}.	Matrix	Metabolism > Amino acid metabolism > Lysine metabolism	211, 370			27.4515	24.2161
RCC1-like G exchanging factor-like protein	RCC1L	Q96I51	81554	Mitochondrion membrane {ECO:0000269|PubMed:28608466, ECO:0000269|PubMed:28746876}. Mitochondrion inner membrane {ECO:0000250|UniProtKB:Q9CYF5}.	0	Guanine nucleotide exchange factor (GEF) for mitochondrial dynamin-related GTPase OPA1. Activates OPA1, by exchanging bound GDP for free GTP, and drives OPA1 and MFN1-dependent mitochondrial fusion (PubMed:28746876). Plays an essential role in mitochondrial ribosome biogenesis. As a component of a functional protein-RNA module, consisting of RCC1L, NGRN, RPUSD3, RPUSD4, TRUB2, FASTKD2 and 16S mit…	Matrix	Mitochondrial central dogma > mtRNA metabolism > mt-rRNA modifications	50, 216	27.4088	27.1076	27.986	27.546
ATP synthase membrane subunit K, mitochondrial	ATP5MK	Q96IX5	84833	Mitochondrion membrane {ECO:0000269|PubMed:21345788, ECO:0000269|PubMed:29917077}; Single-pass membrane protein {ECO:0000255}.	23..45; /note="Helical"; /evidence="ECO:0000255"	Mitochondrial membrane ATP synthase (F(1)F(0) ATP synthase or Complex V) produces ATP from ADP in the presence of a proton gradient across the membrane which is generated by electron transport complexes of the respiratory chain. F-type ATPases consist of two structural domains, F(1) - containing the extramembraneous catalytic core and F(0) - containing the membrane proton channel, linked together…	MIM	OXPHOS > Complex V > CV subunits | OXPHOS > OXPHOS subunits | Mitochondrial dynamics and surveillance > Cristae formation	10	28.9789	29.1611	27.7286	27.9532
Elongation factor G, mitochondrial	GFM1	Q96RP9	85476	Mitochondrion {ECO:0000255|HAMAP-Rule:MF_03061}.	0	Mitochondrial GTPase that catalyzes the GTP-dependent ribosomal translocation step during translation elongation. During this step, the ribosome changes from the pre-translocational (PRE) to the post-translocational (POST) state as the newly formed A-site-bound peptidyl-tRNA and P-site-bound deacylated tRNA move to the P and E sites, respectively. Catalyzes the coordinated movement of the two tRN…	Matrix	Mitochondrial central dogma > Translation > Translation factors	165, 235, 385, 483, 512, 735	28.2329	28.0835	28.4148	28.1112
Methylcrotonoyl-CoA carboxylase subunit alpha, mitochondrial	MCCC1	Q96RQ3	56922	Mitochondrion matrix {ECO:0000269|PubMed:16023992}.	0	Biotin-attachment subunit of the 3-methylcrotonyl-CoA carboxylase, an enzyme that catalyzes the conversion of 3-methylcrotonyl-CoA to 3-methylglutaconyl-CoA, a critical step for leucine and isovaleric acid catabolism. {ECO:0000269|PubMed:17360195}.	Matrix	Metabolism > Amino acid metabolism > Branched-chain amino acid metabolism | Metabolism > Vitamin metabolism > Biotin utilizing proteins	41		21.1706
Twinkle mtDNA helicase	TWNK	Q96RR1	56652	Mitochondrion matrix, mitochondrion nucleoid {ECO:0000269|PubMed:11431692}. Note=Colocalizes with mtDNA in mitochondrial nucleoids, a nucleoproteins complex consisting of a number of copies of proteins associated with mtDNA, probably involved in mtDNA maintenance and expression.	0	Involved in mitochondrial DNA (mtDNA) metabolism. Could function as an adenine nucleotide-dependent DNA helicase. Function inferred to be critical for lifetime maintenance of mtDNA integrity. In vitro, forms in combination with POLG, a processive replication machinery, which can use double-stranded DNA (dsDNA) as template to synthesize single-stranded DNA (ssDNA) molecules. May be a key regulator…	Matrix	Mitochondrial central dogma > mtDNA maintenance > mtDNA replication | Mitochondrial central dogma > mtDNA maintenance > mtDNA nucleoid	537				21.0683
2-aminoethanethiol dioxygenase	ADO	Q96SZ5	84890	0	0	0	#N/A	#N/A	212	23.9323	23.8797	24.445	24.2853
Mitochondrial tRNA methylthiotransferase CDK5RAP1	CDK5RAP1	Q96SZ6	51654	Mitochondrion {ECO:0000269|PubMed:22422838}.	0	Methylthiotransferase that catalyzes the conversion of N6-(dimethylallyl)adenosine (i(6)A) to 2-methylthio-N6-(dimethylallyl)adenosine (ms(2)i(6)A) at position 37 (adjacent to the 3'-end of the anticodon) of four mitochondrial DNA-encoded tRNAs (Ser(UCN), Phe, Tyr and Trp) (PubMed:22422838, PubMed:25738458, PubMed:28981754). Essential for efficient and highly accurate protein translation by the r…	Matrix	Mitochondrial central dogma > mtRNA metabolism > mt-tRNA modifications	345	26.3869	26.1548	26.6409	26.4343
3-hydroxyacyl-CoA dehydrogenase type-2	HSD17B10	Q99714	3028	Mitochondrion {ECO:0000269|PubMed:12917011, ECO:0000269|PubMed:18984158}. Mitochondrion matrix, mitochondrion nucleoid {ECO:0000269|PubMed:24703694}.	0	Mitochondrial dehydrogenase involved in pathways of fatty acid, branched-chain amino acid and steroid metabolism (PubMed:9553139, PubMed:10600649, PubMed:12917011, PubMed:20077426, PubMed:18996107, PubMed:19706438, PubMed:25925575, PubMed:26950678, PubMed:28888424). Acts as (S)-3-hydroxyacyl-CoA dehydrogenase in mitochondrial fatty acid beta-oxidation, a major degradation pathway of fatty acids. …	Matrix	Mitochondrial central dogma > mtRNA metabolism > mtRNA granules | Mitochondrial central dogma > mtRNA metabolism > Polycistronic mtRNA processing | Mitochondrial central dogma > mtRNA metabolism > mt-tRNA modifications | Metabolism > Lipid metabolism > Fatty acid oxidation | Metabolism > Lipid metabolism > Cholesterol, bile acid, steroid synthesis | Metabolism > Amino acid metabolism > Branched-c…	168	26.102	25.621	26.4771	26.0786
Thioredoxin, mitochondrial	TXN2	Q99757	25828	Mitochondrion {ECO:0000269|PubMed:12032145, ECO:0000269|PubMed:12080052}.	0	Important for the control of mitochondrial reactive oxygen species homeostasis, apoptosis regulation and cell viability. Possesses a dithiol-reducing activity. {ECO:0000269|PubMed:12032145, ECO:0000269|PubMed:12080052, ECO:0000269|PubMed:26626369}.	Matrix	Metabolism > Vitamin metabolism > Vitamin C metabolism | Metabolism > Detoxification > ROS and glutathione metabolism	128	27.3625	27.2975	27.8939	27.6556
ATP synthase subunit s, mitochondrial	DMAC2L	Q99766	27109	Mitochondrion {ECO:0000250|UniProtKB:P22027}. Mitochondrion inner membrane {ECO:0000250|UniProtKB:P22027}.	0	Involved in regulation of mitochondrial membrane ATP synthase. Necessary for H(+) conduction of ATP synthase. Facilitates energy-driven catalysis of ATP synthesis by blocking a proton leak through an alternative proton exit pathway. {ECO:0000250|UniProtKB:P22027}.	MIM	OXPHOS > Complex V > CV subunits | OXPHOS > OXPHOS subunits	167	24.1627	24.3494	24.3653	24.5773
Mitochondrial intermediate peptidase	MIPEP	Q99797	4285	Mitochondrion matrix.	0	Cleaves proteins, imported into the mitochondrion, to their mature size.	Matrix	Protein import, sorting and homeostasis > Protein import and sorting > Preprotein cleavage | Protein import, sorting and homeostasis > Protein homeostasis > Proteases	273, 463	28.3462	28.0781	29.0733	28.9027
Aconitate hydratase, mitochondrial	ACO2	Q99798	50	Mitochondrion {ECO:0000250|UniProtKB:P16276}.	0	Catalyzes the isomerization of citrate to isocitrate via cis-aconitate. {ECO:0000250|UniProtKB:P16276}.	Matrix	Metabolism > Carbohydrate metabolism > TCA cycle | Metabolism > Metals and cofactors > Fe-S-containing proteins	151, 472, 513	27.4084	27.4016	27.0678	27.2198
Large ribosomal subunit protein bL34m	MRPL34	Q9BQ48	64981	Mitochondrion {ECO:0000269|PubMed:25278503, ECO:0000269|PubMed:25838379, ECO:0000269|PubMed:28892042}.	0	0	Matrix	Mitochondrial central dogma > Translation > Mitochondrial ribosome	53	25.4533	25.4001	25.8629	25.4943
Zinc phosphodiesterase ELAC protein 2	ELAC2	Q9BQ52	60528	Mitochondrion {ECO:0000269|PubMed:21593607}. Mitochondrion matrix, mitochondrion nucleoid {ECO:0000269|PubMed:24703694}. Nucleus {ECO:0000269|PubMed:21593607}. Note=Mainly mitochondrial.	0	Zinc phosphodiesterase, which displays mitochondrial tRNA 3'-processing endonuclease activity. Involved in tRNA maturation, by removing a 3'-trailer from precursor tRNA (PubMed:21593607). Associates with mitochondrial DNA complexes at the nucleoids to initiate RNA processing and ribosome assembly (PubMed:24703694). {ECO:0000269|PubMed:21593607, ECO:0000269|PubMed:24703694}.	Matrix	Mitochondrial central dogma > mtRNA metabolism > Polycistronic mtRNA processing	463	26.1638	25.9136	26.5541	26.2693
Tubulin alpha-1C chain;Detyrosinated tubulin alpha-1C chain;Tubulin alpha-1B chain;Detyrosinated tubulin alpha-1B chain;Tubulin alpha-4A chain;Tubulin alpha-8 chain;Dephenylalaninated tubulin alpha-8 chain;Tubulin alpha-1A chain;Detyrosinated tubulin alpha-1A chain;Tubulin alpha-3E chain;Detyrosinated tubulin alpha-3E chain;Tubulin alpha-3D chain;Detyrosinated tubulin alpha-3D chain;Tubulin alpha…	TUBA1C	Q9BQE3	84790	Cytoplasm, cytoskeleton.	0	Tubulin is the major constituent of microtubules. It binds two moles of GTP, one at an exchangeable site on the beta chain and one at a non-exchangeable site on the alpha chain.	#N/A	#N/A	357	25.2371	25.458	25.2663	25.5376
Mitochondrial genome maintenance exonuclease 1	MGME1	Q9BQP7	92667	Mitochondrion {ECO:0000255|HAMAP-Rule:MF_03030, ECO:0000269|PubMed:23313956, ECO:0000269|PubMed:23358826}.	0	Metal-dependent single-stranded DNA (ssDNA) exonuclease involved in mitochondrial genome maintenance. Has preference for 5'-3' exonuclease activity but is also capable of endoduclease activity on linear substrates. Necessary for maintenance of proper 7S DNA levels. Probably involved in mitochondrial DNA (mtDNA) repair, possibly via the processing of displaced DNA containing Okazaki fragments duri…	Matrix	Mitochondrial central dogma > mtDNA maintenance > mtDNA replication | Mitochondrial central dogma > mtDNA maintenance > mtDNA stability and decay	44, 342	27.4533	27.3846	27.3472	27.4179
Large ribosomal subunit protein mL45	MRPL45	Q9BRJ2	0	Mitochondrion {ECO:0000269|PubMed:25278503, ECO:0000269|PubMed:25838379, ECO:0000269|PubMed:28892042}.	0	0	#N/A	#N/A	46, 128, 233, 256	28.8007	28.6089	29.0091	28.8061
Translational activator of cytochrome c oxidase 1	TACO1	Q9BSH4	51204	Mitochondrion {ECO:0000269|PubMed:19503089}.	0	Acts as a translational activator of mitochondrially-encoded cytochrome c oxidase 1. {ECO:0000269|PubMed:19503089}.	Matrix	Mitochondrial central dogma > Translation > Translation factors | OXPHOS > Complex IV > CIV assembly factors | OXPHOS > OXPHOS assembly factors	293	26.0782	26.0372	26.6579	26.5914
Haloacid dehalogenase-like hydrolase domain-containing protein 3	HDHD3	Q9BSH5	81932	0	0	0	Matrix	0	29			25.8962	25.5865
Mitochondrial nucleoid-associated protein 1	MTNAP1	Q9BSJ5	55028	Membrane {ECO:0000305}; Single-pass membrane protein {ECO:0000305}.	553..573; /note="Helical"; /evidence="ECO:0000255"	0	#N/A	#N/A	42, 141, 189, 363	25.7212	25.7799	26.2805	26.0002
NADH dehydrogenase [ubiquinone] 1 alpha subcomplex assembly factor 3	NDUFAF3	Q9BU61	25915	Nucleus {ECO:0000250}. Mitochondrion inner membrane {ECO:0000269|PubMed:19463981}.	0	Essential factor for the assembly of mitochondrial NADH:ubiquinone oxidoreductase complex (complex I). {ECO:0000269|PubMed:19463981}.	MIM	OXPHOS > Complex I > CI assembly factors | OXPHOS > OXPHOS assembly factors	42	27.9558	27.9233	25.493
Large ribosomal subunit protein bL32m	MRPL32	Q9BYC8	64983	Mitochondrion {ECO:0000269|PubMed:25278503, ECO:0000269|PubMed:25838379, ECO:0000269|PubMed:28892042}.	0	0	Matrix	Mitochondrial central dogma > Translation > Mitochondrial ribosome	160	23.0612		24.0856	22.9682
Large ribosomal subunit protein bL20m	MRPL20	Q9BYC9	55052	Mitochondrion {ECO:0000269|PubMed:11279069, ECO:0000269|PubMed:25278503, ECO:0000269|PubMed:25838379, ECO:0000269|PubMed:28892042}.	0	0	Matrix	Mitochondrial central dogma > Translation > Mitochondrial ribosome	108		22.8983	25.0768	24.9505
Large ribosomal subunit protein uL13m	MRPL13	Q9BYD1	28998	Mitochondrion {ECO:0000269|PubMed:25278503, ECO:0000269|PubMed:25838379, ECO:0000269|PubMed:28892042}.	0	0	Matrix	Mitochondrial central dogma > Translation > Mitochondrial ribosome	132	29.363	29.2629	29.4297	29.3813
Large ribosomal subunit protein uL4m	MRPL4	Q9BYD3	51073	Mitochondrion {ECO:0000269|PubMed:25278503, ECO:0000269|PubMed:25838379, ECO:0000269|PubMed:28892042}.	0	0	Matrix	Mitochondrial central dogma > Translation > Mitochondrial ribosome	309	25.8843	25.9107	26.2942	26.0151
Large ribosomal subunit protein uL1m	MRPL1	Q9BYD6	65008	Mitochondrion {ECO:0000250|UniProtKB:A6QPQ5, ECO:0000305|PubMed:11279069}.	0	0	Matrix	Mitochondrial central dogma > Translation > Mitochondrial ribosome	97	25.779	25.67	23.4154
Small ribosomal subunit protein mS26	MRPS26	Q9BYN8	64949	Mitochondrion {ECO:0000269|PubMed:25838379}.	0	0	Matrix	Mitochondrial central dogma > Translation > Mitochondrial ribosome	187	26.3505	26.2162	27.0031	26.6151
Large ribosomal subunit protein mL37	MRPL37	Q9BZE1	51253	Mitochondrion {ECO:0000269|PubMed:25278503, ECO:0000269|PubMed:25838379, ECO:0000269|PubMed:28892042}.	0	0	Matrix	Mitochondrial central dogma > Translation > Mitochondrial ribosome	50, 99, 329	26.559	26.512	27.6146	27.5773
Glutamyl-tRNA(Gln) amidotransferase subunit A, mitochondrial	QRSL1	Q9H0R6	55278	Mitochondrion {ECO:0000255|HAMAP-Rule:MF_03150, ECO:0000269|PubMed:19805282}.	0	Allows the formation of correctly charged Gln-tRNA(Gln) through the transamidation of misacylated Glu-tRNA(Gln) in the mitochondria. The reaction takes place in the presence of glutamine and ATP through an activated gamma-phospho-Glu-tRNA(Gln). {ECO:0000255|HAMAP-Rule:MF_03150, ECO:0000269|PubMed:19805282}.	Matrix	Mitochondrial central dogma > Translation > mt-tRNA synthetases	430			24.5213	24.3124
Protein-L-histidine N-pros-methyltransferase	METTL9	Q9H1A3	51108	Endoplasmic reticulum {ECO:0000305|PubMed:33563959}. Mitochondrion {ECO:0000305|PubMed:33563959}. Note=Colocalizes with membranous compartments such as the endoplasmic reticulum and mitochondria. {ECO:0000269|PubMed:33563959}.	0	Protein-histidine N-methyltransferase that specifically catalyzes 1-methylhistidine (pros-methylhistidine) methylation of target proteins (PubMed:33563959). Mediates methylation of proteins with a His-x-His (HxH) motif (where 'x' is preferably a small amino acid) (PubMed:33563959). Catalyzes methylation of target proteins such as S100A9, NDUFB3, SLC39A5, SLC39A7, ARMC6 and DNAJB12; 1-methylhistid…	#N/A	#N/A	247			23.2791	23.0873
Iron-sulfur cluster assembly enzyme ISCU	ISCU	Q9H1K1	23479	[Isoform 1]: Mitochondrion {ECO:0000269|PubMed:11060020, ECO:0000269|PubMed:26702583}.; [Isoform 2]: Cytoplasm. Nucleus {ECO:0000269|PubMed:11060020}.	0	Scaffold protein for the de novo synthesis of iron-sulfur (Fe-S) clusters within mitochondria, which is required for maturation of both mitochondrial and cytoplasmic [2Fe-2S] and [4Fe-4S] proteins (PubMed:11060020). First, a [2Fe-2S] cluster is transiently assembled on the scaffold protein ISCU. In a second step, the cluster is released from ISCU, transferred to a glutaredoxin GLRX5, followed by …	Matrix	Metabolism > Metals and cofactors > Fe-S cluster biosynthesis | Metabolism > Metals and cofactors > Fe-S-containing proteins	43, 153	29.1384	29.0415	29.1764	29.1935
Inorganic pyrophosphatase 2, mitochondrial	PPA2	Q9H2U2	27068	Mitochondrion {ECO:0000305}.	0	Hydrolyzes inorganic pyrophosphate (PubMed:27523597). This activity is essential for correct regulation of mitochondrial membrane potential, and mitochondrial organization and function (PubMed:27523598). {ECO:0000269|PubMed:27523597, ECO:0000269|PubMed:27523598}.	Matrix	Mitochondrial central dogma > mtDNA maintenance | Mitochondrial central dogma > mtRNA metabolism | Mitochondrial central dogma > Translation | Metabolism > Nucleotide metabolism	88	25.8413	25.7206	25.833	25.8117
Large ribosomal subunit protein mL46	MRPL46	Q9H2W6	26589	Mitochondrion {ECO:0000269|PubMed:25278503, ECO:0000269|PubMed:25838379, ECO:0000269|PubMed:28892042}.	0	0	Matrix	Mitochondrial central dogma > Translation > Mitochondrial ribosome	84, 213, 263	29.6798	29.6355	29.8059	29.8623
Presenilin-associated rhomboid-like protein, mitochondrial;P-beta	PARL	Q9H300	55486	Mitochondrion inner membrane {ECO:0000269|PubMed:17116872, ECO:0000269|PubMed:22354088}; Multi-pass membrane protein {ECO:0000269|PubMed:17116872}.; [P-beta]: Nucleus {ECO:0000269|PubMed:17116872}. Note=Translocated into the nucleus by an unknown mechanism (PubMed:17116872). {ECO:0000269|PubMed:17116872}.	102..121; /note="Helical"; /evidence="ECO:0000255"; 168..187; /note="Helical"; /evidence="ECO:0000255"; 208..230; /note="Helical"; /evidence="ECO:0000255"; 245..262; /note="Helical"; /evidence="ECO:0000255"; 273..289; /note="Helical"; /evidence="ECO:0000255"; 296..318; /note="Helical"; /evidence="ECO:0000255"; 333..354; /note="Helical"; /evidence="ECO:0000255"	Required for the control of apoptosis during postnatal growth. Essential for proteolytic processing of an antiapoptotic form of OPA1 which prevents the release of mitochondrial cytochrome c in response to intrinsic apoptotic signals (By similarity). Required for the maturation of PINK1 into its 52kDa mature form after its cleavage by mitochondrial-processing peptidase (MPP) (PubMed:22354088). Pro…	MIM	Protein import, sorting and homeostasis > Protein homeostasis > Proteases | Mitochondrial dynamics and surveillance > Mitophagy | Mitochondrial dynamics and surveillance > Autophagy	74	26.6831	26.5401	26.8653	26.6455
Mitochondrial translation release factor in rescue	MTRFR	Q9H3J6	91574	Mitochondrion {ECO:0000269|PubMed:20186120, ECO:0000269|PubMed:20598281}.	0	Part of a mitoribosome-associated quality control pathway that prevents aberrant translation by responding to interruptions during elongation (PubMed:33243891). As heterodimer with MTRES1, ejects the unfinished nascent chain and peptidyl transfer RNA (tRNA), respectively, from stalled ribosomes. Recruitment of mitoribosome biogenesis factors to these quality control intermediates suggests additio…	Matrix	Mitochondrial central dogma > Translation > Translation factors	49, 120	22.8623	22.495	21.4771
Dimethyladenosine transferase 2, mitochondrial	TFB2M	Q9H5Q4	64216	Mitochondrion.	0	S-adenosyl-L-methionine-dependent rRNA methyltransferase which may methylate two specific adjacent adenosines in the loop of a conserved hairpin near the 3'-end of 12S mitochondrial rRNA (Probable). Component of the mitochondrial transcription initiation complex, composed at least of TFB2M, TFAM and POLRMT that is required for basal transcription of mitochondrial DNA (PubMed:29149603, PubMed:1206…	Matrix	Mitochondrial central dogma > mtDNA maintenance > mtDNA replication | Mitochondrial central dogma > mtRNA metabolism > Transcription	385, 389	23.4073	22.8979	25.463	25.4163
Complex I assembly factor ACAD9, mitochondrial	ACAD9	Q9H845	28976	Mitochondrion inner membrane {ECO:0000269|PubMed:16020546, ECO:0000269|PubMed:20816094}; Peripheral membrane protein {ECO:0000269|PubMed:16020546}; Matrix side {ECO:0000269|PubMed:16020546}. Note=Essentially associated with membranes. {ECO:0000269|PubMed:16020546}.	0	As part of the MCIA complex, primarily participates in the assembly of the mitochondrial complex I and therefore plays a role in oxidative phosphorylation (PubMed:20816094, PubMed:24158852). This moonlighting protein has also a dehydrogenase activity toward a broad range of substrates with greater specificity for long-chain unsaturated acyl-CoAs (PubMed:12359260, PubMed:16020546, PubMed:21237683,…	MIM	OXPHOS > Complex I > CI assembly factors | OXPHOS > OXPHOS assembly factors	589			25.3769	24.4734
5'-nucleotidase domain-containing protein 2	NT5DC2	Q9H857	64943	0	0	0	Matrix	Metabolism > Nucleotide metabolism > Nucleotide synthesis and processing	414, 486	27.2761	27.0789	27.72	27.5447
L-2-hydroxyglutarate dehydrogenase, mitochondrial	L2HGDH	Q9H9P8	79944	Mitochondrion {ECO:0000269|PubMed:16005139}.	0	0	MIM	Metabolism > Carbohydrate metabolism > TCA-associated	285, 338		19.2938	24.6428	24.7183
Probable cysteine--tRNA ligase, mitochondrial	CARS2	Q9HA77	79587	Mitochondrion matrix {ECO:0000250}.	0	0	Matrix	Mitochondrial central dogma > Translation > mt-tRNA synthetases	143	22.3793	21.2288		20.889
GrpE protein homolog 1, mitochondrial	GRPEL1	Q9HAV7	80273	Mitochondrion matrix {ECO:0000269|PubMed:11311562}.	0	Essential component of the PAM complex, a complex required for the translocation of transit peptide-containing proteins from the inner membrane into the mitochondrial matrix in an ATP-dependent manner (By similarity). Seems to control the nucleotide-dependent binding of mitochondrial HSP70 to substrate proteins (PubMed:11311562). {ECO:0000250|UniProtKB:P38523, ECO:0000269|PubMed:11311562}.	Matrix	Protein import, sorting and homeostasis > Protein import and sorting > Import motor | Metabolism > Metals and cofactors > Fe-S cluster biosynthesis	173	29.9954	29.9684	30.1274	30.2639
rRNA methyltransferase 3, mitochondrial	MRM3	Q9HC36	55178	Mitochondrion {ECO:0000269|PubMed:24036117, ECO:0000269|PubMed:25009282}.	0	S-adenosyl-L-methionine-dependent 2'-O-ribose methyltransferase that catalyzes the formation of 2'-O-methylguanosine at position 1370 (Gm1370) in the 16S mitochondrial large subunit ribosomal RNA (mtLSU rRNA), a conserved modification in the peptidyl transferase domain of the mtLSU rRNA. {ECO:0000269|PubMed:24036117, ECO:0000269|PubMed:25009282, ECO:0000269|PubMed:25074936}.	Matrix	Mitochondrial central dogma > mtRNA metabolism > mt-rRNA modifications | Mitochondrial central dogma > Translation > Mitochondrial ribosome assembly	98, 277	26.7982	26.6943	21.5476
Methylcrotonoyl-CoA carboxylase beta chain, mitochondrial	MCCC2	Q9HCC0	64087	Mitochondrion matrix {ECO:0000269|PubMed:11170888, ECO:0000269|PubMed:16023992}.	0	Carboxyltransferase subunit of the 3-methylcrotonyl-CoA carboxylase, an enzyme that catalyzes the conversion of 3-methylcrotonyl-CoA to 3-methylglutaconyl-CoA, a critical step for leucine and isovaleric acid catabolism. {ECO:0000269|PubMed:17360195}.	Matrix	Metabolism > Amino acid metabolism > Branched-chain amino acid metabolism	318, 365, 413	30.5135	30.2481	30.6676	30.5199
Large ribosomal subunit protein uL29m	MRPL47	Q9HD33	57129	Mitochondrion {ECO:0000269|PubMed:25278503, ECO:0000269|PubMed:25838379, ECO:0000269|PubMed:28892042}.	0	0	Matrix	Mitochondrial central dogma > mtRNA metabolism > mtRNA granules | Mitochondrial central dogma > Translation > Mitochondrial ribosome	204	23.5417	23.6251	21.9503
Serine--tRNA ligase, mitochondrial	SARS2	Q9NP81	54938	Mitochondrion matrix {ECO:0000250|UniProtKB:Q9N0F3}.	0	Catalyzes the attachment of serine to tRNA(Ser). Is also probably able to aminoacylate tRNA(Sec) with serine, to form the misacylated tRNA L-seryl-tRNA(Sec), which will be further converted into selenocysteinyl-tRNA(Sec). {ECO:0000250|UniProtKB:Q9N0F3}.	Matrix	Mitochondrial central dogma > Translation > mt-tRNA synthetases	52, 401, 484, 500	26.3207	25.6169	23.1533	23.0568
Large ribosomal subunit protein mL65	MRPS30	Q9NP92	10884	Mitochondrion {ECO:0000269|PubMed:11279123, ECO:0000269|PubMed:28892042}.	0	0	Matrix	Mitochondrial central dogma > Translation > Mitochondrial ribosome	231, 255	28.5198	27.9697	28.9151	28.3429
Neugrin	NGRN	Q9NPE2	51335	Nucleus {ECO:0000269|PubMed:11118320}. Secreted {ECO:0000305}. Mitochondrion membrane {ECO:0000269|PubMed:27667664}.	0	Plays an essential role in mitochondrial ribosome biogenesis. As a component of a functional protein-RNA module, consisting of RCC1L, NGRN, RPUSD3, RPUSD4, TRUB2, FASTKD2 and 16S mitochondrial ribosomal RNA (16S mt-rRNA), controls 16S mt-rRNA abundance and is required for intra-mitochondrial translation of core subunits of the oxidative phosphorylation system. {ECO:0000269|PubMed:27667664}.	Matrix	Mitochondrial central dogma > mtRNA metabolism > mt-rRNA modifications | Mitochondrial central dogma > Translation > Mitochondrial ribosome assembly	237	24.195	24.2139	24.2102	24.221
Large ribosomal subunit protein mL40	MRPL40	Q9NQ50	64976	Mitochondrion {ECO:0000269|PubMed:25278503, ECO:0000269|PubMed:25838379, ECO:0000269|PubMed:28892042}.	0	0	Matrix	Mitochondrial central dogma > Translation > Mitochondrial ribosome	199	28.1083	28.0428	27.2504	26.4993
Xaa-Pro aminopeptidase 3	XPNPEP3	Q9NQH7	63929	[Isoform 1]: Mitochondrion {ECO:0000269|PubMed:20179356, ECO:0000269|PubMed:25609706}. Cytoplasm {ECO:0000269|PubMed:25609706}. Note=Mainly mitochondrial. Translocates to the cytoplasm following TNFRSF1B activation. {ECO:0000269|PubMed:25609706}.; [Isoform 2]: Cytoplasm {ECO:0000269|PubMed:25609706}.	0	Catalyzes the removal of a penultimate prolyl residue from the N-termini of peptides, such as Leu-Pro-Ala (PubMed:25609706, PubMed:28476889). Also shows low activity towards peptides with Ala or Ser at the P1 position (PubMed:28476889). {ECO:0000269|PubMed:25609706, ECO:0000269|PubMed:28476889}.; [Isoform 1]: Promotes TNFRSF1B-mediated phosphorylation of MAPK8/JNK1 and MAPK9/JNK2, suggesting a fu…	Matrix	Protein import, sorting and homeostasis > Protein import and sorting > Preprotein cleavage | Protein import, sorting and homeostasis > Protein homeostasis > Proteases	183	23.6093	23.8563	21.6952
ATP-binding cassette sub-family B member 10, mitochondrial	ABCB10	Q9NRK6	23456	Mitochondrion inner membrane {ECO:0000250|UniProtKB:Q9JI39}; Multi-pass membrane protein {ECO:0000255}.	171..191; /note="Helical"; /evidence="ECO:0000255|PROSITE-ProRule:PRU00441"; 216..236; /note="Helical"; /evidence="ECO:0000255|PROSITE-ProRule:PRU00441"; 313..333; /note="Helical"; /evidence="ECO:0000255|PROSITE-ProRule:PRU00441"; 408..428; /note="Helical"; /evidence="ECO:0000255|PROSITE-ProRule:PRU00441"; 431..451; /note="Helical"; /evidence="ECO:0000255|PROSITE-ProRule:PRU00441"	Catalyzes the export of an unknown physiological substrate from the mitochondrial matrix to the cytosol in an ATP-dependent manner (PubMed:33253225). May also transport the heme analog Zn (II) mesoporphyrin (ZnMP) in an ATP dependent manner but can't export the heme precursor 5-aminolevulinic acid (ALA) from mitochondria (PubMed:33253225). Plays a role in the early step of the heme biosynthetic p…	MIM	Metabolism > Metals and cofactors > Heme synthesis and processing | Small molecule transport > ABC transporters	670	28.0093	27.8353	27.6692	27.5347
Succinate dehydrogenase assembly factor 3, mitochondrial	SDHAF3	Q9NRP4	57001	Mitochondrion matrix {ECO:0000250|UniProtKB:Q04401}.	0	Plays an essential role in the assembly of succinate dehydrogenase (SDH), an enzyme complex (also referred to as respiratory complex II) that is a component of both the tricarboxylic acid (TCA) cycle and the mitochondrial electron transport chain, and which couples the oxidation of succinate to fumarate with the reduction of ubiquinone (coenzyme Q) to ubiquinol. Promotes maturation of the iron-su…	Matrix	OXPHOS > Complex II > CII assembly factors | OXPHOS > OXPHOS assembly factors	34	21.8196
Isoleucine--tRNA ligase, mitochondrial	IARS2	Q9NSE4	55699	Mitochondrion matrix {ECO:0000250}.	0	0	Matrix	Mitochondrial central dogma > Translation > mt-tRNA synthetases	60, 260, 543, 621, 807, 851, 993	29.6834	29.6099	29.8789	29.8012
Ethylmalonyl-CoA decarboxylase	ECHDC1	Q9NTX5	55862	Cytoplasm, cytosol {ECO:0000305|PubMed:22016388}.	0	Decarboxylates ethylmalonyl-CoA, a potentially toxic metabolite, to form butyryl-CoA, suggesting it might be involved in metabolite proofreading (PubMed:22016388). Also has methylmalonyl-CoA decarboxylase activity at lower level (By similarity). {ECO:0000250|UniProtKB:Q9D9V3, ECO:0000269|PubMed:22016388}.	unknown	Metabolism > Lipid metabolism	274	26.027	25.4452	26.6324	25.6083
Acetyl-coenzyme A synthetase 2-like, mitochondrial	ACSS1	Q9NUB1	84532	Mitochondrion matrix {ECO:0000269|PubMed:16788062}.	0	Catalyzes the synthesis of acetyl-CoA from short-chain fatty acids (PubMed:16788062). Acetate is the preferred substrate (PubMed:16788062). Can also utilize propionate with a much lower affinity (By similarity). Provides acetyl-CoA that is utilized mainly for oxidation under ketogenic conditions (By similarity). Involved in thermogenesis under ketogenic conditions, using acetate as a vital fuel w…	MIM	Metabolism > Lipid metabolism > Fatty acid oxidation	583	25.646	25.3559	26.0129	25.6277
Palmitoyl-protein thioesterase ABHD10, mitochondrial	ABHD10	Q9NUJ1	55347	Mitochondrion {ECO:0000269|PubMed:31740833}.	0	Acts as an acyl-protein thioesterase that hydrolyzes fatty acids from acylated residues in proteins (PubMed:31740833). Regulates the mitochondrial S-depalmitoylation of the nucleophilic active site residue of peroxiredoxin-5/PRDX5, a key antioxidant protein, therefore modulating mitochondrial antioxidant ability (PubMed:31740833). Also catalyzes the deglucuronidation of mycophenolic acid acyl-glu…	Matrix	Metabolism > Detoxification > Xenobiotic metabolism	292	29.7026	29.4811	30.0078	29.8446
Ubiquinol-cytochrome c reductase complex assembly factor 1	UQCC1	Q9NVA1	55245	Mitochondrion inner membrane {ECO:0000269|PubMed:24385928}. Cytoplasmic vesicle {ECO:0000250}. Note=Cytoplasmic vesicular structures. {ECO:0000250}.	0	Required for the assembly of the ubiquinol-cytochrome c reductase complex (mitochondrial respiratory chain complex III or cytochrome b-c1 complex). Involved in cytochrome b translation and/or stability. {ECO:0000269|PubMed:24385928}.	MIM	OXPHOS > Complex III > CIII assembly factors | OXPHOS > OXPHOS assembly factors	195, 294	29.2756	28.9419	29.2243	29.199
Trimethyllysine dioxygenase, mitochondrial	TMLHE	Q9NVH6	55217	Mitochondrion matrix {ECO:0000269|PubMed:15754339}.	0	Converts trimethyllysine (TML) into hydroxytrimethyllysine (HTML) (PubMed:11431483, PubMed:23092983). {ECO:0000269|PubMed:11431483, ECO:0000269|PubMed:23092983}.	Matrix	Metabolism > Metals and cofactors > Carnitine synthesis and transport	234, 276	25.4559	25.1426	22.9411
ATPase family AAA domain-containing protein 3A;ATPase family AAA domain-containing protein 3C	ATAD3A	Q9NVI7	55210	Mitochondrion inner membrane {ECO:0000269|PubMed:18063578, ECO:0000269|PubMed:20154147, ECO:0000269|PubMed:20332122, ECO:0000269|PubMed:20349121}; Single-pass membrane protein {ECO:0000269|PubMed:20154147, ECO:0000269|PubMed:20349121}. Mitochondrion matrix, mitochondrion nucleoid {ECO:0000269|PubMed:17210950, ECO:0000269|PubMed:18063578}. Note=In the mitochondrial inner membrane, enriched in site…	295..312; /note="Helical"; /evidence="ECO:0000255"	Essential for mitochondrial network organization, mitochondrial metabolism and cell growth at organism and cellular level. May play an important role in mitochondrial protein synthesis. May also participate in mitochondrial DNA replication. May bind to mitochondrial DNA D-loops and contribute to nucleoid stability. Required for enhanced channeling of cholesterol for hormone-dependent steroidogene…	MIM	Mitochondrial central dogma > mtDNA maintenance > mtDNA nucleoid | Mitochondrial dynamics and surveillance > Organelle contact sites | Mitochondrial dynamics and surveillance > Intramitochondrial membrane interactions	351, 438, 511	26.5434	26.5538	24.2217
Large ribosomal subunit protein mL66	MRPS18A	Q9NVS2	55168	Mitochondrion {ECO:0000269|PubMed:25278503, ECO:0000269|PubMed:25838379, ECO:0000269|PubMed:28892042}.	0	0	Matrix	Mitochondrial central dogma > Translation > Mitochondrial ribosome	187	24.5622	24.4463	24.9983	24.783
Poly(A) RNA polymerase, mitochondrial	MTPAP	Q9NVV4	55149	Cytoplasm {ECO:0000269|PubMed:18172165}. Mitochondrion {ECO:0000269|PubMed:15547249, ECO:0000269|PubMed:15769737}.	0	Polymerase that creates the 3' poly(A) tail of mitochondrial transcripts. Can use all four nucleotides, but has higher activity with ATP and UTP (in vitro). Plays a role in replication-dependent histone mRNA degradation. May be involved in the terminal uridylation of mature histone mRNAs before their degradation is initiated. Might be responsible for the creation of some UAA stop codons which are…	Matrix	Mitochondrial central dogma > mtRNA metabolism > mtRNA granules | Mitochondrial central dogma > mtRNA metabolism > mt-rRNA modifications | Mitochondrial central dogma > mtRNA metabolism > mt-mRNA modifications | Mitochondrial central dogma > mtRNA metabolism > mtRNA stability and decay	182	24.8771	24.3526	25.5464	25.2433
Large ribosomal subunit protein uL22m	MRPL22	Q9NWU5	29093	Mitochondrion {ECO:0000269|PubMed:25278503, ECO:0000269|PubMed:28892042}.	0	0	Matrix	Mitochondrial central dogma > Translation > Mitochondrial ribosome	53, 68, 135	28.8452	28.692	28.8227	28.6072
NADH dehydrogenase [ubiquinone] 1 beta subcomplex subunit 11, mitochondrial	NDUFB11	Q9NX14	54539	Mitochondrion inner membrane {ECO:0000269|PubMed:31206022, ECO:0000305|PubMed:12611891}; Single-pass membrane protein {ECO:0000305}. Note=The interaction with BCAP31 mediates mitochondria localization. {ECO:0000269|PubMed:31206022}.	89..109; /note="Helical"; /evidence="ECO:0000255"	Accessory subunit of the mitochondrial membrane respiratory chain NADH dehydrogenase (Complex I), that is believed not to be involved in catalysis. Complex I functions in the transfer of electrons from NADH to the respiratory chain. The immediate electron acceptor for the enzyme is believed to be ubiquinone. {ECO:0000269|PubMed:27626371}.	MIM	OXPHOS > Complex I > CI subunits | OXPHOS > OXPHOS subunits	67, 76	27.0998	26.074	25.8477	26.2763
Large ribosomal subunit protein uL16m	MRPL16	Q9NX20	54948	Mitochondrion {ECO:0000269|PubMed:25278503, ECO:0000269|PubMed:25838379, ECO:0000269|PubMed:28892042}.	0	0	Matrix	Mitochondrial central dogma > Translation > Mitochondrial ribosome	150	24.4927	24.6764
Telomeric repeat-binding factor 2-interacting protein 1	TERF2IP	Q9NYB0	54386	Nucleus {ECO:0000250|UniProtKB:Q91VL8}. Cytoplasm {ECO:0000250|UniProtKB:Q91VL8}. Chromosome {ECO:0000250|UniProtKB:Q91VL8}. Chromosome, telomere {ECO:0000250|UniProtKB:Q91VL8}. Note=Associates with chromosomes, both at telomeres and in extratelomeric sites. Also exists as a cytoplasmic form, where it associates with the IKK complex. {ECO:0000250|UniProtKB:Q91VL8}.	0	Acts both as a regulator of telomere function and as a transcription regulator. Involved in the regulation of telomere length and protection as a component of the shelterin complex (telosome). In contrast to other components of the shelterin complex, it is dispensible for telomere capping and does not participate in the protection of telomeres against non-homologous end-joining (NHEJ)-mediated re…	#N/A	#N/A	99		21.7713
Large ribosomal subunit protein mL39	MRPL39	Q9NYK5	54148	Mitochondrion {ECO:0000269|PubMed:25278503, ECO:0000269|PubMed:25838379, ECO:0000269|PubMed:28892042}.	0	0	Matrix	Mitochondrial central dogma > Translation > Mitochondrial ribosome	116, 162, 211, 235	29.6172	29.4654	29.6843	29.6208
FAST kinase domain-containing protein 2, mitochondrial	FASTKD2	Q9NYY8	22868	Mitochondrion matrix, mitochondrion nucleoid {ECO:0000269|PubMed:20869947, ECO:0000269|PubMed:25683715}. Mitochondrion matrix {ECO:0000305|PubMed:18771761}. Note=Localizes to mitochondrial RNA granules found in close proximity to the mitochondrial nucleoids. {ECO:0000269|PubMed:25683715}.	0	Plays an important role in assembly of the mitochondrial large ribosomal subunit (PubMed:25683715). As a component of a functional protein-RNA module, consisting of RCC1L, NGRN, RPUSD3, RPUSD4, TRUB2, FASTKD2 and 16S mitochondrial ribosomal RNA (16S mt-rRNA), controls 16S mt-rRNA abundance and is required for intra-mitochondrial translation (PubMed:27667664, PubMed:25683715, PubMed:26370583). May…	Matrix	Mitochondrial central dogma > mtRNA metabolism > mtRNA granules | Mitochondrial central dogma > mtRNA metabolism > Polycistronic mtRNA processing | Mitochondrial central dogma > mtRNA metabolism > mtRNA stability and decay | Mitochondrial central dogma > Translation > Mitochondrial ribosome assembly	554	28.5524	28.3734	28.3771	28.3647
NADH dehydrogenase [ubiquinone] 1 alpha subcomplex assembly factor 4	NDUFAF4	Q9P032	29078	Mitochondrion {ECO:0000269|PubMed:18179882}. Membrane {ECO:0000305}; Lipid-anchor {ECO:0000305}.	0	Involved in the assembly of mitochondrial NADH:ubiquinone oxidoreductase complex (complex I) (PubMed:18179882, PubMed:28853723). May be involved in cell proliferation and survival of hormone-dependent tumor cells. May be a regulator of breast tumor cell invasion. {ECO:0000269|PubMed:14871833, ECO:0000269|PubMed:17001319, ECO:0000269|PubMed:18179882, ECO:0000269|PubMed:28853723}.	MIM	OXPHOS > Complex I > CI assembly factors | OXPHOS > OXPHOS assembly factors	47, 69	30.303	30.0347	30.2689	30.1311
Large ribosomal subunit protein bL36m	MRPL36	Q9P0J6	64979	Mitochondrion {ECO:0000269|PubMed:25278503, ECO:0000269|PubMed:25838379}.	0	0	Matrix	Mitochondrial central dogma > Translation > Mitochondrial ribosome	80	24.8899	24.888	21.9908
Mitochondrial transcription rescue factor 1	MTRES1	Q9P0P8	51250	Mitochondrion matrix {ECO:0000269|PubMed:31226201, ECO:0000269|PubMed:31396629}.	0	Mitochondrial RNA-binding protein involved in mitochondrial transcription regulation. Functions as a protective factor to maintain proper mitochondrial RNA level during stress. Acts at the transcription level and its protective function depends on its RNA binding ability (PubMed:31226201). Part of a mitoribosome-associated quality control pathway that prevents aberrant translation by responding t…	Matrix	Mitochondrial central dogma > mtRNA metabolism > Transcription | Mitochondrial central dogma > Translation	164, 221			23.2192	24.1012
StAR-related lipid transfer protein 9	STARD9	Q9P2P6	57519	Cytoplasm, cytoskeleton, microtubule organizing center, centrosome, centriole {ECO:0000269|PubMed:22153075}. Nucleus {ECO:0000269|PubMed:22153075}. Note=Localizes throughout the cytoplasm and nucleus during interphase. Localizes to the daughter centriole during mitosis. Disappears in cytokinesis.	0	Microtubule-dependent motor protein required for spindle pole assembly during mitosis. Required to stabilize the pericentriolar material (PCM). {ECO:0000269|PubMed:22153075}.	#N/A	#N/A	4308	27.2638	26.9578	27.2243	27.0441
Succinate--CoA ligase [ADP-forming] subunit beta, mitochondrial	SUCLA2	Q9P2R7	8803	Mitochondrion {ECO:0000255|HAMAP-Rule:MF_03220, ECO:0000269|PubMed:15877282, ECO:0000269|PubMed:17287286, ECO:0000269|PubMed:25944712}.	0	ATP-specific succinyl-CoA synthetase functions in the citric acid cycle (TCA), coupling the hydrolysis of succinyl-CoA to the synthesis of ATP and thus represents the only step of substrate-level phosphorylation in the TCA (PubMed:15877282). The beta subunit provides nucleotide specificity of the enzyme and binds the substrate succinate, while the binding sites for coenzyme A and phosphate are fo…	Matrix	Metabolism > Carbohydrate metabolism > TCA cycle | Metabolism > Carbohydrate metabolism > Itaconate metabolism | Metabolism > Nucleotide metabolism > Nucleotide synthesis and processing	84, 283	25.5125	25.2572	25.0726	24.9066
Alpha-aminoadipic semialdehyde synthase, mitochondrial;Lysine ketoglutarate reductase;Saccharopine dehydrogenase	AASS	Q9UDR5	10157	Mitochondrion {ECO:0000250}.	0	Bifunctional enzyme that catalyzes the first two steps in lysine degradation. The N-terminal and the C-terminal contain lysine-ketoglutarate reductase and saccharopine dehydrogenase activity, respectively.	Matrix	Metabolism > Amino acid metabolism > Lysine metabolism	556, 828	23.0998	23.0516	24.6075	23.9337
Protein NipSnap homolog 3A	NIPSNAP3A	Q9UFN0	25934	Cytoplasm, cytosol {ECO:0000269|PubMed:12427096}. Note=May be part of some vesicular structure distinct from lysosomal vesicles.	0	0	Matrix	0	177	24.112	23.9678	22.2155
Peptide chain release factor 1-like, mitochondrial	MTRF1L	Q9UGC7	54516	Mitochondrion {ECO:0000269|PubMed:17803939}.	0	Mitochondrial peptide chain release factor that directs the termination of translation in response to the peptide chain termination codons UAA and UAG. {ECO:0000269|PubMed:17803939}.	Matrix	Mitochondrial central dogma > Translation > Translation factors	354			22.1696	21.9139
Tryptophan--tRNA ligase, mitochondrial	WARS2	Q9UGM6	10352	Mitochondrion matrix {ECO:0000269|PubMed:28236339}.	0	Mitochondrial aminoacyl-tRNA synthetase that activate and transfer the amino acids to their corresponding tRNAs during the translation of mitochondrial genes and protein synthesis. {ECO:0000305|PubMed:28650581}.	Matrix	Mitochondrial central dogma > Translation > mt-tRNA synthetases	347			24.7866	23.9759
NADH dehydrogenase [ubiquinone] 1 alpha subcomplex subunit 12	NDUFA12	Q9UI09	55967	Mitochondrion inner membrane {ECO:0000305|PubMed:12611891}; Peripheral membrane protein {ECO:0000255}; Matrix side {ECO:0000305}.	0	Accessory subunit of the mitochondrial membrane respiratory chain NADH dehydrogenase (Complex I), that is believed not to be involved in catalysis. Complex I functions in the transfer of electrons from NADH to the respiratory chain. The immediate electron acceptor for the enzyme is believed to be ubiquinone. {ECO:0000269|PubMed:27626371}.	MIM	OXPHOS > Complex I > CI subunits | OXPHOS > OXPHOS subunits	44, 144	28.192	27.9884	28.0159	27.4575
ATPase inhibitor, mitochondrial	ATP5IF1	Q9UII2	93974	Mitochondrion {ECO:0000269|PubMed:12110673}.	0	Endogenous F(1)F(o)-ATPase inhibitor limiting ATP depletion when the mitochondrial membrane potential falls below a threshold and the F(1)F(o)-ATP synthase starts hydrolyzing ATP to pump protons out of the mitochondrial matrix. Required to avoid the consumption of cellular ATP when the F(1)F(o)-ATP synthase enzyme acts as an ATP hydrolase. Indirectly acts as a regulator of heme synthesis in eryth…	Matrix	OXPHOS > Complex V > CV subunits | OXPHOS > OXPHOS subunits	58	30.403	30.2781	31.2829	31.2886
GTP:AMP phosphotransferase AK3, mitochondrial	AK3	Q9UIJ7	50808	Mitochondrion matrix {ECO:0000255|HAMAP-Rule:MF_03169, ECO:0000269|PubMed:11485571}.	0	Involved in maintaining the homeostasis of cellular nucleotides by catalyzing the interconversion of nucleoside phosphates. Has GTP:AMP phosphotransferase and ITP:AMP phosphotransferase activities. {ECO:0000255|HAMAP-Rule:MF_03169, ECO:0000269|PubMed:11485571}.	Matrix	Metabolism > Nucleotide metabolism > Nucleotide synthesis and processing	85, 106	24.6481	24.6521	25.0175	24.7859
Stomatin-like protein 2, mitochondrial	STOML2	Q9UJZ1	30968	Cell membrane {ECO:0000269|PubMed:10713127, ECO:0000269|PubMed:18641330, ECO:0000269|PubMed:21746876, ECO:0000269|PubMed:22623988}; Peripheral membrane protein {ECO:0000269|PubMed:10713127}. Mitochondrion {ECO:0000269|PubMed:18641330, ECO:0000269|PubMed:19597348, ECO:0000269|PubMed:22623988}. Mitochondrion inner membrane {ECO:0000269|PubMed:17121834, ECO:0000269|PubMed:18339324, ECO:0000269|PubMe…	0	Mitochondrial protein that probably regulates the biogenesis and the activity of mitochondria. Stimulates cardiolipin biosynthesis, binds cardiolipin-enriched membranes where it recruits and stabilizes some proteins including prohibitin and may therefore act in the organization of functional microdomains in mitochondrial membranes. Through regulation of the mitochondrial function may play a role …	MIM	Protein import, sorting and homeostasis > Protein homeostasis	316	25.811	25.6497	26.8641	26.7873
Neudesin	NENF	Q9UMX5	29937	Secreted, extracellular space {ECO:0000269|PubMed:31536960}. Mitochondrion {ECO:0000269|PubMed:31536960}. Endoplasmic reticulum {ECO:0000269|PubMed:31536960}. Note=Localized to mitochondria and endoplasmic reticulum by PINK1 and PARK7. {ECO:0000269|PubMed:31536960}.	0	Acts as a neurotrophic factor in postnatal mature neurons enhancing neuronal survival (PubMed:31536960). Promotes cell proliferation and neurogenesis in undifferentiated neural progenitor cells at the embryonic stage and inhibits differentiation of astrocytes (By similarity). Its neurotrophic activity is exerted via MAPK1/ERK2, MAPK3/ERK1 and AKT1/AKT pathways (By similarity). Neurotrophic activi…	#N/A	#N/A	88	25.4219	25.2158	26.9338	26.04
Small ribosomal subunit protein uS17m	MRPS17	Q9Y2R5	51373	Mitochondrion {ECO:0000269|PubMed:25838379}.	0	0	Matrix	Mitochondrial central dogma > Translation > Mitochondrial ribosome	38	26.561	26.3399	26.6726	26.3814
Small ribosomal subunit protein uS7m	MRPS7	Q9Y2R9	51081	Mitochondrion {ECO:0000269|PubMed:25838379}.	0	0	Matrix	Mitochondrial central dogma > mtRNA metabolism > mtRNA granules | Mitochondrial central dogma > Translation > Mitochondrial ribosome	64, 126, 168	30.1742	29.9629	30.2772	30.1098
Polymerase delta-interacting protein 2	POLDIP2	Q9Y2S7	26073	Mitochondrion matrix {ECO:0000269|PubMed:16428295}. Nucleus {ECO:0000269|PubMed:16428295}. Note=Mainly localizes to the mitochondrial matrix; a small fraction localizes in the nucleus. {ECO:0000269|PubMed:16428295}.	0	Involved in DNA damage tolerance by regulating translesion synthesis (TLS) of templates carrying DNA damage lesions such as 8oxoG and abasic sites (PubMed:24191025). May act by stimulating activity of DNA polymerases involved in TLS, such as PRIMPOL and polymerase delta (POLD1) (PubMed:24191025, PubMed:26984527). {ECO:0000269|PubMed:24191025, ECO:0000269|PubMed:26984527}.	Matrix	Mitochondrial central dogma > mtDNA maintenance > mtDNA nucleoid	203, 261			25.2409	24.5039
Protein MTO1 homolog, mitochondrial	MTO1	Q9Y2Z2	25821	Mitochondrion {ECO:0000250}.	0	Involved in the 5-carboxymethylaminomethyl modification (mnm(5)s(2)U34) of the wobble uridine base in mitochondrial tRNAs. {ECO:0000269|PubMed:12011058}.	Matrix	Mitochondrial central dogma > mtRNA metabolism > mt-tRNA modifications | Metabolism > Vitamin metabolism > Folate and 1-C metabolism	314, 578, 705	22.9472	23.4589	23.0535	23.0931
Acyl-coenzyme A thioesterase 9, mitochondrial	ACOT9	Q9Y305	23597	Mitochondrion {ECO:0000250}.	0	Acyl-CoA thioesterases are a group of enzymes that catalyze the hydrolysis of acyl-CoAs to the free fatty acid and coenzyme A (CoASH), providing the potential to regulate intracellular levels of acyl-CoAs, free fatty acids and CoASH. Active on long chain acyl-CoAs.	MIM	Metabolism > Lipid metabolism	87, 435	25.3186	24.8707	25.7543	25.4983
Complex I intermediate-associated protein 30, mitochondrial	NDUFAF1	Q9Y375	51103	Mitochondrion {ECO:0000269|PubMed:16218961, ECO:0000269|PubMed:17557076}. Mitochondrion matrix {ECO:0000305|PubMed:17557076}. Note=Peripherally associated with the matrix face of the mitochondrial inner membrane. {ECO:0000305|PubMed:17557076}.	0	Chaperone protein involved in early stages of the assembly of mitochondrial NADH:ubiquinone oxidoreductase complex (complex I). {ECO:0000269|PubMed:16218961, ECO:0000269|PubMed:17557076}.	MIM	OXPHOS > Complex I > CI assembly factors | OXPHOS > OXPHOS assembly factors	92, 164, 248				23.8249
Small ribosomal subunit protein uS2m	MRPS2	Q9Y399	51116	Mitochondrion {ECO:0000269|PubMed:25838379}.	0	Required for mitoribosome formation and stability, and mitochondrial translation. {ECO:0000269|PubMed:29576219}.	Matrix	Mitochondrial central dogma > Translation > Mitochondrial ribosome	271	26.9857	26.8198	27.5316	27.4328
Oligoribonuclease, mitochondrial	REXO2	Q9Y3B8	25996	[Isoform 1]: Mitochondrion intermembrane space. Mitochondrion matrix.; [Isoform 2]: Nucleus.; [Isoform 3]: Cytoplasm.	0	3'-to-5' exoribonuclease specific for small oligoribonucleotides. Active on small (primarily </=5 nucleotides in length) single-stranded RNA and DNA oligomers. May have a role in cellular nucleotide recycling. {ECO:0000269|PubMed:23741365}.	Matrix	Mitochondrial central dogma > mtRNA metabolism > mtRNA stability and decay	122	25.5624	25.3991	24.4338	24.279
Methionine-R-sulfoxide reductase B2, mitochondrial	MSRB2	Q9Y3D2	22921	Mitochondrion {ECO:0000269|PubMed:18424444}.	0	Methionine-sulfoxide reductase that specifically reduces methionine (R)-sulfoxide back to methionine. While in many cases, methionine oxidation is the result of random oxidation following oxidative stress, methionine oxidation is also a post-translational modification that takes place on specific residue. Upon oxidative stress, may play a role in the preservation of mitochondrial integrity by dec…	Matrix	Metabolism > Detoxification > ROS and glutathione metabolism | Metabolism > Sulfur metabolism	64, 79	26.5353	24.7952		23.0811
Small ribosomal subunit protein bS18m	MRPS18C	Q9Y3D5	51023	Mitochondrion {ECO:0000269|PubMed:25838379}.	0	0	Matrix	Mitochondrial central dogma > Translation > Mitochondrial ribosome	92			22.8186	23.1725
Mitochondrial import inner membrane translocase subunit TIM16	PAM16	Q9Y3D7	51025	Mitochondrion inner membrane {ECO:0000269|PubMed:11750097, ECO:0000269|PubMed:20053669}; Peripheral membrane protein {ECO:0000269|PubMed:11750097, ECO:0000269|PubMed:20053669}; Matrix side {ECO:0000269|PubMed:11750097, ECO:0000269|PubMed:20053669}.	0	Regulates ATP-dependent protein translocation into the mitochondrial matrix. Inhibits DNAJC19 stimulation of HSPA9/Mortalin ATPase activity. {ECO:0000269|PubMed:20053669}.	MIM	Protein import, sorting and homeostasis > Protein import and sorting > Import motor	77, 93	27.5381	27.2051	28.0786	27.8723
AFG3-like protein 2	AFG3L2	Q9Y4W6	10939	Mitochondrion {ECO:0000269|PubMed:10395799, ECO:0000269|PubMed:22354088}. Mitochondrion inner membrane {ECO:0000250|UniProtKB:Q8JZQ2}; Multi-pass membrane protein {ECO:0000255}.	143..163; /note="Helical"; /evidence="ECO:0000255"; 251..271; /note="Helical"; /evidence="ECO:0000255"	ATP-dependent protease which is essential for axonal and neuron development. In neurons, mediates degradation of SMDT1/EMRE before its assembly with the uniporter complex, limiting the availability of SMDT1/EMRE for MCU assembly and promoting efficient assembly of gatekeeper subunits with MCU (PubMed:27642048). Required for paraplegin (SPG7) maturation (PubMed:30252181). After its cleavage by mit…	MIM	Protein import, sorting and homeostasis > Protein homeostasis > Proteases	756		24.261	26.6284	26.326
Mitochondrial pyruvate carrier 1	MPC1	Q9Y5U8	51660	Mitochondrion inner membrane {ECO:0000269|PubMed:22628558}; Multi-pass membrane protein {ECO:0000269|PubMed:22628558}.	21..41; /note="Helical"; /evidence="ECO:0000255"; 53..71; /note="Helical"; /evidence="ECO:0000255"	Mediates the uptake of pyruvate into mitochondria. {ECO:0000269|PubMed:22628558}.	MIM	Metabolism > Carbohydrate metabolism > Gluconeogenesis | Metabolism > Carbohydrate metabolism > Pyruvate metabolism | Metabolism > Carbohydrate metabolism > TCA-associated | Small molecule transport	12	24.5657	24.0433	24.8916	24.6218
Small ribosomal subunit protein mS40	MRPS18B	Q9Y676	28973	Mitochondrion {ECO:0000269|PubMed:25838379}.	0	0	Matrix	Mitochondrial central dogma > Translation > Mitochondrial ribosome	51, 165, 220	28.2835	28.0576	28.6098	28.6367
Cysteine desulfurase	NFS1	Q9Y697	9054	[Isoform Mitochondrial]: Mitochondrion {ECO:0000269|PubMed:19454487, ECO:0000269|PubMed:26702583, ECO:0000269|PubMed:9885568}.; [Isoform Cytoplasmic]: Cytoplasm {ECO:0000269|PubMed:9885568}. Nucleus {ECO:0000269|PubMed:19454487, ECO:0000269|PubMed:9885568}.	0	Catalyzes the removal of elemental sulfur from cysteine to produce alanine. It supplies the inorganic sulfur for iron-sulfur (Fe-S) clusters. May be involved in the biosynthesis of molybdenum cofactor. {ECO:0000269|PubMed:18650437}.	Matrix	Metabolism > Metals and cofactors > Fe-S cluster biosynthesis | Metabolism > Metals and cofactors > Fe-S-containing proteins	228, 421	24.8484	24.8828	25.0775	25.355
NADH dehydrogenase [ubiquinone] 1 beta subcomplex subunit 9	NDUFB9	Q9Y6M9	4715	Mitochondrion inner membrane {ECO:0000305|PubMed:12611891}; Peripheral membrane protein {ECO:0000305}; Matrix side {ECO:0000305}.	0	Accessory subunit of the mitochondrial membrane respiratory chain NADH dehydrogenase (Complex I), that is believed to be not involved in catalysis. Complex I functions in the transfer of electrons from NADH to the respiratory chain. The immediate electron acceptor for the enzyme is believed to be ubiquinone. {ECO:0000269|PubMed:27626371}.	MIM	OXPHOS > Complex I > CI subunits | OXPHOS > OXPHOS subunits	9, 73	28.4309	28.6655	28.8912	29.1481

## Sheet: ICAX (LBP and HBP)
Uniprot Reference							MitoCarta Reference			MTS-APEX2 (Log2 intensity)
Protein name	Gene name	Uniprot number	Gene ID	Subcellular Localization (uniprot)	Transmembrane (Uniprot)	Functions (Uniprot)	MitoCarta3.0_SubMitoLocalization	MitoCarta3.0_MitoPathways	LBP-, HBP-modified sites	Rep-1 (LBP)	Rep-1 (HBP)	Rep-2 (LBP)	Rep-2 (HBP)
Transmembrane protein 223	TMEM223	A0PJW6	79064	Membrane {ECO:0000305}; Multi-pass membrane protein {ECO:0000305}.	44..64; /note="Helical"; /evidence="ECO:0000255"; 98..118; /note="Helical"; /evidence="ECO:0000255"	0	#N/A	#N/A	199		24.7803	24.8438
von Willebrand factor A domain-containing protein 8	VWA8	A3KMH1	23078	[Isoform 1]: Mitochondrion {ECO:0000269|PubMed:30204880}.; [Isoform 2]: Mitochondrion {ECO:0000269|PubMed:30204880}. Peroxisome {ECO:0000269|PubMed:30204880}. Note=Localizes to peroxisomes in a PEX7-dependent manner. {ECO:0000269|PubMed:30204880}.	0	Exhibits ATPase activity in vitro. {ECO:0000250|UniProtKB:Q8CC88}.	Matrix	0	741, 1402, 1477, 1597	25.905	25.7235	20.383
Leucine-rich repeat-containing protein 10B	LRRC10B	A6NIK2	390205	0	0	0	#N/A	#N/A	96	28.3885	29.1446	29.1969	29.4444
12S rRNA N4-methylcytidine (m4C) methyltransferase	METTL15	A6NJ78	196074	Mitochondrion matrix {ECO:0000269|PubMed:31665743}.	0	N4-methylcytidine (m4C) methyltransferase responsible for the methylation of position C839 in mitochondrial 12S rRNA (PubMed:31665743). Involved in the stabilization of 12S rRNA folding, therefore facilitating the assembly of the mitochondrial small ribosomal subunits (PubMed:31665743). {ECO:0000269|PubMed:31665743}.	Matrix	Mitochondrial central dogma > mtRNA metabolism > mt-rRNA modifications	201, 246, 268	28.0797	28.427	28.3929	28.4184
NADH dehydrogenase [ubiquinone] iron-sulfur protein 8, mitochondrial	NDUFS8	O00217	4728	Mitochondrion inner membrane {ECO:0000305|PubMed:12611891, ECO:0000305|PubMed:9666055}; Peripheral membrane protein {ECO:0000250|UniProtKB:P42028}; Matrix side {ECO:0000250|UniProtKB:P42028}.	0	Core subunit of the mitochondrial membrane respiratory chain NADH dehydrogenase (Complex I) which catalyzes electron transfer from NADH through the respiratory chain, using ubiquinone as an electron acceptor (PubMed:22499348). Essential for the catalytic activity and assembly of complex I (PubMed:22499348). {ECO:0000269|PubMed:22499348}.	MIM	OXPHOS > Complex I > CI subunits | Metabolism > Metals and cofactors > Fe-S-containing proteins | OXPHOS > OXPHOS subunits	84, 104	27.265	27.2959	25.1142	25.2726
Pyruvate dehydrogenase protein X component, mitochondrial	PDHX	O00330	8050	Mitochondrion matrix.	0	Required for anchoring dihydrolipoamide dehydrogenase (E3) to the dihydrolipoamide transacetylase (E2) core of the pyruvate dehydrogenase complexes of eukaryotes. This specific binding is essential for a functional PDH complex.	Matrix	Metabolism > Carbohydrate metabolism > Pyruvate metabolism	255		24.935
Acyl carrier protein, mitochondrial	NDUFAB1	O14561	4706	Mitochondrion {ECO:0000269|PubMed:12611891, ECO:0000269|PubMed:28892042}.	0	Carrier of the growing fatty acid chain in fatty acid biosynthesis (By similarity). Accessory and non-catalytic subunit of the mitochondrial membrane respiratory chain NADH dehydrogenase (Complex I), which functions in the transfer of electrons from NADH to the respiratory chain (PubMed:27626371). {ECO:0000250|UniProtKB:P52505, ECO:0000269|PubMed:27626371}.	MIM	OXPHOS > Complex I > CI subunits | Metabolism > Lipid metabolism > Type II fatty acid synthesis | Metabolism > Metals and cofactors > Fe-S cluster biosynthesis | OXPHOS > OXPHOS subunits	90	31.397	31.4632	31.3683	31.1763
Branched-chain alpha-ketoacid dehydrogenase kinase	BCKDK	O14874	10295	Mitochondrion matrix. Mitochondrion {ECO:0000269|PubMed:24449431}.	0	Catalyzes the phosphorylation and inactivation of the branched-chain alpha-ketoacid dehydrogenase complex, the key regulatory enzyme of the valine, leucine and isoleucine catabolic pathways. Key enzyme that regulate the activity state of the BCKD complex. {ECO:0000269|PubMed:24449431}.	Matrix	Metabolism > Amino acid metabolism > Branched-chain amino acid metabolism | Metabolism > Amino acid metabolism > Branched-chain amino acid dehydrogenase complex	54, 77, 93, 188, 271, 293	25.7827	26.384	27.6529	29.0515
Cytochrome b-c1 complex subunit 8	UQCRQ	O14949	27089	Mitochondrion inner membrane {ECO:0000250|UniProtKB:P08525}; Single-pass membrane protein {ECO:0000250|UniProtKB:P08525}.	40..68; /note="Helical"; /evidence="ECO:0000269|PubMed:28844695"	Component of the ubiquinol-cytochrome c oxidoreductase, a multisubunit transmembrane complex that is part of the mitochondrial electron transport chain which drives oxidative phosphorylation. The respiratory chain contains 3 multisubunit complexes succinate dehydrogenase (complex II, CII), ubiquinol-cytochrome c oxidoreductase (cytochrome b-c1 complex, complex III, CIII) and cytochrome c oxidase …	MIM	OXPHOS > Complex III > CIII subunits | OXPHOS > OXPHOS subunits	17	23.2585
Mitochondrial ribonuclease P catalytic subunit	PRORP	O15091	9692	Mitochondrion {ECO:0000269|PubMed:18984158}.	0	Catalytic ribonuclease component of mitochondrial ribonuclease P, a complex composed of TRMT10C/MRPP1, HSD17B10/MRPP2 and PRORP/MRPP3, which cleaves tRNA molecules in their 5'-ends (PubMed:18984158, PubMed:25953853). The presence of TRMT10C/MRPP1, HSD17B10/MRPP2 is required to catalyze tRNA molecules in their 5'-ends (PubMed:25953853). {ECO:0000269|PubMed:18984158, ECO:0000269|PubMed:25953853}.	Matrix	Mitochondrial central dogma > mtRNA metabolism > mtRNA granules | Mitochondrial central dogma > mtRNA metabolism > Polycistronic mtRNA processing	79, 307, 383	27.5292	27.5782	27.3354	27.4248
Branched-chain-amino-acid aminotransferase, mitochondrial	BCAT2	O15382	587	[Isoform A]: Mitochondrion.; [Isoform B]: Cytoplasm.	0	Catalyzes the first reaction in the catabolism of the essential branched chain amino acids leucine, isoleucine, and valine (PubMed:25653144). May also function as a transporter of branched chain alpha-keto acids. {ECO:0000269|PubMed:25653144}.	Matrix	Metabolism > Amino acid metabolism > Branched-chain amino acid metabolism	228, 381	26.1397	26.4744	26.3774	26.3853
Mitochondrial import inner membrane translocase subunit TIM44	TIMM44	O43615	10469	Mitochondrion inner membrane {ECO:0000269|PubMed:10339406}; Peripheral membrane protein {ECO:0000269|PubMed:10339406}; Matrix side {ECO:0000269|PubMed:10339406}. Mitochondrion matrix {ECO:0000269|PubMed:10339406}.	0	Essential component of the PAM complex, a complex required for the translocation of transit peptide-containing proteins from the inner membrane into the mitochondrial matrix in an ATP-dependent manner (By similarity). Recruits mitochondrial HSP70 to drive protein translocation into the matrix using ATP as an energy source (By similarity). {ECO:0000250|UniProtKB:O35857, ECO:0000250|UniProtKB:Q0185…	MIM	Protein import, sorting and homeostasis > Protein import and sorting > Import motor	201, 265, 435	30.6889	31.0396	30.8654	31.3056
NADH dehydrogenase [ubiquinone] 1 beta subcomplex subunit 3	NDUFB3	O43676	4709	Mitochondrion inner membrane {ECO:0000305|PubMed:12611891}; Single-pass membrane protein {ECO:0000305}; Matrix side {ECO:0000305}.	66..88; /note="Helical"; /evidence="ECO:0000255"	Accessory subunit of the mitochondrial membrane respiratory chain NADH dehydrogenase (Complex I), that is believed not to be involved in catalysis. Complex I functions in the transfer of electrons from NADH to the respiratory chain. The immediate electron acceptor for the enzyme is believed to be ubiquinone. {ECO:0000269|PubMed:27626371}.	MIM	OXPHOS > Complex I > CI subunits | OXPHOS > OXPHOS subunits	19	26.5467	26.6899	26.5783	26.6417
NADH dehydrogenase [ubiquinone] 1 alpha subcomplex subunit 2	NDUFA2	O43678	4695	Mitochondrion inner membrane {ECO:0000305|PubMed:12611891}; Peripheral membrane protein {ECO:0000305}; Matrix side {ECO:0000305}.	0	Accessory subunit of the mitochondrial membrane respiratory chain NADH dehydrogenase (Complex I), that is believed not to be involved in catalysis. Complex I functions in the transfer of electrons from NADH to the respiratory chain. The immediate electron acceptor for the enzyme is believed to be ubiquinone. {ECO:0000269|PubMed:27626371}.	MIM	OXPHOS > Complex I > CI subunits | OXPHOS > OXPHOS subunits	69	29.3865	29.2548	29.0832	28.998
Glutamyl-tRNA(Gln) amidotransferase subunit C, mitochondrial	GATC	O43716	283459	Mitochondrion {ECO:0000255|HAMAP-Rule:MF_03149, ECO:0000269|PubMed:19805282}.	0	Allows the formation of correctly charged Gln-tRNA(Gln) through the transamidation of misacylated Glu-tRNA(Gln) in the mitochondria. The reaction takes place in the presence of glutamine and ATP through an activated gamma-phospho-Glu-tRNA(Gln). {ECO:0000255|HAMAP-Rule:MF_03149, ECO:0000269|PubMed:19805282}.	Matrix	Mitochondrial central dogma > Translation > mt-tRNA synthetases	114		24.4529		23.9647
Isocitrate dehydrogenase [NAD] subunit beta, mitochondrial	IDH3B	O43837	3420	Mitochondrion.	0	Plays a structural role to facilitate the assembly and ensure the full activity of the enzyme catalyzing the decarboxylation of isocitrate (ICT) into alpha-ketoglutarate. The heterodimer composed of the alpha (IDH3A) and beta (IDH3B) subunits and the heterodimer composed of the alpha (IDH3A) and gamma (IDH3G) subunits, have considerable basal activity but the full activity of the heterotetramer (…	Matrix	Metabolism > Carbohydrate metabolism > TCA cycle	121, 171, 240, 340, 366	29.5817	29.6077	31.0684	31.0685
Iron-sulfur clusters transporter ABCB7, mitochondrial	ABCB7	O75027	22	Mitochondrion inner membrane {ECO:0000250|UniProtKB:P40416}; Multi-pass membrane protein {ECO:0000250|UniProtKB:P40416}.	141..161; /note="Helical"; /evidence="ECO:0000255|PROSITE-ProRule:PRU00441"; 186..206; /note="Helical"; /evidence="ECO:0000255|PROSITE-ProRule:PRU00441"; 260..280; /note="Helical"; /evidence="ECO:0000255|PROSITE-ProRule:PRU00441"; 291..311; /note="Helical"; /evidence="ECO:0000255|PROSITE-ProRule:PRU00441"; 383..403; /note="Helical"; /evidence="ECO:0000255|PROSITE-ProRule:PRU00441"; 410..430; /not…	Exports glutathione-coordinated iron-sulfur clusters such as [2Fe-2S]-(GS)4 cluster from the mitochondria to the cytosol in an ATP dependent manner allowing the assembly of the cytosolic iron-sulfur (Fe/S) cluster-containing proteins, in turns participates in iron homeostasis (PubMed:33157103, PubMed:17192393, PubMed:10196363). Moreover through a functional complex formed of ABCB7, FECH and ABCB1…	MIM	Metabolism > Metals and cofactors > Heme synthesis and processing | Metabolism > Metals and cofactors > Fe-S cluster biosynthesis | Metabolism > Metals and cofactors > Molybdenum cofactor synthesis and proteins | Small molecule transport > ABC transporters	127, 632	24.4576	25.6939	25.7019	24.7939
NADH dehydrogenase [ubiquinone] iron-sulfur protein 7, mitochondrial	NDUFS7	O75251	374291	Mitochondrion inner membrane {ECO:0000305|PubMed:12611891}; Peripheral membrane protein {ECO:0000250|UniProtKB:P42026}; Matrix side {ECO:0000250|UniProtKB:P42026}.	0	Core subunit of the mitochondrial membrane respiratory chain NADH dehydrogenase (Complex I) which catalyzes electron transfer from NADH through the respiratory chain, using ubiquinone as an electron acceptor (PubMed:17275378). Essential for the catalytic activity of complex I (PubMed:17275378). {ECO:0000269|PubMed:17275378}.	MIM	OXPHOS > Complex I > CI subunits | Metabolism > Metals and cofactors > Fe-S-containing proteins | OXPHOS > OXPHOS subunits	62	28.2509	28.0649	27.888	27.6736
NADH dehydrogenase [ubiquinone] iron-sulfur protein 2, mitochondrial	NDUFS2	O75306	4720	Mitochondrion inner membrane {ECO:0000305|PubMed:12611891, ECO:0000305|PubMed:9585441}; Peripheral membrane protein {ECO:0000250|UniProtKB:Q641Y2}; Matrix side {ECO:0000250|UniProtKB:Q641Y2}.	0	Core subunit of the mitochondrial membrane respiratory chain NADH dehydrogenase (Complex I) which catalyzes electron transfer from NADH through the respiratory chain, using ubiquinone as an electron acceptor (PubMed:30922174, PubMed:22036843). Essential for the catalytic activity of complex I (PubMed:30922174, PubMed:22036843). Essential for the assembly of complex I (By similarity). Redox-sensit…	MIM	OXPHOS > Complex I > CI subunits | Metabolism > Metals and cofactors > Fe-S-containing proteins | OXPHOS > OXPHOS subunits	245	24.5147	23.9928	25.9895	25.9317
NADH dehydrogenase [ubiquinone] iron-sulfur protein 6, mitochondrial	NDUFS6	O75380	4726	Mitochondrion inner membrane {ECO:0000305|PubMed:12611891}; Peripheral membrane protein {ECO:0000305}; Matrix side {ECO:0000305}.	0	Accessory subunit of the mitochondrial membrane respiratory chain NADH dehydrogenase (Complex I), that is believed not to be involved in catalysis. Complex I functions in the transfer of electrons from NADH to the respiratory chain. The immediate electron acceptor for the enzyme is believed to be ubiquinone. {ECO:0000269|PubMed:27626371}.	MIM	OXPHOS > Complex I > CI subunits | OXPHOS > OXPHOS subunits	46, 100, 114	29.5535	29.6328	29.7127	29.7508
Citrate synthase, mitochondrial	CS	O75390	1431	Mitochondrion matrix.	0	0	Matrix	Metabolism > Carbohydrate metabolism > TCA cycle	185, 331, 381	31.4653	32.0141	31.7066	32.0558
Large ribosomal subunit protein bL33m	MRPL33	O75394	9553	Mitochondrion {ECO:0000269|PubMed:25278503, ECO:0000269|PubMed:25838379, ECO:0000269|PubMed:28892042}.	0	0	Matrix	Mitochondrial central dogma > Translation > Mitochondrial ribosome	46	23.6277	24.2113		21.3452
Mitochondrial-processing peptidase subunit beta	PMPCB	O75439	9512	Mitochondrion matrix {ECO:0000269|PubMed:22354088}.	0	Catalytic subunit of the essential mitochondrial processing protease (MPP), which cleaves the mitochondrial sequence off newly imported precursors proteins (PubMed:29576218) (Probable). Preferentially, cleaves after an arginine at position P2 (By similarity). Required for PINK1 turnover by coupling PINK1 mitochondrial import and cleavage, which results in subsequent PINK1 proteolysis (PubMed:2235…	Matrix	Protein import, sorting and homeostasis > Protein import and sorting > Preprotein cleavage | Protein import, sorting and homeostasis > Protein homeostasis > Proteases	133, 429	29.1655	29.3513	29.2607	29.2182
NADH dehydrogenase [ubiquinone] iron-sulfur protein 3, mitochondrial	NDUFS3	O75489	4722	Mitochondrion inner membrane {ECO:0000269|PubMed:18826940, ECO:0000305|PubMed:12611891, ECO:0000305|PubMed:17209039}; Peripheral membrane protein {ECO:0000305|PubMed:18826940}; Matrix side {ECO:0000269|PubMed:18826940}.	0	Core subunit of the mitochondrial membrane respiratory chain NADH dehydrogenase (Complex I) which catalyzes electron transfer from NADH through the respiratory chain, using ubiquinone as an electron acceptor (PubMed:14729820, PubMed:30140060). Essential for the catalytic activity and assembly of complex I (PubMed:14729820, PubMed:24028823, PubMed:30140060). {ECO:0000269|PubMed:14729820, ECO:00002…	MIM	OXPHOS > Complex I > CI subunits | OXPHOS > OXPHOS subunits	191, 207, 212, 245	31.3431	31.4786	31.2862	31.3547
Enoyl-CoA delta isomerase 2	ECI2	O75521	10455	[Isoform 1]: Mitochondrion {ECO:0000250|UniProtKB:Q5XIC0}.; [Isoform 2]: Peroxisome matrix {ECO:0000269|PubMed:10419495}.	0	Able to isomerize both 3-cis and 3-trans double bonds into the 2-trans form in a range of enoyl-CoA species. Has a preference for 3-trans substrates. {ECO:0000269|PubMed:10419495}.	Matrix	Metabolism > Lipid metabolism > Fatty acid oxidation	169	24.2505
GTPase Era, mitochondrial	ERAL1	O75616	26284	Mitochondrion matrix. Mitochondrion inner membrane; Peripheral membrane protein. Note=Localizes on the matrix side on the mitochondrial inner membrane.	0	Probable GTPase that plays a role in the mitochondrial ribosomal small subunit assembly. Specifically binds the 12S mitochondrial rRNA (12S mt-rRNA) to a 33 nucleotide section delineating the 3' terminal stem-loop region. May act as a chaperone that protects the 12S mt-rRNA on the 28S mitoribosomal subunit during ribosomal small subunit assembly. {ECO:0000269|PubMed:20430825, ECO:0000269|PubMed:2…	Matrix	Mitochondrial central dogma > mtRNA metabolism > mtRNA granules | Mitochondrial central dogma > Translation > Mitochondrial ribosome assembly	366		23.8812
Mitochondrial tRNA-specific 2-thiouridylase 1	TRMU	O75648	55687	Mitochondrion {ECO:0000269|PubMed:15509579, ECO:0000269|PubMed:15944150, ECO:0000269|PubMed:16513084, ECO:0000269|PubMed:16826519}.	0	Catalyzes the 2-thiolation of uridine at the wobble position (U34) of mitochondrial tRNA(Lys), tRNA(Glu) and tRNA(Gln). Required for the formation of 5-taurinomethyl-2-thiouridine (tm5s2U) of mitochondrial tRNA(Lys), tRNA(Glu), and tRNA(Gln) at the wobble position. ATP is required to activate the C2 atom of the wobble base. {ECO:0000269|PubMed:15509579, ECO:0000269|PubMed:15944150, ECO:0000269|Pu…	Matrix	Mitochondrial central dogma > mtRNA metabolism > mt-tRNA modifications	236	24.2309	24.2208	24.0803	24.0674
Cytosolic 10-formyltetrahydrofolate dehydrogenase	ALDH1L1	O75891	10840	Cytoplasm.	0	0	Matrix	Metabolism > Vitamin metabolism > Folate and 1-C metabolism	200				22.72
ATP synthase subunit d, mitochondrial	ATP5PD	O75947	10476	Mitochondrion. Mitochondrion inner membrane.	0	Mitochondrial membrane ATP synthase (F(1)F(0) ATP synthase or Complex V) produces ATP from ADP in the presence of a proton gradient across the membrane which is generated by electron transport complexes of the respiratory chain. F-type ATPases consist of two structural domains, F(1) - containing the extramembraneous catalytic core, and F(0) - containing the membrane proton channel, linked togethe…	MIM	OXPHOS > Complex V > CV subunits | OXPHOS > OXPHOS subunits	86	26.9642	27.6624	26.4767	26.3646
ATP-dependent Clp protease ATP-binding subunit clpX-like, mitochondrial	CLPX	O76031	10845	Mitochondrion. Mitochondrion matrix, mitochondrion nucleoid.	0	ATP-dependent specificity component of the Clp protease complex. Hydrolyzes ATP (PubMed:28874591). Targets specific substrates for degradation by the Clp complex (PubMed:11923310, PubMed:22710082). Can perform chaperone functions in the absence of CLPP. Enhances the DNA-binding activity of TFAM and is required for maintaining a normal mitochondrial nucleoid structure (PubMed:22841477). ATP-depend…	Matrix	Protein import, sorting and homeostasis > Protein homeostasis > Proteases	202, 235, 345, 438, 602	30.0538	29.9634	29.6846	29.4488
Pyridoxal phosphate homeostasis protein	PLPBP	O94903	11212	0	0	Pyridoxal 5'-phosphate (PLP)-binding protein, which may be involved in intracellular homeostatic regulation of pyridoxal 5'-phosphate (PLP), the active form of vitamin B6. {ECO:0000255|HAMAP-Rule:MF_03225, ECO:0000269|PubMed:27912044}.	Matrix	Metabolism > Vitamin metabolism > Vitamin B6 metabolism	69	25.9717	25.0727		23.187
Glutaminase kidney isoform, mitochondrial;Glutaminase kidney isoform, mitochondrial 68 kDa chain;Glutaminase kidney isoform, mitochondrial 65 kDa chain	GLS	O94925	2744	[Isoform 1]: Mitochondrion {ECO:0000250|UniProtKB:P13264}. Cytoplasm, cytosol {ECO:0000269|PubMed:22228304}. Note=The 74-kDa cytosolic precursor is translocated into the mitochondria and processed via a 72-kDa intermediate to yield the mature 68- and 65-kDa subunits. {ECO:0000250|UniProtKB:P13264}.; [Isoform 3]: Mitochondrion {ECO:0000269|PubMed:22228304}.; [Glutaminase kidney isoform, mitochondr…	0	Catalyzes the first reaction in the primary pathway for the renal catabolism of glutamine. Plays a role in maintaining acid-base homeostasis. Regulates the levels of the neurotransmitter glutamate, the main excitatory neurotransmitter in the brain (PubMed:30575854, PubMed:30239721, PubMed:30970188). {ECO:0000269|PubMed:30239721, ECO:0000269|PubMed:30575854, ECO:0000269|PubMed:30970188}.; [Isoform…	MIM	Metabolism > Amino acid metabolism > Glutamate metabolism	145, 249, 308	28.8546	28.9651	29.8555	29.6944
NADH dehydrogenase [ubiquinone] 1 beta subcomplex subunit 6	NDUFB6	O95139	4712	Mitochondrion inner membrane {ECO:0000305|PubMed:12611891}; Single-pass membrane protein {ECO:0000255}; Matrix side {ECO:0000305}.	68..86; /note="Helical"; /evidence="ECO:0000255"	Accessory subunit of the mitochondrial membrane respiratory chain NADH dehydrogenase (Complex I), that is believed not to be involved in catalysis. Complex I functions in the transfer of electrons from NADH to the respiratory chain. The immediate electron acceptor for the enzyme is believed to be ubiquinone. {ECO:0000269|PubMed:27626371}.	MIM	OXPHOS > Complex I > CI subunits | OXPHOS > OXPHOS subunits	4	29.9353	29.8434	29.9729	29.7368
NADH dehydrogenase [ubiquinone] 1 beta subcomplex subunit 4	NDUFB4	O95168	4710	Mitochondrion inner membrane {ECO:0000305|PubMed:12611891}; Single-pass membrane protein {ECO:0000255}; Matrix side {ECO:0000305}.	88..105; /note="Helical"; /evidence="ECO:0000255"	Accessory subunit of the mitochondrial membrane respiratory chain NADH dehydrogenase (Complex I), that is believed not to be involved in catalysis. Complex I functions in the transfer of electrons from NADH to the respiratory chain. The immediate electron acceptor for the enzyme is believed to be ubiquinone. {ECO:0000269|PubMed:27626371}.	MIM	OXPHOS > Complex I > CI subunits | OXPHOS > OXPHOS subunits	6	27.8713	28.094	28.2907	28.2178
NADH dehydrogenase [ubiquinone] 1 alpha subcomplex subunit 7	NDUFA7	O95182	4701	Mitochondrion inner membrane {ECO:0000305|PubMed:12611891}; Peripheral membrane protein {ECO:0000305}; Matrix side {ECO:0000305}.	0	Accessory subunit of the mitochondrial membrane respiratory chain NADH dehydrogenase (Complex I), that is believed not to be involved in catalysis. Complex I functions in the transfer of electrons from NADH to the respiratory chain. The immediate electron acceptor for the enzyme is believed to be ubiquinone. {ECO:0000269|PubMed:27626371}.	MIM	OXPHOS > Complex I > CI subunits | OXPHOS > OXPHOS subunits	112	26.5094	27.1056
Mitochondrial proton/calcium exchanger protein	LETM1	O95202	3954	Mitochondrion inner membrane {ECO:0000269|PubMed:14706454, ECO:0000269|PubMed:15138253, ECO:0000269|PubMed:18628306, ECO:0000269|PubMed:19797662}; Single-pass membrane protein {ECO:0000269|PubMed:14706454, ECO:0000269|PubMed:15138253, ECO:0000269|PubMed:18628306}.	209..229; /note="Helical"; /evidence="ECO:0000255"	Mitochondrial proton/calcium antiporter that mediates proton-dependent calcium efflux from mitochondrion (PubMed:19797662). Crucial for the maintenance of mitochondrial tubular networks and for the assembly of the supercomplexes of the respiratory chain (PubMed:18628306). Required for the maintenance of the tubular shape and cristae organization (PubMed:18628306). In contrast to SLC8B1/NCLX, does…	MIM	Signaling > Calcium homeostasis > Calcium cycle	141, 422, 598	30.7247	31.4519	30.2501	31.0644
NADH dehydrogenase [ubiquinone] 1 alpha subcomplex subunit 10, mitochondrial	NDUFA10	O95299	4705	Mitochondrion matrix {ECO:0000305|PubMed:12611891}.	0	Accessory subunit of the mitochondrial membrane respiratory chain NADH dehydrogenase (Complex I), that is believed not to be involved in catalysis. Complex I functions in the transfer of electrons from NADH to the respiratory chain. The immediate electron acceptor for the enzyme is believed to be ubiquinone. {ECO:0000269|PubMed:27626371}.	MIM	OXPHOS > Complex I > CI subunits | OXPHOS > OXPHOS subunits	275, 307	27.5106	27.4258	28.0748	28.0147
Phenylalanine--tRNA ligase, mitochondrial	FARS2	O95363	10667	Mitochondrion matrix {ECO:0000250|UniProtKB:Q6AYQ3}. Mitochondrion {ECO:0000250|UniProtKB:Q6AYQ3}.	0	Is responsible for the charging of tRNA(Phe) with phenylalanine in mitochondrial translation. To a lesser extent, also catalyzes direct attachment of m-Tyr (an oxidized version of Phe) to tRNA(Phe), thereby opening the way for delivery of the misacylated tRNA to the ribosome and incorporation of ROS-damaged amino acid into proteins. {ECO:0000269|PubMed:19549855, ECO:0000269|PubMed:22833457}.	Matrix	Mitochondrial central dogma > Translation > mt-tRNA synthetases	98	25.4579	26.7461	26.4212	26.6767
Mitochondrial pyruvate carrier 2	MPC2	O95563	25874	Mitochondrion inner membrane {ECO:0000269|PubMed:22628558}; Multi-pass membrane protein {ECO:0000269|PubMed:22628558}.	41..61; /note="Helical"; /evidence="ECO:0000255"; 73..90; /note="Helical"; /evidence="ECO:0000255"; 96..115; /note="Helical"; /evidence="ECO:0000255"	Mediates the uptake of pyruvate into mitochondria. {ECO:0000269|PubMed:22628558}.	MIM	Metabolism > Carbohydrate metabolism > Gluconeogenesis | Metabolism > Carbohydrate metabolism > Pyruvate metabolism | Metabolism > Carbohydrate metabolism > TCA-associated | Small molecule transport	85				25.0799
Glutamate dehydrogenase 1, mitochondrial	GLUD1	P00367	2746	Mitochondrion {ECO:0000269|PubMed:19448744}. Endoplasmic reticulum {ECO:0000269|PubMed:19448744}. Note=Mostly translocates into the mitochondria, only a small amount of the protein localizes to the endoplasmic reticulum. {ECO:0000269|PubMed:19448744}.	0	Mitochondrial glutamate dehydrogenase that catalyzes the conversion of L-glutamate into alpha-ketoglutarate. Plays a key role in glutamine anaplerosis by producing alpha-ketoglutarate, an important intermediate in the tricarboxylic acid cycle (PubMed:11032875, PubMed:16959573, PubMed:11254391, PubMed:16023112). Plays a role in insulin homeostasis (PubMed:9571255, PubMed:11297618). May be involved…	Matrix	Metabolism > Amino acid metabolism > Glutamate metabolism | Metabolism > Amino acid metabolism > GABA metabolism	193, 367, 464, 152, 451, 458, 528	29.7872	29.9518	27.5721	27.5007
Glutathione reductase, mitochondrial	GSR	P00390	2936	[Isoform Mitochondrial]: Mitochondrion.; [Isoform Cytoplasmic]: Cytoplasm.	0	Maintains high levels of reduced glutathione in the cytosol.	Matrix	Metabolism > Detoxification > ROS and glutathione metabolism	400	25.1214
Cytochrome c oxidase subunit 3	MT-CO3	P00414	4514	Mitochondrion inner membrane {ECO:0000269|PubMed:30030519}; Multi-pass membrane protein {ECO:0000269|PubMed:30030519}.	16..34; /note="Helical; Name=I"; /evidence="ECO:0000250|UniProtKB:P00415"; 41..66; /note="Helical; Name=II"; /evidence="ECO:0000250|UniProtKB:P00415"; 73..105; /note="Helical; Name=III"; /evidence="ECO:0000250|UniProtKB:P00415"; 129..152; /note="Helical; Name=IV"; /evidence="ECO:0000250|UniProtKB:P00415"; 156..183; /note="Helical; Name=V"; /evidence="ECO:0000250|UniProtKB:P00415"; 191..223; /note…	Component of the cytochrome c oxidase, the last enzyme in the mitochondrial electron transport chain which drives oxidative phosphorylation. The respiratory chain contains 3 multisubunit complexes succinate dehydrogenase (complex II, CII), ubiquinol-cytochrome c oxidoreductase (cytochrome b-c1 complex, complex III, CIII) and cytochrome c oxidase (complex IV, CIV), that cooperate to transfer elect…	MIM	OXPHOS > Complex IV > CIV subunits | OXPHOS > OXPHOS subunits	67	26.1871	27.0259
Aspartate aminotransferase, mitochondrial	GOT2	P00505	2806	Mitochondrion matrix {ECO:0000269|PubMed:9537447}. Cell membrane {ECO:0000269|PubMed:9537447}. Note=Exposure to alcohol promotes translocation to the cell membrane. {ECO:0000269|PubMed:9537447}.	0	Catalyzes the irreversible transamination of the L-tryptophan metabolite L-kynurenine to form kynurenic acid (KA). As a member of the malate-aspartate shuttle, it has a key role in the intracellular NAD(H) redox balance. Is important for metabolite exchange between mitochondria and cytosol, and for amino acid metabolism. Facilitates cellular uptake of long-chain free fatty acids. {ECO:0000269|Pub…	MIM	Metabolism > Carbohydrate metabolism > Malate-aspartate shuttle | Metabolism > Amino acid metabolism > Glutamate metabolism | Metabolism > Amino acid metabolism > Glyoxylate metabolism | Metabolism > Amino acid metabolism > Kynurenine metabolism | Metabolism > Sulfur metabolism	75, 246	28.8491	29.1604	24.6709	27.0701
NADH-ubiquinone oxidoreductase chain 1	MT-ND1	P03886	4535	Mitochondrion inner membrane {ECO:0000250|UniProtKB:P03887}; Multi-pass membrane protein {ECO:0000255}.	2..22; /note="Helical"; /evidence="ECO:0000255"; 68..88; /note="Helical"; /evidence="ECO:0000255"; 100..120; /note="Helical"; /evidence="ECO:0000255"; 146..166; /note="Helical"; /evidence="ECO:0000255"; 171..191; /note="Helical"; /evidence="ECO:0000255"; 231..251; /note="Helical"; /evidence="ECO:0000255"; 253..273; /note="Helical"; /evidence="ECO:0000255"; 294..314; /note="Helical"; /evidence="EC…	Core subunit of the mitochondrial membrane respiratory chain NADH dehydrogenase (Complex I) which catalyzes electron transfer from NADH through the respiratory chain, using ubiquinone as an electron acceptor (PubMed:1959619). Essential for the catalytic activity and assembly of complex I (PubMed:26929434, PubMed:1959619). {ECO:0000269|PubMed:1959619, ECO:0000269|PubMed:26929434}.	MIM	OXPHOS > Complex I > CI subunits | OXPHOS > OXPHOS subunits	43	23.8765	25.1302
ATP synthase protein 8	MT-ATP8	P03928	4509	Mitochondrion membrane; Single-pass membrane protein.	8..24; /note="Helical"; /evidence="ECO:0000255"	Mitochondrial membrane ATP synthase (F(1)F(0) ATP synthase or Complex V) produces ATP from ADP in the presence of a proton gradient across the membrane which is generated by electron transport complexes of the respiratory chain. F-type ATPases consist of two structural domains, F(1) - containing the extramembraneous catalytic core and F(0) - containing the membrane proton channel, linked together…	MIM	OXPHOS > Complex V > CV subunits | OXPHOS > OXPHOS subunits	47	30.6534	30.7937	30.7868	30.5163
Ornithine aminotransferase, mitochondrial;Ornithine aminotransferase, hepatic form;Ornithine aminotransferase, renal form	OAT	P04181	4942	Mitochondrion matrix {ECO:0000269|PubMed:23076989}.	0	0	Matrix	Metabolism > Amino acid metabolism > Proline metabolism	48, 69	29.6843	29.852	29.5786	29.525
Aldehyde dehydrogenase, mitochondrial	ALDH2	P05091	217	Mitochondrion matrix.	0	0	Matrix	Metabolism > Detoxification > Xenobiotic metabolism	170, 332, 373, 396, 442	31.2676	31.3603	30.99	30.7873
ATP synthase subunit beta, mitochondrial	ATP5F1B	P06576	506	Mitochondrion inner membrane {ECO:0000250|UniProtKB:P00829}; Peripheral membrane protein {ECO:0000250|UniProtKB:P00829}; Matrix side {ECO:0000250|UniProtKB:P00829}.	0	Mitochondrial membrane ATP synthase (F(1)F(0) ATP synthase or Complex V) produces ATP from ADP in the presence of a proton gradient across the membrane which is generated by electron transport complexes of the respiratory chain. F-type ATPases consist of two structural domains, F(1) - containing the extramembraneous catalytic core, and F(0) - containing the membrane proton channel, linked togethe…	MIM	OXPHOS > Complex V > CV subunits | OXPHOS > OXPHOS subunits	196, 230, 247, 269, 292, 331, 361, 395	31.5615	32.0268	30.1944	30.3004
Histone H2B type 1-J;Histone H2B type 1-C/E/F/G/I;Histone H2B type 2-E;Histone H2B type 1-K;Histone H2B type 3-B;Histone H2B type 2-F;Histone H2B type 1-O;Histone H2B type 1-B;Histone H2B type 1-D;Histone H2B type 1-H;Histone H2B type 1-N;Histone H2B type 1-M;Histone H2B type 1-L;Putative histone H2B type 2-D;Putative histone H2B type 2-C	H2BC11	P06899	8970	Nucleus. Chromosome.	0	Core component of nucleosome. Nucleosomes wrap and compact DNA into chromatin, limiting DNA accessibility to the cellular machineries which require DNA as a template. Histones thereby play a central role in transcription regulation, DNA repair, DNA replication and chromosomal stability. DNA accessibility is regulated via a complex set of post-translational modifications of histones, also called h…	#N/A	#N/A	84	30.7006	30.7847	30.814	30.6243
Fumarate hydratase, mitochondrial	FH	P07954	2271	[Isoform Mitochondrial]: Mitochondrion {ECO:0000269|PubMed:27037871}.; [Isoform Cytoplasmic]: Cytoplasm, cytosol {ECO:0000269|PubMed:20231875, ECO:0000269|PubMed:22509282, ECO:0000269|PubMed:26237645, ECO:0000269|PubMed:27037871}. Nucleus {ECO:0000269|PubMed:20231875, ECO:0000269|PubMed:26237645}. Chromosome {ECO:0000269|PubMed:26237645}. Note=Translocates to the nucleus in response to DNA damage…	0	Catalyzes the reversible stereospecific interconversion of fumarate to L-malate (PubMed:30761759). Experiments in other species have demonstrated that specific isoforms of this protein act in defined pathways and favor one direction over the other (Probable). {ECO:0000269|PubMed:30761759, ECO:0000305}.; [Isoform Mitochondrial]: Catalyzes the hydration of fumarate to L-malate in the tricarboxylic …	Matrix	Metabolism > Carbohydrate metabolism > TCA cycle	54, 110, 270, 491	28.3903	28.8218	26.9364	27.3968
Pyruvate dehydrogenase E1 component subunit alpha, somatic form, mitochondrial	PDHA1	P08559	5160	Mitochondrion matrix.	0	The pyruvate dehydrogenase complex catalyzes the overall conversion of pyruvate to acetyl-CoA and CO(2), and thereby links the glycolytic pathway to the tricarboxylic cycle. {ECO:0000269|PubMed:19081061, ECO:0000269|PubMed:7782287}.	Matrix	Metabolism > Carbohydrate metabolism > Pyruvate metabolism	227, 272, 287	29.2043	29.6821	29.348	29.4476
Cytochrome c1, heme protein, mitochondrial	CYC1	P08574	1537	Mitochondrion inner membrane {ECO:0000250|UniProtKB:P07143}; Single-pass membrane protein {ECO:0000250|UniProtKB:P07143}.	282..315; /note="Helical"; /evidence="ECO:0000269|PubMed:28844695"	Component of the ubiquinol-cytochrome c oxidoreductase, a multisubunit transmembrane complex that is part of the mitochondrial electron transport chain which drives oxidative phosphorylation. The respiratory chain contains 3 multisubunit complexes succinate dehydrogenase (complex II, CII), ubiquinol-cytochrome c oxidoreductase (cytochrome b-c1 complex, complex III, CIII) and cytochrome c oxidase …	MIM	OXPHOS > Complex III > CIII subunits | Metabolism > Metals and cofactors > Heme-containing proteins | Metabolism > Electron carriers > Cytochromes | OXPHOS > OXPHOS subunits	321	27.3709	27.5729	27.4317	27.4215
Vimentin;Peripherin	VIM	P08670	7431	Cytoplasm {ECO:0000269|PubMed:21465480, ECO:0000269|PubMed:29496907}. Cytoplasm, cytoskeleton {ECO:0000269|PubMed:18408015, ECO:0000269|PubMed:29496907}. Nucleus matrix {ECO:0000250|UniProtKB:P31000}. Cell membrane {ECO:0000250|UniProtKB:P20152}.	0	Vimentins are class-III intermediate filaments found in various non-epithelial cells, especially mesenchymal cells. Vimentin is attached to the nucleus, endoplasmic reticulum, and mitochondria, either laterally or terminally. {ECO:0000269|PubMed:21746880}.; Involved with LARP6 in the stabilization of type I collagen mRNAs for CO1A1 and CO1A2. {ECO:0000269|PubMed:21746880}.	#N/A	#N/A	276, 291	22.4632		24.7809	24.1993
Platelet-derived growth factor receptor beta	PDGFRB	P09619	5159	Cell membrane; Single-pass type I membrane protein. Cytoplasmic vesicle. Lysosome lumen. Note=After ligand binding, the autophosphorylated receptor is ubiquitinated and internalized, leading to its degradation.	533..553; /note="Helical"; /evidence="ECO:0000255"	Tyrosine-protein kinase that acts as cell-surface receptor for homodimeric PDGFB and PDGFD and for heterodimers formed by PDGFA and PDGFB, and plays an essential role in the regulation of embryonic development, cell proliferation, survival, differentiation, chemotaxis and migration. Plays an essential role in blood vessel development by promoting proliferation, migration and recruitment of pericy…	#N/A	#N/A	966	32.879	33.4693	33.4616	33.9243
Dihydrolipoyl dehydrogenase, mitochondrial	DLD	P09622	1738	Mitochondrion matrix {ECO:0000305|PubMed:29211711, ECO:0000305|PubMed:3693355}. Nucleus {ECO:0000269|PubMed:29211711}. Cell projection, cilium, flagellum {ECO:0000250|UniProtKB:Q811C4}. Cytoplasmic vesicle, secretory vesicle, acrosome {ECO:0000269|PubMed:15888450}. Note=Mainly localizes in the mitochondrion. A small fraction localizes to the nucleus, where the 2-oxoglutarate dehydrogenase complex…	0	Lipoamide dehydrogenase is a component of the glycine cleavage system as well as an E3 component of three alpha-ketoacid dehydrogenase complexes (pyruvate-, alpha-ketoglutarate-, and branched-chain amino acid-dehydrogenase complex) (PubMed:15712224, PubMed:16442803, PubMed:16770810, PubMed:17404228, PubMed:20160912, PubMed:20385101). The 2-oxoglutarate dehydrogenase complex is mainly active in th…	Matrix	Metabolism > Carbohydrate metabolism > Pyruvate metabolism | Metabolism > Carbohydrate metabolism > TCA cycle | Metabolism > Amino acid metabolism > Branched-chain amino acid metabolism | Metabolism > Amino acid metabolism > Branched-chain amino acid dehydrogenase complex | Metabolism > Amino acid metabolism > Lysine metabolism | Metabolism > Amino acid metabolism > Glycine metabolism | Metabolis…	153, 351, 473	30.7197	30.8592	30.0386	29.9241
CDGSH iron-sulfur domain-containing protein 3, mitochondrial	CISD3	P0C7P0	284106	Mitochondrion {ECO:0000269|PubMed:17376863}.	0	Can transfer its iron-sulfur clusters to the apoferrodoxins FDX1 and FDX2. Contributes to mitochondrial iron homeostasis and in maintaining normal levels of free iron and reactive oxygen species, and thereby contributes to normal mitochondrial function. {ECO:0000269|PubMed:29259115}.	Matrix	Metabolism > Metals and cofactors > Fe-S cluster biosynthesis | Metabolism > Metals and cofactors > Fe-S-containing proteins	108	27.8917	28.0814	28.0697	27.9528
Glutamine amidotransferase-like class 1 domain-containing protein 3, mitochondrial;Putative glutamine amidotransferase-like class 1 domain-containing protein 3B, mitochondrial	GATD3	P0DPI2	8209	Mitochondrion {ECO:0000305}.	0	0	#N/A	#N/A	55, 206, 250	32.8253	33.2185	32.281	32.5984
Adrenodoxin, mitochondrial	FDX1	P10109	2230	Mitochondrion matrix {ECO:0000269|PubMed:20547883}.	0	Essential for the synthesis of various steroid hormones (PubMed:20547883, PubMed:21636783). Participates in the reduction of mitochondrial cytochrome P450 for steroidogenesis (PubMed:20547883, PubMed:21636783). Transfers electrons from adrenodoxin reductase to CYP11A1, a cytochrome P450 that catalyzes cholesterol side-chain cleavage (PubMed:20547883, PubMed:21636783). Does not form a ternary comp…	Matrix	Metabolism > Lipid metabolism > Cholesterol, bile acid, steroid synthesis | Metabolism > Metals and cofactors > Heme synthesis and processing | Metabolism > Metals and cofactors > Fe-S cluster biosynthesis | Metabolism > Metals and cofactors > Fe-S-containing proteins | Metabolism > Vitamin metabolism > Vitamin D metabolism	142	28.2746	28.306	27.8346	27.6084
Cytochrome c oxidase subunit 5B, mitochondrial	COX5B	P10606	1329	Mitochondrion inner membrane {ECO:0000269|PubMed:30030519}; Peripheral membrane protein {ECO:0000269|PubMed:30030519}; Matrix side {ECO:0000269|PubMed:30030519}.	0	Component of the cytochrome c oxidase, the last enzyme in the mitochondrial electron transport chain which drives oxidative phosphorylation. The respiratory chain contains 3 multisubunit complexes succinate dehydrogenase (complex II, CII), ubiquinol-cytochrome c oxidoreductase (cytochrome b-c1 complex, complex III, CIII) and cytochrome c oxidase (complex IV, CIV), that cooperate to transfer elect…	MIM	OXPHOS > Complex IV > CIV subunits | OXPHOS > OXPHOS subunits	62	32.9607	33.2015	32.542	32.6148
60 kDa heat shock protein, mitochondrial	HSPD1	P10809	3329	Mitochondrion matrix.	0	Chaperonin implicated in mitochondrial protein import and macromolecular assembly. Together with Hsp10, facilitates the correct folding of imported proteins. May also prevent misfolding and promote the refolding and proper assembly of unfolded polypeptides generated under stress conditions in the mitochondrial matrix (PubMed:1346131, PubMed:11422376). The functional units of these chaperonins con…	Matrix	Protein import, sorting and homeostasis > Protein homeostasis > Chaperones	243, 385, 503	33.0425	33.3801	30.8752	31.2774
Pyruvate dehydrogenase E1 component subunit beta, mitochondrial	PDHB	P11177	5162	Mitochondrion matrix.	0	The pyruvate dehydrogenase complex catalyzes the overall conversion of pyruvate to acetyl-CoA and CO(2), and thereby links the glycolytic pathway to the tricarboxylic cycle. {ECO:0000269|PubMed:17474719, ECO:0000269|PubMed:19081061}.	Matrix	Metabolism > Carbohydrate metabolism > Pyruvate metabolism	63, 67, 334	28.1163	27.947	22.6638	24.7164
Lipoamide acyltransferase component of branched-chain alpha-keto acid dehydrogenase complex, mitochondrial	DBT	P11182	1629	Mitochondrion matrix.	0	The branched-chain alpha-keto dehydrogenase complex catalyzes the overall conversion of alpha-keto acids to acyl-CoA and CO(2). It contains multiple copies of three enzymatic components: branched-chain alpha-keto acid decarboxylase (E1), lipoamide acyltransferase (E2) and lipoamide dehydrogenase (E3). Within this complex, the catalytic function of this enzyme is to accept, and to transfer to coen…	Matrix	Metabolism > Amino acid metabolism > Branched-chain amino acid metabolism | Metabolism > Amino acid metabolism > Branched-chain amino acid dehydrogenase complex	208, 338, 470	28.4742	28.3459	28.0839	27.8346
Medium-chain specific acyl-CoA dehydrogenase, mitochondrial	ACADM	P11310	34	Mitochondrion matrix {ECO:0000269|PubMed:16020546}.	0	Medium-chain specific acyl-CoA dehydrogenase is one of the acyl-CoA dehydrogenases that catalyze the first step of mitochondrial fatty acid beta-oxidation, an aerobic process breaking down fatty acids into acetyl-CoA and allowing the production of energy from fats (PubMed:1970566, PubMed:8823175, PubMed:21237683, PubMed:2251268). The first step of fatty acid beta-oxidation consists in the removal…	Matrix	Metabolism > Lipid metabolism > Fatty acid oxidation	67, 385	28.742	29.1249	29.5049	29.2213
Pyruvate carboxylase, mitochondrial	PC	P11498	5091	Mitochondrion matrix.	0	Pyruvate carboxylase catalyzes a 2-step reaction, involving the ATP-dependent carboxylation of the covalently attached biotin in the first step and the transfer of the carboxyl group to pyruvate in the second. Catalyzes in a tissue specific manner, the initial reactions of glucose (liver, kidney) and lipid (adipose tissue, liver, brain) synthesis from pyruvate.	Matrix	Metabolism > Carbohydrate metabolism > Gluconeogenesis | Metabolism > Carbohydrate metabolism > TCA-associated | Metabolism > Vitamin metabolism > Biotin utilizing proteins	187, 197, 620, 951	30.3898	30.4019	27.0894	27.3584
2-oxoisovalerate dehydrogenase subunit alpha, mitochondrial	BCKDHA	P12694	593	Mitochondrion matrix.	0	The branched-chain alpha-keto dehydrogenase complex catalyzes the overall conversion of alpha-keto acids to acyl-CoA and CO(2). It contains multiple copies of three enzymatic components: branched-chain alpha-keto acid decarboxylase (E1), lipoamide acyltransferase (E2) and lipoamide dehydrogenase (E3).	MIM	Metabolism > Amino acid metabolism > Branched-chain amino acid metabolism | Metabolism > Amino acid metabolism > Branched-chain amino acid dehydrogenase complex	120, 195, 331, 345, 353	28.6406	29.0278	29.0723	28.8739
Cytochrome c oxidase subunit 4 isoform 1, mitochondrial	COX4I1	P13073	1327	Mitochondrion inner membrane {ECO:0000269|PubMed:30030519}; Single-pass membrane protein {ECO:0000269|PubMed:30030519}.	99..124; /note="Helical"; /evidence="ECO:0000250|UniProtKB:P00423"	Component of the cytochrome c oxidase, the last enzyme in the mitochondrial electron transport chain which drives oxidative phosphorylation. The respiratory chain contains 3 multisubunit complexes succinate dehydrogenase (complex II, CII), ubiquinol-cytochrome c oxidoreductase (cytochrome b-c1 complex, complex III, CIII) and cytochrome c oxidase (complex IV, CIV), that cooperate to transfer elect…	MIM	OXPHOS > Complex IV > CIV subunits | OXPHOS > OXPHOS subunits	38	31.9689	32.152	31.1751	31.6725
Electron transfer flavoprotein subunit alpha, mitochondrial	ETFA	P13804	2108	Mitochondrion matrix {ECO:0000305}.	0	Heterodimeric electron transfer flavoprotein that accepts electrons from several mitochondrial dehydrogenases, including acyl-CoA dehydrogenases, glutaryl-CoA and sarcosine dehydrogenase (PubMed:27499296, PubMed:15159392, PubMed:15975918, PubMed:9334218, PubMed:10356313). It transfers the electrons to the main mitochondrial respiratory chain via ETF-ubiquinone oxidoreductase (ETF dehydrogenase) (…	Matrix	Metabolism > Lipid metabolism > Fatty acid oxidation | Metabolism > Amino acid metabolism > Branched-chain amino acid metabolism | Metabolism > Amino acid metabolism > Lysine metabolism | Metabolism > Amino acid metabolism > Glycine metabolism | Metabolism > Vitamin metabolism > Choline and betaine metabolism | Metabolism > Electron carriers > Q-linked reactions, other	149, 235, 313	29.3674	29.4361	29.1794	29.22
Bifunctional methylenetetrahydrofolate dehydrogenase/cyclohydrolase, mitochondrial;NAD-dependent methylenetetrahydrofolate dehydrogenase;Methenyltetrahydrofolate cyclohydrolase	MTHFD2	P13995	10797	Mitochondrion.	0	Although its dehydrogenase activity is NAD-specific, it can also utilize NADP at a reduced efficiency. {ECO:0000269|PubMed:16100107}.	Matrix	Metabolism > Vitamin metabolism > Folate and 1-C metabolism	170, 304	26.7027	26.7367	26.099	26.0265
Pyruvate kinase PKM	PKM	P14618	5315	Cytoplasm {ECO:0000269|PubMed:25263439}. Nucleus {ECO:0000269|PubMed:17308100, ECO:0000269|PubMed:18191611}. Note=Translocates to the nucleus in response to different apoptotic stimuli. Nuclear translocation is sufficient to induce cell death that is caspase independent, isoform-specific and independent of its enzymatic activity. {ECO:0000269|PubMed:17308100}.	0	Glycolytic enzyme that catalyzes the transfer of a phosphoryl group from phosphoenolpyruvate (PEP) to ADP, generating ATP (PubMed:15996096, PubMed:1854723). The ratio between the highly active tetrameric form and nearly inactive dimeric form determines whether glucose carbons are channeled to biosynthetic processes or used for glycolytic ATP production (PubMed:15996096, PubMed:1854723). The trans…	#N/A	#N/A	370	23.0451
Cytochrome c oxidase subunit 7C, mitochondrial	COX7C	P15954	1350	Mitochondrion inner membrane {ECO:0000269|PubMed:30030519}; Single-pass membrane protein {ECO:0000269|PubMed:30030519}.	34..60; /note="Helical"; /evidence="ECO:0000250|UniProtKB:P00430"	Component of the cytochrome c oxidase, the last enzyme in the mitochondrial electron transport chain which drives oxidative phosphorylation. The respiratory chain contains 3 multisubunit complexes succinate dehydrogenase (complex II, CII), ubiquinol-cytochrome c oxidoreductase (cytochrome b-c1 complex, complex III, CIII) and cytochrome c oxidase (complex IV, CIV), that cooperate to transfer elect…	MIM	OXPHOS > Complex IV > CIV subunits | OXPHOS > OXPHOS subunits	19	29.8782	29.7766	29.8167	29.647
ATP synthase-coupling factor 6, mitochondrial	ATP5PF	P18859	522	Mitochondrion. Mitochondrion inner membrane.	0	Mitochondrial membrane ATP synthase (F(1)F(0) ATP synthase or Complex V) produces ATP from ADP in the presence of a proton gradient across the membrane which is generated by electron transport complexes of the respiratory chain. F-type ATPases consist of two structural domains, F(1) - containing the extramembraneous catalytic core and F(0) - containing the membrane proton channel, linked together…	MIM	OXPHOS > Complex V > CV subunits | OXPHOS > OXPHOS subunits	67	29.4855	29.5966	29.4539	29.4938
Cadherin-2	CDH2	P19022	1000	Cell membrane {ECO:0000250|UniProtKB:P15116}; Single-pass type I membrane protein {ECO:0000255}. Cell membrane, sarcolemma {ECO:0000250|UniProtKB:P15116}. Cell junction {ECO:0000269|PubMed:28169360}. Cell surface {ECO:0000250|UniProtKB:P15116}. Note=Colocalizes with TMEM65 at the intercalated disk in cardiomyocytes. Colocalizes with OBSCN at the intercalated disk and at sarcolemma in cardiomyocyt…	725..745; /note="Helical"; /evidence="ECO:0000255"	Calcium-dependent cell adhesion protein; preferentially mediates homotypic cell-cell adhesion by dimerization with a CDH2 chain from another cell. Cadherins may thus contribute to the sorting of heterogeneous cell types. Acts as a regulator of neural stem cells quiescence by mediating anchorage of neural stem cells to ependymocytes in the adult subependymal zone: upon cleavage by MMP24, CDH2-medi…	#N/A	#N/A	105	26.12	25.9585
Cytochrome c oxidase subunit 5A, mitochondrial	COX5A	P20674	9377	Mitochondrion inner membrane {ECO:0000269|PubMed:30030519}; Peripheral membrane protein {ECO:0000269|PubMed:30030519}; Matrix side {ECO:0000269|PubMed:30030519}.	0	Component of the cytochrome c oxidase, the last enzyme in the mitochondrial electron transport chain which drives oxidative phosphorylation. The respiratory chain contains 3 multisubunit complexes succinate dehydrogenase (complex II, CII), ubiquinol-cytochrome c oxidoreductase (cytochrome b-c1 complex, complex III, CIII) and cytochrome c oxidase (complex IV, CIV), that cooperate to transfer elect…	MIM	OXPHOS > Complex IV > CIV subunits | OXPHOS > OXPHOS subunits	59, 80, 123, 125	32.2729	32.4339	31.7532	31.8533
Succinate dehydrogenase [ubiquinone] iron-sulfur subunit, mitochondrial	SDHB	P21912	6390	Mitochondrion inner membrane; Peripheral membrane protein; Matrix side.	0	Iron-sulfur protein (IP) subunit of succinate dehydrogenase (SDH) that is involved in complex II of the mitochondrial electron transport chain and is responsible for transferring electrons from succinate to ubiquinone (coenzyme Q).	MIM	OXPHOS > Complex II > CII subunits | Metabolism > Carbohydrate metabolism > TCA cycle | Metabolism > Metals and cofactors > Fe-S-containing proteins | OXPHOS > OXPHOS subunits	156, 170, 241	28.5445	28.6299	28.4881	28.4259
Methylmalonyl-CoA mutase, mitochondrial	MMUT	P22033	4594	Mitochondrion matrix {ECO:0000269|PubMed:24458}. Mitochondrion {ECO:0000269|PubMed:28943303}. Cytoplasm {ECO:0000269|PubMed:28943303}.	0	Catalyzes the reversible isomerization of methylmalonyl-CoA (MMCoA) (generated from branched-chain amino acid metabolism and degradation of dietary odd chain fatty acids and cholesterol) to succinyl-CoA (3-carboxypropionyl-CoA), a key intermediate of the tricarboxylic acid cycle. {ECO:0000269|PubMed:1346616, ECO:0000269|PubMed:1978672, ECO:0000269|PubMed:21138732, ECO:0000269|PubMed:24458, ECO:00…	Matrix	Metabolism > Carbohydrate metabolism > Propanoate metabolism | Metabolism > Lipid metabolism > Fatty acid oxidation | Metabolism > Vitamin metabolism > Vitamin B12 metabolism	146, 587	29.7314	29.9314	30.0442	29.9626
NADPH:adrenodoxin oxidoreductase, mitochondrial	FDXR	P22570	2232	Mitochondrion inner membrane {ECO:0000250|UniProtKB:P48360}; Peripheral membrane protein {ECO:0000305}.	0	Serves as the first electron transfer protein in all the mitochondrial P450 systems including cholesterol side chain cleavage in all steroidogenic tissues, steroid 11-beta hydroxylation in the adrenal cortex, 25-OH-vitamin D3-24 hydroxylation in the kidney, and sterol C-27 hydroxylation in the liver. {ECO:0000250|UniProtKB:P08165}.	Matrix	Metabolism > Lipid metabolism > Cholesterol, bile acid, steroid synthesis | Metabolism > Metals and cofactors > Heme synthesis and processing | Metabolism > Metals and cofactors > Fe-S cluster biosynthesis | Metabolism > Vitamin metabolism > Vitamin D metabolism	438	28.4345	28.5469	28.8798	28.5028
Heterogeneous nuclear ribonucleoproteins A2/B1	HNRNPA2B1	P22626	3181	Nucleus {ECO:0000269|PubMed:31320558}. Nucleus, nucleoplasm {ECO:0000269|PubMed:17289661}. Cytoplasm {ECO:0000269|PubMed:31320558}. Cytoplasmic granule {ECO:0000269|PubMed:17289661, ECO:0000269|PubMed:24356509}. Secreted, extracellular exosome {ECO:0000269|PubMed:24356509}. Note=Localized in cytoplasmic mRNP granules containing untranslated mRNAs (PubMed:17289661). Component of ribonucleosomes (P…	0	Heterogeneous nuclear ribonucleoprotein (hnRNP) that associates with nascent pre-mRNAs, packaging them into hnRNP particles. The hnRNP particle arrangement on nascent hnRNA is non-random and sequence-dependent and serves to condense and stabilize the transcripts and minimize tangling and knotting. Packaging plays a role in various processes such as transcription, pre-mRNA processing, RNA nuclear …	#N/A	#N/A	234	25.9221	26.2746	26.3167	26.0507
Cytochrome b-c1 complex subunit 2, mitochondrial	UQCRC2	P22695	7385	Mitochondrion inner membrane {ECO:0000250|UniProtKB:P07257}; Peripheral membrane protein {ECO:0000250|UniProtKB:P07257}; Matrix side {ECO:0000250|UniProtKB:P07257}.	0	Component of the ubiquinol-cytochrome c oxidoreductase, a multisubunit transmembrane complex that is part of the mitochondrial electron transport chain which drives oxidative phosphorylation. The respiratory chain contains 3 multisubunit complexes succinate dehydrogenase (complex II, CII), ubiquinol-cytochrome c oxidoreductase (cytochrome b-c1 complex, complex III, CIII) and cytochrome c oxidase …	MIM	Protein import, sorting and homeostasis > Protein import and sorting > Preprotein cleavage | OXPHOS > Complex III > CIII subunits | OXPHOS > OXPHOS subunits	55, 71, 207	30.0355	30.3922	29.6029	29.8655
Ferrochelatase, mitochondrial	FECH	P22830	2235	Mitochondrion inner membrane; Peripheral membrane protein; Matrix side.	0	Catalyzes the ferrous insertion into protoporphyrin IX. {ECO:0000269|PubMed:27599036, ECO:0000269|PubMed:8276824}.	MIM	Metabolism > Metals and cofactors > Heme synthesis and processing | Metabolism > Metals and cofactors > Fe-S-containing proteins	123, 165, 276	29.7952	29.8873	30.9748	30.4332
NAD-dependent malic enzyme, mitochondrial	ME2	P23368	4200	Mitochondrion matrix.	0	0	Matrix	Metabolism > Carbohydrate metabolism > TCA-associated	175, 347, 543	30.1169	30.179	30.0032	29.8869
Glycine dehydrogenase (decarboxylating), mitochondrial	GLDC	P23378	2731	Mitochondrion {ECO:0000269|PubMed:28244183}.	0	The glycine cleavage system catalyzes the degradation of glycine. The P protein (GLDC) binds the alpha-amino group of glycine through its pyridoxal phosphate cofactor; CO(2) is released and the remaining methylamine moiety is then transferred to the lipoamide cofactor of the H protein (GCSH). {ECO:0000269|PubMed:1993704, ECO:0000269|PubMed:1996985, ECO:0000269|PubMed:28244183}.	Matrix	Metabolism > Amino acid metabolism > Glycine metabolism | Metabolism > Amino acid metabolism > Glycine cleavage system	239, 673	30.0744	29.95	29.9558	29.8191
Glycine cleavage system H protein, mitochondrial	GCSH	P23434	2653	Mitochondrion {ECO:0000250|UniProtKB:P20821}.	0	The glycine cleavage system catalyzes the degradation of glycine. The H protein (GCSH) shuttles the methylamine group of glycine from the P protein (GLDC) to the T protein (GCST). {ECO:0000269|PubMed:1671321}.	Matrix	Metabolism > Lipid metabolism > Lipoate insertion | Metabolism > Amino acid metabolism > Glycine metabolism | Metabolism > Amino acid metabolism > Glycine cleavage system	84, 113, 139	29.2078	29.5378	29.7136	29.7206
ATP synthase F(0) complex subunit B1, mitochondrial	ATP5PB	P24539	515	Mitochondrion. Mitochondrion inner membrane.	0	Mitochondrial membrane ATP synthase (F(1)F(0) ATP synthase or Complex V) produces ATP from ADP in the presence of a proton gradient across the membrane which is generated by electron transport complexes of the respiratory chain. F-type ATPases consist of two structural domains, F(1) - containing the extramembraneous catalytic core, and F(0) - containing the membrane proton channel, linked togethe…	MIM	OXPHOS > Complex V > CV subunits | OXPHOS > OXPHOS subunits	116, 199		23.5923
Acetyl-CoA acetyltransferase, mitochondrial	ACAT1	P24752	38	Mitochondrion {ECO:0000269|PubMed:1979337}.	0	This is one of the enzymes that catalyzes the last step of the mitochondrial beta-oxidation pathway, an aerobic process breaking down fatty acids into acetyl-CoA (PubMed:1715688, PubMed:7728148, PubMed:9744475). Using free coenzyme A/CoA, catalyzes the thiolytic cleavage of medium- to long-chain 3-oxoacyl-CoAs into acetyl-CoA and a fatty acyl-CoA shortened by two carbon atoms (PubMed:1715688, Pub…	Matrix	Metabolism > Carbohydrate metabolism > Ketone metabolism | Metabolism > Lipid metabolism > Fatty acid oxidation | Metabolism > Amino acid metabolism > Branched-chain amino acid metabolism | Metabolism > Amino acid metabolism > Lysine metabolism	170, 188, 331	34.0067	34.0394	33.643	33.959
3-mercaptopyruvate sulfurtransferase	MPST	P25325	4357	Cytoplasm {ECO:0000250|UniProtKB:P97532}. Mitochondrion {ECO:0000250|UniProtKB:P97532}. Cell junction, synapse, synaptosome {ECO:0000250|UniProtKB:Q99J99}.	0	Transfer of a sulfur ion to cyanide or to other thiol compounds. Also has weak rhodanese activity. Detoxifies cyanide and is required for thiosulfate biosynthesis. Acts as an antioxidant. In combination with cysteine aminotransferase (CAT), contributes to the catabolism of cysteine and is an important producer of hydrogen sulfide in the brain, retina and vascular endothelial cells. Hydrogen sulfi…	MIM	Metabolism > Detoxification > Xenobiotic metabolism | Metabolism > Sulfur metabolism	166	25.2541
ATP synthase subunit alpha, mitochondrial	ATP5F1A	P25705	498	Mitochondrion {ECO:0000269|PubMed:30146159}. Mitochondrion inner membrane {ECO:0000250|UniProtKB:P19483}; Peripheral membrane protein {ECO:0000250|UniProtKB:P19483}; Matrix side {ECO:0000250|UniProtKB:P19483}. Cell membrane {ECO:0000269|PubMed:10077593}; Peripheral membrane protein {ECO:0000269|PubMed:10077593}; Extracellular side {ECO:0000269|PubMed:10077593}. Note=Colocalizes with HRG on the ce…	0	Mitochondrial membrane ATP synthase (F(1)F(0) ATP synthase or Complex V) produces ATP from ADP in the presence of a proton gradient across the membrane which is generated by electron transport complexes of the respiratory chain. F-type ATPases consist of two structural domains, F(1) - containing the extramembraneous catalytic core, and F(0) - containing the membrane proton channel, linked togethe…	MIM	OXPHOS > Complex V > CV subunits | OXPHOS > OXPHOS subunits	440, 495	31.9106	32.1216	31.886	31.9541
Isovaleryl-CoA dehydrogenase, mitochondrial	IVD	P26440	3712	Mitochondrion matrix {ECO:0000250|UniProtKB:P12007}.	0	Catalyzes the conversion of isovaleryl-CoA/3-methylbutanoyl-CoA to 3-methylbut-2-enoyl-CoA as an intermediate step in the leucine (Leu) catabolic pathway (PubMed:7640268). To a lesser extent, is also able to catalyze the oxidation of other saturated short-chain acyl-CoA thioesters as pentanoyl-CoA, hexenoyl-CoA and butenoyl-CoA (PubMed:7640268). {ECO:0000269|PubMed:7640268}.	Matrix	Metabolism > Amino acid metabolism > Branched-chain amino acid metabolism	277		24.1951
NADH-ubiquinone oxidoreductase 75 kDa subunit, mitochondrial	NDUFS1	P28331	4719	Mitochondrion inner membrane {ECO:0000305|PubMed:12611891, ECO:0000305|PubMed:30879903}; Peripheral membrane protein {ECO:0000250|UniProtKB:P15690}; Matrix side {ECO:0000250|UniProtKB:P15690}.	0	Core subunit of the mitochondrial membrane respiratory chain NADH dehydrogenase (Complex I) which catalyzes electron transfer from NADH through the respiratory chain, using ubiquinone as an electron acceptor (PubMed:30879903, PubMed:31557978). Essential for catalysing the entry and efficient transfer of electrons within complex I (PubMed:31557978). Plays a key role in the assembly and stability o…	MIM	OXPHOS > Complex I > CI subunits | Metabolism > Metals and cofactors > Fe-S-containing proteins | OXPHOS > OXPHOS subunits	316, 695	26.3657	27.2537	26.9027	27.0368
Cytosol aminopeptidase	LAP3	P28838	51056	Cytoplasm {ECO:0000250|UniProtKB:Q68FS4}.	0	Cytolosic metallopeptidase that catalyzes the removal of unsubstituted N-terminal hydrophobic amino acids from various peptides. The presence of Zn(2+) ions is essential for the peptidase activity, and the association with other cofactors can modulate the substrate spectificity of the enzyme. For instance, in the presence of Mn(2+), it displays a specific Cys-Gly hydrolyzing activity of Cys-Gly-S…	Matrix	Protein import, sorting and homeostasis > Protein homeostasis > Proteases	178	24.3418		24.7659
Thioredoxin-dependent peroxide reductase, mitochondrial	PRDX3	P30048	10935	Mitochondrion {ECO:0000250|UniProtKB:P35705}. Cytoplasm {ECO:0000305|PubMed:12492477}. Early endosome {ECO:0000269|PubMed:15750338}. Note=Localizes to early endosomes in a RPS6KC1-dependent manner. {ECO:0000269|PubMed:15750338}.	0	Thiol-specific peroxidase that catalyzes the reduction of hydrogen peroxide and organic hydroperoxides to water and alcohols, respectively. Plays a role in cell protection against oxidative stress by detoxifying peroxides (PubMed:7733872, PubMed:17707404). Acts synergistically with MAP3K13 to regulate the activation of NF-kappa-B in the cytosol (PubMed:12492477). {ECO:0000269|PubMed:12492477, ECO…	Matrix	Metabolism > Detoxification > ROS and glutathione metabolism	221, 250	32.3494	33.332	30.4732	31.6745
ATP synthase subunit delta, mitochondrial	ATP5F1D	P30049	513	Mitochondrion. Mitochondrion inner membrane.	0	Mitochondrial membrane ATP synthase (F(1)F(0) ATP synthase or Complex V) produces ATP from ADP in the presence of a proton gradient across the membrane which is generated by electron transport complexes of the respiratory chain (PubMed:29478781). F-type ATPases consist of two structural domains, F(1) - containing the extramembraneous catalytic core, and F(0) - containing the membrane proton chann…	MIM	OXPHOS > Complex V > CV subunits | OXPHOS > OXPHOS subunits	97			22.3943	22.1557
Enoyl-CoA hydratase, mitochondrial	ECHS1	P30084	1892	Mitochondrion matrix.	0	Straight-chain enoyl-CoA thioesters from C4 up to at least C16 are processed, although with decreasing catalytic rate. Has high substrate specificity for crotonyl-CoA and moderate specificity for acryloyl-CoA, 3-methylcrotonyl-CoA and methacrylyl-CoA. It is noteworthy that binds tiglyl-CoA, but hydrates only a small amount of this substrate. {ECO:0000269|PubMed:26251176}.	Matrix	Metabolism > Lipid metabolism > Fatty acid oxidation | Metabolism > Amino acid metabolism > Branched-chain amino acid metabolism | Metabolism > Amino acid metabolism > Lysine metabolism	264			26.7614	27.2484
Serine/threonine-protein phosphatase 2A 65 kDa regulatory subunit A alpha isoform	PPP2R1A	P30153	5518	Cytoplasm {ECO:0000250|UniProtKB:Q32PI5}. Nucleus {ECO:0000269|PubMed:30611118}. Chromosome, centromere {ECO:0000269|PubMed:16580887}. Lateral cell membrane {ECO:0000269|PubMed:15525651}. Cell projection, dendrite {ECO:0000269|PubMed:15525651}. Note=Centromeric localization requires the presence of BUB1. {ECO:0000269|PubMed:16580887}.	0	The PR65 subunit of protein phosphatase 2A serves as a scaffolding molecule to coordinate the assembly of the catalytic subunit and a variable regulatory B subunit. Upon interaction with GNA12 promotes dephosphorylation of microtubule associated protein TAU/MAPT (PubMed:15525651). Required for proper chromosome segregation and for centromeric localization of SGO1 in mitosis (PubMed:16580887). {EC…	#N/A	#N/A	11			22.0042	22.8453
Aldehyde dehydrogenase X, mitochondrial	ALDH1B1	P30837	219	Mitochondrion matrix.	0	ALDHs play a major role in the detoxification of alcohol-derived acetaldehyde. They are involved in the metabolism of corticosteroids, biogenic amines, neurotransmitters, and lipid peroxidation.	Matrix	Metabolism > Detoxification > Xenobiotic metabolism	373, 442	30.6756	30.7651	31.0088	30.9543
Succinate dehydrogenase [ubiquinone] flavoprotein subunit, mitochondrial	SDHA	P31040	6389	Mitochondrion inner membrane {ECO:0000250|UniProtKB:Q0QF01}; Peripheral membrane protein {ECO:0000250|UniProtKB:Q0QF01}; Matrix side {ECO:0000250|UniProtKB:Q0QF01}.	0	Flavoprotein (FP) subunit of succinate dehydrogenase (SDH) that is involved in complex II of the mitochondrial electron transport chain and is responsible for transferring electrons from succinate to ubiquinone (coenzyme Q) (PubMed:24781757). Can act as a tumor suppressor (PubMed:20484225). {ECO:0000269|PubMed:20484225, ECO:0000305|PubMed:24781757}.	MIM	OXPHOS > Complex II > CII subunits | Metabolism > Carbohydrate metabolism > TCA cycle | OXPHOS > OXPHOS subunits	124, 259, 629, 641	27.7867	27.7187	27.9942	28.1843
Cytochrome b-c1 complex subunit 1, mitochondrial	UQCRC1	P31930	7384	Mitochondrion inner membrane {ECO:0000250|UniProtKB:P07256}; Peripheral membrane protein {ECO:0000250|UniProtKB:P07256}; Matrix side {ECO:0000250|UniProtKB:P07256}.	0	Component of the ubiquinol-cytochrome c oxidoreductase, a multisubunit transmembrane complex that is part of the mitochondrial electron transport chain which drives oxidative phosphorylation. The respiratory chain contains 3 multisubunit complexes succinate dehydrogenase (complex II, CII), ubiquinol-cytochrome c oxidoreductase (cytochrome b-c1 complex, complex III, CIII) and cytochrome c oxidase …	MIM	Protein import, sorting and homeostasis > Protein import and sorting > Preprotein cleavage | OXPHOS > Complex III > CIII subunits | OXPHOS > OXPHOS subunits	123, 257, 420	32.6363	32.8003	30.9676	31.3568
Serine hydroxymethyltransferase, mitochondrial	SHMT2	P34897	6472	Mitochondrion {ECO:0000269|PubMed:21876188, ECO:0000269|PubMed:24075985}. Mitochondrion matrix, mitochondrion nucleoid {ECO:0000269|PubMed:18063578}. Mitochondrion inner membrane {ECO:0000269|PubMed:21876188}. Cytoplasm {ECO:0000269|PubMed:24075985}. Nucleus {ECO:0000269|PubMed:24075985}. Note=Mainly localizes in the mitochondrion. Also found in the cytoplasm and nucleus as part of the BRISC comp…	0	Catalyzes the cleavage of serine to glycine accompanied with the production of 5,10-methylenetetrahydrofolate, an essential intermediate for purine biosynthesis (PubMed:24075985, PubMed:29364879, PubMed:25619277). Serine provides the major source of folate one-carbon in cells by catalyzing the transfer of one carbon from serine to tetrahydrofolate (PubMed:25619277). Contributes to the de novo mit…	Matrix	Metabolism > Amino acid metabolism > Serine metabolism | Metabolism > Amino acid metabolism > Glycine metabolism | Metabolism > Vitamin metabolism > Folate and 1-C metabolism	105, 106, 176, 206, 309	31.1931	31.233	31.3159	31.1578
ADP-ribosylation factor-like protein 2	ARL2	P36404	402	Mitochondrion intermembrane space. Cytoplasm, cytoskeleton, microtubule organizing center, centrosome. Nucleus. Cytoplasm. Note=The complex formed with ARL2BP, ARL2 and SLC25A6 is expressed in mitochondria. The complex formed with ARL2BP, ARL2 and SLC25A4 is expressed in mitochondria (By similarity). Not detected in the Golgi, nucleus and on the mitotic spindle. Centrosome-associated throughout t…	0	Small GTP-binding protein which cycles between an inactive GDP-bound and an active GTP-bound form, and the rate of cycling is regulated by guanine nucleotide exchange factors (GEF) and GTPase-activating proteins (GAP). GTP-binding protein that does not act as an allosteric activator of the cholera toxin catalytic subunit. Regulates formation of new microtubules and centrosome integrity. Prevents …	IMS	Mitochondrial dynamics and surveillance > Fusion	80	24.4241	24.8495
ATP synthase subunit gamma, mitochondrial	ATP5F1C	P36542	509	Mitochondrion inner membrane {ECO:0000250|UniProtKB:P05631}; Peripheral membrane protein {ECO:0000250|UniProtKB:P05631}; Matrix side {ECO:0000250|UniProtKB:P05631}.	0	Mitochondrial membrane ATP synthase (F(1)F(0) ATP synthase or Complex V) produces ATP from ADP in the presence of a proton gradient across the membrane which is generated by electron transport complexes of the respiratory chain. F-type ATPases consist of two structural domains, F(1) - containing the extramembraneous catalytic core, and F(0) - containing the membrane proton channel, linked togethe…	MIM	OXPHOS > Complex V > CV subunits | OXPHOS > OXPHOS subunits	178	25.4201	25.5045	25.3335	25.1939
Lon protease homolog, mitochondrial	LONP1	P36776	9361	Mitochondrion matrix {ECO:0000255|HAMAP-Rule:MF_03120, ECO:0000269|PubMed:7961901}.	0	ATP-dependent serine protease that mediates the selective degradation of misfolded, unassembled or oxidatively damaged polypeptides as well as certain short-lived regulatory proteins in the mitochondrial matrix. May also have a chaperone function in the assembly of inner membrane protein complexes. Participates in the regulation of mitochondrial gene expression and in the maintenance of the integ…	Matrix	Protein import, sorting and homeostasis > Protein homeostasis > Proteases	310, 330, 394, 473, 522	30.1924	30.4702	30.9825	31.114
Transgelin-2	TAGLN2	P37802	8407	0	0	0	#N/A	#N/A	8		23.9523
Electron transfer flavoprotein subunit beta	ETFB	P38117	2109	Mitochondrion matrix {ECO:0000305|PubMed:25023281, ECO:0000305|PubMed:8504797}.	0	Heterodimeric electron transfer flavoprotein that accepts electrons from several mitochondrial dehydrogenases, including acyl-CoA dehydrogenases, glutaryl-CoA and sarcosine dehydrogenase (PubMed:25416781, PubMed:15159392, PubMed:15975918). It transfers the electrons to the main mitochondrial respiratory chain via ETF-ubiquinone oxidoreductase (Probable). Required for normal mitochondrial fatty ac…	Matrix	Metabolism > Lipid metabolism > Fatty acid oxidation | Metabolism > Amino acid metabolism > Branched-chain amino acid metabolism | Metabolism > Amino acid metabolism > Lysine metabolism | Metabolism > Amino acid metabolism > Glycine metabolism | Metabolism > Vitamin metabolism > Choline and betaine metabolism | Metabolism > Electron carriers > Q-linked reactions, other	16, 192	30.9892	31.415	29.0744	29.6016
Stress-70 protein, mitochondrial	HSPA9	P38646	3313	Mitochondrion {ECO:0000269|PubMed:22002106, ECO:0000269|PubMed:26702583}. Nucleus, nucleolus {ECO:0000269|PubMed:22002106}.	0	Chaperone protein which plays an important role in mitochondrial iron-sulfur cluster (ISC) biogenesis. Interacts with and stabilizes ISC cluster assembly proteins FXN, NFU1, NFS1 and ISCU (PubMed:26702583). Regulates erythropoiesis via stabilization of ISC assembly (PubMed:21123823, PubMed:26702583). May play a role in the control of cell proliferation and cellular aging (By similarity). {ECO:000…	Matrix	Metabolism > Metals and cofactors > Fe-S cluster biosynthesis	118, 128, 161, 181, 196, 230, 331, 568, 652	34.9635	35.2457	34.4986	34.5133
Malate dehydrogenase, mitochondrial	MDH2	P40926	4191	Mitochondrion matrix {ECO:0000250|UniProtKB:P04636}.	0	0	Matrix	Metabolism > Carbohydrate metabolism > Gluconeogenesis | Metabolism > Carbohydrate metabolism > Malate-aspartate shuttle | Metabolism > Carbohydrate metabolism > TCA cycle	56, 80, 161	30.8523	31.0661	30.7545	30.7693
Trifunctional enzyme subunit alpha, mitochondrial;Long-chain enoyl-CoA hydratase;Long chain 3-hydroxyacyl-CoA dehydrogenase	HADHA	P40939	3030	Mitochondrion {ECO:0000269|PubMed:29915090}. Mitochondrion inner membrane {ECO:0000269|PubMed:29915090}. Note=Protein stability and association with mitochondrion inner membrane do not require HADHB. {ECO:0000269|PubMed:29915090}.	0	Mitochondrial trifunctional enzyme catalyzes the last three of the four reactions of the mitochondrial beta-oxidation pathway (PubMed:8135828, PubMed:1550553, PubMed:29915090, PubMed:30850536). The mitochondrial beta-oxidation pathway is the major energy-producing process in tissues and is performed through four consecutive reactions breaking down fatty acids into acetyl-CoA (PubMed:29915090). Am…	MIM	Metabolism > Lipid metabolism > Fatty acid oxidation | Metabolism > Lipid metabolism > Cardiolipin synthesis | Metabolism > Amino acid metabolism > Branched-chain amino acid metabolism	43, 239, 298, 320, 343, 724	31.0589	31.212	29.292	29.5817
Glycine--tRNA ligase	GARS1	P41250	2617	Cytoplasm {ECO:0000269|PubMed:17035524}. Cell projection, axon {ECO:0000269|PubMed:17035524}. Secreted {ECO:0000250|UniProtKB:Q9CZD3}. Secreted, extracellular exosome {ECO:0000250|UniProtKB:Q9CZD3}. Note=In transfected COS7 cells, not detected in mitochondria, nor in Golgi apparatus (PubMed:17035524). Secreted by motor neuron, possibly through the exosome pathway (By similarity). {ECO:0000250|Uni…	0	Catalyzes the ATP-dependent ligation of glycine to the 3'-end of its cognate tRNA, via the formation of an aminoacyl-adenylate intermediate (Gly-AMP) (PubMed:17544401, PubMed:28675565, PubMed:24898252). Also produces diadenosine tetraphosphate (Ap4A), a universal pleiotropic signaling molecule needed for cell regulation pathways, by direct condensation of 2 ATPs. Thereby, may play a special role …	Matrix	Mitochondrial central dogma > Translation > mt-tRNA synthetases	566	26.894	27.023	26.9674	26.5846
Enoyl-CoA delta isomerase 1, mitochondrial	ECI1	P42126	1632	Mitochondrion matrix {ECO:0000250|UniProtKB:P23965}.	0	Able to isomerize both 3-cis and 3-trans double bonds into the 2-trans form in a range of enoyl-CoA species. {ECO:0000269|PubMed:7818490}.	Matrix	Metabolism > Lipid metabolism > Fatty acid oxidation	293	29.7222	30.6811	29.8494	30.377
Leucine-rich PPR motif-containing protein, mitochondrial	LRPPRC	P42704	10128	Mitochondrion. Nucleus, nucleoplasm. Nucleus inner membrane. Nucleus outer membrane. Note=Seems to be predominantly mitochondrial.	0	May play a role in RNA metabolism in both nuclei and mitochondria. In the nucleus binds to HNRPA1-associated poly(A) mRNAs and is part of nmRNP complexes at late stages of mRNA maturation which are possibly associated with nuclear mRNA export. May bind mature mRNA in the nucleus outer membrane. In mitochondria binds to poly(A) mRNA. Plays a role in translation or stability of mitochondrially enco…	Matrix	Mitochondrial central dogma > mtRNA metabolism > mtRNA stability and decay | Mitochondrial central dogma > Translation	207, 623, 633, 1016, 1082, 1341	30.5984	30.639	30.4603	30.3439
3-ketoacyl-CoA thiolase, mitochondrial	ACAA2	P42765	10449	Mitochondrion {ECO:0000269|PubMed:18371312}.	0	In the production of energy from fats, this is one of the enzymes that catalyzes the last step of the mitochondrial beta-oxidation pathway, an aerobic process breaking down fatty acids into acetyl-CoA (Probable). Using free coenzyme A/CoA, catalyzes the thiolytic cleavage of medium- to long-chain unbranched 3-oxoacyl-CoAs into acetyl-CoA and a fatty acyl-CoA shortened by two carbon atoms (Probabl…	Matrix	Metabolism > Carbohydrate metabolism > Ketone metabolism | Metabolism > Lipid metabolism > Fatty acid oxidation | Metabolism > Amino acid metabolism > Lysine metabolism	20, 68, 198	24.7457	26.2008	27.8806	27.5395
Elongation factor Ts, mitochondrial	TSFM	P43897	10102	Mitochondrion.	0	Associates with the EF-Tu.GDP complex and induces the exchange of GDP to GTP. It remains bound to the aminoacyl-tRNA.EF-Tu.GTP complex up to the GTP hydrolysis stage on the ribosome. {ECO:0000255|HAMAP-Rule:MF_03135, ECO:0000269|PubMed:27677415}.	Matrix	Mitochondrial central dogma > Translation > Translation factors	59, 159, 234	28.6098	29.1859	30.1534	29.7212
Short/branched chain specific acyl-CoA dehydrogenase, mitochondrial	ACADSB	P45954	36	Mitochondrion matrix {ECO:0000305|PubMed:11013134}.	0	Short and branched chain specific acyl-CoA dehydrogenase that catalyzes the removal of one hydrogen from C-2 and C-3 of the fatty acyl-CoA thioester, resulting in the formation of trans-2-enoyl-CoA (PubMed:7698750, PubMed:11013134, PubMed:21430231, PubMed:10832746). Among the different mitochondrial acyl-CoA dehydrogenases, acts specifically on short and branched chain acyl-CoA derivatives such a…	Matrix	Metabolism > Lipid metabolism > Fatty acid oxidation | Metabolism > Amino acid metabolism > Branched-chain amino acid metabolism	283		23.3613		23.9888
Translation initiation factor IF-2, mitochondrial	MTIF2	P46199	4528	Mitochondrion.	0	One of the essential components for the initiation of protein synthesis. Protects formylmethionyl-tRNA from spontaneous hydrolysis and promotes its binding to the 30S ribosomal subunits. Also involved in the hydrolysis of GTP during the formation of the 70S ribosomal complex.	Matrix	Mitochondrial central dogma > Translation > Translation factors	449, 481	23.1153		25.1984	25.16
Cytochrome b-c1 complex subunit Rieske, mitochondrial;Cytochrome b-c1 complex subunit 9	UQCRFS1	P47985	7386	Mitochondrion inner membrane {ECO:0000305|PubMed:31883641}; Single-pass membrane protein {ECO:0000250|UniProtKB:Q5ZLR5}.	104..140; /note="Helical"; /evidence="ECO:0000269|PubMed:28844695"	[Cytochrome b-c1 complex subunit Rieske, mitochondrial]: Component of the ubiquinol-cytochrome c oxidoreductase, a multisubunit transmembrane complex that is part of the mitochondrial electron transport chain which drives oxidative phosphorylation (PubMed:31883641). The respiratory chain contains 3 multisubunit complexes succinate dehydrogenase (complex II, CII), ubiquinol-cytochrome c oxidoreduc…	MIM	OXPHOS > Complex III > CIII subunits | Metabolism > Metals and cofactors > Fe-S-containing proteins | OXPHOS > OXPHOS subunits	263, 91	30.6738	31.0833	29.2876	29.401
ATP synthase subunit O, mitochondrial	ATP5PO	P48047	539	Mitochondrion {ECO:0000250}. Mitochondrion inner membrane {ECO:0000250}.	0	Mitochondrial membrane ATP synthase (F(1)F(0) ATP synthase or Complex V) produces ATP from ADP in the presence of a proton gradient across the membrane which is generated by electron transport complexes of the respiratory chain. F-type ATPases consist of two structural domains, F(1) - containing the extramembraneous catalytic core and F(0) - containing the membrane proton channel, linked together…	MIM	OXPHOS > Complex V > CV subunits | OXPHOS > OXPHOS subunits	35, 82, 193	31.8744	32.3566	31.5722	31.9826
Isocitrate dehydrogenase [NADP], mitochondrial	IDH2	P48735	3418	Mitochondrion.	0	Plays a role in intermediary metabolism and energy production. It may tightly associate or interact with the pyruvate dehydrogenase complex.	Matrix	Metabolism > Carbohydrate metabolism > TCA cycle	247	23.7855	24.0665	25.3637	25.4072
Large ribosomal subunit protein bL19m	MRPL19	P49406	9801	Mitochondrion {ECO:0000269|PubMed:10600119, ECO:0000269|PubMed:11543634, ECO:0000269|PubMed:25278503, ECO:0000269|PubMed:25838379, ECO:0000269|PubMed:28892042}.	0	0	Matrix	Mitochondrial central dogma > Translation > Mitochondrial ribosome	125	28.3935	28.5635	28.4248	28.2999
Elongation factor Tu, mitochondrial	TUFM	P49411	7284	Mitochondrion {ECO:0000269|PubMed:22749352}.	0	Promotes the GTP-dependent binding of aminoacyl-tRNA to the A-site of ribosomes during protein biosynthesis. Plays also a role in the regulation of autophagy and innate immunity. Recruits ATG5-ATG12 and NLRX1 at mitochondria and serves as a checkpoint of the RIG-I/DDX58-MAVS pathway. In turn, inhibits RLR-mediated type I interferon while promoting autophagy. {ECO:0000269|PubMed:22749352, ECO:0000…	Matrix	Mitochondrial central dogma > Translation > Translation factors	95, 118, 249, 269, 360	33.1244	33.3558	32.6387	32.5802
Alpha-aminoadipic semialdehyde dehydrogenase	ALDH7A1	P49419	501	Cytoplasm, cytosol {ECO:0000269|PubMed:20207735}. Nucleus {ECO:0000269|PubMed:20207735}.; [Isoform 1]: Mitochondrion {ECO:0000269|PubMed:20207735}.	0	Multifunctional enzyme mediating important protective effects. Metabolizes betaine aldehyde to betaine, an important cellular osmolyte and methyl donor. Protects cells from oxidative stress by metabolizing a number of lipid peroxidation-derived aldehydes. Involved in lysine catabolism. {ECO:0000269|PubMed:16491085, ECO:0000269|PubMed:20207735}.	Matrix	Metabolism > Amino acid metabolism > Lysine metabolism | Metabolism > Amino acid metabolism > Glycine metabolism | Metabolism > Vitamin metabolism > Choline and betaine metabolism | Metabolism > Vitamin metabolism > Folate and 1-C metabolism | Metabolism > Detoxification > ROS and glutathione metabolism	69, 397	29.3264	29.4166	29.3214	29.3943
Isocitrate dehydrogenase [NAD] subunit alpha, mitochondrial	IDH3A	P50213	3419	Mitochondrion.	0	Catalytic subunit of the enzyme which catalyzes the decarboxylation of isocitrate (ICT) into alpha-ketoglutarate. The heterodimer composed of the alpha (IDH3A) and beta (IDH3B) subunits and the heterodimer composed of the alpha (IDH3A) and gamma (IDH3G) subunits, have considerable basal activity but the full activity of the heterotetramer (containing two subunits of IDH3A, one of IDH3B and one of…	Matrix	Metabolism > Carbohydrate metabolism > TCA cycle	137, 153, 186	29.709	29.6275	29.0683	28.8716
Small ribosomal subunit protein mS29	DAP3	P51398	7818	Mitochondrion {ECO:0000269|PubMed:11162496, ECO:0000269|PubMed:20563667}.	0	Involved in mediating interferon-gamma-induced cell death.	Matrix	Mitochondrial central dogma > Translation > Mitochondrial ribosome	119, 323	26.9199	27.9956	26.0559
Isocitrate dehydrogenase [NAD] subunit gamma, mitochondrial	IDH3G	P51553	3421	Mitochondrion {ECO:0000269|PubMed:11256614}.	0	Regulatory subunit which plays a role in the allosteric regulation of the enzyme catalyzing the decarboxylation of isocitrate (ICT) into alpha-ketoglutarate. The heterodimer composed of the alpha (IDH3A) and beta (IDH3B) subunits and the heterodimer composed of the alpha (IDH3A) and gamma (IDH3G) subunits, have considerable basal activity but the full activity of the heterotetramer (containing tw…	Matrix	Metabolism > Carbohydrate metabolism > TCA cycle	203	29.874	29.8017	29.82	29.5757
Succinate-semialdehyde dehydrogenase, mitochondrial	ALDH5A1	P51649	7915	Mitochondrion.	0	Catalyzes one step in the degradation of the inhibitory neurotransmitter gamma-aminobutyric acid (GABA). {ECO:0000269|PubMed:19300440}.	Matrix	Metabolism > Amino acid metabolism > GABA metabolism	159	25.7744	25.7755	25.584	25.6117
Large ribosomal subunit protein bL12m	MRPL12	P52815	6182	Mitochondrion {ECO:0000269|PubMed:8626705}.	0	As a component of the mitochondrial large ribosomal subunit, it plays a role in mitochondrial translation (PubMed:23603806). Associates with mitochondrial RNA polymerase to activate transcription. {ECO:0000269|PubMed:22003127, ECO:0000269|PubMed:23603806}.	Matrix	Mitochondrial central dogma > mtRNA metabolism > Transcription | Mitochondrial central dogma > Translation > Mitochondrial ribosome	152	29.555	29.6279	29.5139	29.4947
Succinate--CoA ligase [ADP/GDP-forming] subunit alpha, mitochondrial	SUCLG1	P53597	8802	Mitochondrion {ECO:0000255|HAMAP-Rule:MF_03222}.	0	Succinyl-CoA synthetase functions in the citric acid cycle (TCA), coupling the hydrolysis of succinyl-CoA to the synthesis of either ATP or GTP and thus represents the only step of substrate-level phosphorylation in the TCA. The alpha subunit of the enzyme binds the substrates coenzyme A and phosphate, while succinate binding and specificity for either ATP or GTP is provided by different beta sub…	Matrix	Metabolism > Carbohydrate metabolism > TCA cycle | Metabolism > Carbohydrate metabolism > Itaconate metabolism | Metabolism > Nucleotide metabolism > Nucleotide synthesis and processing	78	26.7027	26.8472	26.674	26.266
DNA polymerase subunit gamma-1	POLG	P54098	5428	Mitochondrion {ECO:0000269|PubMed:18063578}. Mitochondrion matrix, mitochondrion nucleoid {ECO:0000269|PubMed:18063578}.	0	Involved in the replication of mitochondrial DNA. Associates with mitochondrial DNA.	Matrix	Mitochondrial central dogma > mtDNA maintenance > mtDNA replication | Mitochondrial central dogma > mtDNA maintenance > mtDNA nucleoid | Mitochondrial central dogma > mtDNA maintenance > mtDNA repair	233, 656	23.3495		21.6786
Delta-1-pyrroline-5-carboxylate synthase;Glutamate 5-kinase;Gamma-glutamyl phosphate reductase	ALDH18A1	P54886	5832	Mitochondrion inner membrane {ECO:0000269|PubMed:26297558, ECO:0000269|PubMed:26320891}.	0	Bifunctional enzyme that converts glutamate to glutamate 5-semialdehyde, an intermediate in the biosynthesis of proline, ornithine and arginine. {ECO:0000269|PubMed:10037775, ECO:0000269|PubMed:11092761, ECO:0000269|PubMed:26297558, ECO:0000269|PubMed:26320891}.	Matrix	Metabolism > Amino acid metabolism > Proline metabolism	288, 608, 653, 782	32.7153	32.8605	32.3784	32.5016
Trifunctional enzyme subunit beta, mitochondrial;3-ketoacyl-CoA thiolase	HADHB	P55084	3032	Mitochondrion {ECO:0000269|PubMed:21527675}. Mitochondrion inner membrane {ECO:0000269|PubMed:21527675}. Mitochondrion outer membrane {ECO:0000269|PubMed:21527675}. Endoplasmic reticulum {ECO:0000269|PubMed:21527675}. Note=Protein stability and association with membranes require HADHA. {ECO:0000269|PubMed:29915090}.	0	Mitochondrial trifunctional enzyme catalyzes the last three of the four reactions of the mitochondrial beta-oxidation pathway (PubMed:8135828, PubMed:29915090, PubMed:30850536). The mitochondrial beta-oxidation pathway is the major energy-producing process in tissues and is performed through four consecutive reactions breaking down fatty acids into acetyl-CoA (PubMed:29915090). Among the enzymes …	MIM	Metabolism > Carbohydrate metabolism > Ketone metabolism | Metabolism > Lipid metabolism > Fatty acid oxidation | Metabolism > Amino acid metabolism > Lysine metabolism	100, 331, 402	28.559	28.6797	27.6376	26.9622
NADH dehydrogenase [ubiquinone] flavoprotein 3, mitochondrial	NDUFV3	P56181	4731	Mitochondrion inner membrane {ECO:0000305|PubMed:12611891}; Peripheral membrane protein {ECO:0000305}; Matrix side {ECO:0000305}.	0	Accessory subunit of the mitochondrial membrane respiratory chain NADH dehydrogenase (Complex I), that is believed not to be involved in catalysis. Complex I functions in the transfer of electrons from NADH to the respiratory chain. The immediate electron acceptor for the enzyme is believed to be ubiquinone. May be the terminally assembled subunit of Complex I. {ECO:0000269|PubMed:27626371}.	MIM	OXPHOS > Complex I > CI subunits | OXPHOS > OXPHOS subunits	71	26.849	27.1698	27.0637	27.0223
NADH dehydrogenase [ubiquinone] 1 alpha subcomplex subunit 6	NDUFA6	P56556	4700	Mitochondrion inner membrane {ECO:0000305|PubMed:12611891}; Peripheral membrane protein {ECO:0000305}; Matrix side {ECO:0000305}.	0	Accessory subunit of the mitochondrial membrane respiratory chain NADH dehydrogenase (Complex I), that is believed to be not involved in catalysis. Required for proper complex I assembly (PubMed:30245030). Complex I functions in the transfer of electrons from NADH to the respiratory chain. The immediate electron acceptor for the enzyme is believed to be ubiquinone. {ECO:0000269|PubMed:27626371, E…	MIM	OXPHOS > Complex I > CI subunits | OXPHOS > OXPHOS subunits	123	30.3883	30.5422	30.4239	30.2584
10 kDa heat shock protein, mitochondrial	HSPE1	P61604	3336	Mitochondrion matrix.	0	Co-chaperonin implicated in mitochondrial protein import and macromolecular assembly. Together with Hsp60, facilitates the correct folding of imported proteins. May also prevent misfolding and promote the refolding and proper assembly of unfolded polypeptides generated under stress conditions in the mitochondrial matrix (PubMed:7912672, PubMed:1346131, PubMed:11422376). The functional units of th…	Matrix	Protein import, sorting and homeostasis > Protein homeostasis > Chaperones	76, 88, 100	31.1687	31.9293	31.5112	32.0951
14-3-3 protein epsilon	YWHAE	P62258	7531	Nucleus {ECO:0000269|PubMed:12917326}. Cytoplasm {ECO:0000269|PubMed:12917326}. Melanosome {ECO:0000269|PubMed:12042314, ECO:0000269|PubMed:17081065}. Note=Identified by mass spectrometry in melanosome fractions from stage I to stage IV. {ECO:0000269|PubMed:12042314, ECO:0000269|PubMed:17081065}.	0	Adapter protein implicated in the regulation of a large spectrum of both general and specialized signaling pathways. Binds to a large number of partners, usually by recognition of a phosphoserine or phosphothreonine motif. Binding generally results in the modulation of the activity of the binding partner (By similarity). Positively regulates phosphorylated protein HSF1 nuclear export to the cytop…	#N/A	#N/A	214	24.9225	24.9891	24.8411	24.7159
Histone H4	H4C1	P62805	121504	Nucleus. Chromosome.	0	Core component of nucleosome. Nucleosomes wrap and compact DNA into chromatin, limiting DNA accessibility to the cellular machineries which require DNA as a template. Histones thereby play a central role in transcription regulation, DNA repair, DNA replication and chromosomal stability. DNA accessibility is regulated via a complex set of post-translational modifications of histones, also called h…	#N/A	#N/A	89	30.4572	30.7892	29.8853	29.9373
Elongation factor 1-alpha 1;Putative elongation factor 1-alpha-like 3;Elongation factor 1-alpha 2	EEF1A1	P68104	1915	Cytoplasm {ECO:0000269|PubMed:19158340, ECO:0000269|PubMed:8650580}. Nucleus {ECO:0000269|PubMed:17177976, ECO:0000269|PubMed:8650580}. Nucleus, nucleolus {ECO:0000269|PubMed:8650580}. Cell membrane {ECO:0000269|PubMed:26497934}. Note=Colocalizes with DLC1 at actin-rich regions in the cell periphery (PubMed:19158340). Translocates together with ZPR1 from the cytoplasm to the nucleus and nucleolus…	0	This protein promotes the GTP-dependent binding of aminoacyl-tRNA to the A-site of ribosomes during protein biosynthesis. Plays a role in the positive regulation of IFNG transcription in T-helper 1 cells as part of an IFNG promoter-binding complex with TXK and PARP1 (PubMed:17177976). {ECO:0000269|PubMed:17177976}.; (Microbial infection) Required for the translation of viral proteins and viral re…	#N/A	#N/A	141	23.2782
Small ribosomal subunit protein mS22	MRPS22	P82650	56945	Mitochondrion {ECO:0000269|PubMed:25838379}.	0	0	Matrix	Mitochondrial central dogma > Translation > Mitochondrial ribosome	103, 196	28.1297	28.5497	28.2656	28.5884
Small ribosomal subunit protein mS25	MRPS25	P82663	64432	Mitochondrion {ECO:0000269|PubMed:25838379}.	0	0	Matrix	Mitochondrial central dogma > Translation > Mitochondrial ribosome	57	25.8289	26.0288	26.6182	26.5551
Small ribosomal subunit protein uS10m	MRPS10	P82664	55173	Mitochondrion {ECO:0000269|PubMed:25838379}.	0	0	Matrix	Mitochondrial central dogma > Translation > Mitochondrial ribosome	91, 93, 127		22.7168		22.8258
Small ribosomal subunit protein mS35	MRPS35	P82673	60488	Mitochondrion {ECO:0000269|PubMed:25838379}.	0	0	Matrix	Mitochondrial central dogma > Translation > Mitochondrial ribosome	70, 89, 312	26.3181	26.6816	26.5452	26.5612
Small ribosomal subunit protein uS5m	MRPS5	P82675	64969	Mitochondrion {ECO:0000269|PubMed:25838379}.	0	0	Matrix	Mitochondrial central dogma > Translation > Mitochondrial ribosome	137	23.8052	23.9823		21.9416
Alpha-ketoglutarate dehydrogenase component 4	KGD4	P82909	92259	Mitochondrion {ECO:0000250|UniProtKB:P82908}.	0	May be necessary to recruit DLD/E3 to the mitochondrial 2-oxoglutarate dehydrogenase complex (OGDC) core composed of OGDH/E1 and DLST/E2, hence stabilizes the complex. {ECO:0000250|UniProtKB:Q9CQX8}.	Matrix	Mitochondrial central dogma > Translation > Mitochondrial ribosome | Metabolism > Carbohydrate metabolism > TCA cycle	67, 84		25.4828
Small ribosomal subunit protein uS11m	MRPS11	P82912	64963	Mitochondrion {ECO:0000269|PubMed:25838379}.	0	0	Matrix	Mitochondrial central dogma > Translation > Mitochondrial ribosome	63	28.0212	28.285	28.118	28.2699
Small ribosomal subunit protein uS15m	MRPS15	P82914	64960	Mitochondrion {ECO:0000269|PubMed:25838379}.	0	0	Matrix	Mitochondrial central dogma > Translation > Mitochondrial ribosome	76	24.0404
Small ribosomal subunit protein mS34	MRPS34	P82930	65993	Mitochondrion {ECO:0000269|PubMed:11279123}.	0	Required for mitochondrial translation, plays a role in maintaining the stability of the small ribosomal subunit and the 12S rRNA that are required for mitoribosome formation. {ECO:0000269|PubMed:28777931}.	Matrix	Mitochondrial central dogma > Translation > Mitochondrial ribosome	104, 166, 203	30.6593	30.7673	30.3234	30.2927
Small ribosomal subunit protein bS6m	MRPS6	P82932	64968	Mitochondrion {ECO:0000269|PubMed:25838379}.	0	0	Matrix	Mitochondrial central dogma > Translation > Mitochondrial ribosome	4	25.1124	25.3181	25.1446	25.1234
Small ribosomal subunit protein uS9m	MRPS9	P82933	64965	Mitochondrion {ECO:0000269|PubMed:25838379}.	0	0	Matrix	Mitochondrial central dogma > mtRNA metabolism > mtRNA granules | Mitochondrial central dogma > Translation > Mitochondrial ribosome	69, 110, 262, 286	28.3033	28.5227	26.2058	25.4898
Transcription factor A, mitochondrial	TFAM	Q00059	7019	Mitochondrion {ECO:0000269|PubMed:1737790, ECO:0000269|PubMed:18063578, ECO:0000269|PubMed:22841477, ECO:0000269|PubMed:29445193}. Mitochondrion matrix, mitochondrion nucleoid {ECO:0000269|PubMed:18063578}.	0	Binds to the mitochondrial light strand promoter and functions in mitochondrial transcription regulation (PubMed:29445193, PubMed:32183942). Component of the mitochondrial transcription initiation complex, composed at least of TFB2M, TFAM and POLRMT that is required for basal transcription of mitochondrial DNA (PubMed:29149603). In this complex, TFAM recruits POLRMT to a specific promoter whereas…	Matrix	Mitochondrial central dogma > mtDNA maintenance > mtDNA replication | Mitochondrial central dogma > mtDNA maintenance > mtDNA nucleoid | Mitochondrial central dogma > mtRNA metabolism > Transcription	110, 200, 241	32.5126	32.5587	31.8516	31.5462
Solute carrier family 25 member 3	SLC25A3	Q00325	5250	Mitochondrion inner membrane; Multi-pass membrane protein.	64..86; /note="Helical; Name=1"; /evidence="ECO:0000255"; 122..141; /note="Helical; Name=2"; /evidence="ECO:0000255"; 162..183; /note="Helical; Name=3"; /evidence="ECO:0000255"; 219..238; /note="Helical; Name=4"; /evidence="ECO:0000255"; 262..284; /note="Helical; Name=5"; /evidence="ECO:0000255"; 315..333; /note="Helical; Name=6"; /evidence="ECO:0000255"	Transport of phosphate groups from the cytosol to the mitochondrial matrix. Phosphate is cotransported with H(+). May play a role regulation of the mitochondrial permeability transition pore (mPTP).	MIM	Metabolism > Metals and cofactors > Copper metabolism | Signaling > Calcium homeostasis > Calcium cycle | Small molecule transport > SLC25A family	196	29.7045	29.5521	29.549	29.233
2-oxoglutarate dehydrogenase complex component E1	OGDH	Q02218	4967	Mitochondrion matrix {ECO:0000305|PubMed:29211711}. Nucleus {ECO:0000269|PubMed:29211711}. Note=Mainly localizes in the mitochondrion. A small fraction localizes to the nucleus, where the 2-oxoglutarate dehydrogenase complex is required for histone succinylation. {ECO:0000269|PubMed:29211711}.	0	2-oxoglutarate dehydrogenase (E1) component of the 2-oxoglutarate dehydrogenase complex (OGDHC), which mediates the decarboxylation of alpha-ketoglutarate (PubMed:24495017). The 2-oxoglutarate dehydrogenase complex catalyzes the overall conversion of 2-oxoglutarate to succinyl-CoA and CO(2) (PubMed:24495017). The 2-oxoglutarate dehydrogenase complex is mainly active in the mitochondrion (PubMed:2…	Matrix	Metabolism > Carbohydrate metabolism > TCA cycle	93, 175	27.3977	27.7213	27.4891	27.2205
Mitochondrial 2-oxoglutarate/malate carrier protein	SLC25A11	Q02978	8402	Mitochondrion inner membrane {ECO:0000250|UniProtKB:P97700}; Multi-pass membrane protein {ECO:0000250|UniProtKB:P97700}.	24..42; /note="Helical; Name=1"; /evidence="ECO:0000255"; 83..101; /note="Helical; Name=2"; /evidence="ECO:0000255"; 119..140; /note="Helical; Name=3"; /evidence="ECO:0000255"; 183..202; /note="Helical; Name=4"; /evidence="ECO:0000255"; 222..240; /note="Helical; Name=5"; /evidence="ECO:0000255"; 281..300; /note="Helical; Name=6"; /evidence="ECO:0000255"	Catalyzes the transport of 2-oxoglutarate across the inner mitochondrial membrane in an electroneutral exchange for malate or other dicarboxylic acids, and plays an important role in several metabolic processes, including the malate-aspartate shuttle, the oxoglutarate/isocitrate shuttle, in gluconeogenesis from lactate, and in nitrogen metabolism. Maintains mitochondrial fusion and fission events…	MIM	Metabolism > Carbohydrate metabolism > Gluconeogenesis | Metabolism > Carbohydrate metabolism > Malate-aspartate shuttle | Metabolism > Carbohydrate metabolism > TCA-associated | Small molecule transport > SLC25A family	272	28.8083	28.8708	28.5455	28.4226
Single-stranded DNA-binding protein, mitochondrial	SSBP1	Q04837	6742	Mitochondrion {ECO:0000269|PubMed:18063578}. Mitochondrion matrix, mitochondrion nucleoid {ECO:0000269|PubMed:18063578}.	0	Binds preferentially and cooperatively to pyrimidine rich single-stranded DNA (ss-DNA) (PubMed:21953457, PubMed:23290262). In vitro, required to maintain the copy number of mitochondrial DNA (mtDNA) and plays crucial roles during mtDNA replication that stimulate activity of the replisome components POLG and TWNK at the replication fork (PubMed:21953457, PubMed:12975372, PubMed:26446790, PubMed:15…	Matrix	Mitochondrial central dogma > mtDNA maintenance > mtDNA replication | Mitochondrial central dogma > mtDNA maintenance > mtDNA nucleoid	73, 99, 101	31.2658	32.2602	31.8658	32.0439
Peroxiredoxin-1	PRDX1	Q06830	5052	Cytoplasm {ECO:0000269|PubMed:17081065, ECO:0000269|PubMed:9497357}. Melanosome {ECO:0000269|PubMed:17081065}. Note=Identified by mass spectrometry in melanosome fractions from stage I to stage IV.	0	Thiol-specific peroxidase that catalyzes the reduction of hydrogen peroxide and organic hydroperoxides to water and alcohols, respectively. Plays a role in cell protection against oxidative stress by detoxifying peroxides and as sensor of hydrogen peroxide-mediated signaling events. Might participate in the signaling cascades of growth factors and tumor necrosis factor-alpha by regulating the int…	#N/A	#N/A	194	22.8998		25.2112	24.5448
Complement component 1 Q subcomponent-binding protein, mitochondrial	C1QBP	Q07021	708	Mitochondrion matrix {ECO:0000269|PubMed:15031724, ECO:0000269|PubMed:17486078, ECO:0000269|PubMed:19164550, ECO:0000269|PubMed:9305894}. Nucleus {ECO:0000269|PubMed:18676636}. Cell membrane {ECO:0000269|PubMed:10747014, ECO:0000269|PubMed:11493647, ECO:0000269|PubMed:12574814, ECO:0000269|PubMed:8195709, ECO:0000269|PubMed:8662673, ECO:0000269|PubMed:9191880, ECO:0000269|PubMed:9233640}; Periphe…	0	Is believed to be a multifunctional and multicompartmental protein involved in inflammation and infection processes, ribosome biogenesis, protein synthesis in mitochondria, regulation of apoptosis, transcriptional regulation and pre-mRNA splicing. At the cell surface is thought to act as an endothelial receptor for plasma proteins of the complement and kallikrein-kinin cascades. Putative receptor…	Matrix	Signaling > Immune response	268	29.2726	29.3022	28.5958	28.4146
Quinone oxidoreductase	CRYZ	Q08257	1429	Cytoplasm {ECO:0000269|PubMed:20103721}.	0	Does not have alcohol dehydrogenase activity. Binds NADP and acts through a one-electron transfer process. Orthoquinones, such as 1,2-naphthoquinone or 9,10-phenanthrenequinone, are the best substrates (in vitro). May act in the detoxification of xenobiotics. Interacts with (AU)-rich elements (ARE) in the 3'-UTR of target mRNA species. Enhances the stability of mRNA coding for BCL2. NADPH binding…	Matrix	0	67	23.3651
RNA cytosine C(5)-methyltransferase NSUN2	NSUN2	Q08J23	54888	Nucleus, nucleolus {ECO:0000269|PubMed:17071714, ECO:0000269|PubMed:17215513, ECO:0000269|PubMed:31276587}. Cytoplasm {ECO:0000269|PubMed:17071714, ECO:0000269|PubMed:31276587}. Mitochondrion {ECO:0000269|PubMed:31276587, ECO:0000269|PubMed:31287866}. Cytoplasm, cytoskeleton, spindle {ECO:0000269|PubMed:19596847}. Secreted, extracellular exosome {ECO:0000250|UniProtKB:Q1HFZ0}. Note=Concentrated i…	0	RNA cytosine C(5)-methyltransferase that methylates cytosine to 5-methylcytosine (m5C) in various RNAs, such as tRNAs, mRNAs and some long non-coding RNAs (lncRNAs) (PubMed:17071714, PubMed:22995836, PubMed:31358969, PubMed:31199786). Involved in various processes, such as epidermal stem cell differentiation, testis differentiation and maternal to zygotic transition during early development: acts…	Matrix	Mitochondrial central dogma > mtRNA metabolism > mt-tRNA modifications	38, 646	27.9272	27.7676	27.7238	27.7232
Mitochondrial-processing peptidase subunit alpha	PMPCA	Q10713	23203	Mitochondrion matrix {ECO:0000250|UniProtKB:P20069}. Mitochondrion inner membrane {ECO:0000269|PubMed:25808372}.	0	Substrate recognition and binding subunit of the essential mitochondrial processing protease (MPP), which cleaves the mitochondrial sequence off newly imported precursors proteins. {ECO:0000269|PubMed:25808372}.	Matrix	Protein import, sorting and homeostasis > Protein import and sorting > Preprotein cleavage | Protein import, sorting and homeostasis > Protein homeostasis > Proteases	104, 364	28.6224	28.7085	28.5086	28.5396
G-rich sequence factor 1	GRSF1	Q12849	2926	[Isoform 1]: Mitochondrion matrix {ECO:0000269|PubMed:23473033, ECO:0000269|PubMed:23473034, ECO:0000269|PubMed:25683715, ECO:0000269|PubMed:29967381}. Note=Localizes to mitochondrial RNA granules found in close proximity to the mitochondrial nucleoids. {ECO:0000269|PubMed:23473033, ECO:0000269|PubMed:23473034, ECO:0000269|PubMed:25683715}.; [Isoform 2]: Cytoplasm {ECO:0000269|PubMed:23473034}.	0	Regulator of post-transcriptional mitochondrial gene expression, required for assembly of the mitochondrial ribosome and for recruitment of mRNA and lncRNA. Binds RNAs containing the 14 base G-rich element. Preferentially binds RNAs transcribed from three contiguous genes on the light strand of mtDNA, the ND6 mRNA, and the long non-coding RNAs for MT-CYB and MT-ND5, each of which contains multipl…	Matrix	Mitochondrial central dogma > mtRNA metabolism > mtRNA granules | Mitochondrial central dogma > mtRNA metabolism > Polycistronic mtRNA processing | Mitochondrial central dogma > mtRNA metabolism > mtRNA stability and decay | Mitochondrial central dogma > Translation > Mitochondrial ribosome assembly	125, 135, 259, 318, 336, 433, 468	32.1349	31.8749	31.5171	31.4361
Heat shock protein 75 kDa, mitochondrial	TRAP1	Q12931	10131	Mitochondrion {ECO:0000269|PubMed:23564345}. Mitochondrion inner membrane {ECO:0000269|PubMed:23564345}. Mitochondrion matrix {ECO:0000269|PubMed:23564345}.	0	Chaperone that expresses an ATPase activity. Involved in maintaining mitochondrial function and polarization, downstream of PINK1 and mitochondrial complex I. Is a negative regulator of mitochondrial respiration able to modulate the balance between oxidative phosphorylation and aerobic glycolysis. The impact of TRAP1 on mitochondrial respiration is probably mediated by modulation of mitochondrial…	Matrix	Protein import, sorting and homeostasis > Protein homeostasis > Chaperones	229, 317, 366, 559	34.0899	34.2707	34.1565	34.3119
Nuclear factor of activated T-cells, cytoplasmic 3	NFATC3	Q12968	4775	Cytoplasm {ECO:0000269|PubMed:18815128}. Nucleus {ECO:0000269|PubMed:18815128}. Note=Cytoplasmic for the phosphorylated form and nuclear after activation that is controlled by calcineurin-mediated dephosphorylation. Rapid nuclear exit of NFATC is thought to be one mechanism by which cells distinguish between sustained and transient calcium signals. The subcellular localization of NFATC plays a ke…	0	Acts as a regulator of transcriptional activation. Plays a role in the inducible expression of cytokine genes in T-cells, especially in the induction of the IL-2 (PubMed:18815128). Along with NFATC4, involved in embryonic heart development (By similarity). {ECO:0000250|UniProtKB:P97305, ECO:0000269|PubMed:18815128}.	#N/A	#N/A	471	27.7064	27.087	27.8532	27.2843
Delta(3,5)-Delta(2,4)-dienoyl-CoA isomerase, mitochondrial	ECH1	Q13011	1891	Mitochondrion {ECO:0000250|UniProtKB:Q62651}. Peroxisome {ECO:0000250|UniProtKB:Q62651}.	0	Isomerization of 3-trans,5-cis-dienoyl-CoA to 2-trans,4-trans-dienoyl-CoA. {ECO:0000250|UniProtKB:Q62651}.	Matrix	Metabolism > Lipid metabolism	55, 149, 293	34.0716	34.6754	31.8814	33.0819
Large ribosomal subunit protein bL28m	MRPL28	Q13084	10573	Mitochondrion {ECO:0000269|PubMed:25278503, ECO:0000269|PubMed:28892042}.	0	0	Matrix	Mitochondrial central dogma > Translation > Mitochondrial ribosome	43, 70, 139, 144, 230	29.8302	30.018	29.4697	29.3756
NAD(P) transhydrogenase, mitochondrial	NNT	Q13423	23530	Mitochondrion inner membrane {ECO:0000305}; Multi-pass membrane protein {ECO:0000305}; Matrix side {ECO:0000305}.	475..493; /note="Helical"; /evidence="ECO:0000255"; 501..521; /note="Helical"; /evidence="ECO:0000255"; 527..546; /note="Helical"; /evidence="ECO:0000255"; 558..578; /note="Helical"; /evidence="ECO:0000255"; 596..616; /note="Helical"; /evidence="ECO:0000255"; 622..642; /note="Helical"; /evidence="ECO:0000255"; 646..666; /note="Helical"; /evidence="ECO:0000255"; 672..691; /note="Helical"; /evidenc…	The transhydrogenation between NADH and NADP is coupled to respiration and ATP hydrolysis and functions as a proton pump across the membrane (By similarity). May play a role in reactive oxygen species (ROS) detoxification in the adrenal gland (PubMed:22634753). {ECO:0000250|UniProtKB:P07001, ECO:0000269|PubMed:22634753}.	MIM	Metabolism > Metals and cofactors > NAD biosynthesis and metabolism	156, 288, 407, 942	32.7309	32.7371	32.6576	32.5602
Large ribosomal subunit protein mL62	MRPL58	Q14197	3396	Mitochondrion {ECO:0000269|PubMed:20186120, ECO:0000269|PubMed:23908630, ECO:0000269|PubMed:25278503, ECO:0000269|PubMed:25838379, ECO:0000269|PubMed:28892042}.	0	Essential peptidyl-tRNA hydrolase component of the mitochondrial large ribosomal subunit. Acts as a codon-independent translation release factor that has lost all stop codon specificity and directs the termination of translation in mitochondrion, possibly in case of abortive elongation. May be involved in the hydrolysis of peptidyl-tRNAs that have been prematurely terminated and thus in the recyc…	Matrix	Mitochondrial central dogma > Translation > Mitochondrial ribosome | Mitochondrial central dogma > Translation > Translation factors	43, 81	22.7707	25.6078
Leucine--tRNA ligase, mitochondrial	LARS2	Q15031	23395	Mitochondrion matrix {ECO:0000250}.	0	0	Matrix	Mitochondrial central dogma > Translation > mt-tRNA synthetases	394	24.0565	24.372	24.9001	24.9208
Mitochondrial inner membrane protein OXA1L	OXA1L	Q15070	5018	Mitochondrion inner membrane {ECO:0000269|PubMed:17936786}; Multi-pass membrane protein {ECO:0000269|PubMed:17936786}.	114..134; /note="Helical"; /evidence="ECO:0000255"; 140..160; /note="Helical"; /evidence="ECO:0000255"; 213..233; /note="Helical"; /evidence="ECO:0000255"; 261..281; /note="Helical"; /evidence="ECO:0000255"; 300..320; /note="Helical"; /evidence="ECO:0000255"	Required for the insertion of integral membrane proteins into the mitochondrial inner membrane. Essential for the activity and assembly of cytochrome oxidase. Required for the correct biogenesis of ATP synthase and complex I in mitochondria. {ECO:0000269|PubMed:17936786, ECO:0000269|PubMed:7991568}.	MIM	Protein import, sorting and homeostasis > Protein import and sorting > OXA | Mitochondrial central dogma > Translation	195, 196, 428	26.4599	26.6469	24.9273
[Pyruvate dehydrogenase (acetyl-transferring)] kinase isozyme 1, mitochondrial	PDK1	Q15118	5163	Mitochondrion matrix {ECO:0000269|PubMed:22195962}.	0	Kinase that plays a key role in regulation of glucose and fatty acid metabolism and homeostasis via phosphorylation of the pyruvate dehydrogenase subunits PDHA1 and PDHA2. This inhibits pyruvate dehydrogenase activity, and thereby regulates metabolite flux through the tricarboxylic acid cycle, down-regulates aerobic respiration and inhibits the formation of acetyl-coenzyme A from pyruvate. Plays …	Matrix	Metabolism > Carbohydrate metabolism > Pyruvate metabolism	49, 136, 179, 411	28.6074	28.8513	29.8764	29.6262
[Pyruvate dehydrogenase (acetyl-transferring)] kinase isozyme 3, mitochondrial	PDK3	Q15120	5165	Mitochondrion matrix.	0	Inhibits pyruvate dehydrogenase activity by phosphorylation of the E1 subunit PDHA1, and thereby regulates glucose metabolism and aerobic respiration. Can also phosphorylate PDHA2. Decreases glucose utilization and increases fat metabolism in response to prolonged fasting, and as adaptation to a high-fat diet. Plays a role in glucose homeostasis and in maintaining normal blood glucose levels in f…	Matrix	Metabolism > Carbohydrate metabolism > Pyruvate metabolism	149, 260, 337	27.2429	27.0314	24.7126
Frataxin, mitochondrial;Frataxin intermediate form;Frataxin(56-210);Frataxin(78-210);Frataxin mature form;Extramitochondrial frataxin	FXN	Q16595	2395	Mitochondrion {ECO:0000269|PubMed:15581888, ECO:0000269|PubMed:16091420, ECO:0000269|PubMed:16608849, ECO:0000269|PubMed:18725397, ECO:0000269|PubMed:20053667, ECO:0000269|PubMed:9241270, ECO:0000269|PubMed:9302253}. Cytoplasm, cytosol {ECO:0000269|PubMed:16091420, ECO:0000269|PubMed:16608849, ECO:0000269|PubMed:20053667}. Note=PubMed:18725397 reports localization exclusively in mitochondria. {EC…	0	Promotes the biosynthesis of heme and assembly and repair of iron-sulfur clusters by delivering Fe(2+) to proteins involved in these pathways. May play a role in the protection against iron-catalyzed oxidative stress through its ability to catalyze the oxidation of Fe(2+) to Fe(3+); the oligomeric form but not the monomeric form has in vitro ferroxidase activity. May be able to store large amount…	Matrix	Metabolism > Metals and cofactors > Fe-S cluster biosynthesis	205	26.6584	27.1776	25.3094	24.142
NADH dehydrogenase [ubiquinone] 1 alpha subcomplex subunit 5	NDUFA5	Q16718	4698	Mitochondrion inner membrane {ECO:0000305|PubMed:12611891}; Peripheral membrane protein {ECO:0000305}; Matrix side {ECO:0000305}.	0	Accessory subunit of the mitochondrial membrane respiratory chain NADH dehydrogenase (Complex I), that is believed not to be involved in catalysis. Complex I functions in the transfer of electrons from NADH to the respiratory chain. The immediate electron acceptor for the enzyme is believed to be ubiquinone. {ECO:0000269|PubMed:27626371}.	MIM	OXPHOS > Complex I > CI subunits | OXPHOS > OXPHOS subunits	47	26.5654	26.0619	25.2382	23.9361
Thiosulfate sulfurtransferase	TST	Q16762	7263	Mitochondrion matrix.	0	Formation of iron-sulfur complexes, cyanide detoxification or modification of sulfur-containing enzymes. Other thiol compounds, besides cyanide, can act as sulfur ion acceptors. Also has weak mercaptopyruvate sulfurtransferase (MST) activity (By similarity). Together with MRPL18, acts as a mitochondrial import factor for the cytosolic 5S rRNA. Only the nascent unfolded cytoplasmic form is able to…	Matrix	Metabolism > Detoxification > Xenobiotic metabolism | Metabolism > Sulfur metabolism	7, 37, 165	27.9636	28.1382	28.0074	27.4891
Hydroxyacyl-coenzyme A dehydrogenase, mitochondrial	HADH	Q16836	3033	Mitochondrion matrix {ECO:0000305|PubMed:8687463}.	0	Mitochondrial fatty acid beta-oxidation enzyme that catalyzes the third step of the beta-oxidation cycle for medium and short-chain 3-hydroxy fatty acyl-CoAs (C4 to C10) (PubMed:10231530, PubMed:11489939, PubMed:16725361). Plays a role in the control of insulin secretion by inhibiting the activation of glutamate dehydrogenase 1 (GLUD1), an enzyme that has an important role in regulating amino aci…	Matrix	Metabolism > Lipid metabolism > Fatty acid oxidation | Metabolism > Amino acid metabolism > Lysine metabolism	226, 311	24.8256	24.5209	24.7884	24.4799
Lanosterol 14-alpha demethylase	CYP51A1	Q16850	1595	Endoplasmic reticulum membrane {ECO:0000250|UniProtKB:Q64654}; Single-pass membrane protein {ECO:0000255}. Microsome membrane {ECO:0000250|UniProtKB:Q64654}; Single-pass membrane protein {ECO:0000255}.	24..44; /note="Helical"; /evidence="ECO:0000255"	A cytochrome P450 monooxygenase involved in sterol biosynthesis. Catalyzes 14-alpha demethylation of lanosterol and 24,25-dihydrolanosterol likely through sequential oxidative conversion of 14-alpha methyl group to hydroxymethyl, then to carboxylaldehyde, followed by the formation of the delta 14,15 double bond in the sterol core and concomitant release of formic acid (PubMed:20149798, PubMed:861…	#N/A	#N/A	137, 151	23.8088		25.9795	26.1276
MICOS complex subunit MIC60	IMMT	Q16891	10989	Mitochondrion inner membrane {ECO:0000269|PubMed:25764979, ECO:0000269|PubMed:25997101}; Single-pass membrane protein {ECO:0000255}. Mitochondrion {ECO:0000269|PubMed:25781180}.	46..64; /note="Helical"; /evidence="ECO:0000255"	Component of the MICOS complex, a large protein complex of the mitochondrial inner membrane that plays crucial roles in the maintenance of crista junctions, inner membrane architecture, and formation of contact sites to the outer membrane. Plays an important role in the maintenance of the MICOS complex stability and the mitochondrial cristae morphology (PubMed:22114354, PubMed:25781180). {ECO:000…	MIM	Mitochondrial dynamics and surveillance > Cristae formation > MICOS complex	33	33.282	33.4092	33.2594	33.2557
NADH dehydrogenase (ubiquinone) complex I, assembly factor 6	NDUFAF6	Q330K2	137682	[Isoform 1]: Mitochondrion inner membrane. Note=Peripherally localized on the matrix face of the mitochondrial inner membrane.; [Isoform 2]: Cytoplasm. Nucleus.	0	Involved in the assembly of mitochondrial NADH:ubiquinone oxidoreductase complex (complex I) at early stages. May play a role in the biogenesis of complex I subunit MT-ND1. {ECO:0000269|PubMed:18614015, ECO:0000269|PubMed:22019594}.	MIM	OXPHOS > Complex I > CI assembly factors | OXPHOS > OXPHOS assembly factors	260		21.4669
Mitochondrial 10-formyltetrahydrofolate dehydrogenase	ALDH1L2	Q3SY69	160428	Mitochondrion {ECO:0000269|PubMed:20498374}.	0	0	Matrix	Metabolism > Vitamin metabolism > Folate and 1-C metabolism	536	20.1974
Mitochondrial import inner membrane translocase subunit TIM50	TIMM50	Q3ZCQ8	92609	Mitochondrion inner membrane {ECO:0000269|PubMed:15044455}; Single-pass membrane protein {ECO:0000269|PubMed:15044455}.; [Isoform 2]: Nucleus speckle {ECO:0000269|PubMed:16008839}. Note=Nuclear and enriched in speckles with snRNPs. {ECO:0000269|PubMed:16008839}.	66..86; /note="Helical"; /evidence="ECO:0000255"	Essential component of the TIM23 complex, a complex that mediates the translocation of transit peptide-containing proteins across the mitochondrial inner membrane. Has some phosphatase activity in vitro; however such activity may not be relevant in vivo. {ECO:0000269|PubMed:15044455}.; [Isoform 2]: May participate in the release of snRNPs and SMN from the Cajal body. {ECO:0000269|PubMed:16008839}.	MIM	Protein import, sorting and homeostasis > Protein import and sorting > TIM23 presequence pathway	62	26.4484	26.3589	26.4624	25.9053
NAD kinase 2, mitochondrial	NADK2	Q4G0N4	133686	Mitochondrion {ECO:0000269|PubMed:23212377}.	0	Mitochondrial NAD(+) kinase that phosphorylates NAD(+) to yield NADP(+). Can use both ATP or inorganic polyphosphate as the phosphoryl donor. Also has weak NADH kinase activity in vitro; however NADH kinase activity is much weaker than the NAD(+) kinase activity and may not be relevant in vivo. {ECO:0000269|PubMed:23212377}.	Matrix	Metabolism > Metals and cofactors > NAD biosynthesis and metabolism	89, 108, 225	28.7976	28.8786	28.7449	28.8225
Malonate--CoA ligase ACSF3, mitochondrial	ACSF3	Q4G176	197322	Mitochondrion {ECO:0000269|PubMed:21841779, ECO:0000269|PubMed:21846720}.	0	Catalyzes the initial reaction in intramitochondrial fatty acid synthesis, by activating malonate and methylmalonate, but not acetate, into their respective CoA thioester (PubMed:21846720, PubMed:21841779). May have some preference toward very-long-chain substrates (PubMed:17762044). {ECO:0000269|PubMed:17762044, ECO:0000269|PubMed:21841779, ECO:0000269|PubMed:21846720}.	Matrix	Metabolism > Lipid metabolism > Type II fatty acid synthesis	175, 544	27.7565	27.7891	27.648	27.4599
Prolyl endopeptidase-like	PREPL	Q4J6C6	9581	Cytoplasm, cytosol {ECO:0000269|PubMed:16385448, ECO:0000269|PubMed:23485813}. Golgi apparatus, trans-Golgi network {ECO:0000250|UniProtKB:Q8C167}. Cytoplasm, cytoskeleton {ECO:0000250|UniProtKB:Q8C167}. Golgi apparatus {ECO:0000250|UniProtKB:Q8C167}. Nucleus {ECO:0000269|PubMed:23485813}. Note=Co-localizes with AP-1 in the trans-Golgi network (By similarity). Co-localizes with MAP2 and ACTB on t…	0	Serine peptidase whose precise substrate specificity remains unclear (PubMed:16143824, PubMed:16385448, PubMed:28726805). Does not cleave peptides after a arginine or lysine residue (PubMed:16143824). Regulates trans-Golgi network morphology and sorting by regulating the membrane binding of the AP-1 complex (PubMed:23321636). May play a role in the regulation of synaptic vesicle exocytosis (PubMe…	Matrix	0	108	26.4334	26.6842
2-methoxy-6-polyprenyl-1,4-benzoquinol methylase, mitochondrial	COQ5	Q5HYK3	84274	Mitochondrion inner membrane {ECO:0000255|HAMAP-Rule:MF_03191, ECO:0000269|PubMed:25152161}; Peripheral membrane protein {ECO:0000255|HAMAP-Rule:MF_03191, ECO:0000269|PubMed:25152161}; Matrix side {ECO:0000255|HAMAP-Rule:MF_03191, ECO:0000269|PubMed:25152161}.	0	Methyltransferase required for the conversion of 2-polyprenyl-6-methoxy-1,4-benzoquinol (DDMQH2) to 2-polyprenyl-3-methyl-6-methoxy-1,4-benzoquinol (DMQH2). {ECO:0000255|HAMAP-Rule:MF_03191}.	MIM	Metabolism > Metals and cofactors > Coenzyme Q metabolism	69, 155	26.6484	26.9056	26.575	27.2935
Nondiscriminating glutamyl-tRNA synthetase EARS2, mitochondrial	EARS2	Q5JPH6	124454	Mitochondrion matrix {ECO:0000250}.	0	Catalyzes the attachment of glutamate to tRNA(Glu) in a two-step reaction: glutamate is first activated by ATP to form Glu-AMP and then transferred to the acceptor end of tRNA(Glu). {ECO:0000250}.	Matrix	Mitochondrial central dogma > Translation > mt-tRNA synthetases	67, 115, 203	28.4359	28.8211	28.4083	28.5787
Presequence protease, mitochondrial	PITRM1	Q5JRX3	10531	Mitochondrion matrix {ECO:0000269|PubMed:16849325, ECO:0000269|PubMed:19196155}.	0	Metalloendopeptidase of the mitochondrial matrix that functions in peptide cleavage and degradation rather than in protein processing (PubMed:10360838, PubMed:16849325, PubMed:19196155, PubMed:24931469). Has an ATP-independent activity (PubMed:16849325). Specifically cleaves peptides in the range of 5 to 65 residues (PubMed:19196155). Shows a preference for cleavage after small polar residues and…	Matrix	Protein import, sorting and homeostasis > Protein homeostasis > Proteases	510, 875, 906	31.3247	31.2796	31.9676	31.8694
Alanine--tRNA ligase, mitochondrial	AARS2	Q5JTZ9	57505	Mitochondrion {ECO:0000255|HAMAP-Rule:MF_03133, ECO:0000269|PubMed:21549344}.	0	Catalyzes the attachment of alanine to tRNA(Ala) in a two-step reaction: alanine is first activated by ATP to form Ala-AMP and then transferred to the acceptor end of tRNA(Ala). Also edits incorrectly charged tRNA(Ala) via its editing domain. {ECO:0000255|HAMAP-Rule:MF_03133}.	Matrix	Mitochondrial central dogma > Translation > mt-tRNA synthetases	565, 695, 717, 980	30.082	29.8999	29.5689	29.5285
Valine--tRNA ligase, mitochondrial	VARS2	Q5ST30	57176	Mitochondrion {ECO:0000305}.	0	0	Matrix	Mitochondrial central dogma > Translation > mt-tRNA synthetases	84, 127, 357, 474	28.4074	28.5546	26.6998	26.519
Large ribosomal subunit protein uL2m	MRPL2	Q5T653	51069	Mitochondrion {ECO:0000269|PubMed:25278503, ECO:0000269|PubMed:25838379, ECO:0000269|PubMed:28892042}.	0	0	Matrix	Mitochondrial central dogma > Translation > Mitochondrial ribosome	72				22.2612
ATP synthase mitochondrial F1 complex assembly factor 1	ATPAF1	Q5TC12	64756	Mitochondrion {ECO:0000250}.	0	May play an essential role for the assembly of the mitochondrial F1-F0 complex. {ECO:0000250}.	Matrix	OXPHOS > Complex V > CV assembly factors | OXPHOS > OXPHOS assembly factors	168, 176, 288, 303	28.789	28.9539	28.1121	28.4094
Arginine-hydroxylase NDUFAF5, mitochondrial	NDUFAF5	Q5TEU4	79133	Mitochondrion inner membrane {ECO:0000269|PubMed:18940309, ECO:0000269|PubMed:27226634}. Note=Peripherally localized on the matrix face of the mitochondrial inner membrane. {ECO:0000269|PubMed:18940309}.	0	Arginine hydroxylase involved in the assembly of mitochondrial NADH:ubiquinone oxidoreductase complex (complex I, MT-ND1) at early stages (PubMed:18940309, PubMed:27226634). Acts by mediating hydroxylation of 'Arg-111' of NDUFS7 (PubMed:27226634). May also have methyltransferase activity (Probable). {ECO:0000269|PubMed:18940309, ECO:0000269|PubMed:27226634, ECO:0000305}.	MIM	OXPHOS > Complex I > CI assembly factors | OXPHOS > OXPHOS assembly factors	311	24.245	24.2862	24.3813	23.8535
Complex III assembly factor LYRM7	LYRM7	Q5U5X0	90624	Mitochondrion matrix {ECO:0000269|PubMed:23168492}.	0	Assembly factor required for Rieske Fe-S protein UQCRFS1 incorporation into the cytochrome b-c1 (CIII) complex. Functions as a chaperone, binding to this subunit within the mitochondrial matrix and stabilizing it prior to its translocation and insertion into the late CIII dimeric intermediate within the mitochondrial inner membrane. {ECO:0000269|PubMed:23168492}.	Matrix	OXPHOS > Complex III > CIII assembly factors | OXPHOS > OXPHOS assembly factors	96	30.3223	30.4993	30.3698	30.4087
ATP synthase subunit epsilon-like protein, mitochondrial;ATP synthase subunit epsilon, mitochondrial	ATP5F1EP2	Q5VTU8	0	Mitochondrion inner membrane {ECO:0000250|UniProtKB:P56381}.	0	Mitochondrial membrane ATP synthase (F(1)F(0) ATP synthase or Complex V) produces ATP from ADP in the presence of a proton gradient across the membrane which is generated by electron transport complexes of the respiratory chain. F-type ATPases consist of two structural domains, F(1) - containing the extramembraneous catalytic core, and F(0) - containing the membrane proton channel, linked togethe…	#N/A	#N/A	15	25.6229	25.6364
Lysophospholipase-like protein 1	LYPLAL1	Q5VWZ2	127018	[Isoform 1]: Cytoplasm, cytosol {ECO:0000269|PubMed:22399288}.; [Isoform 2]: Cytoplasm, cytosol {ECO:0000269|PubMed:22399288}.	0	Has depalmitoylating activity toward KCNMA1. Does not exhibit phospholipase nor triacylglycerol lipase activity, able to hydrolyze only short chain substrates due to its shallow active site. {ECO:0000269|PubMed:22052940, ECO:0000269|PubMed:22399288}.	unknown	Metabolism > Lipid metabolism	210		22.9582	24.2842	24.5684
Acyl-CoA dehydrogenase family member 10	ACAD10	Q6JQN1	80724	0	0	Acyl-CoA dehydrogenase only active with R- and S-2-methyl-C15-CoA. {ECO:0000269|PubMed:21237683}.	Matrix	Metabolism > Lipid metabolism > Fatty acid oxidation	160, 578	25.6267	25.8863		23.7569
Large ribosomal subunit protein mL54	MRPL54	Q6P161	116541	Mitochondrion {ECO:0000269|PubMed:25838379, ECO:0000269|PubMed:28892042}.	0	0	Matrix	Mitochondrial central dogma > Translation > Mitochondrial ribosome	92	23.7008		23.1258
Large ribosomal subunit protein uL14m	MRPL14	Q6P1L8	64928	Mitochondrion {ECO:0000269|PubMed:11543634, ECO:0000269|PubMed:22829778, ECO:0000269|PubMed:25278503, ECO:0000269|PubMed:25838379, ECO:0000269|PubMed:28892042}.	0	Forms part of 2 intersubunit bridges in the assembled ribosome. Upon binding to MALSU1 intersubunit bridge formation is blocked, preventing ribosome formation and repressing translation (Probable). {ECO:0000305|PubMed:22829778}.	Matrix	Mitochondrial central dogma > Translation > Mitochondrial ribosome	51	27.948	27.903	28.1652	28.1011
Ferredoxin-2, mitochondrial	FDX2	Q6P4F2	112812	Mitochondrion {ECO:0000269|PubMed:20547883, ECO:0000269|PubMed:24281368}. Mitochondrion matrix {ECO:0000250}.	0	Essential for heme A and Fe/S protein biosynthesis. {ECO:0000269|PubMed:20547883}.	Matrix	Metabolism > Metals and cofactors > Heme synthesis and processing | Metabolism > Metals and cofactors > Fe-S cluster biosynthesis | Metabolism > Metals and cofactors > Fe-S-containing proteins	174	27.9335	27.6718		24.9206
Aspartate--tRNA ligase, mitochondrial	DARS2	Q6PI48	55157	Mitochondrion matrix {ECO:0000269|PubMed:15779907}.	0	0	Matrix	Mitochondrial central dogma > Translation > mt-tRNA synthetases	185, 237, 328, 516, 551	29.5245	29.9444	29.9734	29.7755
Transmembrane protein 65	TMEM65	Q6PI78	157378	Cell membrane {ECO:0000269|PubMed:26403541}; Multi-pass membrane protein {ECO:0000255}. Mitochondrion inner membrane {ECO:0000269|PubMed:24765583, ECO:0000269|PubMed:28295037}; Multi-pass membrane protein {ECO:0000255}. Note=Localizes at the intercalated disk in the ventricular tissue (PubMed:26403541). {ECO:0000269|PubMed:26403541}.	111..131; /note="Helical"; /evidence="ECO:0000255"; 143..165; /note="Helical"; /evidence="ECO:0000255"; 210..230; /note="Helical"; /evidence="ECO:0000255"	May play an important role in cardiac development and function. May regulate cardiac conduction and the function of the gap junction protein GJA1. May contribute to the stability and proper localization of GJA1 to cardiac intercalated disk thereby regulating gap junction communication (By similarity). May also play a role in the regulation of mitochondrial respiration and mitochondrial DNA copy n…	MIM	0	77		26.1195	25.5112
Proton-coupled zinc antiporter SLC30A9, mitochondrial	SLC30A9	Q6PML9	10463	Membrane {ECO:0000305}; Multi-pass membrane protein {ECO:0000305}. Nucleus {ECO:0000269|PubMed:10409434}. Cytoplasm {ECO:0000269|PubMed:10409434}. Cytoplasmic vesicle {ECO:0000269|PubMed:28334855}. Endoplasmic reticulum {ECO:0000269|PubMed:28334855}. Note=Mainly in the cytoplasm (PubMed:10409434). Partial co-localization with endoplasmic reticulum (PubMed:28334855). {ECO:0000269|PubMed:10409434, …	239..259; /note="Helical"; /evidence="ECO:0000255"; 314..334; /note="Helical"; /evidence="ECO:0000255"; 342..362; /note="Helical"; /evidence="ECO:0000255"; 392..412; /note="Helical"; /evidence="ECO:0000255"; 424..444; /note="Helical"; /evidence="ECO:0000255"	Acts as a zinc transporter involved in intracellular zinc homeostasis (PubMed:28334855). Functions as a secondary coactivator for nuclear receptors by cooperating with p160 coactivators subtypes. Plays a role in transcriptional activation of Wnt-responsive genes (By similarity). {ECO:0000250|UniProtKB:Q5IRJ6, ECO:0000269|PubMed:28334855}.	MIM	Small molecule transport	125		25.0537
Monofunctional C1-tetrahydrofolate synthase, mitochondrial	MTHFD1L	Q6UB35	25902	Mitochondrion {ECO:0000269|PubMed:12937168}.	0	May provide the missing metabolic reaction required to link the mitochondria and the cytoplasm in the mammalian model of one-carbon folate metabolism in embryonic an transformed cells complementing thus the enzymatic activities of MTHFD2. {ECO:0000250, ECO:0000269|PubMed:16171773}.	Matrix	Metabolism > Vitamin metabolism > Folate and 1-C metabolism	829, 859	27.1165	27.5361	27.398	27.3967
Hydroxysteroid dehydrogenase-like protein 2	HSDL2	Q6YN16	84263	Peroxisome {ECO:0000269|PubMed:19703561}.	0	Has apparently no steroid dehydrogenase activity. {ECO:0000269|PubMed:19703561}.	Matrix	0	55, 168, 277, 358	27.9737	27.0983	27.7346	26.4953
Tubulin alpha-1A chain;Detyrosinated tubulin alpha-1A chain;Tubulin alpha-3E chain;Detyrosinated tubulin alpha-3E chain;Tubulin alpha-3D chain;Detyrosinated tubulin alpha-3D chain;Tubulin alpha-3C chain;Detyrosinated tubulin alpha-3C chain;Tubulin alpha-1B chain;Detyrosinated tubulin alpha-1B chain;Tubulin alpha-4A chain	TUBA1A	Q71U36	7846	Cytoplasm, cytoskeleton.	0	Tubulin is the major constituent of microtubules. It binds two moles of GTP, one at an exchangeable site on the beta chain and one at a non-exchangeable site on the alpha chain.	#N/A	#N/A	282, 357	26.682	26.9653
tRNA methyltransferase 10 homolog C	TRMT10C	Q7L0Y3	54931	Mitochondrion matrix, mitochondrion nucleoid {ECO:0000269|PubMed:18984158, ECO:0000269|PubMed:23473034, ECO:0000269|PubMed:24703694}.	0	Mitochondrial tRNA N(1)-methyltransferase involved in mitochondrial tRNA maturation (PubMed:18984158, PubMed:21593607, PubMed:23042678, PubMed:27132592). Component of mitochondrial ribonuclease P, a complex composed of TRMT10C/MRPP1, HSD17B10/MRPP2 and PRORP/MRPP3, which cleaves tRNA molecules in their 5'-ends (PubMed:18984158). Together with HSD17B10/MRPP2, forms a subcomplex of the mitochondria…	Matrix	Mitochondrial central dogma > mtRNA metabolism > mtRNA granules | Mitochondrial central dogma > mtRNA metabolism > Polycistronic mtRNA processing | Mitochondrial central dogma > mtRNA metabolism > mt-tRNA modifications	49, 244, 341	32.1273	32.274	31.608	31.752
ATP-dependent RNA helicase DHX30	DHX30	Q7L2E3	22907	Cytoplasm {ECO:0000269|PubMed:29100085}. Mitochondrion {ECO:0000269|PubMed:16825194, ECO:0000269|PubMed:29100085}. Mitochondrion matrix, mitochondrion nucleoid {ECO:0000269|PubMed:16825194, ECO:0000269|PubMed:18063578, ECO:0000269|PubMed:25683715}. Note=Localizes to mitochondrial RNA granules found in close proximity to the mitochondrial nucleoids (PubMed:16825194, PubMed:25683715). Relocalizes t…	0	RNA-dependent helicase (PubMed:29100085). Plays an important role in the assembly of the mitochondrial large ribosomal subunit (PubMed:25683715, PubMed:29100085). Required for optimal function of the zinc-finger antiviral protein ZC3HAV1 (By similarity). Associates with mitochondrial DNA (PubMed:18063578). Involved in nervous system development and differentiation through its involvement in the u…	Matrix	Mitochondrial central dogma > mtRNA metabolism > mtRNA granules | Mitochondrial central dogma > Translation > Mitochondrial ribosome assembly	102, 365, 402, 866	29.8115	29.9202	30.1626	30.1398
FAST kinase domain-containing protein 5, mitochondrial	FASTKD5	Q7L8L6	60493	Mitochondrion matrix, mitochondrion nucleoid {ECO:0000269|PubMed:20869947, ECO:0000269|PubMed:25683715}. Note=Localizes to mitochondrial RNA granules found in close proximity to the mitochondrial nucleoids. {ECO:0000269|PubMed:25683715}.	0	Plays an important role in the processing of non-canonical mitochondrial mRNA precursors (PubMed:25683715). {ECO:0000269|PubMed:25683715}.	Matrix	Mitochondrial central dogma > mtRNA metabolism > mtRNA granules | Mitochondrial central dogma > mtRNA metabolism > Polycistronic mtRNA processing | Mitochondrial central dogma > mtRNA metabolism > mtRNA stability and decay	547	28.2647	28.2058	27.434	27.5328
Transcription termination factor 4, mitochondrial;mTERF domain-containing protein 2 processed	MTERF4	Q7Z6M4	130916	Mitochondrion {ECO:0000269|PubMed:21531335, ECO:0000269|PubMed:22949673, ECO:0000269|PubMed:23022348}.	0	Regulator of mitochondrial ribosome biogenesis and translation. Binds to mitochondrial ribosomal RNAs 16S, 12S and 7S and targets NSUN4 RNA methyltransferase to the mitochondrial large ribosomal subunit (39S). {ECO:0000269|PubMed:21531335}.	Matrix	Mitochondrial central dogma > Translation > Mitochondrial ribosome assembly	63		24.0423	26.3177	25.1334
Large ribosomal subunit protein mL55	MRPL55	Q7Z7F7	128308	Mitochondrion {ECO:0000269|PubMed:25838379, ECO:0000269|PubMed:28892042}.	0	0	Matrix	Mitochondrial central dogma > Translation > Mitochondrial ribosome	52, 106	27.1523	27.3796	26.4685	26.8485
Acyl-coenzyme A thioesterase 1;Acyl-coenzyme A thioesterase 2, mitochondrial	ACOT1	Q86TX2	641371	Cytoplasm, cytosol {ECO:0000269|PubMed:16940157}.	0	Acyl-CoA thioesterases are a group of enzymes that catalyze the hydrolysis of acyl-CoAs into free fatty acids and coenzyme A (CoASH), regulating intracellular levels of acyl-CoAs, free fatty acids and CoASH. More active towards saturated and unsaturated long chain fatty acyl-CoAs (C12-C20). {ECO:0000269|PubMed:16940157}.	#N/A	#N/A	289	28.991	29.122	28.8455	28.6658
Iron-sulfur cluster co-chaperone protein HscB;Iron-sulfur cluster co-chaperone protein HscB, cytoplasmic;Iron-sulfur cluster co-chaperone protein HscB, mitochondrial	HSCB	Q8IWL3	150274	[Iron-sulfur cluster co-chaperone protein HscB, cytoplasmic]: Cytoplasm {ECO:0000269|PubMed:20668094, ECO:0000269|PubMed:29309586}.; [Iron-sulfur cluster co-chaperone protein HscB, mitochondrial]: Mitochondrion {ECO:0000269|PubMed:20668094}.	0	Acts as a co-chaperone in iron-sulfur cluster assembly in both mitochondria and the cytoplasm (PubMed:20668094, PubMed:29309586). Required for incorporation of iron-sulfur clusters into SDHB, the iron-sulfur protein subunit of succinate dehydrogenase that is involved in complex II of the mitochondrial electron transport chain (PubMed:26749241). Recruited to SDHB by interaction with SDHAF1 which f…	Matrix	Metabolism > Metals and cofactors > Fe-S cluster biosynthesis	155, 220	25.0696	25.4723	25.2566	25.2655
Large ribosomal subunit protein mL41	MRPL41	Q8IXM3	64975	Mitochondrion {ECO:0000269|PubMed:16024796, ECO:0000269|PubMed:25278503, ECO:0000269|PubMed:25838379, ECO:0000269|PubMed:28892042}.	0	Component of the mitochondrial ribosome large subunit (PubMed:28892042, PubMed:25838379, PubMed:25278503). Also involved in apoptosis and cell cycle (PubMed:16024796, PubMed:16256947). Enhances p53/TP53 stability, thereby contributing to p53/TP53-induced apoptosis in response to growth-inhibitory condition. Enhances p53/TP53 translocation to the mitochondria. Has the ability to arrest the cell cy…	Matrix	Mitochondrial central dogma > Translation > Mitochondrial ribosome	117, 131	26.8167	26.6454	27.4816	27.383
ATP-dependent RNA helicase SUPV3L1, mitochondrial	SUPV3L1	Q8IYB8	6832	Nucleus {ECO:0000269|PubMed:17352692}. Mitochondrion matrix {ECO:0000269|PubMed:12466530, ECO:0000269|PubMed:17352692, ECO:0000269|PubMed:19864255}. Mitochondrion matrix, mitochondrion nucleoid {ECO:0000269|PubMed:18063578}.	0	Major helicase player in mitochondrial RNA metabolism. Component of the mitochondrial degradosome (mtEXO) complex, that degrades 3' overhang double-stranded RNA with a 3'-to-5' directionality in an ATP-dependent manner. Involved in the degradation of non-coding mitochondrial transcripts (MT-ncRNA) and tRNA-like molecules (PubMed:29967381). ATPase and ATP-dependent multisubstrate helicase, able to…	Matrix	Mitochondrial central dogma > mtRNA metabolism > mtRNA granules | Mitochondrial central dogma > mtRNA metabolism > mtRNA stability and decay	113, 215, 334, 379	27.7232	27.5881	27.6424	27.2016
NADH dehydrogenase [ubiquinone] 1 alpha subcomplex assembly factor 2	NDUFAF2	Q8N183	91942	Mitochondrion {ECO:0000269|PubMed:15774466}.	0	Acts as a molecular chaperone for mitochondrial complex I assembly (PubMed:16200211, PubMed:19384974). Complex I functions in the transfer of electrons from NADH to the respiratory chain. The immediate electron acceptor for the enzyme is believed to be ubiquinone (PubMed:16200211, PubMed:27626371). {ECO:0000269|PubMed:16200211, ECO:0000269|PubMed:19384974, ECO:0000269|PubMed:27626371}.	MIM	OXPHOS > Complex I > CI assembly factors | OXPHOS > OXPHOS assembly factors	62, 106, 137	33.2849	33.4578	33.3234	33.3066
GTP-binding protein 8	GTPBP8	Q8N3Z3	29083	0	0	0	#N/A	#N/A	61, 95			24.8812	25.7435
Probable hydrolase PNKD	PNKD	Q8N490	25953	[Isoform 1]: Membrane; Peripheral membrane protein.; [Isoform 2]: Cytoplasm. Nucleus.; [Isoform 3]: Mitochondrion.	0	Probable hydrolase that plays an aggravative role in the development of cardiac hypertrophy via activation of the NF-kappa-B signaling pathway. {ECO:0000250}.	MIM	OXPHOS > Complex IV > CIV assembly factors | OXPHOS > OXPHOS assembly factors	62	29.7512	29.5986	27.0475	27.6775
Prostaglandin reductase 3	PTGR3	Q8N4Q0	284273	Peroxisome {ECO:0000250|UniProtKB:Q8BGC4}.	0	Functions as 15-oxo-prostaglandin 13-reductase and acts on 15-keto-PGE1, 15-keto-PGE2, 15-keto-PGE1-alpha and 15-keto-PGE2-alpha with highest efficiency towards 15-keto-PGE2-alpha. Overexpression represses transcriptional activity of PPARG and inhibits adipocyte differentiation. {ECO:0000250|UniProtKB:Q8BGC4}.	unknown	Metabolism > Lipid metabolism > Eicosanoid metabolism	86	27.1572	27.2434	27.5092	27.4131
3-oxoacyl-[acyl-carrier-protein] reductase	CBR4	Q8N4T8	84869	Mitochondrion matrix {ECO:0000269|PubMed:19000905, ECO:0000269|PubMed:19571038}.	0	Component of the heterotetramer complex KAR (3-ketoacyl-[acyl carrier protein] reductase or 3-ketoacyl-[ACP] reductase) that forms part of the mitochondrial fatty acid synthase (mtFAS). Beta-subunit of the KAR heterotetramer complex, responsible for the 3-ketoacyl-ACP reductase activity of the mtFAS, reduces 3-oxoacyl-[ACP] to (3R)-hydroxyacyl-[ACP] in a NADPH-dependent manner with no chain lengt…	Matrix	Metabolism > Lipid metabolism > Type II fatty acid synthesis	148	22.8114	22.1921	24.3259	24.4322
Nitric oxide-associated protein 1	NOA1	Q8NC60	84273	Mitochondrion inner membrane {ECO:0000269|PubMed:19103604}; Peripheral membrane protein {ECO:0000269|PubMed:19103604}; Matrix side {ECO:0000269|PubMed:19103604}.	0	Involved in regulation of mitochondrial protein translation and respiration. Plays a role in mitochondria-mediated cell death. May act as a scaffolding protein or stabilizer of respiratory chain supercomplexes. Binds GTP. {ECO:0000269|PubMed:19103604}.	MIM	Mitochondrial central dogma > mtRNA metabolism > mtRNA granules | Mitochondrial central dogma > Translation > Mitochondrial ribosome assembly	77, 201, 434, 495	26.5087	25.9545	23.7429
Pyruvate dehydrogenase phosphatase regulatory subunit, mitochondrial	PDPR	Q8NCN5	55066	Mitochondrion matrix {ECO:0000250}.	0	Decreases the sensitivity of PDP1 to magnesium ions, and this inhibition is reversed by the polyamine spermine. {ECO:0000250}.	Matrix	Metabolism > Carbohydrate metabolism > Pyruvate metabolism	502, 640, 795	26.8524	26.8379	25.728	25.4395
Calcium uniporter protein, mitochondrial	MCU	Q8NE86	90550	Mitochondrion inner membrane {ECO:0000269|PubMed:21685886, ECO:0000269|PubMed:21685888, ECO:0000269|PubMed:23755363, ECO:0000269|PubMed:24231807, ECO:0000269|PubMed:27099988, ECO:0000305|PubMed:26341627}; Multi-pass membrane protein {ECO:0000269|PubMed:21685886, ECO:0000269|PubMed:21685888, ECO:0000269|PubMed:24231807}.	234..256; /note="Helical"; /evidence="ECO:0000255"; 266..283; /note="Helical"; /evidence="ECO:0000255"	Mitochondrial inner membrane calcium uniporter that mediates calcium uptake into mitochondria (PubMed:21685888, PubMed:21685886, PubMed:23101630, PubMed:22904319, PubMed:23178883, PubMed:22829870, PubMed:22822213, PubMed:24332854, PubMed:23755363, PubMed:26341627). Constitutes the pore-forming and calcium-conducting subunit of the uniporter complex (uniplex) (PubMed:23755363). Activity is regulat…	MIM	Signaling > Calcium homeostasis > Calcium cycle | Small molecule transport > Calcium uniporter	128, 187, 299	26.4808	26.2992	25.7218	25.2142
Thiosulfate:glutathione sulfurtransferase	TSTD1	Q8NFU3	100131187	Cytoplasm, perinuclear region {ECO:0000269|PubMed:12817473}. Note=Localized around the nuclear membranes.	0	Thiosulfate:glutathione sulfurtransferase (TST) required to produce S-sulfanylglutathione (GSS(-)), a central intermediate in hydrogen sulfide metabolism (PubMed:24981631). Provides the link between the first step in mammalian H(2)S metabolism performed by the sulfide:quinone oxidoreductase (SQOR) which catalyzes the conversion of H(2)S to thiosulfate, and the sulfur dioxygenase (SDO) which uses …	unknown	Metabolism > Sulfur metabolism	97	27.2222	27.2364	27.1357	27.0467
sn-1-specific diacylglycerol lipase ABHD11	ABHD11	Q8NFV4	83451	0	0	0	Matrix	Metabolism > Carbohydrate metabolism > TCA-associated	171	23.0424
Atypical kinase COQ8A, mitochondrial	COQ8A	Q8NI60	56997	Mitochondrion {ECO:0000269|PubMed:11888884, ECO:0000269|PubMed:25498144}. Membrane {ECO:0000255}; Single-pass membrane protein {ECO:0000255, ECO:0000305|PubMed:25216398}.	214..230; /note="Helical"; /evidence="ECO:0000255, ECO:0000305|PubMed:25216398"	Atypical kinase involved in the biosynthesis of coenzyme Q, also named ubiquinone, an essential lipid-soluble electron transporter for aerobic cellular respiration (PubMed:25498144, PubMed:21296186, PubMed:25540914, PubMed:27499294). Its substrate specificity is unclear: does not show any protein kinase activity (PubMed:25498144, PubMed:27499294). Probably acts as a small molecule kinase, possibl…	MIM	Metabolism > Metals and cofactors > Coenzyme Q metabolism	469, 550, 607	30.5038	30.6527	30.2677	30.2543
Large ribosomal subunit protein mL64	GADD45GIP1	Q8TAE8	90480	Mitochondrion {ECO:0000269|PubMed:22453275, ECO:0000269|PubMed:25278503, ECO:0000269|PubMed:25838379, ECO:0000269|PubMed:28892042}. Nucleus {ECO:0000269|PubMed:12482659}. Note=Using N-terminally tagged constructs, has been found in the nucleus (PubMed:12482659). C-terminally tagged constructs are targeted exclusively to mitochondria (PubMed:22453275). This discrepancy may be explained by masking …	0	Acts as a negative regulator of G1 to S cell cycle phase progression by inhibiting cyclin-dependent kinases. Inhibitory effects are additive with GADD45 proteins but occurs also in the absence of GADD45 proteins. Acts as a repressor of the orphan nuclear receptor NR4A1 by inhibiting AB domain-mediated transcriptional activity. May be involved in the hormone-mediated regulation of NR4A1 transcript…	Matrix	Mitochondrial central dogma > Translation > Mitochondrial ribosome	64, 93, 166	28.818	29.2373	25.8648	25.8204
Iron-sulfur cluster transfer protein NUBPL	NUBPL	Q8TB37	80224	Mitochondrion {ECO:0000269|PubMed:19752196}.	0	Required for the assembly of the mitochondrial membrane respiratory chain NADH dehydrogenase (Complex I). May deliver of one or more Fe-S clusters to complex I subunits. {ECO:0000269|PubMed:19752196}.	Matrix	OXPHOS > Complex I > CI assembly factors | Metabolism > Metals and cofactors > Fe-S cluster biosynthesis | Metabolism > Metals and cofactors > Fe-S-containing proteins | OXPHOS > OXPHOS assembly factors	109		23.621
Large ribosomal subunit protein uL30m	MRPL30	Q8TCC3	51263	Mitochondrion {ECO:0000269|PubMed:25278503, ECO:0000269|PubMed:25838379, ECO:0000269|PubMed:28892042}.	0	0	Matrix	Mitochondrial central dogma > Translation > Mitochondrial ribosome	56			23.3473	23.6557
Polyribonucleotide nucleotidyltransferase 1, mitochondrial	PNPT1	Q8TCS8	87178	Cytoplasm {ECO:0000269|PubMed:16055741}. Mitochondrion matrix {ECO:0000269|PubMed:12798676, ECO:0000269|PubMed:16055741}. Mitochondrion intermembrane space {ECO:0000269|PubMed:16966381}; Peripheral membrane protein {ECO:0000269|PubMed:16966381}.	0	RNA-binding protein implicated in numerous RNA metabolic processes. Catalyzes the phosphorolysis of single-stranded polyribonucleotides processively in the 3'-to-5' direction. Mitochondrial intermembrane factor with RNA-processing exoribonulease activity. Component of the mitochondrial degradosome (mtEXO) complex, that degrades 3' overhang double-stranded RNA with a 3'-to-5' directionality in an …	Matrix|IMS	Mitochondrial central dogma > mtRNA metabolism > mtRNA stability and decay	116, 334, 356, 459, 626, 682, 699	30.4514	30.4554	30.0362	29.7902
Alanine aminotransferase 2	GPT2	Q8TD30	84706	0	0	Catalyzes the reversible transamination between alanine and 2-oxoglutarate to form pyruvate and glutamate. {ECO:0000269|PubMed:11863375}.	Matrix	Metabolism > Amino acid metabolism > Glutamate metabolism	62		25.2085
Splicing factor U2AF 26 kDa subunit;Splicing factor U2AF 35 kDa subunit	U2AF1L4	Q8WU68	199746	Nucleus {ECO:0000250|UniProtKB:Q8BGJ9}. Nucleus speckle {ECO:0000250|UniProtKB:Q8BGJ9}. Cytoplasm {ECO:0000250|UniProtKB:Q8BGJ9}. Note=Interaction with C1QBP is required for the nuclear translocation. Displays active nucleo-cytoplasmic shuttling. {ECO:0000250|UniProtKB:Q8BGJ9}.	0	RNA-binding protein that function as a pre-mRNA splicing factor. Plays a critical role in both constitutive and enhancer-dependent splicing by mediating protein-protein interactions and protein-RNA interactions required for accurate 3'-splice site selection. Acts by enhancing the binding of U2AF2 to weak pyrimidine tracts. Also participates in the regulation of alternative pre-mRNA splicing. Acti…	#N/A	#N/A	4	23.0329	23.1621	23.2054	23.2045
SPRY domain-containing protein 4	SPRYD4	Q8WW59	283377	0	0	0	Matrix	0	54			28.4071	28.1975
Small ribosomal subunit protein mS27	MRPS27	Q92552	23107	Cytoplasm {ECO:0000269|PubMed:28714366}. Mitochondrion {ECO:0000269|PubMed:22841715, ECO:0000269|PubMed:25838379}.	0	RNA-binding component of the mitochondrial small ribosomal subunit (mt-SSU) that plays a role in mitochondrial protein synthesis (PubMed:22841715). Stimulates mitochondrial mRNA translation of subunit components of the mitochondrial electron transport chain (PubMed:22841715). Binds to the mitochondrial 12S rRNA (12S mt-rRNA) and tRNA(Glu) (PubMed:22841715). Involved also in positive regulation of…	Matrix	Mitochondrial central dogma > Translation > Mitochondrial ribosome	127, 404	29.8138	29.8524	29.7462	29.7778
Small ribosomal subunit protein mS31	MRPS31	Q92665	10240	Mitochondrion {ECO:0000269|PubMed:11279123}.	0	0	Matrix	Mitochondrial central dogma > Translation > Mitochondrial ribosome	142, 363	30.5753	30.5394	30.8836	30.606
Glutaryl-CoA dehydrogenase, mitochondrial	GCDH	Q92947	2639	Mitochondrion matrix.	0	Catalyzes the oxidative decarboxylation of glutaryl-CoA to crotonyl-CoA and CO(2) in the degradative pathway of L-lysine, L-hydroxylysine, and L-tryptophan metabolism. It uses electron transfer flavoprotein as its electron acceptor. Isoform Short is inactive. {ECO:0000269|PubMed:17176108, ECO:0000269|PubMed:6423663, ECO:0000269|PubMed:8541831}.	Matrix	Metabolism > Amino acid metabolism > Lysine metabolism	197, 398	26.8523	26.5567	26.2672	26.2035
Ribosome-releasing factor 2, mitochondrial	GFM2	Q969S9	84340	Mitochondrion {ECO:0000255|HAMAP-Rule:MF_03059}.	0	Mitochondrial GTPase that mediates the disassembly of ribosomes from messenger RNA at the termination of mitochondrial protein biosynthesis. Acts in collaboration with MRRF. GTP hydrolysis follows the ribosome disassembly and probably occurs on the ribosome large subunit. Not involved in the GTP-dependent ribosomal translocation step during translation elongation. {ECO:0000255|HAMAP-Rule:MF_03059…	Matrix	Mitochondrial central dogma > Translation > Translation factors	206, 611, 700	27.0091	27.5688	27.1987	27.5612
FAST kinase domain-containing protein 4	TBRG4	Q969Z0	9238	Mitochondrion matrix {ECO:0000269|PubMed:20869947, ECO:0000269|PubMed:28335001}.	0	Plays a role in processing of mitochondrial RNA precursors and in stabilization of a subset of mature mitochondrial RNA species, such as MT-CO1, MT-CO2, MT-CYB, MT-CO3, MT-ND3, MT-ND5 and MT-ATP8/6. May play a role in cell cycle progression (PubMed:9383053). {ECO:0000269|PubMed:28335001, ECO:0000269|PubMed:9383053}.	Matrix	Mitochondrial central dogma > mtRNA metabolism > Polycistronic mtRNA processing | Mitochondrial central dogma > mtRNA metabolism > mtRNA stability and decay	67	31.4022	31.4872	31.3149	31.6486
Protein FAM162A	FAM162A	Q96A26	26355	Mitochondrion membrane {ECO:0000269|PubMed:15082785, ECO:0000269|PubMed:16698020}; Single-pass membrane protein {ECO:0000305}.	103..120; /note="Helical"; /evidence="ECO:0000255"	Proposed to be involved in regulation of apoptosis; the exact mechanism may differ between cell types/tissues (PubMed:15082785). May be involved in hypoxia-induced cell death of transformed cells implicating cytochrome C release and caspase activation (such as CASP9) and inducing mitochondrial permeability transition (PubMed:15082785). May be involved in hypoxia-induced cell death of neuronal cel…	MIM	0	55	24.0497	26.0699
Large ribosomal subunit protein uL24m	MRPL24	Q96A35	79590	Mitochondrion {ECO:0000269|PubMed:25278503, ECO:0000269|PubMed:25838379, ECO:0000269|PubMed:28892042}.	0	0	Matrix	Mitochondrial central dogma > Translation > Mitochondrial ribosome	19, 21	26.7959	27.4339	26.3973	26.5438
Isochorismatase domain-containing protein 2	ISOC2	Q96AB3	79763	Cytoplasm {ECO:0000269|PubMed:17658461}. Nucleus {ECO:0000269|PubMed:17658461}. Note=Localizes to the nucleus in the presence of CDKN2A.	0	0	Matrix	0	33, 61	28.7269	28.7264	28.7853	28.5935
Pyrroline-5-carboxylate reductase 2	PYCR2	Q96C36	29920	Cytoplasm {ECO:0000269|PubMed:2722838}. Mitochondrion {ECO:0000269|PubMed:23024808, ECO:0000269|PubMed:25865492}.	0	Housekeeping enzyme that catalyzes the last step in proline biosynthesis. In some cell types, such as erythrocytes, its primary function may be the generation of NADP(+). Can utilize both NAD and NADP. Has higher affinity for NADP, but higher catalytic efficiency with NADH (PubMed:2722838, PubMed:6894153). Involved in cellular response to oxidative stress (PubMed:25865492). {ECO:0000269|PubMed:25…	Matrix	Metabolism > Amino acid metabolism > Proline metabolism	13	28.4586	28.4041	28.2945	28.0357
FAD-dependent oxidoreductase domain-containing protein 1	FOXRED1	Q96CU9	55572	Mitochondrion inner membrane {ECO:0000269|PubMed:20858599, ECO:0000305|PubMed:25678554}; Single-pass membrane protein {ECO:0000255}. Note=According to a report, it is associated with the matrix face of the mitochondrial inner membrane and does not contain any transmembrane region. However, one transmembrane domain is clearly predicted by different methods (Probable). {ECO:0000305|PubMed:25678554}.	62..82; /note="Helical"; /evidence="ECO:0000255"	Required for the assembly of the mitochondrial membrane respiratory chain NADH dehydrogenase (Complex I) (PubMed:20858599, PubMed:25678554). Involved in mid-late stages of complex I assembly (PubMed:25678554). {ECO:0000269|PubMed:20858599, ECO:0000269|PubMed:25678554}.	MIM	OXPHOS > Complex I > CI assembly factors | OXPHOS > OXPHOS assembly factors	159		24.0647
Atypical kinase COQ8B, mitochondrial	COQ8B	Q96D53	79934	Mitochondrion membrane {ECO:0000269|PubMed:24270420}; Single-pass membrane protein {ECO:0000269|PubMed:24270420}. Cytoplasm, cytosol {ECO:0000269|PubMed:24270420}. Cell membrane {ECO:0000269|PubMed:24270420}.	92..108; /note="Helical"; /evidence="ECO:0000255"	Atypical kinase involved in the biosynthesis of coenzyme Q, also named ubiquinone, an essential lipid-soluble electron transporter for aerobic cellular respiration (PubMed:24270420). Its substrate specificity is unclear: does not show any protein kinase activity. Probably acts as a small molecule kinase, possibly a lipid kinase that phosphorylates a prenyl lipid in the ubiquinone biosynthesis pat…	MIM	Metabolism > Metals and cofactors > Coenzyme Q metabolism	46, 240	25.0854	25.4032	25.1724	25.4941
Large ribosomal subunit protein mL38	MRPL38	Q96DV4	64978	Mitochondrion {ECO:0000269|PubMed:25278503, ECO:0000269|PubMed:25838379, ECO:0000269|PubMed:28892042}.	0	0	Matrix	Mitochondrial central dogma > Translation > Mitochondrial ribosome	350	26.4235	26.5715
Mitochondrial assembly of ribosomal large subunit protein 1	MALSU1	Q96EH3	115416	Mitochondrion matrix {ECO:0000269|PubMed:16548050, ECO:0000269|PubMed:22238375, ECO:0000269|PubMed:22238376, ECO:0000269|PubMed:22829778, ECO:0000269|PubMed:23171548, ECO:0000305|PubMed:28892042}. Note=Colocalizes with MRPL12 and/or MRPL14. {ECO:0000269|PubMed:22238375, ECO:0000269|PubMed:22829778}.	0	Required for normal mitochondrial ribosome function and mitochondrial translation (PubMed:22238375, PubMed:23171548). May play a role in ribosome biogenesis by preventing premature association of the 28S and 39S ribosomal subunits (Probable). Interacts with mitochondrial ribosomal protein L14 (MRPL14), probably blocking formation of intersubunit bridge B8, preventing association of the 28S and 39…	Matrix	Mitochondrial central dogma > Translation > Mitochondrial ribosome assembly	199	24.1216	28.2138	23.5065	26.5615
DnaJ homolog subfamily A member 3, mitochondrial	DNAJA3	Q96EY1	9093	Mitochondrion matrix. Cytoplasm, cytosol {ECO:0000250}. Cell junction, synapse, postsynaptic cell membrane {ECO:0000250}; Peripheral membrane protein {ECO:0000250}. Note=Recruited to the postsynaptic cell membrane of the neuromuscular junction through interaction with MUSK. {ECO:0000250}.	0	Modulates apoptotic signal transduction or effector structures within the mitochondrial matrix. Affect cytochrome C release from the mitochondria and caspase 3 activation, but not caspase 8 activation. Isoform 1 increases apoptosis triggered by both TNF and the DNA-damaging agent mytomycin C; in sharp contrast, isoform 2 suppresses apoptosis. Can modulate IFN-gamma-mediated transcriptional activi…	Matrix	Protein import, sorting and homeostasis > Protein homeostasis > Chaperones	120, 142	27.1514	27.2286	27.0041	27.0046
Small ribosomal subunit protein mS39	PTCD3	Q96EY7	55037	Mitochondrion {ECO:0000269|PubMed:19427859, ECO:0000269|PubMed:23908630}.	0	Mitochondrial RNA-binding protein that has a role in mitochondrial translation. {ECO:0000269|PubMed:19427859}.	Matrix	Mitochondrial central dogma > Translation > Mitochondrial ribosome | Mitochondrial central dogma > Translation > Mitochondrial ribosome assembly	124, 144, 519, 559	30.2609	30.7787	29.9797	30.2544
Methionine--tRNA ligase, mitochondrial	MARS2	Q96GW9	92935	Mitochondrion matrix {ECO:0000305}.	0	0	Matrix	Mitochondrial central dogma > Translation > mt-tRNA synthetases	552, 558		22.8292		22.814
Protein FMC1 homolog	FMC1	Q96HJ9	100996928	Mitochondrion {ECO:0000269|PubMed:28719601}.	0	Plays a role in the assembly/stability of the mitochondrial membrane ATP synthase (F(1)F(0) ATP synthase or Complex V) (PubMed:28719601). {ECO:0000269|PubMed:28719601}.	#N/A	#N/A	20	26.0558	25.8587	26.2656	26.2262
2-oxoadipate dehydrogenase complex component E1	DHTKD1	Q96HY7	55526	Mitochondrion {ECO:0000269|PubMed:23141294}.	0	The 2-oxoglutarate dehydrogenase complex catalyzes the overall conversion of 2-oxoglutarate to succinyl-CoA and CO(2). It contains multiple copies of three enzymatic components: 2-oxoglutarate dehydrogenase (E1), dihydrolipoamide succinyltransferase (E2) and lipoamide dehydrogenase (E3) (By similarity). {ECO:0000250}.	Matrix	Metabolism > Amino acid metabolism > Lysine metabolism	211		25.0127	26.0113	25.9393
RCC1-like G exchanging factor-like protein	RCC1L	Q96I51	81554	Mitochondrion membrane {ECO:0000269|PubMed:28608466, ECO:0000269|PubMed:28746876}. Mitochondrion inner membrane {ECO:0000250|UniProtKB:Q9CYF5}.	0	Guanine nucleotide exchange factor (GEF) for mitochondrial dynamin-related GTPase OPA1. Activates OPA1, by exchanging bound GDP for free GTP, and drives OPA1 and MFN1-dependent mitochondrial fusion (PubMed:28746876). Plays an essential role in mitochondrial ribosome biogenesis. As a component of a functional protein-RNA module, consisting of RCC1L, NGRN, RPUSD3, RPUSD4, TRUB2, FASTKD2 and 16S mit…	Matrix	Mitochondrial central dogma > mtRNA metabolism > mt-rRNA modifications	50	28.3176	28.4017	28.3074	28.2197
ATP synthase membrane subunit K, mitochondrial	ATP5MK	Q96IX5	84833	Mitochondrion membrane {ECO:0000269|PubMed:21345788, ECO:0000269|PubMed:29917077}; Single-pass membrane protein {ECO:0000255}.	23..45; /note="Helical"; /evidence="ECO:0000255"	Mitochondrial membrane ATP synthase (F(1)F(0) ATP synthase or Complex V) produces ATP from ADP in the presence of a proton gradient across the membrane which is generated by electron transport complexes of the respiratory chain. F-type ATPases consist of two structural domains, F(1) - containing the extramembraneous catalytic core and F(0) - containing the membrane proton channel, linked together…	MIM	OXPHOS > Complex V > CV subunits | OXPHOS > OXPHOS subunits | Mitochondrial dynamics and surveillance > Cristae formation	10	29.6929	30.2512	28.4616	29.3518
Elongation factor G, mitochondrial	GFM1	Q96RP9	85476	Mitochondrion {ECO:0000255|HAMAP-Rule:MF_03061}.	0	Mitochondrial GTPase that catalyzes the GTP-dependent ribosomal translocation step during translation elongation. During this step, the ribosome changes from the pre-translocational (PRE) to the post-translocational (POST) state as the newly formed A-site-bound peptidyl-tRNA and P-site-bound deacylated tRNA move to the P and E sites, respectively. Catalyzes the coordinated movement of the two tRN…	Matrix	Mitochondrial central dogma > Translation > Translation factors	165, 235, 385, 483, 512, 735	29.5762	29.7155	29.4183	29.3735
2-aminoethanethiol dioxygenase	ADO	Q96SZ5	84890	0	0	0	#N/A	#N/A	212	23.5107	24.3246
Mitochondrial tRNA methylthiotransferase CDK5RAP1	CDK5RAP1	Q96SZ6	51654	Mitochondrion {ECO:0000269|PubMed:22422838}.	0	Methylthiotransferase that catalyzes the conversion of N6-(dimethylallyl)adenosine (i(6)A) to 2-methylthio-N6-(dimethylallyl)adenosine (ms(2)i(6)A) at position 37 (adjacent to the 3'-end of the anticodon) of four mitochondrial DNA-encoded tRNAs (Ser(UCN), Phe, Tyr and Trp) (PubMed:22422838, PubMed:25738458, PubMed:28981754). Essential for efficient and highly accurate protein translation by the r…	Matrix	Mitochondrial central dogma > mtRNA metabolism > mt-tRNA modifications	89, 345	25.1837
3-hydroxyacyl-CoA dehydrogenase type-2	HSD17B10	Q99714	3028	Mitochondrion {ECO:0000269|PubMed:12917011, ECO:0000269|PubMed:18984158}. Mitochondrion matrix, mitochondrion nucleoid {ECO:0000269|PubMed:24703694}.	0	Mitochondrial dehydrogenase involved in pathways of fatty acid, branched-chain amino acid and steroid metabolism (PubMed:9553139, PubMed:10600649, PubMed:12917011, PubMed:20077426, PubMed:18996107, PubMed:19706438, PubMed:25925575, PubMed:26950678, PubMed:28888424). Acts as (S)-3-hydroxyacyl-CoA dehydrogenase in mitochondrial fatty acid beta-oxidation, a major degradation pathway of fatty acids. …	Matrix	Mitochondrial central dogma > mtRNA metabolism > mtRNA granules | Mitochondrial central dogma > mtRNA metabolism > Polycistronic mtRNA processing | Mitochondrial central dogma > mtRNA metabolism > mt-tRNA modifications | Metabolism > Lipid metabolism > Fatty acid oxidation | Metabolism > Lipid metabolism > Cholesterol, bile acid, steroid synthesis | Metabolism > Amino acid metabolism > Branched-c…	168	27.6712	27.3559	27.4627	27.0242
Thioredoxin, mitochondrial	TXN2	Q99757	25828	Mitochondrion {ECO:0000269|PubMed:12032145, ECO:0000269|PubMed:12080052}.	0	Important for the control of mitochondrial reactive oxygen species homeostasis, apoptosis regulation and cell viability. Possesses a dithiol-reducing activity. {ECO:0000269|PubMed:12032145, ECO:0000269|PubMed:12080052, ECO:0000269|PubMed:26626369}.	Matrix	Metabolism > Vitamin metabolism > Vitamin C metabolism | Metabolism > Detoxification > ROS and glutathione metabolism	128	28.5622	28.7723	27.8003	28.0394
ATP synthase subunit s, mitochondrial	DMAC2L	Q99766	27109	Mitochondrion {ECO:0000250|UniProtKB:P22027}. Mitochondrion inner membrane {ECO:0000250|UniProtKB:P22027}.	0	Involved in regulation of mitochondrial membrane ATP synthase. Necessary for H(+) conduction of ATP synthase. Facilitates energy-driven catalysis of ATP synthesis by blocking a proton leak through an alternative proton exit pathway. {ECO:0000250|UniProtKB:P22027}.	MIM	OXPHOS > Complex V > CV subunits | OXPHOS > OXPHOS subunits	167	25.7317	25.7128	25.6819	25.5475
Mitochondrial intermediate peptidase	MIPEP	Q99797	4285	Mitochondrion matrix.	0	Cleaves proteins, imported into the mitochondrion, to their mature size.	Matrix	Protein import, sorting and homeostasis > Protein import and sorting > Preprotein cleavage | Protein import, sorting and homeostasis > Protein homeostasis > Proteases	273, 403, 463, 628	30.5126	30.6159	30.1364	30.0485
Aconitate hydratase, mitochondrial	ACO2	Q99798	50	Mitochondrion {ECO:0000250|UniProtKB:P16276}.	0	Catalyzes the isomerization of citrate to isocitrate via cis-aconitate. {ECO:0000250|UniProtKB:P16276}.	Matrix	Metabolism > Carbohydrate metabolism > TCA cycle | Metabolism > Metals and cofactors > Fe-S-containing proteins	151, 472, 513	28.3501	28.8803	26.9343	25.8595
Large ribosomal subunit protein bL34m	MRPL34	Q9BQ48	64981	Mitochondrion {ECO:0000269|PubMed:25278503, ECO:0000269|PubMed:25838379, ECO:0000269|PubMed:28892042}.	0	0	Matrix	Mitochondrial central dogma > Translation > Mitochondrial ribosome	53	26.7056	26.7798	26.8397	26.7543
Zinc phosphodiesterase ELAC protein 2	ELAC2	Q9BQ52	60528	Mitochondrion {ECO:0000269|PubMed:21593607}. Mitochondrion matrix, mitochondrion nucleoid {ECO:0000269|PubMed:24703694}. Nucleus {ECO:0000269|PubMed:21593607}. Note=Mainly mitochondrial.	0	Zinc phosphodiesterase, which displays mitochondrial tRNA 3'-processing endonuclease activity. Involved in tRNA maturation, by removing a 3'-trailer from precursor tRNA (PubMed:21593607). Associates with mitochondrial DNA complexes at the nucleoids to initiate RNA processing and ribosome assembly (PubMed:24703694). {ECO:0000269|PubMed:21593607, ECO:0000269|PubMed:24703694}.	Matrix	Mitochondrial central dogma > mtRNA metabolism > Polycistronic mtRNA processing	463	26.8478	26.8558	26.9214	26.8049
ADP-ribose glycohydrolase MACROD1	MACROD1	Q9BQ69	28992	Nucleus {ECO:0000269|PubMed:23474712}. Note=Recruited to DNA lesions, probably via mono-APD-ribosylated proteins. {ECO:0000269|PubMed:23474712}.	0	Removes ADP-ribose from asparatate and glutamate residues in proteins bearing a single ADP-ribose moiety (PubMed:23474714, PubMed:23474712). Inactive towards proteins bearing poly-ADP-ribose (PubMed:23474714, PubMed:23474712). Deacetylates O-acetyl-ADP ribose, a signaling molecule generated by the deacetylation of acetylated lysine residues in histones and other proteins (PubMed:21257746). Plays …	Matrix	Signaling	222, 232, 321			25.2393	24.7758
Mitochondrial genome maintenance exonuclease 1	MGME1	Q9BQP7	92667	Mitochondrion {ECO:0000255|HAMAP-Rule:MF_03030, ECO:0000269|PubMed:23313956, ECO:0000269|PubMed:23358826}.	0	Metal-dependent single-stranded DNA (ssDNA) exonuclease involved in mitochondrial genome maintenance. Has preference for 5'-3' exonuclease activity but is also capable of endoduclease activity on linear substrates. Necessary for maintenance of proper 7S DNA levels. Probably involved in mitochondrial DNA (mtDNA) repair, possibly via the processing of displaced DNA containing Okazaki fragments duri…	Matrix	Mitochondrial central dogma > mtDNA maintenance > mtDNA replication | Mitochondrial central dogma > mtDNA maintenance > mtDNA stability and decay	44, 342	28.9865	29.0472	28.2382	28.3084
Large ribosomal subunit protein mL45	MRPL45	Q9BRJ2	0	Mitochondrion {ECO:0000269|PubMed:25278503, ECO:0000269|PubMed:25838379, ECO:0000269|PubMed:28892042}.	0	0	#N/A	#N/A	46, 88, 128, 233, 256	29.9618	30.0623	29.7186	29.573
Translational activator of cytochrome c oxidase 1	TACO1	Q9BSH4	51204	Mitochondrion {ECO:0000269|PubMed:19503089}.	0	Acts as a translational activator of mitochondrially-encoded cytochrome c oxidase 1. {ECO:0000269|PubMed:19503089}.	Matrix	Mitochondrial central dogma > Translation > Translation factors | OXPHOS > Complex IV > CIV assembly factors | OXPHOS > OXPHOS assembly factors	293	25.6798	25.7689
Haloacid dehalogenase-like hydrolase domain-containing protein 3	HDHD3	Q9BSH5	81932	0	0	0	Matrix	0	29	26.7643	27.0346	26.5933	25.9699
Mitochondrial nucleoid-associated protein 1	MTNAP1	Q9BSJ5	55028	Membrane {ECO:0000305}; Single-pass membrane protein {ECO:0000305}.	553..573; /note="Helical"; /evidence="ECO:0000255"	0	#N/A	#N/A	42, 141, 189, 363	28.1574	27.9915	27.1448	27.121
NADH dehydrogenase [ubiquinone] 1 alpha subcomplex assembly factor 3	NDUFAF3	Q9BU61	25915	Nucleus {ECO:0000250}. Mitochondrion inner membrane {ECO:0000269|PubMed:19463981}.	0	Essential factor for the assembly of mitochondrial NADH:ubiquinone oxidoreductase complex (complex I). {ECO:0000269|PubMed:19463981}.	MIM	OXPHOS > Complex I > CI assembly factors | OXPHOS > OXPHOS assembly factors	42	28.0088	27.7684	29.33	29.0554
Queuine tRNA-ribosyltransferase catalytic subunit 1	QTRT1	Q9BXR0	81890	Cytoplasm {ECO:0000255|HAMAP-Rule:MF_03218}. Mitochondrion outer membrane {ECO:0000255|HAMAP-Rule:MF_03218}; Peripheral membrane protein {ECO:0000255|HAMAP-Rule:MF_03218}; Cytoplasmic side {ECO:0000255|HAMAP-Rule:MF_03218}. Note=Weakly associates with mitochondria, possibly via QTRT2. {ECO:0000255|HAMAP-Rule:MF_03218}.	0	Catalytic subunit of the queuine tRNA-ribosyltransferase (TGT) that catalyzes the base-exchange of a guanine (G) residue with queuine (Q) at position 34 (anticodon wobble position) in tRNAs with GU(N) anticodons (tRNA-Asp, -Asn, -His and -Tyr), resulting in the hypermodified nucleoside queuosine (7-(((4,5-cis-dihydroxy-2-cyclopenten-1-yl)amino)methyl)-7-deazaguanosine) (PubMed:11255023, PubMed:20…	Matrix	Mitochondrial central dogma > mtRNA metabolism > mt-tRNA modifications	131			24.025
Succinyl-CoA:3-ketoacid coenzyme A transferase 2, mitochondrial;Succinyl-CoA:3-ketoacid coenzyme A transferase 1, mitochondrial	OXCT2	Q9BYC2	64064	Mitochondrion {ECO:0000269|PubMed:11756565}.	0	Key enzyme for ketone body catabolism. Transfers the CoA moiety from succinate to acetoacetate. Formation of the enzyme-CoA intermediate proceeds via an unstable anhydride species formed between the carboxylate groups of the enzyme and substrate (By similarity). {ECO:0000250}.	Matrix	Metabolism > Carbohydrate metabolism > Ketone metabolism	404		25.4866	24.467	24.4718
Large ribosomal subunit protein bL32m	MRPL32	Q9BYC8	64983	Mitochondrion {ECO:0000269|PubMed:25278503, ECO:0000269|PubMed:25838379, ECO:0000269|PubMed:28892042}.	0	0	Matrix	Mitochondrial central dogma > Translation > Mitochondrial ribosome	160			25.1568	25.9714
Large ribosomal subunit protein bL20m	MRPL20	Q9BYC9	55052	Mitochondrion {ECO:0000269|PubMed:11279069, ECO:0000269|PubMed:25278503, ECO:0000269|PubMed:25838379, ECO:0000269|PubMed:28892042}.	0	0	Matrix	Mitochondrial central dogma > Translation > Mitochondrial ribosome	108				23.3235
Large ribosomal subunit protein uL13m	MRPL13	Q9BYD1	28998	Mitochondrion {ECO:0000269|PubMed:25278503, ECO:0000269|PubMed:25838379, ECO:0000269|PubMed:28892042}.	0	0	Matrix	Mitochondrial central dogma > Translation > Mitochondrial ribosome	132	29.8159	29.9691	29.8657	29.9317
Large ribosomal subunit protein uL4m	MRPL4	Q9BYD3	51073	Mitochondrion {ECO:0000269|PubMed:25278503, ECO:0000269|PubMed:25838379, ECO:0000269|PubMed:28892042}.	0	0	Matrix	Mitochondrial central dogma > Translation > Mitochondrial ribosome	309	26.7908	27.0734	27.1148	27.1208
Large ribosomal subunit protein uL1m	MRPL1	Q9BYD6	65008	Mitochondrion {ECO:0000250|UniProtKB:A6QPQ5, ECO:0000305|PubMed:11279069}.	0	0	Matrix	Mitochondrial central dogma > Translation > Mitochondrial ribosome	97, 148	27.7447	27.6902	27.4013	27.0735
Small ribosomal subunit protein mS26	MRPS26	Q9BYN8	64949	Mitochondrion {ECO:0000269|PubMed:25838379}.	0	0	Matrix	Mitochondrial central dogma > Translation > Mitochondrial ribosome	187	28.0548	28.2577	28.1405	27.8386
Large ribosomal subunit protein mL37	MRPL37	Q9BZE1	51253	Mitochondrion {ECO:0000269|PubMed:25278503, ECO:0000269|PubMed:25838379, ECO:0000269|PubMed:28892042}.	0	0	Matrix	Mitochondrial central dogma > Translation > Mitochondrial ribosome	50, 99, 329	28.1667	28.0951	28.5195	28.2679
Protein-L-histidine N-pros-methyltransferase	METTL9	Q9H1A3	51108	Endoplasmic reticulum {ECO:0000305|PubMed:33563959}. Mitochondrion {ECO:0000305|PubMed:33563959}. Note=Colocalizes with membranous compartments such as the endoplasmic reticulum and mitochondria. {ECO:0000269|PubMed:33563959}.	0	Protein-histidine N-methyltransferase that specifically catalyzes 1-methylhistidine (pros-methylhistidine) methylation of target proteins (PubMed:33563959). Mediates methylation of proteins with a His-x-His (HxH) motif (where 'x' is preferably a small amino acid) (PubMed:33563959). Catalyzes methylation of target proteins such as S100A9, NDUFB3, SLC39A5, SLC39A7, ARMC6 and DNAJB12; 1-methylhistid…	#N/A	#N/A	247	22.7264	22.6985
Iron-sulfur cluster assembly enzyme ISCU	ISCU	Q9H1K1	23479	[Isoform 1]: Mitochondrion {ECO:0000269|PubMed:11060020, ECO:0000269|PubMed:26702583}.; [Isoform 2]: Cytoplasm. Nucleus {ECO:0000269|PubMed:11060020}.	0	Scaffold protein for the de novo synthesis of iron-sulfur (Fe-S) clusters within mitochondria, which is required for maturation of both mitochondrial and cytoplasmic [2Fe-2S] and [4Fe-4S] proteins (PubMed:11060020). First, a [2Fe-2S] cluster is transiently assembled on the scaffold protein ISCU. In a second step, the cluster is released from ISCU, transferred to a glutaredoxin GLRX5, followed by …	Matrix	Metabolism > Metals and cofactors > Fe-S cluster biosynthesis | Metabolism > Metals and cofactors > Fe-S-containing proteins	43, 153	30.0963	30.3201	30.0579	29.8977
Translation initiation factor IF-3, mitochondrial	MTIF3	Q9H2K0	219402	Mitochondrion {ECO:0000305}.	0	IF-3 binds to the 28S ribosomal subunit and shifts the equilibrum between 55S ribosomes and their 39S and 28S subunits in favor of the free subunits, thus enhancing the availability of 28S subunits on which protein synthesis initiation begins. {ECO:0000269|PubMed:12095986}.	Matrix	Mitochondrial central dogma > Translation > Translation factors	128		21.4151
Inorganic pyrophosphatase 2, mitochondrial	PPA2	Q9H2U2	27068	Mitochondrion {ECO:0000305}.	0	Hydrolyzes inorganic pyrophosphate (PubMed:27523597). This activity is essential for correct regulation of mitochondrial membrane potential, and mitochondrial organization and function (PubMed:27523598). {ECO:0000269|PubMed:27523597, ECO:0000269|PubMed:27523598}.	Matrix	Mitochondrial central dogma > mtDNA maintenance | Mitochondrial central dogma > mtRNA metabolism | Mitochondrial central dogma > Translation | Metabolism > Nucleotide metabolism	48, 88	26.895	26.9805	26.6218	26.6382
Large ribosomal subunit protein mL46	MRPL46	Q9H2W6	26589	Mitochondrion {ECO:0000269|PubMed:25278503, ECO:0000269|PubMed:25838379, ECO:0000269|PubMed:28892042}.	0	0	Matrix	Mitochondrial central dogma > Translation > Mitochondrial ribosome	84, 213, 263	29.2307	29.663	30.0138	29.966
Presenilin-associated rhomboid-like protein, mitochondrial;P-beta	PARL	Q9H300	55486	Mitochondrion inner membrane {ECO:0000269|PubMed:17116872, ECO:0000269|PubMed:22354088}; Multi-pass membrane protein {ECO:0000269|PubMed:17116872}.; [P-beta]: Nucleus {ECO:0000269|PubMed:17116872}. Note=Translocated into the nucleus by an unknown mechanism (PubMed:17116872). {ECO:0000269|PubMed:17116872}.	102..121; /note="Helical"; /evidence="ECO:0000255"; 168..187; /note="Helical"; /evidence="ECO:0000255"; 208..230; /note="Helical"; /evidence="ECO:0000255"; 245..262; /note="Helical"; /evidence="ECO:0000255"; 273..289; /note="Helical"; /evidence="ECO:0000255"; 296..318; /note="Helical"; /evidence="ECO:0000255"; 333..354; /note="Helical"; /evidence="ECO:0000255"	Required for the control of apoptosis during postnatal growth. Essential for proteolytic processing of an antiapoptotic form of OPA1 which prevents the release of mitochondrial cytochrome c in response to intrinsic apoptotic signals (By similarity). Required for the maturation of PINK1 into its 52kDa mature form after its cleavage by mitochondrial-processing peptidase (MPP) (PubMed:22354088). Pro…	MIM	Protein import, sorting and homeostasis > Protein homeostasis > Proteases | Mitochondrial dynamics and surveillance > Mitophagy | Mitochondrial dynamics and surveillance > Autophagy	74	27.4259	27.7088	27.6621	27.6735
Mitochondrial translation release factor in rescue	MTRFR	Q9H3J6	91574	Mitochondrion {ECO:0000269|PubMed:20186120, ECO:0000269|PubMed:20598281}.	0	Part of a mitoribosome-associated quality control pathway that prevents aberrant translation by responding to interruptions during elongation (PubMed:33243891). As heterodimer with MTRES1, ejects the unfinished nascent chain and peptidyl transfer RNA (tRNA), respectively, from stalled ribosomes. Recruitment of mitoribosome biogenesis factors to these quality control intermediates suggests additio…	Matrix	Mitochondrial central dogma > Translation > Translation factors	120			22.8255
Dimethyladenosine transferase 2, mitochondrial	TFB2M	Q9H5Q4	64216	Mitochondrion.	0	S-adenosyl-L-methionine-dependent rRNA methyltransferase which may methylate two specific adjacent adenosines in the loop of a conserved hairpin near the 3'-end of 12S mitochondrial rRNA (Probable). Component of the mitochondrial transcription initiation complex, composed at least of TFB2M, TFAM and POLRMT that is required for basal transcription of mitochondrial DNA (PubMed:29149603, PubMed:1206…	Matrix	Mitochondrial central dogma > mtDNA maintenance > mtDNA replication | Mitochondrial central dogma > mtRNA metabolism > Transcription	385, 389	24.4741	24.6173	24.6913	24.804
Complex I assembly factor ACAD9, mitochondrial	ACAD9	Q9H845	28976	Mitochondrion inner membrane {ECO:0000269|PubMed:16020546, ECO:0000269|PubMed:20816094}; Peripheral membrane protein {ECO:0000269|PubMed:16020546}; Matrix side {ECO:0000269|PubMed:16020546}. Note=Essentially associated with membranes. {ECO:0000269|PubMed:16020546}.	0	As part of the MCIA complex, primarily participates in the assembly of the mitochondrial complex I and therefore plays a role in oxidative phosphorylation (PubMed:20816094, PubMed:24158852). This moonlighting protein has also a dehydrogenase activity toward a broad range of substrates with greater specificity for long-chain unsaturated acyl-CoAs (PubMed:12359260, PubMed:16020546, PubMed:21237683,…	MIM	OXPHOS > Complex I > CI assembly factors | OXPHOS > OXPHOS assembly factors	589	26.3991	26.3744		24.3292
5'-nucleotidase domain-containing protein 2	NT5DC2	Q9H857	64943	0	0	0	Matrix	Metabolism > Nucleotide metabolism > Nucleotide synthesis and processing	233, 414, 486	28.5448	28.8098	28.3144	28.2398
Large ribosomal subunit protein mL44	MRPL44	Q9H9J2	65080	Mitochondrion {ECO:0000269|PubMed:25278503, ECO:0000269|PubMed:25838379, ECO:0000269|PubMed:28892042}.	0	Component of the 39S subunit of mitochondrial ribosome. May have a function in the assembly/stability of nascent mitochondrial polypeptides exiting the ribosome. {ECO:0000269|PubMed:23315540}.	Matrix	Mitochondrial central dogma > Translation > Mitochondrial ribosome	97	24.1011
L-2-hydroxyglutarate dehydrogenase, mitochondrial	L2HGDH	Q9H9P8	79944	Mitochondrion {ECO:0000269|PubMed:16005139}.	0	0	MIM	Metabolism > Carbohydrate metabolism > TCA-associated	285		22.0795	25.1629	24.8597
Probable cysteine--tRNA ligase, mitochondrial	CARS2	Q9HA77	79587	Mitochondrion matrix {ECO:0000250}.	0	0	Matrix	Mitochondrial central dogma > Translation > mt-tRNA synthetases	143	24.1287	24.0022
GrpE protein homolog 1, mitochondrial	GRPEL1	Q9HAV7	80273	Mitochondrion matrix {ECO:0000269|PubMed:11311562}.	0	Essential component of the PAM complex, a complex required for the translocation of transit peptide-containing proteins from the inner membrane into the mitochondrial matrix in an ATP-dependent manner (By similarity). Seems to control the nucleotide-dependent binding of mitochondrial HSP70 to substrate proteins (PubMed:11311562). {ECO:0000250|UniProtKB:P38523, ECO:0000269|PubMed:11311562}.	Matrix	Protein import, sorting and homeostasis > Protein import and sorting > Import motor | Metabolism > Metals and cofactors > Fe-S cluster biosynthesis	102, 173	29.8097	30.4527	30.2324	30.359
rRNA methyltransferase 3, mitochondrial	MRM3	Q9HC36	55178	Mitochondrion {ECO:0000269|PubMed:24036117, ECO:0000269|PubMed:25009282}.	0	S-adenosyl-L-methionine-dependent 2'-O-ribose methyltransferase that catalyzes the formation of 2'-O-methylguanosine at position 1370 (Gm1370) in the 16S mitochondrial large subunit ribosomal RNA (mtLSU rRNA), a conserved modification in the peptidyl transferase domain of the mtLSU rRNA. {ECO:0000269|PubMed:24036117, ECO:0000269|PubMed:25009282, ECO:0000269|PubMed:25074936}.	Matrix	Mitochondrial central dogma > mtRNA metabolism > mt-rRNA modifications | Mitochondrial central dogma > Translation > Mitochondrial ribosome assembly	98, 277	27.8463	27.9331	28.2753	28.1145
Methylcrotonoyl-CoA carboxylase beta chain, mitochondrial	MCCC2	Q9HCC0	64087	Mitochondrion matrix {ECO:0000269|PubMed:11170888, ECO:0000269|PubMed:16023992}.	0	Carboxyltransferase subunit of the 3-methylcrotonyl-CoA carboxylase, an enzyme that catalyzes the conversion of 3-methylcrotonyl-CoA to 3-methylglutaconyl-CoA, a critical step for leucine and isovaleric acid catabolism. {ECO:0000269|PubMed:17360195}.	Matrix	Metabolism > Amino acid metabolism > Branched-chain amino acid metabolism	196, 318, 351, 365, 413	31.2865	31.4489	31.4762	31.3828
Large ribosomal subunit protein uL29m	MRPL47	Q9HD33	57129	Mitochondrion {ECO:0000269|PubMed:25278503, ECO:0000269|PubMed:25838379, ECO:0000269|PubMed:28892042}.	0	0	Matrix	Mitochondrial central dogma > mtRNA metabolism > mtRNA granules | Mitochondrial central dogma > Translation > Mitochondrial ribosome	204	21.5844		23.8314	24.0677
Serine--tRNA ligase, mitochondrial	SARS2	Q9NP81	54938	Mitochondrion matrix {ECO:0000250|UniProtKB:Q9N0F3}.	0	Catalyzes the attachment of serine to tRNA(Ser). Is also probably able to aminoacylate tRNA(Sec) with serine, to form the misacylated tRNA L-seryl-tRNA(Sec), which will be further converted into selenocysteinyl-tRNA(Sec). {ECO:0000250|UniProtKB:Q9N0F3}.	Matrix	Mitochondrial central dogma > Translation > mt-tRNA synthetases	52, 164, 401, 484, 500	29.2428	29.4795	29.2021	29.0088
Large ribosomal subunit protein mL65	MRPS30	Q9NP92	10884	Mitochondrion {ECO:0000269|PubMed:11279123, ECO:0000269|PubMed:28892042}.	0	0	Matrix	Mitochondrial central dogma > Translation > Mitochondrial ribosome	231, 255	29.8893	29.7287	29.8995	29.4851
Neugrin	NGRN	Q9NPE2	51335	Nucleus {ECO:0000269|PubMed:11118320}. Secreted {ECO:0000305}. Mitochondrion membrane {ECO:0000269|PubMed:27667664}.	0	Plays an essential role in mitochondrial ribosome biogenesis. As a component of a functional protein-RNA module, consisting of RCC1L, NGRN, RPUSD3, RPUSD4, TRUB2, FASTKD2 and 16S mitochondrial ribosomal RNA (16S mt-rRNA), controls 16S mt-rRNA abundance and is required for intra-mitochondrial translation of core subunits of the oxidative phosphorylation system. {ECO:0000269|PubMed:27667664}.	Matrix	Mitochondrial central dogma > mtRNA metabolism > mt-rRNA modifications | Mitochondrial central dogma > Translation > Mitochondrial ribosome assembly	237	25.2592	25.3049	25.3553	25.5612
Large ribosomal subunit protein mL40	MRPL40	Q9NQ50	64976	Mitochondrion {ECO:0000269|PubMed:25278503, ECO:0000269|PubMed:25838379, ECO:0000269|PubMed:28892042}.	0	0	Matrix	Mitochondrial central dogma > Translation > Mitochondrial ribosome	199	27.7453	27.5988	29.7001	29.5757
ATP-binding cassette sub-family B member 10, mitochondrial	ABCB10	Q9NRK6	23456	Mitochondrion inner membrane {ECO:0000250|UniProtKB:Q9JI39}; Multi-pass membrane protein {ECO:0000255}.	171..191; /note="Helical"; /evidence="ECO:0000255|PROSITE-ProRule:PRU00441"; 216..236; /note="Helical"; /evidence="ECO:0000255|PROSITE-ProRule:PRU00441"; 313..333; /note="Helical"; /evidence="ECO:0000255|PROSITE-ProRule:PRU00441"; 408..428; /note="Helical"; /evidence="ECO:0000255|PROSITE-ProRule:PRU00441"; 431..451; /note="Helical"; /evidence="ECO:0000255|PROSITE-ProRule:PRU00441"	Catalyzes the export of an unknown physiological substrate from the mitochondrial matrix to the cytosol in an ATP-dependent manner (PubMed:33253225). May also transport the heme analog Zn (II) mesoporphyrin (ZnMP) in an ATP dependent manner but can't export the heme precursor 5-aminolevulinic acid (ALA) from mitochondria (PubMed:33253225). Plays a role in the early step of the heme biosynthetic p…	MIM	Metabolism > Metals and cofactors > Heme synthesis and processing | Small molecule transport > ABC transporters	670	28.4607	28.4681	29.1399	29.1166
Succinate dehydrogenase assembly factor 3, mitochondrial	SDHAF3	Q9NRP4	57001	Mitochondrion matrix {ECO:0000250|UniProtKB:Q04401}.	0	Plays an essential role in the assembly of succinate dehydrogenase (SDH), an enzyme complex (also referred to as respiratory complex II) that is a component of both the tricarboxylic acid (TCA) cycle and the mitochondrial electron transport chain, and which couples the oxidation of succinate to fumarate with the reduction of ubiquinone (coenzyme Q) to ubiquinol. Promotes maturation of the iron-su…	Matrix	OXPHOS > Complex II > CII assembly factors | OXPHOS > OXPHOS assembly factors	34	24.4856
Isoleucine--tRNA ligase, mitochondrial	IARS2	Q9NSE4	55699	Mitochondrion matrix {ECO:0000250}.	0	0	Matrix	Mitochondrial central dogma > Translation > mt-tRNA synthetases	260, 543, 621, 807, 993	30.0237	30.3586	30.2615	30.0739
Ethylmalonyl-CoA decarboxylase	ECHDC1	Q9NTX5	55862	Cytoplasm, cytosol {ECO:0000305|PubMed:22016388}.	0	Decarboxylates ethylmalonyl-CoA, a potentially toxic metabolite, to form butyryl-CoA, suggesting it might be involved in metabolite proofreading (PubMed:22016388). Also has methylmalonyl-CoA decarboxylase activity at lower level (By similarity). {ECO:0000250|UniProtKB:Q9D9V3, ECO:0000269|PubMed:22016388}.	unknown	Metabolism > Lipid metabolism	274	26.2216		27.6979	27.1643
Acetyl-coenzyme A synthetase 2-like, mitochondrial	ACSS1	Q9NUB1	84532	Mitochondrion matrix {ECO:0000269|PubMed:16788062}.	0	Catalyzes the synthesis of acetyl-CoA from short-chain fatty acids (PubMed:16788062). Acetate is the preferred substrate (PubMed:16788062). Can also utilize propionate with a much lower affinity (By similarity). Provides acetyl-CoA that is utilized mainly for oxidation under ketogenic conditions (By similarity). Involved in thermogenesis under ketogenic conditions, using acetate as a vital fuel w…	MIM	Metabolism > Lipid metabolism > Fatty acid oxidation	678	22.6058	22.7642	22.7879	22.6531
Palmitoyl-protein thioesterase ABHD10, mitochondrial	ABHD10	Q9NUJ1	55347	Mitochondrion {ECO:0000269|PubMed:31740833}.	0	Acts as an acyl-protein thioesterase that hydrolyzes fatty acids from acylated residues in proteins (PubMed:31740833). Regulates the mitochondrial S-depalmitoylation of the nucleophilic active site residue of peroxiredoxin-5/PRDX5, a key antioxidant protein, therefore modulating mitochondrial antioxidant ability (PubMed:31740833). Also catalyzes the deglucuronidation of mycophenolic acid acyl-glu…	Matrix	Metabolism > Detoxification > Xenobiotic metabolism	292	28.7058	28.2745	29.8283	29.5174
Ubiquinol-cytochrome c reductase complex assembly factor 1	UQCC1	Q9NVA1	55245	Mitochondrion inner membrane {ECO:0000269|PubMed:24385928}. Cytoplasmic vesicle {ECO:0000250}. Note=Cytoplasmic vesicular structures. {ECO:0000250}.	0	Required for the assembly of the ubiquinol-cytochrome c reductase complex (mitochondrial respiratory chain complex III or cytochrome b-c1 complex). Involved in cytochrome b translation and/or stability. {ECO:0000269|PubMed:24385928}.	MIM	OXPHOS > Complex III > CIII assembly factors | OXPHOS > OXPHOS assembly factors	195, 258, 294	30.2528	30.314	30.0568	29.9892
Trimethyllysine dioxygenase, mitochondrial	TMLHE	Q9NVH6	55217	Mitochondrion matrix {ECO:0000269|PubMed:15754339}.	0	Converts trimethyllysine (TML) into hydroxytrimethyllysine (HTML) (PubMed:11431483, PubMed:23092983). {ECO:0000269|PubMed:11431483, ECO:0000269|PubMed:23092983}.	Matrix	Metabolism > Metals and cofactors > Carnitine synthesis and transport	234, 276	24.1546	25.3784	24.4298
ATPase family AAA domain-containing protein 3A;ATPase family AAA domain-containing protein 3C	ATAD3A	Q9NVI7	55210	Mitochondrion inner membrane {ECO:0000269|PubMed:18063578, ECO:0000269|PubMed:20154147, ECO:0000269|PubMed:20332122, ECO:0000269|PubMed:20349121}; Single-pass membrane protein {ECO:0000269|PubMed:20154147, ECO:0000269|PubMed:20349121}. Mitochondrion matrix, mitochondrion nucleoid {ECO:0000269|PubMed:17210950, ECO:0000269|PubMed:18063578}. Note=In the mitochondrial inner membrane, enriched in site…	295..312; /note="Helical"; /evidence="ECO:0000255"	Essential for mitochondrial network organization, mitochondrial metabolism and cell growth at organism and cellular level. May play an important role in mitochondrial protein synthesis. May also participate in mitochondrial DNA replication. May bind to mitochondrial DNA D-loops and contribute to nucleoid stability. Required for enhanced channeling of cholesterol for hormone-dependent steroidogene…	MIM	Mitochondrial central dogma > mtDNA maintenance > mtDNA nucleoid | Mitochondrial dynamics and surveillance > Organelle contact sites | Mitochondrial dynamics and surveillance > Intramitochondrial membrane interactions	351, 492, 438, 511	27.9527	28.1838	23.2416
Large ribosomal subunit protein mL66	MRPS18A	Q9NVS2	55168	Mitochondrion {ECO:0000269|PubMed:25278503, ECO:0000269|PubMed:25838379, ECO:0000269|PubMed:28892042}.	0	0	Matrix	Mitochondrial central dogma > Translation > Mitochondrial ribosome	150, 187	25.8297	25.9344	25.4937	25.6065
Large ribosomal subunit protein uL22m	MRPL22	Q9NWU5	29093	Mitochondrion {ECO:0000269|PubMed:25278503, ECO:0000269|PubMed:28892042}.	0	0	Matrix	Mitochondrial central dogma > Translation > Mitochondrial ribosome	53, 68, 135	29.5199	29.7588	30.052	29.8946
NADH dehydrogenase [ubiquinone] 1 beta subcomplex subunit 11, mitochondrial	NDUFB11	Q9NX14	54539	Mitochondrion inner membrane {ECO:0000269|PubMed:31206022, ECO:0000305|PubMed:12611891}; Single-pass membrane protein {ECO:0000305}. Note=The interaction with BCAP31 mediates mitochondria localization. {ECO:0000269|PubMed:31206022}.	89..109; /note="Helical"; /evidence="ECO:0000255"	Accessory subunit of the mitochondrial membrane respiratory chain NADH dehydrogenase (Complex I), that is believed not to be involved in catalysis. Complex I functions in the transfer of electrons from NADH to the respiratory chain. The immediate electron acceptor for the enzyme is believed to be ubiquinone. {ECO:0000269|PubMed:27626371}.	MIM	OXPHOS > Complex I > CI subunits | OXPHOS > OXPHOS subunits	67, 76	26.8369	27.1212	26.1736	25.888
Large ribosomal subunit protein uL16m	MRPL16	Q9NX20	54948	Mitochondrion {ECO:0000269|PubMed:25278503, ECO:0000269|PubMed:25838379, ECO:0000269|PubMed:28892042}.	0	0	Matrix	Mitochondrial central dogma > Translation > Mitochondrial ribosome	150				24.1609
Large ribosomal subunit protein mL39	MRPL39	Q9NYK5	54148	Mitochondrion {ECO:0000269|PubMed:25278503, ECO:0000269|PubMed:25838379, ECO:0000269|PubMed:28892042}.	0	0	Matrix	Mitochondrial central dogma > Translation > Mitochondrial ribosome	116, 162, 211, 235	30.6568	30.6576	30.7478	30.6933
FAST kinase domain-containing protein 2, mitochondrial	FASTKD2	Q9NYY8	22868	Mitochondrion matrix, mitochondrion nucleoid {ECO:0000269|PubMed:20869947, ECO:0000269|PubMed:25683715}. Mitochondrion matrix {ECO:0000305|PubMed:18771761}. Note=Localizes to mitochondrial RNA granules found in close proximity to the mitochondrial nucleoids. {ECO:0000269|PubMed:25683715}.	0	Plays an important role in assembly of the mitochondrial large ribosomal subunit (PubMed:25683715). As a component of a functional protein-RNA module, consisting of RCC1L, NGRN, RPUSD3, RPUSD4, TRUB2, FASTKD2 and 16S mitochondrial ribosomal RNA (16S mt-rRNA), controls 16S mt-rRNA abundance and is required for intra-mitochondrial translation (PubMed:27667664, PubMed:25683715, PubMed:26370583). May…	Matrix	Mitochondrial central dogma > mtRNA metabolism > mtRNA granules | Mitochondrial central dogma > mtRNA metabolism > Polycistronic mtRNA processing | Mitochondrial central dogma > mtRNA metabolism > mtRNA stability and decay | Mitochondrial central dogma > Translation > Mitochondrial ribosome assembly	554	29.4076	29.5333	27.5738	27.2917
[truncated: 32 more rows]
