# Supplementary material for: Intracristal space proteome mapping using super-resolution proximity labeling with isotope-coded probes
Source: Nat Commun. 2025 Aug 20;16:7757. doi: 10.1038/s41467-025-62756-0 (PMC12368266; doi:10.1038/s41467-025-62756-0)
Supplement: Supplementary file 8 — Supplementary Data 6 [file 41467_2025_62756_MOESM8_ESM.xlsx]

## Sheet: ScoI-TDRKH_protein_Fig2d and 3c
											Figure 2d										Figure 3c
Uniprot Reference							MitoCarta Reference				RI Value (SCO1/TDRKH)				TDRKH-APEX2 (Log2 intensity)			SCO1-APEX2 (Log2 intensity)			TDRKH-APEX2 (Log2 intensity after imputation)			SCO1-APEX2 (Log2 intensity after imputation)
Protein name	Gene name	Uniprot number	Gene ID	Subcellular Localization (uniprot)	Transmembrane (Uniprot)	Functions (Uniprot)	MitoCarta3.0_SubMitoLocalization	MitoCarta3.0_MitoPathways	iDBP labeled sites	Group	Rep-1 (HDBP/LDBP)	Rep-2 (HDBP/LDBP)	Rep-3 (HDBP/LDBP)	Average	Rep-1 (LDBP)	Rep-2 (LDBP)	Rep-3 (LDBP)	Rep-1 (HDBP)	Rep-2 (HDBP)	Rep-3 (HDBP)	Rep-1 (LDBP)	Rep-2 (LDBP)	Rep-3 (LDBP)	Rep-1 (HDBP)	Rep-2 (HDBP)	Rep-3 (HDBP)
SLC35A4 upstream open reading frame protein OS=Homo sapiens OX=9606 GN=SLC35A4 PE=3 SV=1	SLC35A4	L0R6Q1	0	Membrane {ECO:0000255}; Single-pass membrane protein {ECO:0000255}.	62..84; /note="Helical"; /evidence="ECO:0000255"	0	N/A (Not available)	N/A	94	Group I	27.8073	28.6715	28.9446	28.4745	0	0	0	27.8073	28.6715	28.9446	23.6853	22.6483	23.1998	27.8073	28.6714	28.9446
Transmembrane protein 177 OS=Homo sapiens OX=9606 GN=TMEM177 PE=1 SV=1	TMEM177	Q53S58	80775	Mitochondrion inner membrane {ECO:0000269|PubMed:29154948}; Multi-pass membrane protein {ECO:0000255}.	18..38; /note="Helical"; /evidence="ECO:0000255"; 167..187; /note="Helical"; /evidence="ECO:0000255"; 198..218; /note="Helical"; /evidence="ECO:0000255"	Plays a role in the early steps of cytochrome c oxidase subunit II (MT-CO2/COX2) maturation and is required for the stabilization of COX20 and the newly synthesized MT-CO2/COX2 protein. {ECO:0000269|PubMed:29154948}.	MIM	OXPHOS > Complex IV > CIV assembly factors | OXPHOS > OXPHOS assembly factors	272	Group I	28.0446	26.9306	27.2245	27.3999	0	0	0	28.0446	26.9306	27.2245	22.9146	23.3895	23.9041	28.0446	26.9306	27.2245
NADH dehydrogenase [ubiquinone] 1 alpha subcomplex subunit 3 OS=Homo sapiens OX=9606 GN=NDUFA3 PE=1 SV=1	NDUFA3	O95167	4696	Mitochondrion inner membrane {ECO:0000305|PubMed:12611891}; Single-pass membrane protein {ECO:0000255}.	19..39; /note="Helical"; /evidence="ECO:0000255"	Accessory subunit of the mitochondrial membrane respiratory chain NADH dehydrogenase (Complex I), that is believed not to be involved in catalysis. Complex I functions in the transfer of electrons from NADH to the respiratory chain. The immediate electron acceptor for the enzyme is believed to be ubiquinone. {ECO:0000269|PubMed:27626371}.	MIM	OXPHOS > Complex I > CI subunits | OXPHOS > OXPHOS subunits	41	Group I	25.3312	25.4782	26.3336	25.7143	0	0	0	25.3312	25.4782	26.3336	22.8416	23.3865	23.0019	25.3312	25.4782	26.3336
MICOS complex subunit MIC26 OS=Homo sapiens OX=9606 GN=APOO PE=1 SV=1	APOO	Q9BUR5	79135	Mitochondrion inner membrane {ECO:0000269|PubMed:25764979}; Single-pass membrane protein {ECO:0000255}. Secreted {ECO:0000269|PubMed:16956892, ECO:0000269|PubMed:25764979}. Mitochondrion {ECO:0000269|PubMed:25781180}. Golgi apparatus membrane {ECO:0000269|PubMed:25764979}. Endoplasmic reticulum membrane {ECO:0000269|PubMed:25764979}. Note=Exists in three distinct forms: a glycosylated and secrete…	108..128; /note="Helical"; /evidence="ECO:0000255"	Component of the MICOS complex, a large protein complex of the mitochondrial inner membrane that plays crucial roles in the maintenance of crista junctions, inner membrane architecture, and formation of contact sites to the outer membrane. Plays a crucial role in crista junction formation and mitochondrial function (PubMed:25764979). Can promote cardiac lipotoxicity by enhancing mitochondrial res…	MIM	Mitochondrial dynamics and surveillance > Cristae formation > MICOS complex	167,174	Group I	24.2799	25.1533	25.0466	24.8266	0	0	0	24.2799	25.1533	25.0466	23.1916	23.7344	23.9763	24.2799	25.1533	25.0466
Delta(3,5)-Delta(2,4)-dienoyl-CoA isomerase, mitochondrial OS=Homo sapiens OX=9606 GN=ECH1 PE=1 SV=2	ECH1	Q13011	1891	Mitochondrion {ECO:0000250|UniProtKB:Q62651}. Peroxisome {ECO:0000250|UniProtKB:Q62651}.	0	Isomerization of 3-trans,5-cis-dienoyl-CoA to 2-trans,4-trans-dienoyl-CoA. {ECO:0000250|UniProtKB:Q62651}.	Matrix	Metabolism > Lipid metabolism	149	Group II	3.36242	25.9954	26.7056	18.6878	22.8413	0	0	26.2037	25.9954	26.7056	22.8413	23.2441	23.5927	26.2037	25.9954	26.7056
Mitochondrial thiamine pyrophosphate carrier OS=Homo sapiens OX=9606 GN=SLC25A19 PE=1 SV=1	SLC25A19	Q9HC21	60386	Mitochondrion inner membrane; Multi-pass membrane protein.	19..39; /note="Helical; Name=1"; /evidence="ECO:0000255"; 87..107; /note="Helical; Name=2"; /evidence="ECO:0000255"; 122..142; /note="Helical; Name=3"; /evidence="ECO:0000255"; 173..193; /note="Helical; Name=4"; /evidence="ECO:0000255"; 220..240; /note="Helical; Name=5"; /evidence="ECO:0000255"; 293..313; /note="Helical; Name=6"; /evidence="ECO:0000255"	Mitochondrial transporter mediating uptake of thiamine pyrophosphate (ThPP) into mitochondria. {ECO:0000269|PubMed:18280798}.	MIM	Metabolism > Vitamin metabolism > Vitamin B1 metabolism | Small molecule transport > SLC25A family	4,113	Group II	3.76212	25.8201	24.0179	17.8667	22.6825	0	0	26.4446	25.8201	24.0179	22.6825	22.7182	24.2841	26.4446	25.8201	24.0179
Cytochrome c oxidase assembly protein COX15 homolog OS=Homo sapiens OX=9606 GN=COX15 PE=1 SV=1	COX15	Q7KZN9	1355	Mitochondrion membrane {ECO:0000269|PubMed:9878253}; Multi-pass membrane protein {ECO:0000269|PubMed:9878253}.	68..88; /note="Helical"; /evidence="ECO:0000255"; 154..171; /note="Helical"; /evidence="ECO:0000255"; 184..204; /note="Helical"; /evidence="ECO:0000255"; 227..247; /note="Helical"; /evidence="ECO:0000255"; 269..289; /note="Helical"; /evidence="ECO:0000255"; 324..344; /note="Helical"; /evidence="ECO:0000255"; 357..377; /note="Helical"; /evidence="ECO:0000255"; 382..402; /note="Helical"; /evidence=…	May be involved in the biosynthesis of heme A. {ECO:0000269|PubMed:12474143}.	MIM	OXPHOS > Complex IV > CIV assembly factors | Metabolism > Metals and cofactors > Heme synthesis and processing | OXPHOS > OXPHOS assembly factors	124	Group II	3.08854	27.7329	1.85471	10.8921	25.799	0	26.0086	28.8875	27.7329	27.8633	25.799	23.2138	26.0086	28.8875	27.7329	27.8633
COX assembly mitochondrial protein 2 homolog OS=Homo sapiens OX=9606 GN=CMC2 PE=1 SV=1	CMC2	Q9NRP2	56942	Mitochondrion {ECO:0000269|PubMed:20220131}.	0	May be involved in cytochrome c oxidase biogenesis. {ECO:0000250}.	IMS	OXPHOS > Complex IV > CIV assembly factors | OXPHOS > OXPHOS assembly factors	36,52	Group II	1.01851	2.6909	25.7454	9.81826	24.5698	23.5476	0	25.5883	26.2385	25.7454	24.5698	23.5476	23.2913	25.5883	26.2385	25.7454
Calcium uptake protein 2, mitochondrial OS=Homo sapiens OX=9606 GN=MICU2 PE=1 SV=2	MICU2	Q8IYU8	221154	Mitochondrion intermembrane space {ECO:0000269|PubMed:24231807, ECO:0000269|PubMed:24560927, ECO:0000269|PubMed:26774479, ECO:0000269|PubMed:27099988}.	0	Key regulator of mitochondrial calcium uniporter (MCU) required to limit calcium uptake by MCU when cytoplasmic calcium is low (PubMed:24503055, PubMed:24560927, PubMed:26903221). MICU1 and MICU2 form a disulfide-linked heterodimer that stimulate and inhibit MCU activity, depending on the concentration of calcium (PubMed:24560927). MICU2 acts as a gatekeeper of MCU that senses calcium level via i…	MIM	Signaling > Calcium homeostasis > Calcium cycle | Signaling > Calcium homeostasis > EF hand proteins | Small molecule transport > Calcium uniporter	79,220	Group II	1.13754	0.896133	27.149	9.72757	26.8914	27.0233	0	28.029	27.9194	27.149	26.8914	27.0233	22.5683	28.029	27.9194	27.149
Mitochondrial folate transporter/carrier OS=Homo sapiens OX=9606 GN=SLC25A32 PE=1 SV=2	SLC25A32	Q9H2D1	81034	Mitochondrion inner membrane {ECO:0000305|PubMed:29666258}; Multi-pass membrane protein {ECO:0000255}.	26..43; /note="Helical; Name=1"; /evidence="ECO:0000255"; 89..106; /note="Helical; Name=2"; /evidence="ECO:0000255"; 123..143; /note="Helical; Name=3"; /evidence="ECO:0000255"; 186..203; /note="Helical; Name=4"; /evidence="ECO:0000255"; 227..243; /note="Helical; Name=5"; /evidence="ECO:0000255"; 281..300; /note="Helical; Name=6"; /evidence="ECO:0000255"	Transports folate across the inner membranes of mitochondria (PubMed:15140890, PubMed:29666258). Can also transport FAD across the mitochondrial inner membrane (PubMed:16165386). {ECO:0000269|PubMed:15140890, ECO:0000269|PubMed:16165386, ECO:0000269|PubMed:29666258}.	MIM	Metabolism > Vitamin metabolism > Vitamin B2 metabolism | Metabolism > Vitamin metabolism > Folate and 1-C metabolism | Small molecule transport > SLC25A family	227	Group II	24.5797	0.742733	2.47988	9.26743	0	23.8976	22.9113	24.5797	24.6404	25.3912	23.9829	23.8976	22.9113	24.5797	24.6404	25.3912
Protein SCO1 homolog, mitochondrial OS=Homo sapiens OX=9606 GN=SCO1 PE=1 SV=1	SCO1	O75880	6341	Mitochondrion {ECO:0000269|PubMed:9878253}. Mitochondrion inner membrane {ECO:0000269|PubMed:15229189}; Single-pass membrane protein {ECO:0000255}.	93..111; /note="Helical"; /evidence="ECO:0000255"	Copper metallochaperone essential for the maturation of cytochrome c oxidase subunit II (MT-CO2/COX2). Not required for the synthesis of MT-CO2/COX2 but plays a crucial role in stabilizing MT-CO2/COX2 during its subsequent maturation. Involved in transporting copper to the Cu(A) site on MT-CO2/COX2 (PubMed:15659396, PubMed:16735468, PubMed:17189203, PubMed:19336478, PubMed:15229189). Plays an imp…	MIM	OXPHOS > Complex IV > CIV assembly factors | Metabolism > Metals and cofactors > Copper metabolism | OXPHOS > OXPHOS assembly factors	216,241,244	Group II	4.05402	5.11912	5.57073	4.91462	29.4722	28.0985	28.2268	33.5262	33.2176	33.7975	29.4722	28.0985	28.2268	33.5262	33.2176	33.7975
Dihydrofolate reductase OS=Homo sapiens OX=9606 GN=DHFR PE=1 SV=2	DHFR	P00374	1719	Mitochondrion {ECO:0000250|UniProtKB:P00375}. Cytoplasm {ECO:0000250|UniProtKB:P00375}.	0	Key enzyme in folate metabolism. Contributes to the de novo mitochondrial thymidylate biosynthesis pathway. Catalyzes an essential reaction for de novo glycine and purine synthesis, and for DNA precursor synthesis. Binds its own mRNA and that of DHFR2. {ECO:0000269|PubMed:12096917, ECO:0000269|PubMed:21876188}.	N/A	N/A	122,157,163	Group II	3.60551	3.29148	4.31455	3.73718	23.1995	23.4882	22.5768	26.805	26.7797	26.8913	23.1995	23.4882	22.5768	26.805	26.7797	26.8913
ADP/ATP translocase 2 OS=Homo sapiens OX=9606 GN=SLC25A5 PE=1 SV=7	SLC25A5	P05141	292	Mitochondrion inner membrane {ECO:0000250|UniProtKB:P02722}; Multi-pass membrane protein {ECO:0000255}. Membrane {ECO:0000269|PubMed:27641616}; Multi-pass membrane protein {ECO:0000255}. Note=May localize to non-mitochondrial membranes. {ECO:0000269|PubMed:27641616}.	8..37; /note="Helical; Name=1"; /evidence="ECO:0000250|UniProtKB:P02722"; 75..99; /note="Helical; Name=2"; /evidence="ECO:0000250|UniProtKB:P02722"; 110..130; /note="Helical; Name=3"; /evidence="ECO:0000250|UniProtKB:P02722"; 179..199; /note="Helical; Name=4"; /evidence="ECO:0000250|UniProtKB:P02722"; 211..231; /note="Helical; Name=5"; /evidence="ECO:0000250|UniProtKB:P02722"; 274..291; /note="He…	ADP:ATP antiporter that mediates import of ADP into the mitochondrial matrix for ATP synthesis, and export of ATP out to fuel the cell (By similarity). Cycles between the cytoplasmic-open state (c-state) and the matrix-open state (m-state): operates by the alternating access mechanism with a single substrate-binding site intermittently exposed to either the cytosolic (c-state) or matrix (m-state)…	MIM	Metabolism > Nucleotide metabolism > Nucleotide import | Signaling > Calcium homeostasis > Mitochondrial permeability transition pore | Small molecule transport > SLC25A family	81	Group II	3.31761	3.86208	3.62089	3.60019	25.8666	25.5799	26.0624	29.1842	29.4419	29.6833	25.8666	25.5799	26.0624	29.1842	29.4419	29.6833
Cytochrome c oxidase subunit 6B1 OS=Homo sapiens OX=9606 GN=COX6B1 PE=1 SV=2	COX6B1	P14854	1340	Mitochondrion inner membrane {ECO:0000269|PubMed:30030519}; Peripheral membrane protein {ECO:0000269|PubMed:30030519}; Intermembrane side {ECO:0000269|PubMed:30030519}.	0	Component of the cytochrome c oxidase, the last enzyme in the mitochondrial electron transport chain which drives oxidative phosphorylation. The respiratory chain contains 3 multisubunit complexes succinate dehydrogenase (complex II, CII), ubiquinol-cytochrome c oxidoreductase (cytochrome b-c1 complex, complex III, CIII) and cytochrome c oxidase (complex IV, CIV), that cooperate to transfer elect…	MIM	OXPHOS > Complex IV > CIV subunits | OXPHOS > OXPHOS subunits	57,61	Group II	1.90327	1.9203	6.67828	3.50062	23.0071	22.9357	19.2074	24.9104	24.856	25.8857	23.0071	22.9357	19.2074	24.9104	24.856	25.8857
ADP/ATP translocase 3 OS=Homo sapiens OX=9606 GN=SLC25A6 PE=1 SV=4	SLC25A6	P12236	293	Mitochondrion inner membrane {ECO:0000250|UniProtKB:P02722}; Multi-pass membrane protein {ECO:0000255}. Membrane {ECO:0000269|PubMed:27641616}; Multi-pass membrane protein {ECO:0000255}. Note=The complex formed with ARL2BP, ARL2 and SLC25A6/ANT3 is expressed in mitochondria (By similarity). May localize to non-mitochondrial membranes (By similarity). {ECO:0000250|UniProtKB:P12235}.	8..37; /note="Helical; Name=1"; /evidence="ECO:0000250|UniProtKB:P02722"; 75..99; /note="Helical; Name=2"; /evidence="ECO:0000250|UniProtKB:P02722"; 110..130; /note="Helical; Name=3"; /evidence="ECO:0000250|UniProtKB:P02722"; 179..199; /note="Helical; Name=4"; /evidence="ECO:0000250|UniProtKB:P02722"; 211..231; /note="Helical; Name=5"; /evidence="ECO:0000250|UniProtKB:P02722"; 274..291; /note="He…	ADP:ATP antiporter that mediates import of ADP into the mitochondrial matrix for ATP synthesis, and export of ATP out to fuel the cell (By similarity). Cycles between the cytoplasmic-open state (c-state) and the matrix-open state (m-state): operates by the alternating access mechanism with a single substrate-binding site intermittently exposed to either the cytosolic (c-state) or matrix (m-state)…	MIM	Metabolism > Nucleotide metabolism > Nucleotide import | Signaling > Calcium homeostasis > Mitochondrial permeability transition pore | Small molecule transport > SLC25A family	291	Group II	3.08988	4.37477	2.93101	3.46522	20.504	20.3249	21.8159	23.5939	24.6996	24.7469	20.504	20.3249	21.8159	23.5939	24.6996	24.7469
Sideroflexin-1 OS=Homo sapiens OX=9606 GN=SFXN1 PE=1 SV=4	SFXN1	Q9H9B4	94081	Mitochondrion inner membrane {ECO:0000269|PubMed:30442778}; Multi-pass membrane protein {ECO:0000255}.	103..120; /note="Helical"; /evidence="ECO:0000255"; 147..167; /note="Helical"; /evidence="ECO:0000255"; 175..195; /note="Helical"; /evidence="ECO:0000255"; 229..249; /note="Helical"; /evidence="ECO:0000255"; 267..287; /note="Helical"; /evidence="ECO:0000255"	Mitochondrial serine transporter that mediates transport of serine into mitochondria, an important step of the one-carbon metabolism pathway (PubMed:30442778). Mitochondrial serine is converted to glycine and formate, which then exits to the cytosol where it is used to generate the charged folates that serve as one-carbon donors (PubMed:30442778). Transports both D-serine and L-serine (PubMed:304…	MIM	Metabolism > Amino acid metabolism > Serine metabolism | Metabolism > Vitamin metabolism > Folate and 1-C metabolism | Small molecule transport > Sideroflexins	54	Group II	3.45068	3.13157	3.78025	3.45417	25.2123	25.6894	24.8723	28.663	28.821	28.6526	25.2123	25.6894	24.8723	28.663	28.821	28.6526
Mitochondrial dicarboxylate carrier OS=Homo sapiens OX=9606 GN=SLC25A10 PE=1 SV=2	SLC25A10	Q9UBX3	1468	Mitochondrion inner membrane; Multi-pass membrane protein.	10..30; /note="Helical; Name=1"; /evidence="ECO:0000255"; 63..82; /note="Helical; Name=2"; /evidence="ECO:0000255"; 103..123; /note="Helical; Name=3"; /evidence="ECO:0000255"; 163..182; /note="Helical; Name=4"; /evidence="ECO:0000255"; 203..223; /note="Helical; Name=5"; /evidence="ECO:0000255"; 255..275; /note="Helical; Name=6"; /evidence="ECO:0000255"	Involved in translocation of malonate, malate and succinate in exchange for phosphate, sulfate, sulfite or thiosulfate across mitochondrial inner membrane.	MIM	Metabolism > Carbohydrate metabolism > Gluconeogenesis | Metabolism > Carbohydrate metabolism > Malate-aspartate shuttle | Small molecule transport > SLC25A family	82,182	Group II	3.1629	4.0038	2.78842	3.31837	26.2281	25.8185	26.8934	29.391	29.8223	29.6818	26.2281	25.8185	26.8934	29.391	29.8223	29.6818
Creatine kinase U-type, mitochondrial;Creatine kinase S-type, mitochondrial	CKMT1A;CKMT2	P12532;P17540	1159	Mitochondrion inner membrane; Peripheral membrane protein; Intermembrane side.	0	Reversibly catalyzes the transfer of phosphate between ATP and various phosphogens (e.g. creatine phosphate). Creatine kinase isoenzymes play a central role in energy transduction in tissues with large, fluctuating energy demands, such as skeletal muscle, heart, brain and spermatozoa.	N/A	N/A	312	Group II	3.33587	3.29684	3.31377	3.31549	28.0183	27.8039	28.1325	31.3542	31.1007	31.4463	28.0183	27.8039	28.1325	31.3542	31.1007	31.4463
Prohibitin-2 OS=Homo sapiens OX=9606 GN=PHB2 PE=1 SV=2	PHB2	Q99623	11331	Mitochondrion inner membrane {ECO:0000269|PubMed:20959514, ECO:0000269|PubMed:28017329}. Cytoplasm {ECO:0000269|PubMed:19496786, ECO:0000269|PubMed:32276428}. Nucleus {ECO:0000269|PubMed:19496786, ECO:0000269|PubMed:20959514}. Cell membrane {ECO:0000269|PubMed:22997079, ECO:0000269|PubMed:24003225}.; [Isoform 1]: Mitochondrion inner membrane {ECO:0000305|PubMed:31522117}.; [Isoform 2]: Mitochondr…	0	Protein with pleiotropic attributes mediated in a cell-compartment- and tissue-specific manner, which include the plasma membrane-associated cell signaling functions, mitochondrial chaperone, and transcriptional co-regulator of transcription factors and sex steroid hormones in the nucleus. {ECO:0000269|PubMed:10359819, ECO:0000269|PubMed:11302691, ECO:0000269|PubMed:20959514, ECO:0000269|PubMed:2…	MIM	Protein import, sorting and homeostasis > Protein homeostasis > Chaperones	34,121,128,193,272	Group II	3.17671	3.35757	3.07026	3.20151	29.0435	28.7065	28.9833	32.2202	32.0641	32.0535	29.0435	28.7065	28.9833	32.2202	32.0641	32.0535
Complex I assembly factor TIMMDC1, mitochondrial OS=Homo sapiens OX=9606 GN=TIMMDC1 PE=1 SV=2	TIMMDC1	Q9NPL8	51300	Mitochondrion membrane {ECO:0000269|PubMed:24191001}; Multi-pass membrane protein {ECO:0000269|PubMed:24191001}.	80..100; /note="Helical"; /evidence="ECO:0000255"; 137..159; /note="Helical"; /evidence="ECO:0000255"; 165..185; /note="Helical"; /evidence="ECO:0000255"; 189..209; /note="Helical"; /evidence="ECO:0000255"	Chaperone protein involved in the assembly of the mitochondrial NADH:ubiquinone oxidoreductase complex (complex I). Participates in constructing the membrane arm of complex I. {ECO:0000269|PubMed:24191001}.	MIM	OXPHOS > Complex I > CI assembly factors | OXPHOS > OXPHOS assembly factors	212	Group II	2.16736	4.09933	2.80996	3.02555	23.9337	22.1195	23.6784	26.1011	26.2189	26.4884	23.9337	22.1195	23.6784	26.1011	26.2189	26.4884
Calcium-binding mitochondrial carrier protein SCaMC-1 OS=Homo sapiens OX=9606 GN=SLC25A24 PE=1 SV=2	SLC25A24	Q6NUK1	29957	Mitochondrion inner membrane {ECO:0000269|PubMed:15054102, ECO:0000269|PubMed:15123600, ECO:0000269|PubMed:22015608}; Multi-pass membrane protein {ECO:0000269|PubMed:15054102, ECO:0000269|PubMed:15123600, ECO:0000269|PubMed:22015608}.	198..215; /note="Helical; Name=1"; /evidence="ECO:0000255"; 253..272; /note="Helical; Name=2"; /evidence="ECO:0000255"; 296..309; /note="Helical; Name=3"; /evidence="ECO:0000255"; 346..365; /note="Helical; Name=4"; /evidence="ECO:0000255"; 389..406; /note="Helical; Name=5"; /evidence="ECO:0000255"; 446..465; /note="Helical; Name=6"; /evidence="ECO:0000255"	Calcium-dependent mitochondrial solute carrier. Mediates the reversible, electroneutral exchange of Mg-ATP or Mg-ADP against phosphate ions, catalyzing the net uptake or efflux of adenine nucleotides across the mitochondrial inner membrane. Nucleotide transport is inactive when cytosolic calcium levels are low, and is activated by an increase in cytosolic calcium levels. May play a role in protec…	MIM	Metabolism > Nucleotide metabolism > Nucleotide import | Signaling > Calcium homeostasis > EF hand proteins | Small molecule transport > SLC25A family	150,371	Group II	3.10499	3.12996	2.6903	2.97508	25.184	24.8759	25.0772	28.289	28.0059	27.7675	25.184	24.8759	25.0772	28.289	28.0059	27.7675
Mitochondrial intermembrane space import and assembly protein 40 OS=Homo sapiens OX=9606 GN=CHCHD4 PE=1 SV=1	CHCHD4	Q8N4Q1	131474	Mitochondrion intermembrane space {ECO:0000269|PubMed:16185709, ECO:0000269|PubMed:23186364, ECO:0000269|PubMed:23676665, ECO:0000269|PubMed:26004228}.	0	Central component of a redox-sensitive mitochondrial intermembrane space import machinery which is required for the biogenesis of respiratory chain complexes (PubMed:26004228). Functions as chaperone and catalyzes the formation of disulfide bonds in substrate proteins, such as COX17, COX19, MICU1 and COA7 (PubMed:16185709, PubMed:26387864, PubMed:19182799, PubMed:21059946, PubMed:23186364, PubMed…	IMS	Protein import, sorting and homeostasis > Protein import and sorting > MIA40	77	Group II	3.31865	2.83181	2.50365	2.8847	26.1478	26.007	26.0244	29.4665	28.8388	28.528	26.1478	26.007	26.0244	29.4665	28.8388	28.528
MICOS complex subunit MIC19 OS=Homo sapiens OX=9606 GN=CHCHD3 PE=1 SV=1	CHCHD3	Q9NX63	54927	Mitochondrion inner membrane {ECO:0000250|UniProtKB:Q9CRB9}; Lipid-anchor {ECO:0000305}; Intermembrane side {ECO:0000250|UniProtKB:Q9CRB9}. Cytoplasm {ECO:0000269|PubMed:22567091}. Nucleus {ECO:0000269|PubMed:22567091}. Mitochondrion {ECO:0000269|PubMed:25781180, ECO:0000269|PubMed:25997101}.	0	Component of the MICOS complex, a large protein complex of the mitochondrial inner membrane that plays crucial roles in the maintenance of crista junctions, inner membrane architecture, and formation of contact sites to the outer membrane. Has also been shown to function as a transcription factor which binds to the BAG1 promoter and represses BAG1 transcription. Plays an important role in the mai…	MIM	Mitochondrial dynamics and surveillance > Cristae formation > MICOS complex | Mitochondrial dynamics and surveillance > Intramitochondrial membrane interactions	141,163,177	Group II	2.73222	2.70794	2.93825	2.7928	27.4577	27.2718	27.2465	30.19	29.9797	30.1848	27.4577	27.2718	27.2465	30.19	29.9797	30.1848
Prostaglandin E synthase 2 OS=Homo sapiens OX=9606 GN=PTGES2 PE=1 SV=1	PTGES2	Q9H7Z7	80142	Golgi apparatus membrane {ECO:0000269|PubMed:12835322}; Single-pass membrane protein {ECO:0000255}.; [Prostaglandin E synthase 2 truncated form]: Cytoplasm, perinuclear region {ECO:0000269|PubMed:12835322}. Note=Synthesized as a Golgi membrane-bound protein, which is further cleaved into the predominant soluble truncated form. The truncated form is cytoplasmic and is enriched in the perinuclear r…	58..74; /note="Helical"; /evidence="ECO:0000255"	Isomerase that catalyzes the conversion of PGH2 into the more stable prostaglandin E2 (PGE2) (in vitro) (PubMed:12804604, PubMed:18198127, PubMed:17585783). The biological function and the GSH-dependent property of PTGES2 is still under debate (PubMed:18198127, PubMed:17585783). In vivo, PTGES2 could form a complex with GSH and heme and would not participate in PGE2 synthesis but would catalyze t…	MIM	Metabolism > Lipid metabolism > Eicosanoid metabolism	263	Group II	2.49685	2.88562	2.96461	2.78236	24.8492	24.258	24.8243	27.346	27.1437	27.7889	24.8492	24.258	24.8243	27.346	27.1437	27.7889
Cytochrome c1, heme protein, mitochondrial OS=Homo sapiens OX=9606 GN=CYC1 PE=1 SV=3	CYC1	P08574	1537	Mitochondrion inner membrane {ECO:0000250|UniProtKB:P07143}; Single-pass membrane protein {ECO:0000250|UniProtKB:P07143}.	282..315; /note="Helical"; /evidence="ECO:0000269|PubMed:28844695"	Component of the ubiquinol-cytochrome c oxidoreductase, a multisubunit transmembrane complex that is part of the mitochondrial electron transport chain which drives oxidative phosphorylation. The respiratory chain contains 3 multisubunit complexes succinate dehydrogenase (complex II, CII), ubiquinol-cytochrome c oxidoreductase (cytochrome b-c1 complex, complex III, CIII) and cytochrome c oxidase …	MIM	OXPHOS > Complex III > CIII subunits | Metabolism > Metals and cofactors > Heme-containing proteins | Metabolism > Electron carriers > Cytochromes | OXPHOS > OXPHOS subunits	140,174	Group II	1.64446	3.54759	2.92022	2.70409	23.5207	22.3296	23.032	25.1652	25.8772	25.9522	23.5207	22.3296	23.032	25.1652	25.8772	25.9522
Reactive oxygen species modulator 1 OS=Homo sapiens OX=9606 GN=ROMO1 PE=1 SV=1	ROMO1	P60602	140823	Mitochondrion inner membrane {ECO:0000269|PubMed:16842742, ECO:0000269|PubMed:19535734}; Single-pass membrane protein {ECO:0000269|PubMed:16842742, ECO:0000269|PubMed:19535734}.	22..44; /note="Helical"; /evidence="ECO:0000255"	Induces production of reactive oxygen species (ROS) which are necessary for cell proliferation. May play a role in inducing oxidative DNA damage and replicative senescence. May play a role in the coordination of mitochondrial morphology and cell proliferation.; Has antibacterial activity against a variety of bacteria including S.aureus, P.aeruginosa and M.tuberculosis. Acts by inducing bacterial …	MIM	Protein import, sorting and homeostasis > Protein import and sorting > TIM23 presequence pathway | Small molecule transport	8	Group II	2.55421	2.00436	3.54847	2.70235	28.4916	28.6544	27.7735	31.0458	30.6588	31.322	28.4916	28.6544	27.7735	31.0458	30.6588	31.322
Phosphate carrier protein, mitochondrial OS=Homo sapiens OX=9606 GN=SLC25A3 PE=1 SV=2	SLC25A3	Q00325	5250	Mitochondrion inner membrane; Multi-pass membrane protein.	64..86; /note="Helical; Name=1"; /evidence="ECO:0000255"; 122..141; /note="Helical; Name=2"; /evidence="ECO:0000255"; 162..183; /note="Helical; Name=3"; /evidence="ECO:0000255"; 219..238; /note="Helical; Name=4"; /evidence="ECO:0000255"; 262..284; /note="Helical; Name=5"; /evidence="ECO:0000255"; 315..333; /note="Helical; Name=6"; /evidence="ECO:0000255"	Transport of phosphate groups from the cytosol to the mitochondrial matrix. Phosphate is cotransported with H(+). May play a role regulation of the mitochondrial permeability transition pore (mPTP).	MIM	Metabolism > Metals and cofactors > Copper metabolism | Signaling > Calcium homeostasis > Calcium cycle | Small molecule transport > SLC25A family	141,165,246	Group II	2.78174	1.71259	3.54779	2.6807	27.7528	28.2603	27.6854	30.5345	29.9729	31.2332	27.7528	28.2603	27.6854	30.5345	29.9729	31.2332
Mitochondrial import inner membrane translocase subunit Tim9 OS=Homo sapiens OX=9606 GN=TIMM9 PE=1 SV=1	TIMM9	Q9Y5J7	26520	Mitochondrion inner membrane {ECO:0000269|PubMed:11489896, ECO:0000269|PubMed:14726512}; Peripheral membrane protein {ECO:0000269|PubMed:11489896, ECO:0000269|PubMed:14726512}; Intermembrane side {ECO:0000269|PubMed:11489896, ECO:0000269|PubMed:14726512}.	0	Mitochondrial intermembrane chaperone that participates in the import and insertion of multi-pass transmembrane proteins into the mitochondrial inner membrane. May also be required for the transfer of beta-barrel precursors from the TOM complex to the sorting and assembly machinery (SAM complex) of the outer membrane. Acts as a chaperone-like protein that protects the hydrophobic precursors from …	MIM	Protein import, sorting and homeostasis > Protein homeostasis > Chaperones | Protein import, sorting and homeostasis > Protein import and sorting	21,70	Group II	2.59646	3.10455	2.33865	2.67989	26.1014	25.325	25.7167	28.6979	28.4295	28.0553	26.1014	25.325	25.7167	28.6979	28.4295	28.0553
Complex I assembly factor TMEM126B, mitochondrial OS=Homo sapiens OX=9606 GN=TMEM126B PE=1 SV=2	TMEM126B	Q8IUX1	55863	Mitochondrion membrane {ECO:0000269|PubMed:24191001}; Multi-pass membrane protein {ECO:0000269|PubMed:24191001}.	72..92; /note="Helical"; /evidence="ECO:0000255"; 110..130; /note="Helical"; /evidence="ECO:0000255"; 141..161; /note="Helical"; /evidence="ECO:0000255"; 199..219; /note="Helical"; /evidence="ECO:0000255"	Chaperone protein involved in the assembly of the mitochondrial NADH:ubiquinone oxidoreductase complex (complex I). Participates in constructing the membrane arm of complex I. {ECO:0000269|PubMed:24191001, ECO:0000269|PubMed:27374773, ECO:0000269|PubMed:27374774}.	MIM	OXPHOS > Complex I > CI assembly factors | OXPHOS > OXPHOS assembly factors	6,131	Group II	2.45539	1.72278	3.81052	2.6629	25.4584	26.3566	23.7814	27.9138	28.0793	27.5919	25.4584	26.3566	23.7814	27.9138	28.0793	27.5919
Caseinolytic peptidase B protein homolog OS=Homo sapiens OX=9606 GN=CLPB PE=1 SV=1	CLPB	Q9H078	81570	Mitochondrion intermembrane space {ECO:0000269|PubMed:25597510, ECO:0000269|PubMed:31522117}.	0	May function as a regulatory ATPase and be related to secretion/protein trafficking process. Involved in mitochondrial-mediated antiviral innate immunity, activates RIG-I-mediated signal transduction and production of IFNB1 and proinflammatory cytokine IL6 (PubMed:31522117). {ECO:0000269|PubMed:31522117}.	IMS	Protein import, sorting and homeostasis > Protein homeostasis > Proteases	203,430,567,638	Group II	2.65329	2.71486	2.53211	2.63342	26.9512	26.566	26.8729	29.6045	29.2809	29.405	26.9512	26.566	26.8729	29.6045	29.2809	29.405
Electrogenic aspartate/glutamate antiporter SLC25A12, mitochondrial OS=Homo sapiens OX=9606 GN=SLC25A12 PE=1 SV=2	SLC25A12	O75746	8604	Mitochondrion inner membrane {ECO:0000269|PubMed:9722566}; Multi-pass membrane protein {ECO:0000269|PubMed:9722566}.	330..347; /note="Helical; Name=1"; /evidence="ECO:0000305|PubMed:9722566"; 391..410; /note="Helical; Name=2"; /evidence="ECO:0000305|PubMed:9722566"; 434..447; /note="Helical; Name=3"; /evidence="ECO:0000305|PubMed:9722566"; 483..502; /note="Helical; Name=4"; /evidence="ECO:0000305|PubMed:9722566"; 522..539; /note="Helical; Name=5"; /evidence="ECO:0000305|PubMed:9722566"; 579..598; /note="Helical…	Mitochondrial and calcium-binding carrier that catalyzes the calcium-dependent exchange of cytoplasmic glutamate with mitochondrial aspartate across the mitochondrial inner membrane (PubMed:11566871, PubMed:25410934). May have a function in the urea cycle (PubMed:11566871). {ECO:0000269|PubMed:11566871, ECO:0000269|PubMed:25410934}.	MIM	Metabolism > Carbohydrate metabolism > Malate-aspartate shuttle | Metabolism > Amino acid metabolism > Glutamate metabolism | Signaling > Calcium homeostasis > EF hand proteins | Small molecule transport > SLC25A family	302,498	Group II	3.27984	2.14645	2.45552	2.62727	22.6991	24.061	23.9154	25.9789	26.2074	26.3709	22.6991	24.0609	23.9154	25.9789	26.2074	26.3709
Diablo IAP-binding mitochondrial protein OS=Homo sapiens OX=9606 GN=DIABLO PE=1 SV=1	DIABLO	Q9NR28	56616	Mitochondrion {ECO:0000269|PubMed:14523016}. Note=Released into the cytosol when cells undergo apoptosis.	0	Promotes apoptosis by activating caspases in the cytochrome c/Apaf-1/caspase-9 pathway. Acts by opposing the inhibitory activity of inhibitor of apoptosis proteins (IAP). Inhibits the activity of BIRC6/bruce by inhibiting its binding to caspases. Isoform 3 attenuates the stability and apoptosis-inhibiting activity of XIAP/BIRC4 by promoting XIAP/BIRC4 ubiquitination and degradation through the ub…	IMS	Mitochondrial dynamics and surveillance > Apoptosis	117,172,235	Group II	2.39053	3.15935	2.27775	2.60921	25.4478	25.0282	25.6361	27.8383	28.1875	27.9139	25.4478	25.0282	25.6361	27.8383	28.1875	27.9139
NADH dehydrogenase [ubiquinone] 1 alpha subcomplex subunit 13 OS=Homo sapiens OX=9606 GN=NDUFA13 PE=1 SV=3	NDUFA13	Q9P0J0	51079	Mitochondrion inner membrane {ECO:0000269|PubMed:12628925, ECO:0000269|PubMed:15059901, ECO:0000269|PubMed:15367666}; Single-pass membrane protein {ECO:0000255}; Matrix side. Nucleus {ECO:0000269|PubMed:12628925}. Note=Localizes mainly in the mitochondrion (PubMed:12628925). May be translocated into the nucleus upon IFN/RA treatment. {ECO:0000269|PubMed:12628925, ECO:0000269|PubMed:15059901}.	30..51; /note="Helical"; /evidence="ECO:0000255"	Accessory subunit of the mitochondrial membrane respiratory chain NADH dehydrogenase (Complex I), that is believed not to be involved in catalysis (PubMed:27626371). Complex I functions in the transfer of electrons from NADH to the respiratory chain. The immediate electron acceptor for the enzyme is believed to be ubiquinone (PubMed:27626371). Involved in the interferon/all-trans-retinoic acid (I…	MIM	OXPHOS > Complex I > CI subunits | OXPHOS > OXPHOS subunits	125	Group II	2.31154	2.38961	2.91135	2.5375	23.8082	24.061	24.3586	26.1198	26.4506	27.27	23.8082	24.061	24.3586	26.1198	26.4506	27.27
Sorting and assembly machinery component 50 homolog OS=Homo sapiens OX=9606 GN=SAMM50 PE=1 SV=3	SAMM50	Q9Y512	25813	Mitochondrion outer membrane {ECO:0000269|PubMed:15644312}; Multi-pass membrane protein. Cytoplasm {ECO:0000250|UniProtKB:Q6AXV4}. Mitochondrion {ECO:0000269|PubMed:25781180}.	0	Plays a crucial role in the maintenance of the structure of mitochondrial cristae and the proper assembly of the mitochondrial respiratory chain complexes (PubMed:22252321, PubMed:25781180). Required for the assembly of TOMM40 into the TOM complex (PubMed:15644312). {ECO:0000269|PubMed:15644312, ECO:0000269|PubMed:22252321, ECO:0000269|PubMed:25781180}.	MOM	Protein import, sorting and homeostasis > Protein import and sorting > SAM | Mitochondrial dynamics and surveillance > Intramitochondrial membrane interactions	193,215,288,426	Group II	1.97181	2.69141	2.8096	2.49094	23.2816	23.027	22.6017	25.2534	25.7184	25.4113	23.2816	23.027	22.6017	25.2534	25.7184	25.4113
Creatine kinase U-type, mitochondrial OS=Homo sapiens OX=9606 GN=CKMT1B PE=1 SV=1	CKMT1B	P12532	1159	Mitochondrion inner membrane; Peripheral membrane protein; Intermembrane side.	0	Reversibly catalyzes the transfer of phosphate between ATP and various phosphogens (e.g. creatine phosphate). Creatine kinase isoenzymes play a central role in energy transduction in tissues with large, fluctuating energy demands, such as skeletal muscle, heart, brain and spermatozoa.	N/A	N/A	153,392	Group II	2.4998	2.81651	2.15334	2.48989	26.3001	26.0588	26.9043	28.7999	28.8753	29.0576	26.3001	26.0588	26.9043	28.7999	28.8753	29.0576
Mitochondrial import inner membrane translocase subunit Tim17-B OS=Homo sapiens OX=9606 GN=TIMM17B PE=1 SV=1	TIMM17B	O60830	10245	Mitochondrion inner membrane; Multi-pass membrane protein.	17..37; /note="Helical"; /evidence="ECO:0000255"; 61..77; /note="Helical"; /evidence="ECO:0000255"; 113..133; /note="Helical"; /evidence="ECO:0000255"	Essential component of the TIM23 complex, a complex that mediates the translocation of transit peptide-containing proteins across the mitochondrial inner membrane.	MIM	Protein import, sorting and homeostasis > Protein import and sorting > TIM23 presequence pathway	136	Group II	2.83528	2.02532	2.54513	2.46858	25.2708	25.885	25.1692	28.1061	27.9103	27.7143	25.2708	25.885	25.1692	28.1061	27.9103	27.7143
Glycerol-3-phosphate dehydrogenase, mitochondrial OS=Homo sapiens OX=9606 GN=GPD2 PE=1 SV=3	GPD2	P43304	2820	Mitochondrion.	0	Calcium-responsive mitochondrial glycerol-3-phosphate dehydrogenase which seems to be a key component of the pancreatic beta-cell glucose-sensing device. {ECO:0000269|PubMed:9070847}.	MIM	Metabolism > Carbohydrate metabolism > Glycerol phosphate shuttle | Metabolism > Electron carriers > Q-linked reactions, other	193	Group II	2.36984	2.11561	2.52335	2.33627	26.8756	26.9246	25.8038	29.2454	29.0402	28.3271	26.8756	26.9246	25.8038	29.2454	29.0402	28.3271
NADH dehydrogenase [ubiquinone] 1 beta subcomplex subunit 10 OS=Homo sapiens OX=9606 GN=NDUFB10 PE=1 SV=3	NDUFB10	O96000	4716	Mitochondrion inner membrane {ECO:0000305|PubMed:12611891}; Peripheral membrane protein {ECO:0000305}; Matrix side {ECO:0000305}.	0	Accessory subunit of the mitochondrial membrane respiratory chain NADH dehydrogenase (Complex I), that is believed not to be involved in catalysis. Complex I functions in the transfer of electrons from NADH to the respiratory chain. The immediate electron acceptor for the enzyme is believed to be ubiquinone. {ECO:0000269|PubMed:27626371}.	MIM	OXPHOS > Complex I > CI subunits | OXPHOS > OXPHOS subunits	10,90,115	Group II	1.74534	2.49383	2.73622	2.32513	24.857	24.4425	24.0574	26.6023	26.9363	26.7936	24.857	24.4425	24.0574	26.6023	26.9363	26.7936
Prohibitin 1 OS=Homo sapiens OX=9606 GN=PHB1 PE=1 SV=1	PHB1	P35232	5245	Mitochondrion inner membrane {ECO:0000269|PubMed:14500729, ECO:0000269|PubMed:20959514}. Nucleus {ECO:0000269|PubMed:14500729, ECO:0000269|PubMed:20959514, ECO:0000269|PubMed:31899195}. Cytoplasm {ECO:0000269|PubMed:14500729, ECO:0000269|PubMed:31899195}. Cell membrane {ECO:0000269|PubMed:22997079, ECO:0000269|PubMed:24003225}.	0	Protein with pleiotropic attributes mediated in a cell-compartment- and tissue-specific manner, which include the plasma membrane-associated cell signaling functions, mitochondrial chaperone, and transcriptional co-regulator of transcription factors in the nucleus (PubMed:11302691, PubMed:20959514, PubMed:28017329, PubMed:31522117). Plays a role in adipose tissue and glucose Homeostasis in a sex-…	MIM	Protein import, sorting and homeostasis > Protein homeostasis > Chaperones	249,259	Group II	2.64874	2.39983	1.75887	2.26915	29.2238	29.3777	29.7947	31.8725	31.7775	31.5535	29.2238	29.3777	29.7947	31.8725	31.7775	31.5535
Cytochrome b-c1 complex subunit 8 OS=Homo sapiens OX=9606 GN=UQCRQ PE=1 SV=4	UQCRQ	O14949	27089	Mitochondrion inner membrane {ECO:0000250|UniProtKB:P08525}; Single-pass membrane protein {ECO:0000250|UniProtKB:P08525}.	40..68; /note="Helical"; /evidence="ECO:0000269|PubMed:28844695"	Component of the ubiquinol-cytochrome c oxidoreductase, a multisubunit transmembrane complex that is part of the mitochondrial electron transport chain which drives oxidative phosphorylation. The respiratory chain contains 3 multisubunit complexes succinate dehydrogenase (complex II, CII), ubiquinol-cytochrome c oxidoreductase (cytochrome b-c1 complex, complex III, CIII) and cytochrome c oxidase …	MIM	OXPHOS > Complex III > CIII subunits | OXPHOS > OXPHOS subunits	78	Group II	2.27777	1.96491	2.39742	2.21336	26.0206	26.2204	26.2331	28.2984	28.1853	28.6305	26.0206	26.2204	26.2331	28.2984	28.1853	28.6305
Voltage-dependent anion-selective channel protein 3 OS=Homo sapiens OX=9606 GN=VDAC3 PE=1 SV=1	VDAC3	Q9Y277	7419	Mitochondrion outer membrane {ECO:0000250|UniProtKB:P21796}. Membrane {ECO:0000269|PubMed:27641616}. Note=May localize to non-mitochondrial membranes. {ECO:0000269|PubMed:27641616}.	26..35; /note="Beta stranded"; /evidence="ECO:0000250|UniProtKB:P21796"; 39..47; /note="Beta stranded"; /evidence="ECO:0000250|UniProtKB:P21796"; 54..64; /note="Beta stranded"; /evidence="ECO:0000250|UniProtKB:P21796"; 69..76; /note="Beta stranded"; /evidence="ECO:0000250|UniProtKB:P21796"; 80..89; /note="Beta stranded"; /evidence="ECO:0000250|UniProtKB:P21796"; 95..104; /note="Beta stranded"; /e…	Forms a channel through the mitochondrial outer membrane that allows diffusion of small hydrophilic molecules. {ECO:0000250|UniProtKB:P21796}.	MOM	Signaling > Calcium homeostasis > Mitochondrial permeability transition pore | Small molecule transport	48,67,173,247	Group II	1.64223	2.62344	2.24096	2.16888	28.4517	27.8269	28.2457	30.0939	30.4504	30.4867	28.4517	27.8269	28.2457	30.0939	30.4504	30.4867
Cytochrome c oxidase subunit NDUFA4 OS=Homo sapiens OX=9606 GN=NDUFA4 PE=1 SV=1	NDUFA4	O00483	4697	Mitochondrion inner membrane {ECO:0000269|PubMed:23746447, ECO:0000269|PubMed:30030519}; Single-pass membrane protein {ECO:0000269|PubMed:30030519}.	15..37; /note="Helical"; /evidence="ECO:0000269|PubMed:30030519"	Component of the cytochrome c oxidase, the last enzyme in the mitochondrial electron transport chain which drives oxidative phosphorylation. The respiratory chain contains 3 multisubunit complexes succinate dehydrogenase (complex II, CII), ubiquinol-cytochrome c oxidoreductase (cytochrome b-c1 complex, complex III, CIII) and cytochrome c oxidase (complex IV, CIV), that cooperate to transfer elect…	MIM	OXPHOS > Complex IV > CIV subunits | OXPHOS > OXPHOS subunits	62	Group II	1.62754	2.17512	2.64696	2.14987	25.0774	24.5551	24.2498	26.7049	26.7303	26.8968	25.0774	24.5551	24.2498	26.7049	26.7303	26.8968
Voltage-dependent anion-selective channel protein 2 OS=Homo sapiens OX=9606 GN=VDAC2 PE=1 SV=2	VDAC2	P45880	7417	Mitochondrion outer membrane {ECO:0000269|PubMed:31015432, ECO:0000269|PubMed:7539795}. Membrane {ECO:0000269|PubMed:27641616}. Note=May localize to non-mitochondrial membranes. {ECO:0000269|PubMed:27641616}.	37..46; /note="Beta stranded"; /evidence="ECO:0000250|UniProtKB:P21796"; 50..58; /note="Beta stranded"; /evidence="ECO:0000250|UniProtKB:P21796"; 65..75; /note="Beta stranded"; /evidence="ECO:0000250|UniProtKB:P21796"; 80..87; /note="Beta stranded"; /evidence="ECO:0000250|UniProtKB:P21796"; 91..100; /note="Beta stranded"; /evidence="ECO:0000250|UniProtKB:P21796"; 106..115; /note="Beta stranded"; …	Forms a channel through the mitochondrial outer membrane that allows diffusion of small hydrophilic molecules (By similarity). The channel adopts an open conformation at low or zero membrane potential and a closed conformation at potentials above 30-40 mV (By similarity). The open state has a weak anion selectivity whereas the closed state is cation-selective (By similarity). Binds various lipids…	MOM	Small molecule transport	78,184,236,258	Group II	2.52011	2.05454	1.85758	2.14407	28.4476	28.8392	29.3151	30.9677	30.8937	31.1726	28.4476	28.8392	29.3151	30.9677	30.8937	31.1726
Electrogenic aspartate/glutamate antiporter SLC25A13, mitochondrial OS=Homo sapiens OX=9606 GN=SLC25A13 PE=1 SV=2	SLC25A13	Q9UJS0	10165	Mitochondrion inner membrane {ECO:0000269|PubMed:10642534}; Multi-pass membrane protein {ECO:0000269|PubMed:10642534}.	332..349; /note="Helical; Name=1"; /evidence="ECO:0000250|UniProtKB:O75746"; 393..412; /note="Helical; Name=2"; /evidence="ECO:0000250|UniProtKB:O75746"; 436..449; /note="Helical; Name=3"; /evidence="ECO:0000250|UniProtKB:O75746"; 485..504; /note="Helical; Name=4"; /evidence="ECO:0000250|UniProtKB:O75746"; 524..541; /note="Helical; Name=5"; /evidence="ECO:0000250|UniProtKB:O75746"; 581..600; /not…	Mitochondrial and calcium-binding carrier that catalyzes the calcium-dependent exchange of cytoplasmic glutamate with mitochondrial aspartate across the mitochondrial inner membrane (PubMed:11566871, PubMed:25410934). May have a function in the urea cycle (PubMed:11566871). {ECO:0000269|PubMed:11566871, ECO:0000269|PubMed:25410934}.	MIM	Metabolism > Carbohydrate metabolism > Malate-aspartate shuttle | Metabolism > Amino acid metabolism > Urea cycle | Signaling > Calcium homeostasis > EF hand proteins | Small molecule transport > SLC25A family	279,600,608,640,657	Group II	1.53278	2.379	2.47641	2.1294	26.0549	25.8108	26.5396	27.5877	28.1898	29.016	26.0549	25.8108	26.5396	27.5877	28.1898	29.016
MICOS complex subunit MIC60 OS=Homo sapiens OX=9606 GN=IMMT PE=1 SV=1	IMMT	Q16891	10989	Mitochondrion inner membrane {ECO:0000269|PubMed:25764979, ECO:0000269|PubMed:25997101}; Single-pass membrane protein {ECO:0000255}. Mitochondrion {ECO:0000269|PubMed:25781180}.	46..64; /note="Helical"; /evidence="ECO:0000255"	Component of the MICOS complex, a large protein complex of the mitochondrial inner membrane that plays crucial roles in the maintenance of crista junctions, inner membrane architecture, and formation of contact sites to the outer membrane. Plays an important role in the maintenance of the MICOS complex stability and the mitochondrial cristae morphology (PubMed:22114354, PubMed:25781180). {ECO:000…	MIM	Mitochondrial dynamics and surveillance > Cristae formation > MICOS complex	64,95,358,626,636	Group II	2.07838	2.06565	2.15463	2.09956	27.7248	27.7945	28.0759	29.8032	29.8601	30.2305	27.7248	27.7945	28.0759	29.8032	29.8601	30.2305
ATP-dependent zinc metalloprotease YME1L1 OS=Homo sapiens OX=9606 GN=YME1L1 PE=1 SV=2	YME1L1	Q96TA2	10730	Mitochondrion inner membrane {ECO:0000269|PubMed:10843804, ECO:0000269|PubMed:22262461}. Mitochondrion {ECO:0000269|PubMed:26923599, ECO:0000269|PubMed:27495975}.	296..316; /note="Helical"; /evidence="ECO:0000255"	ATP-dependent metalloprotease that catalyzes the degradation of folded and unfolded proteins with a suitable degron sequence in the mitochondrial intermembrane region (PubMed:26923599, PubMed:27786171). Plays an important role in regulating mitochondrial morphology and function by cleaving OPA1 at position S2, giving rise to a form of OPA1 that promotes maintenance of normal mitochondrial structu…	MIM	Protein import, sorting and homeostasis > Protein homeostasis > Proteases	455,753	Group II	1.55832	2.32553	2.12949	2.00445	26.0022	25.5396	25.9827	27.5605	27.8651	28.1122	26.0022	25.5396	25.9827	27.5605	27.8651	28.1122
Mitochondrial glutamate carrier 1 OS=Homo sapiens OX=9606 GN=SLC25A22 PE=1 SV=1	SLC25A22	Q9H936	79751	Mitochondrion inner membrane {ECO:0000305}; Multi-pass membrane protein {ECO:0000305}.	12..32; /note="Helical; Name=1"; /evidence="ECO:0000255"; 62..82; /note="Helical; Name=2"; /evidence="ECO:0000255"; 107..127; /note="Helical; Name=3"; /evidence="ECO:0000255"; 189..209; /note="Helical; Name=4"; /evidence="ECO:0000255"; 223..243; /note="Helical; Name=5"; /evidence="ECO:0000255"; 292..312; /note="Helical; Name=6"; /evidence="ECO:0000255"	Involved in the transport of glutamate across the inner mitochondrial membrane. Glutamate is cotransported with H(+). {ECO:0000269|PubMed:11897791}.	MIM	Small molecule transport > SLC25A family	204	Group II	2.43915	1.84904	1.72301	2.00374	21.2265	21.9598	22.4172	23.6657	23.8088	24.1402	21.2265	21.9598	22.4172	23.6657	23.8088	24.1402
Mitochondrial 2-oxoglutarate/malate carrier protein OS=Homo sapiens OX=9606 GN=SLC25A11 PE=1 SV=3	SLC25A11	Q02978	8402	Mitochondrion inner membrane {ECO:0000250|UniProtKB:P97700}; Multi-pass membrane protein {ECO:0000250|UniProtKB:P97700}.	24..42; /note="Helical; Name=1"; /evidence="ECO:0000255"; 83..101; /note="Helical; Name=2"; /evidence="ECO:0000255"; 119..140; /note="Helical; Name=3"; /evidence="ECO:0000255"; 183..202; /note="Helical; Name=4"; /evidence="ECO:0000255"; 222..240; /note="Helical; Name=5"; /evidence="ECO:0000255"; 281..300; /note="Helical; Name=6"; /evidence="ECO:0000255"	Catalyzes the transport of 2-oxoglutarate across the inner mitochondrial membrane in an electroneutral exchange for malate or other dicarboxylic acids, and plays an important role in several metabolic processes, including the malate-aspartate shuttle, the oxoglutarate/isocitrate shuttle, in gluconeogenesis from lactate, and in nitrogen metabolism. Maintains mitochondrial fusion and fission events…	MIM	Metabolism > Carbohydrate metabolism > Gluconeogenesis | Metabolism > Carbohydrate metabolism > Malate-aspartate shuttle | Metabolism > Carbohydrate metabolism > TCA-associated | Small molecule transport > SLC25A family	102,202	Group II	1.75371	2.16162	2.05441	1.98991	27.0688	26.9179	27.1597	28.8225	29.0796	29.2141	27.0688	26.9179	27.1597	28.8225	29.0796	29.2141
HCLS1-associated protein X-1 OS=Homo sapiens OX=9606 GN=HAX1 PE=1 SV=2	HAX1	O00165	10456	Mitochondrion {ECO:0000269|PubMed:18971376, ECO:0000269|PubMed:9058808}. Endoplasmic reticulum {ECO:0000269|PubMed:18971376, ECO:0000269|PubMed:9058808}. Nucleus membrane {ECO:0000269|PubMed:9058808}. Cytoplasmic vesicle {ECO:0000250|UniProtKB:O35387}. Cytoplasm, cell cortex {ECO:0000269|PubMed:26997484}. Cell membrane {ECO:0000269|PubMed:26997484}; Peripheral membrane protein {ECO:0000269|PubMed…	0	Recruits the Arp2/3 complex to the cell cortex and regulates reorganization of the cortical actin cytoskeleton via its interaction with KCNC3 and the Arp2/3 complex (PubMed:26997484). Slows down the rate of inactivation of KCNC3 channels (PubMed:26997484). Promotes GNA13-mediated cell migration. Involved in the clathrin-mediated endocytosis pathway. May be involved in internalization of ABC trans…	N/A	N/A	132	Group II	1.53069	2.37423	1.89958	1.93483	25.6467	25.5686	24.9944	27.1774	27.9428	26.894	25.6467	25.5686	24.9944	27.1774	27.9428	26.894
Tetratricopeptide repeat protein 19, mitochondrial OS=Homo sapiens OX=9606 GN=TTC19 PE=1 SV=4	TTC19	Q6DKK2	54902	Mitochondrion inner membrane {ECO:0000269|PubMed:21278747}.	0	Required for the preservation of the structural and functional integrity of mitochondrial respiratory complex III by allowing the physiological turnover of the Rieske protein UQCRFS1 (PubMed:21278747, PubMed:28673544). Involved in the clearance of UQCRFS1 N-terminal fragments, which are produced upon incorporation of UQCRFS1 into the complex III and whose presence is detrimental for its catalytic…	MIM	OXPHOS > Complex III > CIII assembly factors | OXPHOS > OXPHOS assembly factors	127,165,189	Group II	1.93074	1.67798	2.04218	1.88363	26.9871	27.3255	26.8969	28.9178	29.0034	28.9391	26.9871	27.3255	26.8969	28.9178	29.0034	28.9391
ATPase family AAA domain-containing protein 3B;ATPase family AAA domain-containing protein 3A	ATAD3B;ATAD3A	Q5T9A4;Q9NVI7	83858	Mitochondrion inner membrane {ECO:0000269|PubMed:16909202, ECO:0000269|PubMed:18063578}; Peripheral membrane protein {ECO:0000269|PubMed:16909202, ECO:0000269|PubMed:18063578}. Note=Has been found to co-purify with nucleoids (PubMed:22453275). Since it does not face the mitochondrial matrix, the association with nucleoids could be mediated by ATAD3A. {ECO:0000269|PubMed:22453275}.	0	May play a role in a mitochondrial network organization typical for stem cells, characterized by reduced mitochondrial metabolism, low mtDNA copies and fragmentated mitochondrial network. may act by suppressing ATAD3A function, interfering with ATAD3A interaction with matrix nucleoid complexes. {ECO:0000269|PubMed:22664726}.	MIM	Mitochondrial central dogma > mtDNA maintenance > mtDNA nucleoid | Mitochondrial dynamics and surveillance > Organelle contact sites | Mitochondrial dynamics and surveillance > Intramitochondrial membrane interactions	70,141	Group II	1.85013	1.60315	2.08721	1.84683	27.1436	27.6207	26.9258	28.9937	29.2238	29.013	27.1436	27.6207	26.9258	28.9937	29.2238	29.013
Apoptosis-inducing factor 1, mitochondrial OS=Homo sapiens OX=9606 GN=AIFM1 PE=1 SV=1	AIFM1	O95831	9131	Mitochondrion intermembrane space {ECO:0000269|PubMed:15775970, ECO:0000269|PubMed:24914854, ECO:0000269|PubMed:26004228}. Mitochondrion inner membrane. Cytoplasm {ECO:0000269|PubMed:15775970}. Nucleus {ECO:0000269|PubMed:15775970, ECO:0000269|PubMed:17094969}. Cytoplasm, perinuclear region {ECO:0000269|PubMed:17094969}. Note=Proteolytic cleavage during or just after translocation into the mitoch…	0	Functions both as NADH oxidoreductase and as regulator of apoptosis (PubMed:20362274, PubMed:23217327, PubMed:17094969). In response to apoptotic stimuli, it is released from the mitochondrion intermembrane space into the cytosol and to the nucleus, where it functions as a proapoptotic factor in a caspase-independent pathway. The soluble form (AIFsol) found in the nucleus induces 'parthanatos' i.…	MIM	Protein import, sorting and homeostasis > Protein import and sorting > MIA40 | OXPHOS > Complex I > CI assembly factors | OXPHOS > OXPHOS assembly factors | Mitochondrial dynamics and surveillance > Apoptosis	95,347,443	Group II	1.41186	1.41325	2.02428	1.61646	25.9752	25.7489	25.7556	27.3871	27.1622	27.7799	25.9752	25.7489	25.7556	27.3871	27.1622	27.7799
Serine protease HTRA2, mitochondrial OS=Homo sapiens OX=9606 GN=HTRA2 PE=1 SV=2	HTRA2	O43464	27429	Mitochondrion intermembrane space. Mitochondrion membrane {ECO:0000305}; Single-pass membrane protein {ECO:0000305}. Note=Predominantly present in the intermembrane space. Released into the cytosol following apoptotic stimuli, such as UV treatment, and stimulation of mitochondria with caspase-8 truncated BID/tBID.	105..125; /note="Helical"; /evidence="ECO:0000255"	Serine protease that shows proteolytic activity against a non-specific substrate beta-casein. Promotes or induces cell death either by direct binding to and inhibition of BIRC proteins (also called inhibitor of apoptosis proteins, IAPs), leading to an increase in caspase activity, or by a BIRC inhibition-independent, caspase-independent and serine protease activity-dependent mechanism. Cleaves TH…	MIM	Protein import, sorting and homeostasis > Protein homeostasis > Proteases | Mitochondrial dynamics and surveillance > Apoptosis	147,163,216,428	Group II	2.02937	1.67224	1.11053	1.60405	25.8097	25.4701	26.2828	27.8391	27.1424	27.3933	25.8097	25.4701	26.2828	27.8391	27.1424	27.3933
Adenylate kinase 2, mitochondrial OS=Homo sapiens OX=9606 GN=AK2 PE=1 SV=2	AK2	P54819	204	Mitochondrion intermembrane space {ECO:0000255|HAMAP-Rule:MF_03168}.	0	Catalyzes the reversible transfer of the terminal phosphate group between ATP and AMP. Plays an important role in cellular energy homeostasis and in adenine nucleotide metabolism. Adenylate kinase activity is critical for regulation of the phosphate utilization and the AMP de novo biosynthesis pathways. Plays a key role in hematopoiesis. {ECO:0000255|HAMAP-Rule:MF_03168, ECO:0000269|PubMed:190434…	IMS	Metabolism > Nucleotide metabolism > Nucleotide synthesis and processing	12	Group II	1.5521	1.41326	1.81387	1.59308	28.8593	27.8679	27.8884	30.4114	29.2811	29.7022	28.8593	27.8679	27.8884	30.4114	29.2811	29.7022
Voltage-dependent anion-selective channel protein 1 OS=Homo sapiens OX=9606 GN=VDAC1 PE=1 SV=2	VDAC1	P21796	7416	Mitochondrion outer membrane {ECO:0000269|PubMed:31015432, ECO:0000269|PubMed:31206022, ECO:0000269|PubMed:7539795}; Multi-pass membrane protein {ECO:0000269|PubMed:18755977, ECO:0000269|PubMed:18832158, ECO:0000269|PubMed:27641616}. Cell membrane {ECO:0000269|PubMed:25168729, ECO:0000269|PubMed:25296756}; Multi-pass membrane protein {ECO:0000269|PubMed:18755977, ECO:0000269|PubMed:18832158}. Mem…	26..35; /note="Beta stranded"; /evidence="ECO:0000269|PubMed:18755977, ECO:0000269|PubMed:18832158"; 39..47; /note="Beta stranded"; /evidence="ECO:0000269|PubMed:18755977, ECO:0000269|PubMed:18832158"; 54..64; /note="Beta stranded"; /evidence="ECO:0000269|PubMed:18755977, ECO:0000269|PubMed:18832158"; 69..76; /note="Beta stranded"; /evidence="ECO:0000269|PubMed:18755977, ECO:0000269|PubMed:188321…	Forms a channel through the mitochondrial outer membrane and also the plasma membrane. The channel at the outer mitochondrial membrane allows diffusion of small hydrophilic molecules; in the plasma membrane it is involved in cell volume regulation and apoptosis. It adopts an open conformation at low or zero membrane potential and a closed conformation at potentials above 30-40 mV. The open state …	MOM	Signaling > Calcium homeostasis > Mitochondrial permeability transition pore | Mitochondrial dynamics and surveillance > Organelle contact sites | Small molecule transport	67,173,225,247	Group II	1.43497	1.67775	1.51115	1.54129	29.5622	29.4663	29.7511	30.9972	31.144	31.2623	29.5622	29.4663	29.7511	30.9972	31.144	31.2623
Calcium uptake protein 1, mitochondrial OS=Homo sapiens OX=9606 GN=MICU1 PE=1 SV=1	MICU1	Q9BPX6	10367	Mitochondrion inner membrane {ECO:0000269|PubMed:20693986, ECO:0000269|PubMed:24332854, ECO:0000269|PubMed:26387864, ECO:0000269|PubMed:26774479, ECO:0000269|PubMed:27099988, ECO:0000305|PubMed:24231807}; Single-pass membrane protein {ECO:0000255}. Mitochondrion intermembrane space {ECO:0000269|PubMed:23747253, ECO:0000269|PubMed:24560927, ECO:0000269|PubMed:26387864}.	34..52; /note="Helical"; /evidence="ECO:0000255"	Key regulator of mitochondrial calcium uniporter (MCU) that senses calcium level via its EF-hand domains (PubMed:20693986, PubMed:23101630, PubMed:23747253, PubMed:24313810, PubMed:24332854, PubMed:24503055, PubMed:24560927, PubMed:26341627, PubMed:26903221, PubMed:27099988). MICU1 and MICU2 form a disulfide-linked heterodimer that stimulates and inhibits MCU activity, depending on the concentrat…	MIM	Signaling > Calcium homeostasis > Calcium cycle | Signaling > Calcium homeostasis > EF hand proteins | Small molecule transport > Calcium uniporter	121,281,384	Group II	1.83262	1.18391	1.49506	1.50386	25.5524	26.539	26.071	27.385	27.7229	27.566	25.5524	26.539	26.071	27.385	27.7229	27.566
Protein SCO2 homolog, mitochondrial OS=Homo sapiens OX=9606 GN=SCO2 PE=1 SV=3	SCO2	O43819	9997	Mitochondrion inner membrane {ECO:0000269|PubMed:15229189}; Single-pass membrane protein {ECO:0000255}.	61..78; /note="Helical"; /evidence="ECO:0000255"	Copper metallochaperone essential for the synthesis and maturation of cytochrome c oxidase subunit II (MT-CO2/COX2). Involved in transporting copper to the Cu(A) site on MT-CO2/COX2 (PubMed:15229189, PubMed:17189203). Also acts as a thiol-disulfide oxidoreductase to regulate the redox state of the cysteines in SCO1 during maturation of MT-CO2/COX2 (PubMed:19336478). {ECO:0000269|PubMed:15229189, …	MIM	OXPHOS > Complex IV > CIV assembly factors | Metabolism > Metals and cofactors > Copper metabolism | OXPHOS > OXPHOS assembly factors	180,205	Group II	1.21616	1.72388	1.54283	1.49429	26.2555	25.5426	25.5456	27.4716	27.2664	27.0885	26.2555	25.5426	25.5456	27.4716	27.2664	27.0885
MICOS complex subunit MIC25 OS=Homo sapiens OX=9606 GN=CHCHD6 PE=1 SV=1	CHCHD6	Q9BRQ6	84303	Mitochondrion inner membrane {ECO:0000305|PubMed:22228767}; Lipid-anchor {ECO:0000305|PubMed:22228767}. Mitochondrion {ECO:0000269|PubMed:25781180, ECO:0000269|PubMed:25997101}.	0	Component of the MICOS complex, a large protein complex of the mitochondrial inner membrane that plays crucial roles in the maintenance of crista junctions, inner membrane architecture, and formation of contact sites to the outer membrane. {ECO:0000269|PubMed:22228767}.	MIM	Mitochondrial dynamics and surveillance > Cristae formation > MICOS complex	90	Group II	1.87174	1.47752	1.07749	1.47558	24.3532	24.16	25.0828	26.2249	25.6375	26.1603	24.3532	24.16	25.0828	26.2249	25.6375	26.1603
Glutathione S-transferase omega-1 OS=Homo sapiens OX=9606 GN=GSTO1 PE=1 SV=2	GSTO1	P78417	9446	Cytoplasm, cytosol {ECO:0000269|PubMed:11511179}.	0	Exhibits glutathione-dependent thiol transferase and dehydroascorbate reductase activities. Has S-(phenacyl)glutathione reductase activity. Has also glutathione S-transferase activity. Participates in the biotransformation of inorganic arsenic and reduces monomethylarsonic acid (MMA) and dimethylarsonic acid. {ECO:0000269|PubMed:10783391, ECO:0000269|PubMed:11511179, ECO:0000269|PubMed:17226937, …	N/A	N/A	139	Group II	1.14536	2.19601	1.03456	1.45864	25.1605	24.4044	24.8047	26.3059	26.6005	25.8393	25.1605	24.4044	24.8047	26.3059	26.6005	25.8393
Dynamin-like 120 kDa protein, mitochondrial OS=Homo sapiens OX=9606 GN=OPA1 PE=1 SV=3	OPA1	O60313	4976	Mitochondrion inner membrane {ECO:0000269|PubMed:11017079, ECO:0000269|PubMed:16778770, ECO:0000269|PubMed:20974897, ECO:0000269|PubMed:28746876}; Single-pass membrane protein {ECO:0000255}. Mitochondrion intermembrane space {ECO:0000250|UniProtKB:P58281}. Mitochondrion membrane {ECO:0000269|PubMed:24616225}. Note=Detected at contact sites between endoplasmic reticulum and mitochondrion membranes…	97..113; /note="Helical"; /evidence="ECO:0000255"	Dynamin-related GTPase that is essential for normal mitochondrial morphology by regulating the equilibrium between mitochondrial fusion and mitochondrial fission (PubMed:16778770, PubMed:17709429, PubMed:20185555, PubMed:24616225, PubMed:28746876). Coexpression of isoform 1 with shorter alternative products is required for optimal activity in promoting mitochondrial fusion (PubMed:17709429). Bind…	MIM	Mitochondrial dynamics and surveillance > Fusion | Mitochondrial dynamics and surveillance > Cristae formation	498,746,808,841	Group II	1.21334	1.43977	1.66945	1.44085	27.6077	27.5133	27.474	28.8211	28.9531	29.1434	27.6077	27.5133	27.474	28.8211	28.9531	29.1434
NADH dehydrogenase [ubiquinone] iron-sulfur protein 5 OS=Homo sapiens OX=9606 GN=NDUFS5 PE=1 SV=3	NDUFS5	O43920	4725	Mitochondrion inner membrane {ECO:0000305|PubMed:12611891}; Peripheral membrane protein {ECO:0000305}. Mitochondrion intermembrane space {ECO:0000305}.	0	Accessory subunit of the mitochondrial membrane respiratory chain NADH dehydrogenase (Complex I), that is believed not to be involved in catalysis. Complex I functions in the transfer of electrons from NADH to the respiratory chain. The immediate electron acceptor for the enzyme is believed to be ubiquinone. {ECO:0000269|PubMed:27626371}.	MIM	OXPHOS > Complex I > CI subunits | OXPHOS > OXPHOS subunits	49,60,92	Group II	1.93787	1.07706	1.28245	1.43246	25.9644	26.7545	26.3112	27.9023	27.8316	27.5936	25.9644	26.7545	26.3112	27.9023	27.8316	27.5936
Acylglycerol kinase, mitochondrial OS=Homo sapiens OX=9606 GN=AGK PE=1 SV=2	AGK	Q53H12	55750	Mitochondrion inner membrane {ECO:0000269|PubMed:15939762, ECO:0000269|PubMed:16269826, ECO:0000269|PubMed:28712724, ECO:0000269|PubMed:28712726}; Peripheral membrane protein {ECO:0000269|PubMed:28712724}. Mitochondrion intermembrane space {ECO:0000269|PubMed:28712724, ECO:0000269|PubMed:28712726}. Note=Localizes in the mitochondrion intermembrane space, where it associates with the inner membran…	0	Lipid kinase that can phosphorylate both monoacylglycerol and diacylglycerol to form lysophosphatidic acid (LPA) and phosphatidic acid (PA), respectively (PubMed:15939762). Does not phosphorylate sphingosine (PubMed:15939762). Phosphorylates ceramide (By similarity). Phosphorylates 1,2-dioleoylglycerol more rapidly than 2,3-dioleoylglycerol (By similarity). Independently of its lipid kinase activ…	MIM	Protein import, sorting and homeostasis > Protein import and sorting > TIM22 carrier pathway | Metabolism > Lipid metabolism > Phospholipid metabolism	102,286	Group II	1.53572	2.1212	0.596934	1.41795	24.7962	23.8609	25.2822	26.3319	25.9821	25.8791	24.7962	23.8609	25.2822	26.3319	25.9821	25.8791
Cytochrome c oxidase assembly protein COX20, mitochondrial OS=Homo sapiens OX=9606 GN=COX20 PE=1 SV=2	COX20	Q5RI15	116228	Mitochondrion inner membrane {ECO:0000269|PubMed:23125284, ECO:0000269|PubMed:29154948}; Multi-pass membrane protein {ECO:0000255}.	34..51; /note="Helical"; /evidence="ECO:0000255"; 61..77; /note="Helical"; /evidence="ECO:0000255"	Essential for the assembly of the mitochondrial respiratory chain complex IV (CIV), also known as cytochrome c oxidase (PubMed:23125284). Acts as a chaperone in the early steps of cytochrome c oxidase subunit II (MT-CO2/COX2) maturation, stabilizing the newly synthesized protein and presenting it to metallochaperones SCO1/2 which in turn facilitates the incorporation of the mature MT-CO2/COX2 int…	MIM	OXPHOS > Complex IV > CIV assembly factors | OXPHOS > OXPHOS assembly factors	101	Group II	1.44141	2.33012	0.428931	1.40015	26.2632	25.3308	26.0293	27.7046	27.6609	26.4583	26.2632	25.3308	26.0293	27.7046	27.6609	26.4583
NADH dehydrogenase [ubiquinone] 1 alpha subcomplex subunit 8 OS=Homo sapiens OX=9606 GN=NDUFA8 PE=1 SV=3	NDUFA8	P51970	4702	Mitochondrion inner membrane {ECO:0000269|PubMed:21310150}; Peripheral membrane protein {ECO:0000269|PubMed:21310150}. Mitochondrion intermembrane space {ECO:0000269|PubMed:21310150}. Mitochondrion {ECO:0000269|PubMed:23676665}.	0	Accessory subunit of the mitochondrial membrane respiratory chain NADH dehydrogenase (Complex I), that is believed not to be involved in catalysis. Complex I functions in the transfer of electrons from NADH to the respiratory chain. The immediate electron acceptor for the enzyme is believed to be ubiquinone. {ECO:0000269|PubMed:27626371}.	MIM	OXPHOS > Complex I > CI subunits | OXPHOS > OXPHOS subunits	32,142	Group II	1.53049	1.32616	0.861837	1.2395	27.9527	27.9821	28.5778	29.4832	29.3083	29.4396	27.9527	27.9821	28.5778	29.4832	29.3083	29.4396
Mitochondrial import inner membrane translocase subunit Tim23 OS=Homo sapiens OX=9606 GN=TIMM23 PE=1 SV=1	TIMM23	O14925	100287932	Mitochondrion inner membrane {ECO:0000269|PubMed:25997101}; Multi-pass membrane protein {ECO:0000255}.	73..93; /note="Helical"; /evidence="ECO:0000255"; 125..145; /note="Helical"; /evidence="ECO:0000255"; 181..197; /note="Helical"; /evidence="ECO:0000255"	Essential component of the TIM23 complex, a complex that mediates the translocation of transit peptide-containing proteins across the mitochondrial inner membrane. {ECO:0000305|PubMed:10339406}.	MIM	Protein import, sorting and homeostasis > Protein import and sorting > TIM23 presequence pathway	52	Group II	1.0465	1.2761	1.04617	1.12292	28.3086	27.6153	28.2381	29.3551	28.8914	29.2843	28.3086	27.6153	28.2381	29.3551	28.8914	29.2843
Cytochrome c OS=Homo sapiens OX=9606 GN=CYCS PE=1 SV=2	CYCS	P99999	54205	Mitochondrion intermembrane space. Note=Loosely associated with the inner membrane.	0	Electron carrier protein. The oxidized form of the cytochrome c heme group can accept an electron from the heme group of the cytochrome c1 subunit of cytochrome reductase. Cytochrome c then transfers this electron to the cytochrome oxidase complex, the final protein carrier in the mitochondrial electron-transport chain.; Plays a role in apoptosis. Suppression of the anti-apoptotic members or acti…	IMS	Metabolism > Metals and cofactors > Heme-containing proteins | Metabolism > Electron carriers > Cytochromes | OXPHOS > OXPHOS subunits | OXPHOS > Cytochrome C | Mitochondrial dynamics and surveillance > Apoptosis	98	Group II	0.749621	1.19656	0.937679	0.961287	26.6061	25.988	25.9518	27.3557	27.1845	26.8895	26.6061	25.988	25.9518	27.3557	27.1845	26.8895
GRB10-interacting GYF protein 2 OS=Homo sapiens OX=9606 GN=GIGYF2 PE=1 SV=1	GIGYF2	Q6Y7W6	26058	0	0	Key component of the 4EHP-GYF2 complex, a multiprotein complex that acts as a repressor of translation initiation (PubMed:22751931, PubMed:31439631). In the 4EHP-GYF2 complex, acts as a factor that bridges EIF4E2 to ZFP36/TTP, linking translation repression with mRNA decay (PubMed:31439631). Also recruits and bridges the association of the 4EHP complex with the decapping effector protein DDX6, wh…	N/A	N/A	1177	Group II	0.673615	1.04364	0.962075	0.893109	25.2313	25.0092	25.2614	25.9049	26.0529	26.2235	25.2313	25.0092	25.2614	25.9049	26.0529	26.2235
Mitochondrial import inner membrane translocase subunit TIM50 OS=Homo sapiens OX=9606 GN=TIMM50 PE=1 SV=2	TIMM50	Q3ZCQ8	92609	Mitochondrion inner membrane {ECO:0000269|PubMed:15044455}; Single-pass membrane protein {ECO:0000269|PubMed:15044455}.; [Isoform 2]: Nucleus speckle {ECO:0000269|PubMed:16008839}. Note=Nuclear and enriched in speckles with snRNPs. {ECO:0000269|PubMed:16008839}.	66..86; /note="Helical"; /evidence="ECO:0000255"	Essential component of the TIM23 complex, a complex that mediates the translocation of transit peptide-containing proteins across the mitochondrial inner membrane. Has some phosphatase activity in vitro; however such activity may not be relevant in vivo. {ECO:0000269|PubMed:15044455}.; [Isoform 2]: May participate in the release of snRNPs and SMN from the Cajal body. {ECO:0000269|PubMed:16008839}.	MIM	Protein import, sorting and homeostasis > Protein import and sorting > TIM23 presequence pathway	225,301	Group II	1.07304	1.13616	0.332758	0.847319	29.2622	29.3198	29.5756	30.3352	30.4559	29.9084	29.2622	29.3198	29.5756	30.3352	30.4559	29.9084
26S proteasome regulatory subunit 8 OS=Homo sapiens OX=9606 GN=PSMC5 PE=1 SV=1	PSMC5	P62195	5705	Cytoplasm {ECO:0000305}. Nucleus {ECO:0000305}.	0	Component of the 26S proteasome, a multiprotein complex involved in the ATP-dependent degradation of ubiquitinated proteins. This complex plays a key role in the maintenance of protein homeostasis by removing misfolded or damaged proteins, which could impair cellular functions, and by removing proteins whose functions are no longer required. Therefore, the proteasome participates in numerous cell…	N/A	N/A	121,369	Group II	0.731702	1.44048	0.059194	0.743793	26.8218	26.0509	26.8281	27.5535	27.4914	26.8873	26.8218	26.0509	26.8281	27.5535	27.4914	26.8873
Mitochondrial import inner membrane translocase subunit Tim10 OS=Homo sapiens OX=9606 GN=TIMM10 PE=1 SV=1	TIMM10	P62072	26519	Mitochondrion inner membrane {ECO:0000269|PubMed:11489896, ECO:0000269|PubMed:14726512}; Peripheral membrane protein {ECO:0000269|PubMed:11489896, ECO:0000269|PubMed:14726512}; Intermembrane side {ECO:0000269|PubMed:11489896, ECO:0000269|PubMed:14726512}.	0	Mitochondrial intermembrane chaperone that participates in the import and insertion of multi-pass transmembrane proteins into the mitochondrial inner membrane. May also be required for the transfer of beta-barrel precursors from the TOM complex to the sorting and assembly machinery (SAM complex) of the outer membrane. Acts as a chaperone-like protein that protects the hydrophobic precursors from …	MIM	Protein import, sorting and homeostasis > Protein homeostasis > Chaperones | Protein import, sorting and homeostasis > Protein import and sorting	22	Group II	0.807702	0.913324	0.352759	0.691261	24.6391	24.5909	25.9349	25.4468	25.5042	26.2877	24.6391	24.5909	25.9349	25.4468	25.5042	26.2877
ATPase family AAA domain-containing protein 3B OS=Homo sapiens OX=9606 GN=ATAD3B PE=1 SV=1	ATAD3B	Q5T9A4	83858	Mitochondrion inner membrane {ECO:0000269|PubMed:16909202, ECO:0000269|PubMed:18063578}; Peripheral membrane protein {ECO:0000269|PubMed:16909202, ECO:0000269|PubMed:18063578}. Note=Has been found to co-purify with nucleoids (PubMed:22453275). Since it does not face the mitochondrial matrix, the association with nucleoids could be mediated by ATAD3A. {ECO:0000269|PubMed:22453275}.	0	May play a role in a mitochondrial network organization typical for stem cells, characterized by reduced mitochondrial metabolism, low mtDNA copies and fragmentated mitochondrial network. may act by suppressing ATAD3A function, interfering with ATAD3A interaction with matrix nucleoid complexes. {ECO:0000269|PubMed:22664726}.	MIM	Mitochondrial central dogma > mtDNA maintenance > mtDNA nucleoid | Mitochondrial dynamics and surveillance > Organelle contact sites | Mitochondrial dynamics and surveillance > Intramitochondrial membrane interactions	96	Group II	0.74428	0.563807	0.617792	0.64196	29.8711	29.3442	28.9378	30.6153	29.908	29.5556	29.8711	29.3442	28.9378	30.6153	29.908	29.5556
Mitochondrial import inner membrane translocase subunit Tim10 B OS=Homo sapiens OX=9606 GN=TIMM10B PE=1 SV=1	TIMM10B	Q9Y5J6	26515	Mitochondrion inner membrane {ECO:0000269|PubMed:11489896, ECO:0000269|PubMed:14726512}; Peripheral membrane protein {ECO:0000269|PubMed:11489896, ECO:0000269|PubMed:14726512}.	0	Component of the TIM22 complex, a complex that mediates the import and insertion of multi-pass transmembrane proteins into the mitochondrial inner membrane. The TIM22 complex forms a twin-pore translocase that uses the membrane potential as the external driving force. In the TIM22 complex, it may act as a docking point for the soluble 70 kDa complex that guides the target proteins in transit thro…	MIM	Protein import, sorting and homeostasis > Protein homeostasis > Chaperones | Protein import, sorting and homeostasis > Protein import and sorting	67	Group II	1.12485	-0.0165672	0.656609	0.588297	23.4171	23.9261	23.4871	24.542	23.9096	24.1437	23.4171	23.9261	23.4871	24.542	23.9096	24.1437
RING finger protein unkempt homolog OS=Homo sapiens OX=9606 GN=UNK PE=1 SV=2	UNK	Q9C0B0	85451	Cytoplasm {ECO:0000269|PubMed:25737280}.	0	Sequence-specific RNA-binding protein which plays an important role in the establishment and maintenance of the early morphology of cortical neurons during embryonic development. Acts as a translation repressor and controls a translationally regulated cell morphology program to ensure proper structuring of the nervous system. Translational control depends on recognition of its binding element wit…	N/A	N/A	744	Group II	1.73929	-0.100698	-0.188136	0.483486	22.6057	24.8459	24.4203	24.345	24.7452	24.2322	22.6057	24.8459	24.4203	24.345	24.7452	24.2322
26S proteasome non-ATPase regulatory subunit 10 OS=Homo sapiens OX=9606 GN=PSMD10 PE=1 SV=1	PSMD10	O75832	5716	Cytoplasm {ECO:0000269|PubMed:18040287}. Nucleus {ECO:0000269|PubMed:18040287}.	0	Acts as a chaperone during the assembly of the 26S proteasome, specifically of the PA700/19S regulatory complex (RC). In the initial step of the base subcomplex assembly is part of an intermediate PSMD10:PSMC4:PSMC5:PAAF1 module which probably assembles with a PSMD5:PSMC2:PSMC1:PSMD2 module. Independently of the proteasome, regulates EGF-induced AKT activation through inhibition of the RHOA/ROCK/…	N/A	N/A	138	Group II	-0.425947	0.771004	1.03713	0.460728	27.0816	25.0009	25.116	26.6557	25.7719	26.1531	27.0816	25.0009	25.116	26.6557	25.7719	26.1531
Growth hormone-inducible transmembrane protein OS=Homo sapiens OX=9606 GN=GHITM PE=1 SV=2	GHITM	Q9H3K2	27069	Mitochondrion inner membrane {ECO:0000269|PubMed:18417609}; Multi-pass membrane protein {ECO:0000269|PubMed:18417609}.	83..103; /note="Helical"; /evidence="ECO:0000255"; 126..146; /note="Helical"; /evidence="ECO:0000255"; 160..180; /note="Helical"; /evidence="ECO:0000255"; 191..211; /note="Helical"; /evidence="ECO:0000255"; 214..234; /note="Helical"; /evidence="ECO:0000255"; 245..265; /note="Helical"; /evidence="ECO:0000255"; 272..292; /note="Helical"; /evidence="ECO:0000255"	Required for the mitochondrial tubular network and cristae organization. Involved in apoptotic release of cytochrome c. {ECO:0000269|PubMed:18417609}.	MIM	Mitochondrial dynamics and surveillance > Apoptosis	308	Group II	-0.552349	-0.951846	1.57909	0.0249649	28.4174	26.8004	25.5675	27.865	25.8485	27.1466	28.4174	26.8004	25.5675	27.865	25.8485	27.1466
Oxygen-dependent coproporphyrinogen-III oxidase, mitochondrial OS=Homo sapiens OX=9606 GN=CPOX PE=1 SV=3	CPOX	P36551	1371	Mitochondrion intermembrane space.	0	Involved in the heme biosynthesis. Catalyzes the aerobic oxidative decarboxylation of propionate groups of rings A and B of coproporphyrinogen-III to yield the vinyl groups in protoporphyrinogen-IX.	MIM	Metabolism > Metals and cofactors > Heme synthesis and processing	322,365	Group II	-0.133185	0.299925	-0.101433	0.0217693	28.616	28.6169	28.6221	28.4828	28.9168	28.5207	28.616	28.6169	28.6221	28.4828	28.9168	28.5207
Threonine--tRNA ligase 1, cytoplasmic OS=Homo sapiens OX=9606 GN=TARS1 PE=1 SV=3	TARS1	P26639	6897	Cytoplasm {ECO:0000250|UniProtKB:Q9D0R2}.	0	Catalyzes the attachment of threonine to tRNA(Thr) in a two-step reaction: threonine is first activated by ATP to form Thr-AMP and then transferred to the acceptor end of tRNA(Thr) (PubMed:25824639, PubMed:31374204). Also edits incorrectly charged tRNA(Thr) via its editing domain, at the post-transfer stage (By similarity). {ECO:0000250|UniProtKB:Q9D0R2, ECO:0000269|PubMed:25824639, ECO:0000269|P…	N/A	N/A	284	Group III	-0.213034	-0.396869	0.442228	-0.0558915	26.1709	26.1206	25.6693	25.9578	25.7238	26.1115	26.1709	26.1206	25.6693	25.9578	25.7238	26.1115
Oxysterol-binding protein-related protein 8 OS=Homo sapiens OX=9606 GN=OSBPL8 PE=1 SV=3	OSBPL8	Q9BZF1	114882	[Isoform 1]: Endoplasmic reticulum membrane {ECO:0000269|PubMed:17991739, ECO:0000269|PubMed:26206935}; Single-pass membrane protein {ECO:0000269|PubMed:17991739}. Nucleus membrane {ECO:0000269|PubMed:21698267}. Note=The presence of the N-terminus extension contains an overall negative charge that may explain the weak localization to the cortical endoplasmic reticulum (Probable). {ECO:0000305|Pub…	871..888; /note="Helical"; /evidence="ECO:0000255"	Lipid transporter involved in lipid countertransport between the endoplasmic reticulum and the plasma membrane: specifically exchanges phosphatidylserine with phosphatidylinositol 4-phosphate (PI4P), delivering phosphatidylserine to the plasma membrane in exchange for PI4P, which is degraded by the SAC1/SACM1L phosphatase in the endoplasmic reticulum. Binds phosphatidylserine and PI4P in a mutual…	N/A	N/A	52,707	Group III	-1.68598	0.34271	0.138333	-0.401645	27.4157	27.0562	26.6466	25.7297	27.3989	26.7849	27.4157	27.0562	26.6466	25.7297	27.3989	26.7849
Tetratricopeptide repeat protein 4 OS=Homo sapiens OX=9606 GN=TTC4 PE=1 SV=3	TTC4	O95801	7268	Nucleus {ECO:0000269|PubMed:18320024, ECO:0000269|PubMed:29251827}. Nucleus, nucleoplasm {ECO:0000269|PubMed:18320024}. Cytoplasm {ECO:0000269|PubMed:29251827}. Note=Predominantly nuclear in the G1 and S phases of cell cycle and is evenly distributed between the nucleus and cytoplasm in the G2 phase (By similarity). MSL1 can promote its nuclear localization (By similarity). {ECO:0000250|UniProtKB…	0	May act as a co-chaperone for HSP90AB1 (PubMed:18320024). Promotes Sendai virus (SeV)-induced host cell innate immune responses (PubMed:29251827). {ECO:0000269|PubMed:18320024, ECO:0000269|PubMed:29251827}.	N/A	N/A	26	Group III	-0.378985	-0.761932	-0.398225	-0.513047	25.5649	25.8666	25.6789	25.1859	25.1047	25.2807	25.5649	25.8666	25.6789	25.1859	25.1047	25.2807
Synaptosomal-associated protein 29 OS=Homo sapiens OX=9606 GN=SNAP29 PE=1 SV=1	SNAP29	O95721	9342	Cytoplasm {ECO:0000269|PubMed:23217709}. Golgi apparatus membrane {ECO:0000250|UniProtKB:Q9Z2P6}; Peripheral membrane protein {ECO:0000305}. Cytoplasmic vesicle, autophagosome membrane {ECO:0000269|PubMed:25686604}; Peripheral membrane protein {ECO:0000305}. Cell projection, cilium membrane {ECO:0000269|PubMed:25686250}; Peripheral membrane protein {ECO:0000305}. Note=Appears to be mostly membran…	0	SNAREs, soluble N-ethylmaleimide-sensitive factor-attachment protein receptors, are essential proteins for fusion of cellular membranes. SNAREs localized on opposing membranes assemble to form a trans-SNARE complex, an extended, parallel four alpha-helical bundle that drives membrane fusion. SNAP29 is a SNARE involved in autophagy through the direct control of autophagosome membrane fusion with t…	IMS	Mitochondrial dynamics and surveillance > Autophagy	68,122,160,189	Group III	-1.7199	-0.681446	-0.346195	-0.915847	28.9016	29.282	29.0528	27.1817	28.6005	28.7066	28.9016	29.282	29.0528	27.1817	28.6005	28.7066
Histone H4 OS=Homo sapiens OX=9606 GN=H4C16 PE=1 SV=2	H4C16	P62805	121504	Nucleus. Chromosome.	0	Core component of nucleosome. Nucleosomes wrap and compact DNA into chromatin, limiting DNA accessibility to the cellular machineries which require DNA as a template. Histones thereby play a central role in transcription regulation, DNA repair, DNA replication and chromosomal stability. DNA accessibility is regulated via a complex set of post-translational modifications of histones, also called h…	N/A	N/A	89	Group III	-1.11394	-0.363504	-1.27665	-0.918029	27.3099	26.9057	27.4415	26.196	26.5422	26.1649	27.3099	26.9057	27.4415	26.196	26.5422	26.1649
Phospholipid hydroperoxide glutathione peroxidase OS=Homo sapiens OX=9606 GN=GPX4 PE=1 SV=3	GPX4	P36969	2879	[Isoform Mitochondrial]: Mitochondrion {ECO:0000250|UniProtKB:O70325}.; [Isoform Cytoplasmic]: Cytoplasm {ECO:0000269|PubMed:11115402}.	0	Essential antioxidant peroxidase that directly reduces phospholipid hydroperoxide even if they are incorporated in membranes and lipoproteins (By similarity). Can also reduce fatty acid hydroperoxide, cholesterol hydroperoxide and thymine hydroperoxide (By similarity). Plays a key role in protecting cells from oxidative damage by preventing membrane lipid peroxidation (By similarity). Required to…	MIM	Metabolism > Detoxification > ROS and glutathione metabolism | Metabolism > Detoxification > Selenoproteins	123	Group III	-1.1571	-0.711081	-0.886753	-0.918311	25.6872	25.9473	25.6658	24.5301	25.2362	24.7791	25.6872	25.9473	25.6658	24.5301	25.2362	24.7791
Alpha-actinin-1;Alpha-actinin-2;Alpha-actinin-4	ACTN1;ACTN2;ACTN4	P12814;P35609;O43707	87	Cytoplasm, cytoskeleton {ECO:0000269|PubMed:24069336, ECO:0000269|PubMed:7750553}. Cytoplasm, myofibril, sarcomere, Z line {ECO:0000269|PubMed:7750553}. Cell membrane {ECO:0000250|UniProtKB:Q9Z1P2}. Cell junction {ECO:0000250|UniProtKB:Q9Z1P2}. Cell projection, ruffle {ECO:0000250|UniProtKB:Q7TPR4}. Note=Colocalizes with MYOZ2 and PPP3CA at the Z-line of heart and skeletal muscle. Colocalizes wit…	0	F-actin cross-linking protein which is thought to anchor actin to a variety of intracellular structures. This is a bundling protein.	N/A	N/A	397,727	Group III	-0.364517	-0.996406	-1.4099	-0.923607	24.4674	23.8982	24.3752	24.1029	22.9018	22.9653	24.4674	23.8982	24.3752	24.1029	22.9018	22.9653
Leucine--tRNA ligase, cytoplasmic OS=Homo sapiens OX=9606 GN=LARS1 PE=1 SV=2	LARS1	Q9P2J5	51520	Cytoplasm {ECO:0000250}.	0	Catalyzes the specific attachment of an amino acid to its cognate tRNA in a two step reaction: the amino acid (AA) is first activated by ATP to form AA-AMP and then transferred to the acceptor end of the tRNA. Exhibits a post-transfer editing activity to hydrolyze mischarged tRNAs. {ECO:0000269|PubMed:19426743}.	N/A	N/A	373,473,1026	Group III	-0.741543	-0.864224	-1.35707	-0.987613	25.666	25.8215	23.6748	24.9245	24.9573	22.3177	25.666	25.8215	23.6748	24.9245	24.9573	22.3177
Aladin OS=Homo sapiens OX=9606 GN=AAAS PE=1 SV=1	AAAS	Q9NRG9	8086	Nucleus, nuclear pore complex {ECO:0000269|PubMed:19782045}. Cytoplasm, cytoskeleton, spindle pole {ECO:0000269|PubMed:26246606}. Nucleus envelope {ECO:0000269|PubMed:27754849}. Note=In metaphase cells localizes within the spindle with some accumulation around spindle poles, with the highest concentration between the centrosome and metaphase plate (PubMed:26246606). The localization to the spindl…	0	Plays a role in the normal development of the peripheral and central nervous system (PubMed:11062474, PubMed:11159947, PubMed:16022285). Required for the correct localization of aurora kinase AURKA and the microtubule minus end-binding protein NUMA1 as well as a subset of AURKA targets which ensures proper spindle formation and timely chromosome alignment (PubMed:26246606). {ECO:0000269|PubMed:11…	N/A	N/A	354,485	Group III	-1.61076	-0.937106	-1.06836	-1.20541	24.6771	25.2146	25.8155	23.0663	24.2775	24.7471	24.6771	25.2146	25.8155	23.0663	24.2775	24.7471
Histone H2B type 1-M OS=Homo sapiens OX=9606 GN=H2BC14 PE=1 SV=3	H2BC14	Q99879	8342	Nucleus. Chromosome.	0	Core component of nucleosome. Nucleosomes wrap and compact DNA into chromatin, limiting DNA accessibility to the cellular machineries which require DNA as a template. Histones thereby play a central role in transcription regulation, DNA repair, DNA replication and chromosomal stability. DNA accessibility is regulated via a complex set of post-translational modifications of histones, also called h…	N/A	N/A	84	Group III	-1.90935	-0.770285	-0.952187	-1.21061	26.6435	26.7685	26.8286	24.7341	25.9982	25.8764	26.6435	26.7685	26.8286	24.7341	25.9982	25.8764
Protein FAM114A2 OS=Homo sapiens OX=9606 GN=FAM114A2 PE=1 SV=4	FAM114A2	Q9NRY5	10827	0	0	0	N/A	N/A	132	Group III	-1.78453	-1.03625	-0.966112	-1.2623	26.5414	26.3159	26.5047	24.7569	25.2797	25.5386	26.5414	26.3159	26.5047	24.7569	25.2797	25.5386
OCIA domain-containing protein 1 OS=Homo sapiens OX=9606 GN=OCIAD1 PE=1 SV=1	OCIAD1	Q9NX40	54940	Endosome {ECO:0000250|UniProtKB:Q9CRD0}.	0	Maintains stem cell potency (By similarity). Increases STAT3 phosphorylation and controls ERK phosphorylation (By similarity). May act as a scaffold, increasing STAT3 recruitment onto endosomes (By similarity). Involved in integrin-mediated cancer cell adhesion and colony formation in ovarian cancer (PubMed:20515946). {ECO:0000250|UniProtKB:Q9CRD0, ECO:0000269|PubMed:20515946}.	MOM (MIM in this study according to Ref. 46)	0	199,210,239	Group III	-1.61159	-1.11241	-1.14914	-1.29105	30.9274	30.6726	30.5552	29.3159	29.5602	29.406	30.9274	30.6726	30.5552	29.3159	29.5602	29.406
Protein kinase C and casein kinase substrate in neurons protein 2 OS=Homo sapiens OX=9606 GN=PACSIN2 PE=1 SV=2	PACSIN2	Q9UNF0	11252	Cytoplasm {ECO:0000250}. Cytoplasm, cytoskeleton {ECO:0000250}. Cytoplasmic vesicle membrane; Peripheral membrane protein; Cytoplasmic side. Early endosome. Recycling endosome membrane. Cell projection, ruffle membrane; Peripheral membrane protein; Cytoplasmic side. Cell membrane; Peripheral membrane protein; Cytoplasmic side. Cell projection {ECO:0000269|PubMed:31242077}. Membrane, caveola {ECO:…	0	Regulates the morphogenesis and endocytosis of caveolae (By similarity). Lipid-binding protein that is able to promote the tubulation of the phosphatidic acid-containing membranes it preferentially binds. Plays a role in intracellular vesicle-mediated transport. Involved in the endocytosis of cell-surface receptors like the EGF receptor, contributing to its internalization in the absence of EGF s…	N/A	N/A	388	Group III	-1.32502	-1.05509	-1.59655	-1.32555	26.6644	26.502	26.6543	25.3394	25.4469	25.0578	26.6644	26.502	26.6543	25.3394	25.4469	25.0578
DnaJ homolog subfamily C member 11 OS=Homo sapiens OX=9606 GN=DNAJC11 PE=1 SV=2	DNAJC11	Q9NVH1	55735	Mitochondrion {ECO:0000269|PubMed:25997101}. Note=Isoforms show differential submitochondrial localization. A 57 kDa form (potentially isoform 3) shows either mitochondrial matrix or innermembrane (IM) localization, possibly anchored to the IM facing the matrix. A 35 kDa form behaved either as an inner membrane space (IMS) or an IM protein exposed to the IMS. {ECO:0000269|PubMed:25111180}.; [Isof…	0	[Isoform 1]: Required for mitochondrial inner membrane organization. Seems to function through its association with the MICOS complex and the mitochondrial outer membrane sorting assembly machinery (SAM) complex. {ECO:0000269|PubMed:25111180, ECO:0000305}.	MOM	Protein import, sorting and homeostasis > Protein import and sorting | Mitochondrial dynamics and surveillance > Intramitochondrial membrane interactions	41,66,269,411	Group III	-2.26697	-0.62695	-1.38336	-1.42576	26.5705	26.2205	26.3707	24.3035	25.5936	24.9873	26.5705	26.2205	26.3707	24.3035	25.5936	24.9873
ATP-dependent RNA helicase DDX1 OS=Homo sapiens OX=9606 GN=DDX1 PE=1 SV=2	DDX1	Q92499	1653	Nucleus. Cytoplasm. Cytoplasmic granule. Cytoplasm, cytosol {ECO:0000250|UniProtKB:Q91VR5}. Mitochondrion {ECO:0000250|UniProtKB:Q91VR5}. Note=Localized with MBNL1, TIAL1 and YBX1 in stress granules upon stress. Localized with CSTF2 in cleavage bodies. Forms large aggregates called DDX1 bodies. Relocalized into multiple foci (IR-induced foci or IRIF) after IR treatment, a process that depends on …	0	Acts as an ATP-dependent RNA helicase, able to unwind both RNA-RNA and RNA-DNA duplexes. Possesses 5' single-stranded RNA overhang nuclease activity. Possesses ATPase activity on various RNA, but not DNA polynucleotides. May play a role in RNA clearance at DNA double-strand breaks (DSBs), thereby facilitating the template-guided repair of transcriptionally active regions of the genome. Together w…	N/A	N/A	639,701	Group III	-1.46116	-1.35657	-1.65263	-1.49012	25.7819	26.0794	26.0209	24.3208	24.7228	24.3683	25.7819	26.0794	26.0209	24.3208	24.7228	24.3683
60S ribosomal protein L28 OS=Homo sapiens OX=9606 GN=RPL28 PE=1 SV=3	RPL28	P46779	6158	0	0	Component of the large ribosomal subunit. {ECO:0000305|PubMed:12962325}.	N/A	N/A	77	Group III	-1.76728	-1.44271	-1.42189	-1.54396	26.9593	26.2708	26.3601	25.192	24.8281	24.9382	26.9593	26.2708	26.3601	25.192	24.8281	24.9382
Eukaryotic translation initiation factor 4 gamma 2 OS=Homo sapiens OX=9606 GN=EIF4G2 PE=1 SV=1	EIF4G2	P78344	1982	0	0	Appears to play a role in the switch from cap-dependent to IRES-mediated translation during mitosis, apoptosis and viral infection. Cleaved by some caspases and viral proteases. {ECO:0000269|PubMed:11511540, ECO:0000269|PubMed:11943866, ECO:0000269|PubMed:9032289, ECO:0000269|PubMed:9049310}.	N/A	N/A	29,439	Group III	-1.26628	-0.998854	-2.66017	-1.64177	27.5434	27.1452	26.8243	26.2771	26.1464	24.1642	27.5434	27.1452	26.8243	26.2771	26.1464	24.1642
ATP-dependent 6-phosphofructokinase, platelet type OS=Homo sapiens OX=9606 GN=PFKP PE=1 SV=2	PFKP	Q01813	5214	Cytoplasm {ECO:0000255|HAMAP-Rule:MF_03184}.	0	Catalyzes the phosphorylation of D-fructose 6-phosphate to fructose 1,6-bisphosphate by ATP, the first committing step of glycolysis.	N/A	N/A	447	Group III	-3.22943	-1.13346	-0.923629	-1.76218	29.3631	28.2562	29.1329	26.1337	27.1227	28.2093	29.3631	28.2562	29.1329	26.1337	27.1227	28.2093
Lanosterol 14-alpha demethylase OS=Homo sapiens OX=9606 GN=CYP51A1 PE=1 SV=4	CYP51A1	Q16850	1595	Endoplasmic reticulum membrane {ECO:0000250|UniProtKB:Q64654}; Single-pass membrane protein {ECO:0000255}. Microsome membrane {ECO:0000250|UniProtKB:Q64654}; Single-pass membrane protein {ECO:0000255}.	24..44; /note="Helical"; /evidence="ECO:0000255"	A cytochrome P450 monooxygenase involved in sterol biosynthesis. Catalyzes 14-alpha demethylation of lanosterol and 24,25-dihydrolanosterol likely through sequential oxidative conversion of 14-alpha methyl group to hydroxymethyl, then to carboxylaldehyde, followed by the formation of the delta 14,15 double bond in the sterol core and concomitant release of formic acid (PubMed:20149798, PubMed:861…	N/A	N/A	107,145	Group III	-1.80966	-1.95217	-1.64228	-1.80137	29.373	29.8015	30.011	27.5633	27.8493	28.3687	29.373	29.8015	30.011	27.5633	27.8493	28.3687
Microtubule-associated protein 1B OS=Homo sapiens OX=9606 GN=MAP1B PE=1 SV=2	MAP1B	P46821	4131	Cytoplasm, cytoskeleton {ECO:0000269|PubMed:18195017}. Cytoplasm {ECO:0000269|PubMed:18195017}. Cell junction, synapse {ECO:0000250}. Cell projection, dendritic spine {ECO:0000250}. Note=Colocalizes with DAPK1 in the microtubules and cortical actin fibers. {ECO:0000250}.; [MAP1 light chain LC1]: Cytoplasm {ECO:0000250|UniProtKB:P14873}.	0	Facilitates tyrosination of alpha-tubulin in neuronal microtubules (By similarity). Phosphorylated MAP1B may play a role in the cytoskeletal changes that accompany neurite extension. Possibly MAP1B binds to at least two tubulin subunits in the polymer, and this bridging of subunits might be involved in nucleating microtubule polymerization and in stabilizing microtubules. Acts as a positive cofac…	N/A	N/A	496,876,985,1410,1762,1796,1830	Group III	-1.88071	-2.27579	-1.59636	-1.91762	24.082	24.5194	24.1626	22.2013	22.2436	22.5663	24.082	24.5194	24.1626	22.2013	22.2436	22.5663
cAMP-dependent protein kinase type II-alpha regulatory subunit OS=Homo sapiens OX=9606 GN=PRKAR2A PE=1 SV=2	PRKAR2A	P13861	5576	Cytoplasm {ECO:0000269|PubMed:21423175}. Cell membrane {ECO:0000269|PubMed:21423175}. Note=Colocalizes with PJA2 in the cytoplasm and the cell membrane.	0	Regulatory subunit of the cAMP-dependent protein kinases involved in cAMP signaling in cells. Type II regulatory chains mediate membrane association by binding to anchoring proteins, including the MAP2 kinase.	N/A	N/A	36,200,335,385	Group III	-1.75429	-1.89825	-2.20429	-1.95228	26.3364	26.6586	26.4895	24.5821	24.7604	24.2852	26.3364	26.6586	26.4895	24.5821	24.7604	24.2852
Tubulin beta chain;Tubulin beta-8 chain;Tubulin beta-8 chain-like protein LOC260334;Tubulin beta-1 chain;Tubulin beta-2B chain;Tubulin beta-2A chain;Tubulin beta-4B chain	TUBB;TUBB8;TUBB1;TUBB2B;TUBB2A;TUBB4B	P07437;Q3ZCM7;A6NNZ2;CON__ENSEMBL:ENSBTAP00000025008;Q9H4B7;Q9BVA1;Q13885;P68371	203068	Cytoplasm, cytoskeleton {ECO:0000269|PubMed:26637975}.	0	Tubulin is the major constituent of microtubules. It binds two moles of GTP, one at an exchangeable site on the beta chain and one at a non-exchangeable site on the alpha chain.	N/A	N/A	159	Group III	-2.82343	-1.72393	-1.41276	-1.9867	30.8063	30.7621	30.8824	27.9829	29.0382	29.4697	30.8063	30.7621	30.8824	27.9829	29.0382	29.4697
Isoleucine--tRNA ligase, cytoplasmic OS=Homo sapiens OX=9606 GN=IARS1 PE=1 SV=2	IARS1	P41252	3376	Cytoplasm {ECO:0000269|PubMed:27426735, ECO:0000269|PubMed:7721108}. Cytoplasm, cytosol {ECO:0000269|PubMed:19289464}.	0	Catalyzes the specific attachment of an amino acid to its cognate tRNA in a 2 step reaction: the amino acid (AA) is first activated by ATP to form AA-AMP and then transferred to the acceptor end of the tRNA. {ECO:0000269|PubMed:8052601}.	N/A	N/A	283,409,434	Group III	-1.32645	-2.51102	-2.22557	-2.02102	24.6115	26.1428	26.0869	23.285	23.6318	23.8614	24.6115	26.1428	26.0869	23.285	23.6318	23.8614
Annexin A7 OS=Homo sapiens OX=9606 GN=ANXA7 PE=1 SV=3	ANXA7	P20073	310	0	0	Calcium/phospholipid-binding protein which promotes membrane fusion and is involved in exocytosis.	N/A	N/A	350	Group III	-1.66813	-2.38317	-2.05383	-2.03504	25.4242	25.4214	25.8468	23.756	23.0382	23.7929	25.4242	25.4214	25.8468	23.756	23.0382	23.7929
Calnexin OS=Homo sapiens OX=9606 GN=CANX PE=1 SV=2	CANX	P27824	821	Endoplasmic reticulum membrane {ECO:0000269|PubMed:22314232}; Single-pass type I membrane protein {ECO:0000255}. Endoplasmic reticulum {ECO:0000269|PubMed:22314232}. Melanosome {ECO:0000269|PubMed:12643545, ECO:0000269|PubMed:17081065}. Note=Identified by mass spectrometry in melanosome fractions from stage I to stage IV (PubMed:12643545, PubMed:17081065). The palmitoylated form preferentially lo…	482..502; /note="Helical"; /evidence="ECO:0000255"	Calcium-binding protein that interacts with newly synthesized glycoproteins in the endoplasmic reticulum. It may act in assisting protein assembly and/or in the retention within the ER of unassembled protein subunits. It seems to play a major role in the quality control apparatus of the ER by the retention of incorrectly folded proteins. Associated with partial T-cell antigen receptor complexes t…	N/A	N/A	514	Group III	-1.93653	-1.60612	-2.62578	-2.05615	28.5274	28.0595	27.6106	26.5909	26.4534	24.9848	28.5274	28.0595	27.6106	26.5909	26.4534	24.9848
Mitochondrial fission 1 protein OS=Homo sapiens OX=9606 GN=FIS1 PE=1 SV=2	FIS1	Q9Y3D6	51024	Mitochondrion outer membrane; Single-pass membrane protein. Peroxisome membrane; Single-pass membrane protein.	123..143; /note="Helical"; /evidence="ECO:0000255"	Involved in the fragmentation of the mitochondrial network and its perinuclear clustering. Plays a minor role in the recruitment and association of the fission mediator dynamin-related protein 1 (DNM1L) to the mitochondrial surface and mitochondrial fission. Can induce cytochrome c release from the mitochondrion to the cytosol, ultimately leading to apoptosis. Also mediates peroxisomal fission. {…	MOM	Mitochondrial dynamics and surveillance > Fission	47	Group III	-1.37962	-3.05757	-1.81691	-2.0847	26.0465	25.9948	26.6851	24.6669	22.9373	24.8682	26.0465	25.9948	26.6851	24.6669	22.9373	24.8682
Copine-3 OS=Homo sapiens OX=9606 GN=CPNE3 PE=1 SV=1	CPNE3	O75131	8895	Nucleus {ECO:0000269|PubMed:20010870, ECO:0000269|PubMed:21087455}. Cytoplasm {ECO:0000269|PubMed:12949241, ECO:0000269|PubMed:20010870, ECO:0000269|PubMed:21087455}. Cell membrane {ECO:0000269|PubMed:20010870, ECO:0000269|PubMed:21087455}. Cell junction {ECO:0000269|PubMed:20010870}. Cell junction, focal adhesion {ECO:0000269|PubMed:20010870}. Note=Associates to the membrane in a calcium-depende…	0	Calcium-dependent phospholipid-binding protein that plays a role in ERBB2-mediated tumor cell migration in response to growth factor heregulin stimulation (PubMed:20010870). {ECO:0000269|PubMed:20010870}.	N/A	N/A	43,518	Group III	-2.40507	-2.18147	-1.69294	-2.09316	25.5887	26.2561	26.1922	23.1836	24.0747	24.4993	25.5887	26.2561	26.1922	23.1836	24.0747	24.4993
Importin subunit alpha-5 OS=Homo sapiens OX=9606 GN=KPNA1 PE=1 SV=3	KPNA1	P52294	3836	Cytoplasm {ECO:0000269|PubMed:7604027}. Nucleus {ECO:0000269|PubMed:7604027}.	0	Functions in nuclear protein import as an adapter protein for nuclear receptor KPNB1. Binds specifically and directly to substrates containing either a simple or bipartite NLS motif. Docking of the importin/substrate complex to the nuclear pore complex (NPC) is mediated by KPNB1 through binding to nucleoporin FxFG repeats and the complex is subsequently translocated through the pore by an energy …	N/A	N/A	418	Group III	-0.708136	-1.92951	-3.71166	-2.11643	23.12	23.1083	24.5003	22.4118	21.1788	20.7887	23.12	23.1083	24.5003	22.4118	21.1788	20.7887
ATP-dependent RNA helicase DDX3X OS=Homo sapiens OX=9606 GN=DDX3X PE=1 SV=3	DDX3X	O00571	1654	Cell membrane {ECO:0000269|PubMed:23413191, ECO:0000269|PubMed:29899501}. Nucleus {ECO:0000269|PubMed:10329544, ECO:0000269|PubMed:15507209, ECO:0000269|PubMed:16818630, ECO:0000269|PubMed:18596238, ECO:0000269|PubMed:18636090, ECO:0000269|PubMed:22034099, ECO:0000269|PubMed:29899501, ECO:0000269|PubMed:30131165, ECO:0000269|PubMed:31575075}. Cytoplasm {ECO:0000269|PubMed:10329544, ECO:0000269|Pu…	0	Multifunctional ATP-dependent RNA helicase (PubMed:17357160, PubMed:21589879, PubMed:31575075). The ATPase activity can be stimulated by various ribo-and deoxynucleic acids indicative for a relaxed substrate specificity (PubMed:29222110). In vitro can unwind partially double-stranded DNA with a preference for 5'-single-stranded DNA overhangs (PubMed:17357160, PubMed:21589879). Binds RNA G-quadrup…	N/A	N/A	38,69,400	Group III	-1.99494	-2.67508	-1.92511	-2.19838	26.9583	27.829	27.4246	24.9633	25.1539	25.4995	26.9583	27.829	27.4246	24.9633	25.1539	25.4995
Splicing factor 3B subunit 5 OS=Homo sapiens OX=9606 GN=SF3B5 PE=1 SV=1	SF3B5	Q9BWJ5	83443	Nucleus {ECO:0000269|PubMed:27720643, ECO:0000269|PubMed:28541300, ECO:0000269|PubMed:28781166}.	0	Involved in pre-mRNA splicing as a component of the splicing factor SF3B complex, a constituent of the spliceosome (PubMed:27720643, PubMed:28781166). SF3B complex is required for 'A' complex assembly formed by the stable binding of U2 snRNP to the branchpoint sequence (BPS) in pre-mRNA. Sequence independent binding of SF3A/SF3B complex upstream of the branch site is essential, it may anchor U2 s…	N/A	N/A	18	Group III	-2.1163	-2.00518	-2.6496	-2.25703	26.7492	26.3289	26.7502	24.6329	24.3237	24.1006	26.7492	26.3289	26.7502	24.6329	24.3237	24.1006
Tubulin alpha-1B chain;Tubulin alpha-4A chain;Tubulin alpha-1A chain;Tubulin alpha-3C/D chain;Tubulin alpha-1C chain	TUBA1B;TUBA4A;TUBA1A;TUBA3C;TUBA1C	P68363;P68366;Q71U36;Q13748;Q9BQE3	10376	Cytoplasm, cytoskeleton.	0	Tubulin is the major constituent of microtubules. It binds two moles of GTP, one at an exchangeable site on the beta chain and one at a non-exchangeable site on the alpha chain.	N/A	N/A	161	Group III	-3.48967	-3.66445	0.369931	-2.2614	27.1325	27.0244	27.0142	23.6428	23.36	27.3842	27.1325	27.0244	27.0142	23.6428	23.36	27.3842
Kinectin OS=Homo sapiens OX=9606 GN=KTN1 PE=1 SV=1	KTN1	Q86UP2	3895	Endoplasmic reticulum membrane; Single-pass type II membrane protein. Note=Vesicle membrane protein anchored to the endoplasmic reticulum.	7..29; /note="Helical; Signal-anchor for type II membrane protein"; /evidence="ECO:0000255"	Receptor for kinesin thus involved in kinesin-driven vesicle motility. Accumulates in integrin-based adhesion complexes (IAC) upon integrin aggregation by fibronectin.	N/A	N/A	233,398,676,1353	Group III	-1.3595	-3.05153	-2.39202	-2.26768	26.9916	25.5884	25.6704	25.6321	22.5368	23.2784	26.9916	25.5884	25.6704	25.6321	22.5368	23.2784
Proteasome subunit alpha type-2 OS=Homo sapiens OX=9606 GN=PSMA2 PE=1 SV=2	PSMA2	P25787	5683	Cytoplasm {ECO:0000269|PubMed:12181345}. Nucleus {ECO:0000269|PubMed:12181345}. Note=Colocalizes with TRIM5 in cytoplasmic bodies. {ECO:0000250|UniProtKB:P49722}.	0	Component of the 20S core proteasome complex involved in the proteolytic degradation of most intracellular proteins. This complex plays numerous essential roles within the cell by associating with different regulatory particles. Associated with two 19S regulatory particles, forms the 26S proteasome and thus participates in the ATP-dependent degradation of ubiquitinated proteins. The 26S proteasom…	N/A	N/A	24	Group III	-2.03055	-1.97736	-2.81364	-2.27385	24.3928	24.8582	25.3701	22.3623	22.8808	22.5564	24.3928	24.8582	25.3701	22.3623	22.8808	22.5564
Insulin receptor substrate 4 OS=Homo sapiens OX=9606 GN=IRS4 PE=1 SV=1	IRS4	O14654	8471	Cell membrane {ECO:0000269|PubMed:9553137}; Peripheral membrane protein {ECO:0000269|PubMed:9553137}; Cytoplasmic side {ECO:0000269|PubMed:9553137}.	0	Acts as an interface between multiple growth factor receptors possessing tyrosine kinase activity, such as insulin receptor, IGF1R and FGFR1, and a complex network of intracellular signaling molecules containing SH2 domains. Involved in the IGF1R mitogenic signaling pathway. Promotes the AKT1 signaling pathway and BAD phosphorylation during insulin stimulation without activation of RPS6KB1 or the…	N/A	N/A	808,847,959	Group III	-2.78581	-2.06504	-2.01465	-2.2885	26.0471	24.1078	24.1135	23.2613	22.0428	22.0989	26.0471	24.1078	24.1135	23.2613	22.0428	22.0989
Vesicle transport through interaction with t-SNAREs homolog 1A OS=Homo sapiens OX=9606 GN=VTI1A PE=1 SV=2	VTI1A	Q96AJ9	143187	Cytoplasmic vesicle {ECO:0000269|PubMed:19138172}. Golgi apparatus membrane {ECO:0000250}; Single-pass type IV membrane protein {ECO:0000250}.	193..213; /note="Helical"; /evidence="ECO:0000255"	V-SNARE that mediates vesicle transport pathways through interactions with t-SNAREs on the target membrane. These interactions are proposed to mediate aspects of the specificity of vesicle trafficking and to promote fusion of the lipid bilayers. Involved in vesicular transport from the late endosomes to the trans-Golgi network. Along with VAMP7, involved in an non-conventional RAB1-dependent traf…	N/A	N/A	136	Group III	-2.28634	-1.86784	-2.74622	-2.30013	24.6954	24.0596	24.6043	22.4091	22.1918	21.8581	24.6954	24.0596	24.6043	22.4091	22.1918	21.8581
Staphylococcal nuclease domain-containing protein 1 OS=Homo sapiens OX=9606 GN=SND1 PE=1 SV=1	SND1	Q7KZF4	27044	Cytoplasm {ECO:0000269|PubMed:14508492, ECO:0000269|PubMed:17081065}. Nucleus {ECO:0000269|PubMed:12234934, ECO:0000269|PubMed:14508492, ECO:0000269|PubMed:17081065, ECO:0000269|PubMed:7651391}. Melanosome {ECO:0000269|PubMed:17081065}. Note=In IL-4 stimulated cells colocalizes with STAT6 in the nucleus (PubMed:12234934). Identified by mass spectrometry in melanosome fractions from stage I to sta…	0	Endonuclease that mediates miRNA decay of both protein-free and AGO2-loaded miRNAs (PubMed:28546213, PubMed:18453631). As part of its function in miRNA decay, regulates mRNAs involved in G1-to-S phase transition (PubMed:28546213). Functions as a bridging factor between STAT6 and the basal transcription factor (PubMed:12234934). Plays a role in PIM1 regulation of MYB activity (PubMed:9809063). Fun…	unknown	0	329,661,796	Group III	-0.943394	-3.6865	-2.36144	-2.33044	25.806	25.816	25.7123	24.8626	22.1295	23.3508	25.806	25.816	25.7123	24.8626	22.1295	23.3508
Protein CDV3 homolog OS=Homo sapiens OX=9606 GN=CDV3 PE=1 SV=1	CDV3	Q9UKY7	55573	Cytoplasm {ECO:0000250}.	0	0	N/A	N/A	95,169,190	Group III	-2.56385	-2.08985	-2.41927	-2.35765	28.0875	27.8528	27.5521	25.5236	25.7629	25.1328	28.0875	27.8528	27.5521	25.5236	25.7629	25.1328
Synaptojanin-2-binding protein OS=Homo sapiens OX=9606 GN=SYNJ2BP PE=1 SV=2	SYNJ2BP	P57105	55333	Mitochondrion outer membrane {ECO:0000269|PubMed:32973005}.	118..138; /note="Helical"; /evidence="ECO:0000255"	Regulates endocytosis of activin type 2 receptor kinases through the Ral/RALBP1-dependent pathway and may be involved in suppression of activin-induced signal transduction. {ECO:0000250|UniProtKB:Q9D6K5}.	MOM	Mitochondrial dynamics and surveillance > Organelle contact sites	7,90	Group III	-2.09345	-2.47388	-2.51114	-2.35949	29.8838	29.6466	29.8393	27.7904	27.1727	27.3281	29.8838	29.6466	29.8393	27.7904	27.1727	27.3281
Methionine--tRNA ligase, cytoplasmic OS=Homo sapiens OX=9606 GN=MARS1 PE=1 SV=2	MARS1	P56192	4141	Cytoplasm, cytosol {ECO:0000269|PubMed:10791971, ECO:0000269|PubMed:19289464, ECO:0000305|PubMed:26472928}. Nucleus, nucleolus {ECO:0000269|PubMed:10791971}. Note=Localizes to the nucleolus in proliferative cells but disappears in quiescent cells. {ECO:0000269|PubMed:10791971}.	0	Catalyzes the specific attachment of an amino acid to its cognate tRNA in a 2 step reaction: the amino acid (AA) is first activated by ATP to form AA-AMP and then transferred to the acceptor end of the tRNA (PubMed:11714285). Plays a role in the synthesis of ribosomal RNA in the nucleolus (PubMed:10791971). {ECO:0000269|PubMed:10791971, ECO:0000269|PubMed:11714285}.	N/A	N/A	668	Group III	-2.03693	-2.58166	-2.50223	-2.37361	27.736	27.8123	27.8788	25.6991	25.2306	25.3765	27.736	27.8123	27.8788	25.6991	25.2306	25.3765
Annexin A1 OS=Homo sapiens OX=9606 GN=ANXA1 PE=1 SV=2	ANXA1	P04083	301	Nucleus {ECO:0000269|PubMed:10772777, ECO:0000269|PubMed:19625660}. Cytoplasm {ECO:0000269|PubMed:10772777, ECO:0000269|PubMed:17008549, ECO:0000269|PubMed:19625660}. Cell projection, cilium {ECO:0000250|UniProtKB:P46193}. Cell membrane {ECO:0000269|PubMed:10772777}. Membrane {ECO:0000269|PubMed:17008549, ECO:0000269|PubMed:2532504, ECO:0000269|PubMed:8557678}; Peripheral membrane protein {ECO:00…	0	Plays important roles in the innate immune response as effector of glucocorticoid-mediated responses and regulator of the inflammatory process. Has anti-inflammatory activity (PubMed:8425544). Plays a role in glucocorticoid-mediated down-regulation of the early phase of the inflammatory response (By similarity). Promotes resolution of inflammation and wound healing (PubMed:25664854). Functions at…	N/A	N/A	319	Group III	-1.92297	-2.6274	-2.57645	-2.37561	25.8915	26.621	26.2458	23.9685	23.9936	23.6694	25.8915	26.621	26.2458	23.9685	23.9936	23.6694
Putative glycerol kinase 3;Glycerol kinase;Glycerol kinase 2	GK3P;GK;GK2	Q14409;P32189;Q14410	1213	Cytoplasmic vesicle membrane {ECO:0000269|PubMed:17081065}; Peripheral membrane protein {ECO:0000269|PubMed:17081065}; Cytoplasmic side {ECO:0000269|PubMed:17081065}. Membrane, coated pit {ECO:0000269|PubMed:17081065}; Peripheral membrane protein {ECO:0000269|PubMed:17081065}; Cytoplasmic side {ECO:0000269|PubMed:17081065}. Melanosome {ECO:0000269|PubMed:17081065}. Cytoplasm, cytoskeleton, spindl…	0	Clathrin is the major protein of the polyhedral coat of coated pits and vesicles. Two different adapter protein complexes link the clathrin lattice either to the plasma membrane or to the trans-Golgi network. Acts as component of the TACC3/ch-TOG/clathrin complex proposed to contribute to stabilization of kinetochore fibers of the mitotic spindle by acting as inter-microtubule bridge (PubMed:1585…	N/A	N/A	634,883,966,1168,1438,1487	Group III	-2.05129	-3.16945	-1.92982	-2.38352	27.5818	28.5209	27.968	25.5305	25.3515	26.0382	27.5818	28.5209	27.968	25.5305	25.3515	26.0382
Heat shock protein HSP 90-alpha;Putative heat shock protein HSP 90-beta 2;Heat shock protein HSP 90-alpha A2;Heat shock protein HSP 90-beta	HSP90AA1;HSP90AB2P;HSP90AA2P;HSP90AB1	P07900;Q58FF8;Q14568;P08238	3320	Nucleus {ECO:0000250|UniProtKB:P07901}. Cytoplasm {ECO:0000250|UniProtKB:P07901}. Melanosome {ECO:0000269|PubMed:17081065}. Cell membrane {ECO:0000269|PubMed:11276205}. Mitochondrion {ECO:0000269|PubMed:25609812}. Note=Identified by mass spectrometry in melanosome fractions from stage I to stage IV.	0	Molecular chaperone that promotes the maturation, structural maintenance and proper regulation of specific target proteins involved for instance in cell cycle control and signal transduction. Undergoes a functional cycle that is linked to its ATPase activity which is essential for its chaperone activity. This cycle probably induces conformational changes in the client proteins, thereby causing th…	N/A	N/A	276	Group III	-1.83124	-2.19452	-3.15177	-2.39251	27.9041	28.5698	28.7745	26.0728	26.3752	25.6227	27.9041	28.5698	28.7745	26.0728	26.3752	25.6227
U6 snRNA-associated Sm-like protein LSm2 OS=Homo sapiens OX=9606 GN=LSM2 PE=1 SV=1	LSM2	Q9Y333	57819	Nucleus {ECO:0000269|PubMed:10523320, ECO:0000269|PubMed:11991638, ECO:0000269|PubMed:26912367, ECO:0000269|PubMed:28781166}.	0	Plays role in pre-mRNA splicing as component of the U4/U6-U5 tri-snRNP complex that is involved in spliceosome assembly, and as component of the precatalytic spliceosome (spliceosome B complex) (PubMed:28781166). The heptameric LSM2-8 complex binds specifically to the 3'-terminal U-tract of U6 snRNA (PubMed:10523320). {ECO:0000269|PubMed:10523320, ECO:0000269|PubMed:28781166}.	N/A	N/A	35	Group III	-1.86789	-2.47592	-2.9142	-2.41934	25.346	25.416	26.0869	23.4782	22.9401	23.1727	25.346	25.416	26.0869	23.4782	22.9401	23.1727
Nicotinamide phosphoribosyltransferase OS=Homo sapiens OX=9606 GN=NAMPT PE=1 SV=1	NAMPT	P43490	10135	Nucleus {ECO:0000269|PubMed:24130902}. Cytoplasm {ECO:0000250|UniProtKB:Q99KQ4}. Secreted {ECO:0000269|PubMed:21741723}. Note=Under non-inflammatory conditions, visfatin predominantly exhibits a granular pattern within the nucleus. Secreted by endothelial cells upon IL-1beta stimulation. Abundantly secreted in milk, reaching 100-fold higher concentrations compared to maternal serum. {ECO:0000269|…	0	Catalyzes the condensation of nicotinamide with 5-phosphoribosyl-1-pyrophosphate to yield nicotinamide mononucleotide, an intermediate in the biosynthesis of NAD. It is the rate limiting component in the mammalian NAD biosynthesis pathway. The secreted form behaves both as a cytokine with immunomodulating properties and an adipokine with anti-diabetic properties, it has no enzymatic activity, par…	N/A	N/A	18,240	Group III	-1.41859	-2.97566	-2.8862	-2.42682	22.8031	24.0977	24.5943	21.3845	21.1221	21.7081	22.8031	24.0977	24.5943	21.3845	21.1221	21.7081
Exportin-T OS=Homo sapiens OX=9606 GN=XPOT PE=1 SV=2	XPOT	O43592	11260	Nucleus. Cytoplasm. Note=Nuclear, once bound to tRNA and Ran the complex translocates to the cytoplasm. Shuttles between the nucleus and the cytoplasm.	0	Mediates the nuclear export of aminoacylated tRNAs. In the nucleus binds to tRNA and to the GTPase Ran in its active GTP-bound form. Docking of this trimeric complex to the nuclear pore complex (NPC) is mediated through binding to nucleoporins. Upon transit of a nuclear export complex into the cytoplasm, disassembling of the complex and hydrolysis of Ran-GTP to Ran-GDP (induced by RANBP1 and RANG…	N/A	N/A	836	Group III	-3.16401	-2.26064	-1.88256	-2.43573	25.4718	25.9151	26.5032	22.3078	23.6545	24.6206	25.4718	25.9151	26.5032	22.3078	23.6545	24.6206
E3 SUMO-protein ligase RanBP2 OS=Homo sapiens OX=9606 GN=RANBP2 PE=1 SV=2	RANBP2	P49792	5903	Nucleus {ECO:0000269|PubMed:7775481}. Nucleus membrane {ECO:0000269|PubMed:11839768}. Nucleus, nuclear pore complex {ECO:0000269|PubMed:11839768, ECO:0000269|PubMed:20386726, ECO:0000269|PubMed:23353830, ECO:0000269|PubMed:7603572}. Nucleus envelope {ECO:0000269|PubMed:20386726}. Note=Detected in diffuse and discrete intranuclear foci (PubMed:11839768). Cytoplasmic filaments (PubMed:7775481). {EC…	0	E3 SUMO-protein ligase which facilitates SUMO1 and SUMO2 conjugation by UBE2I (PubMed:11792325, PubMed:12032081, PubMed:15378033, PubMed:22194619, PubMed:15931224). Involved in transport factor (Ran-GTP, karyopherin)-mediated protein import via the F-G repeat-containing domain which acts as a docking site for substrates (PubMed:7775481). Binds single-stranded RNA (in vitro) (PubMed:7775481). May …	N/A	N/A	903,2609	Group III	-2.77874	-2.44622	-2.17187	-2.46561	26.1033	25.9148	26.6123	23.3246	23.4686	24.4404	26.1033	25.9148	26.6123	23.3246	23.4686	24.4404
Phosphoglycerate mutase 1 OS=Homo sapiens OX=9606 GN=PGAM1 PE=1 SV=2	PGAM1	P18669	5223	0	0	Interconversion of 3- and 2-phosphoglycerate with 2,3-bisphosphoglycerate as the primer of the reaction. Can also catalyze the reaction of EC 5.4.2.4 (synthase), but with a reduced activity.	N/A	N/A	26	Group III	-2.90255	-2.9148	-1.59671	-2.47136	27.2402	27.1507	27.2974	24.3376	24.2359	25.7007	27.2402	27.1507	27.2974	24.3376	24.2359	25.7007
Putative elongation factor 1-alpha-like 3;Elongation factor 1-alpha 1	EEF1A1P5;EEF1A1	Q5VTE0;P68104	0	Cytoplasm {ECO:0000250}.	0	This protein promotes the GTP-dependent binding of aminoacyl-tRNA to the A-site of ribosomes during protein biosynthesis. {ECO:0000250}.	N/A	N/A	177,183	Group III	-2.8563	-2.50257	-2.2118	-2.52356	28.5875	28.2024	27.5226	25.7312	25.6998	25.3108	28.5875	28.2024	27.5226	25.7312	25.6998	25.3108
Peptidyl-prolyl cis-trans isomerase FKBP8 OS=Homo sapiens OX=9606 GN=FKBP8 PE=1 SV=2	FKBP8	Q14318	23770	Mitochondrion {ECO:0000269|PubMed:16176796}. Mitochondrion membrane {ECO:0000305}; Single-pass membrane protein; Cytoplasmic side {ECO:0000305}.; [Isoform 1]: Mitochondrion membrane {ECO:0000269|PubMed:12510191, ECO:0000269|PubMed:18385096}; Single-pass membrane protein; Cytoplasmic side {ECO:0000305}.; [Isoform 3]: Mitochondrion membrane {ECO:0000269|PubMed:18385096}; Single-pass membrane protei…	390..410; /note="Helical"; /evidence="ECO:0000255"	Constitutively inactive PPiase, which becomes active when bound to calmodulin and calcium. Seems to act as a chaperone for BCL2, targets it to the mitochondria and modulates its phosphorylation state. The BCL2/FKBP8/calmodulin/calcium complex probably interferes with the binding of BCL2 to its targets. The active form of FKBP8 may therefore play a role in the regulation of apoptosis. {ECO:0000269…	MOM	Mitochondrial dynamics and surveillance > Organelle contact sites | Mitochondrial dynamics and surveillance > Mitophagy | Mitochondrial dynamics and surveillance > Autophagy	187,232,244,322,364	Group III	-1.775	-3.43731	-2.36759	-2.52663	30.0182	30.0657	29.8499	28.2432	26.6284	27.4823	30.0182	30.0657	29.8499	28.2432	26.6284	27.4823
Armadillo repeat-containing X-linked protein 3 OS=Homo sapiens OX=9606 GN=ARMCX3 PE=1 SV=1	ARMCX3	Q9UH62	51566	Mitochondrion outer membrane {ECO:0000250|UniProtKB:Q8BHS6}; Single-pass membrane protein {ECO:0000255}. Cytoplasm {ECO:0000250|UniProtKB:Q8BHS6}. Nucleus {ECO:0000250|UniProtKB:Q8BHS6}.	7..29; /note="Helical; Signal-anchor"; /evidence="ECO:0000255"	Regulates mitochondrial aggregation and transport in axons in living neurons. May link mitochondria to the TRAK2-kinesin motor complex via its interaction with Miro and TRAK2. Mitochondrial distribution and dynamics is regulated through ARMCX3 protein degradation, which is promoted by PCK and negatively regulated by WNT1. Enhances the SOX10-mediated transactivation of the neuronal acetylcholine r…	MOM	Mitochondrial dynamics and surveillance > Trafficking	76	Group III	-3.91424	-1.95285	-1.71331	-2.5268	24.5701	25.2912	25.2708	20.6559	23.3384	23.5575	24.5701	25.2912	25.2708	20.6559	23.3384	23.5575
Extended synaptotagmin-1 OS=Homo sapiens OX=9606 GN=ESYT1 PE=1 SV=1	ESYT1	Q9BSJ8	23344	Endoplasmic reticulum membrane {ECO:0000269|PubMed:29469807}; Multi-pass membrane protein {ECO:0000255}. Cell membrane {ECO:0000269|PubMed:29469807}; Peripheral membrane protein {ECO:0000269|PubMed:29469807}. Note=Localizes primarily to the endoplasmic reticulum (PubMed:29469807). Recruited to sites of contact between the endoplasmic reticulum and the cell membrane in response to increased cytoso…	39..59; /note="Helical"; /evidence="ECO:0000255"; 63..83; /note="Helical"; /evidence="ECO:0000255"	Binds glycerophospholipids in a barrel-like domain and may play a role in cellular lipid transport (By similarity). Binds calcium (via the C2 domains) and translocates to sites of contact between the endoplasmic reticulum and the cell membrane in response to increased cytosolic calcium levels. Helps tether the endoplasmic reticulum to the cell membrane and promotes the formation of appositions be…	N/A	N/A	121,156	Group III	-3.30941	-1.71417	-2.5643	-2.52929	26.7462	26.4051	26.9076	23.4368	24.6909	24.3433	26.7462	26.4051	26.9076	23.4368	24.6909	24.3433
Eukaryotic translation initiation factor 4 gamma 1 OS=Homo sapiens OX=9606 GN=EIF4G1 PE=1 SV=4	EIF4G1	Q04637	1981	Cytoplasm, Stress granule {ECO:0000269|PubMed:22872150}.	0	Component of the protein complex eIF4F, which is involved in the recognition of the mRNA cap, ATP-dependent unwinding of 5'-terminal secondary structure and recruitment of mRNA to the ribosome. As a member of the eIF4F complex, required for endoplasmic reticulum stress-induced ATF4 mRNA translation (PubMed:29062139). {ECO:0000269|PubMed:29062139}.	N/A	N/A	1488	Group III	-1.90893	-2.77718	-3.04342	-2.57651	25.1439	25.4338	26.0462	23.2349	22.6567	23.0027	25.1439	25.4338	26.0462	23.2349	22.6567	23.0027
Eukaryotic peptide chain release factor GTP-binding subunit ERF3A OS=Homo sapiens OX=9606 GN=GSPT1 PE=1 SV=1	GSPT1	P15170	2935	0	0	Involved in translation termination in response to the termination codons UAA, UAG and UGA (By similarity). Stimulates the activity of ETF1 (By similarity). Involved in regulation of mammalian cell growth (PubMed:2511002). Component of the transient SURF complex which recruits UPF1 to stalled ribosomes in the context of nonsense-mediated decay (NMD) of mRNAs containing premature stop codons (PubM…	N/A	N/A	96,146	Group III	-1.92949	-1.79611	-4.00637	-2.57732	25.4574	24.6193	25.1143	23.5279	22.8231	21.1079	25.4574	24.6193	25.1143	23.5279	22.8231	21.1079
GTP-binding nuclear protein Ran OS=Homo sapiens OX=9606 GN=RAN PE=1 SV=3	RAN	P62826	5901	Nucleus {ECO:0000269|PubMed:10679025, ECO:0000269|PubMed:12194828, ECO:0000269|PubMed:18617507, ECO:0000269|PubMed:1961752, ECO:0000269|PubMed:19753112, ECO:0000269|PubMed:31075303, ECO:0000269|PubMed:8421051, ECO:0000269|PubMed:8896452, ECO:0000269|PubMed:9351834, ECO:0000269|PubMed:9822603}. Nucleus envelope {ECO:0000269|PubMed:8896452, ECO:0000269|PubMed:9822603}. Cytoplasm, cytosol {ECO:00002…	0	GTPase involved in nucleocytoplasmic transport, participating both to the import and the export from the nucleus of proteins and RNAs (PubMed:10400640, PubMed:8276887, PubMed:8896452, PubMed:8636225, PubMed:8692944, PubMed:9351834, PubMed:9428644, PubMed:9822603, PubMed:17209048, PubMed:26272610). Switches between a cytoplasmic GDP- and a nuclear GTP-bound state by nucleotide exchange and GTP hyd…	N/A	N/A	39,155	Group III	-2.22914	-2.41202	-3.10331	-2.58149	28.3953	29.2449	28.8135	26.1662	26.8329	25.7102	28.3953	29.2449	28.8135	26.1662	26.8329	25.7102
Lysosome-associated membrane glycoprotein 1 OS=Homo sapiens OX=9606 GN=LAMP1 PE=1 SV=3	LAMP1	P11279	3916	Cell membrane {ECO:0000250|UniProtKB:P05300}; Single-pass type I membrane protein {ECO:0000255}. Endosome membrane; Single-pass type I membrane protein {ECO:0000255}. Lysosome membrane {ECO:0000269|PubMed:16176980, ECO:0000269|PubMed:17897319}; Single-pass type I membrane protein {ECO:0000255}. Late endosome membrane {ECO:0000269|PubMed:16176980}; Single-pass type I membrane protein {ECO:0000255}…	383..405; /note="Helical"; /evidence="ECO:0000255|PROSITE-ProRule:PRU00740"	Presents carbohydrate ligands to selectins. Also implicated in tumor cell metastasis.; (Microbial infection) Acts as a receptor for Lassa virus protein. {ECO:0000269|PubMed:24970085}.	N/A	N/A	414	Group III	-2.5571	-2.79668	-2.42154	-2.59177	27.1197	27.2467	26.9928	24.5626	24.45	24.5713	27.1197	27.2467	26.9928	24.5626	24.45	24.5713
Dynein light chain Tctex-type 1 OS=Homo sapiens OX=9606 GN=DYNLT1 PE=1 SV=1	DYNLT1	P63172	6993	Golgi apparatus {ECO:0000250}. Cytoplasm {ECO:0000250}. Cytoplasm, cytoskeleton, spindle {ECO:0000250}. Note=Localizes to mitotic spindles. {ECO:0000250}.	0	Acts as one of several non-catalytic accessory components of the cytoplasmic dynein 1 complex that are thought to be involved in linking dynein to cargos and to adapter proteins that regulate dynein function. Cytoplasmic dynein 1 acts as a motor for the intracellular retrograde motility of vesicles and organelles along microtubules. Binds to transport cargos and is involved in apical cargo transp…	N/A	N/A	4	Group III	-2.52097	-2.65229	-2.74675	-2.64	25.6093	26.0776	26.2116	23.0883	23.4253	23.4649	25.6093	26.0776	26.2116	23.0883	23.4253	23.4649
Nucleosome assembly protein 1-like 1 OS=Homo sapiens OX=9606 GN=NAP1L1 PE=1 SV=1	NAP1L1	P55209	4673	Nucleus {ECO:0000269|PubMed:17081065, ECO:0000269|PubMed:20002496, ECO:0000269|PubMed:27599637}. Melanosome {ECO:0000269|PubMed:17081065}. Cytoplasm {ECO:0000269|PubMed:20002496, ECO:0000269|PubMed:28659470}. Note=Identified by mass spectrometry in melanosome fractions from stage I to stage IV.	0	Histone chaperone that plays a role in the nuclear import of H2A-H2B and nucleosome assembly (PubMed:20002496, PubMed:26841755). Participates also in several important DNA repair mechanisms: greatly enhances ERCC6-mediated chromatin remodeling which is essential for transcription-coupled nucleotide excision DNA repair (PubMed:28369616). Stimulates also homologous recombination (HR) by RAD51 and R…	N/A	N/A	66	Group III	-2.98684	-2.15798	-2.79715	-2.64732	30.6097	30.5917	30.4388	27.6229	28.4338	27.6416	30.6097	30.5917	30.4388	27.6229	28.4338	27.6416
Synaptic vesicle membrane protein VAT-1 homolog OS=Homo sapiens OX=9606 GN=VAT1 PE=1 SV=2	VAT1	Q99536	10493	Cytoplasm. Mitochondrion outer membrane; Peripheral membrane protein. Note=The majority is localized in the cytoplasm and a small amount is associated with mitochondria. {ECO:0000250}.	0	Possesses ATPase activity (By similarity). Plays a part in calcium-regulated keratinocyte activation in epidermal repair mechanisms. Has no effect on cell proliferation. Negatively regulates mitochondrial fusion in cooperation with mitofusin proteins (MFN1-2). {ECO:0000250, ECO:0000269|PubMed:12898150, ECO:0000269|PubMed:17105775, ECO:0000269|PubMed:19508442}.	N/A	N/A	330	Group III	-3.03269	-2.58509	-2.3748	-2.66419	25.5579	25.2563	26.2967	22.5253	22.6712	23.9219	25.5579	25.2563	26.2967	22.5253	22.6712	23.9219
Peroxiredoxin-1 OS=Homo sapiens OX=9606 GN=PRDX1 PE=1 SV=1	PRDX1	Q06830	5052	Cytoplasm {ECO:0000269|PubMed:17081065, ECO:0000269|PubMed:9497357}. Melanosome {ECO:0000269|PubMed:17081065}. Note=Identified by mass spectrometry in melanosome fractions from stage I to stage IV.	0	Thiol-specific peroxidase that catalyzes the reduction of hydrogen peroxide and organic hydroperoxides to water and alcohols, respectively. Plays a role in cell protection against oxidative stress by detoxifying peroxides and as sensor of hydrogen peroxide-mediated signaling events. Might participate in the signaling cascades of growth factors and tumor necrosis factor-alpha by regulating the int…	N/A	N/A	34,194	Group III	-0.880778	-3.6282	-3.51835	-2.67577	30.6153	31.0684	31.7764	29.7345	27.4402	28.258	30.6153	31.0684	31.7764	29.7345	27.4402	28.258
GTP-binding protein SAR1a OS=Homo sapiens OX=9606 GN=SAR1A PE=1 SV=1	SAR1A	Q9NR31	56681	Endoplasmic reticulum {ECO:0000250}. Golgi apparatus {ECO:0000250}.	0	Involved in transport from the endoplasmic reticulum to the Golgi apparatus (By similarity). Required to maintain SEC16A localization at discrete locations on the ER membrane perhaps by preventing its dissociation. SAR1A-GTP-dependent assembly of SEC16A on the ER membrane forms an organized scaffold defining endoplasmic reticulum exit sites (ERES). {ECO:0000250, ECO:0000269|PubMed:17005010}.	N/A	N/A	89,154	Group III	-2.32354	-3.36153	-2.38352	-2.68953	24.7363	25.4111	25.3431	22.4128	22.0496	22.9596	24.7363	25.4111	25.3431	22.4128	22.0496	22.9596
Src substrate cortactin OS=Homo sapiens OX=9606 GN=CTTN PE=1 SV=2	CTTN	Q14247	2017	Cytoplasm, cytoskeleton {ECO:0000269|PubMed:12151401}. Cell projection, lamellipodium {ECO:0000269|PubMed:12151401}. Cell projection, ruffle. Cell projection, dendrite {ECO:0000250}. Cell projection {ECO:0000250|UniProtKB:Q66HL2}. Cell membrane {ECO:0000305|PubMed:17959782}; Peripheral membrane protein {ECO:0000305}; Cytoplasmic side {ECO:0000305}. Cell projection, podosome {ECO:0000250|UniProtKB…	0	Contributes to the organization of the actin cytoskeleton and cell shape (PubMed:21296879). Plays a role in the formation of lamellipodia and in cell migration. Plays a role in the regulation of neuron morphology, axon growth and formation of neuronal growth cones (By similarity). Through its interaction with CTTNBP2, involved in the regulation of neuronal spine density (By similarity). Plays a r…	N/A	N/A	84,104,141,154,162,178,199,228,302,334,421	Group III	-3.17312	-2.40645	-2.56191	-2.71383	29.2365	29.1341	29.0605	26.0634	26.7277	26.4986	29.2365	29.1341	29.0605	26.0634	26.7277	26.4986
Mitochondrial antiviral-signaling protein OS=Homo sapiens OX=9606 GN=MAVS PE=1 SV=2	MAVS	Q7Z434	57506	Mitochondrion outer membrane {ECO:0000269|PubMed:16125763}. Mitochondrion {ECO:0000269|PubMed:11780052, ECO:0000269|PubMed:17709747, ECO:0000269|PubMed:20127681, ECO:0000269|PubMed:20628368, ECO:0000269|PubMed:21170385, ECO:0000269|PubMed:25135833}. Peroxisome {ECO:0000269|PubMed:20451243}.	514..534; /note="Helical"; /evidence="ECO:0000255"	Required for innate immune defense against viruses (PubMed:16125763, PubMed:16127453, PubMed:16153868, PubMed:16177806, PubMed:19631370, PubMed:20451243, PubMed:23087404, PubMed:20127681, PubMed:21170385). Acts downstream of DHX33, DDX58/RIG-I and IFIH1/MDA5, which detect intracellular dsRNA produced during viral replication, to coordinate pathways leading to the activation of NF-kappa-B, IRF3 an…	MOM	Signaling > Immune response	30,130,140	Group III	-3.26309	-2.43464	-2.49791	-2.73188	25.3507	25.4307	25.1943	22.0876	22.996	22.6964	25.3507	25.4307	25.1943	22.0876	22.996	22.6964
Inosine-5'-monophosphate dehydrogenase 2;Inosine-5'-monophosphate dehydrogenase 1	IMPDH2;IMPDH1	P12268;P20839	3615	Cytoplasm {ECO:0000269|PubMed:14766016}. Nucleus {ECO:0000269|PubMed:14766016}. Cytoplasm, cytosol {ECO:0000269|PubMed:31337707}. Note=Can form fiber-like subcellular structures termed 'cytoophidia' in response to intracellular guanine-nucleotide depletion. {ECO:0000269|PubMed:24477477, ECO:0000269|PubMed:31337707}.	0	Catalyzes the conversion of inosine 5'-phosphate (IMP) to xanthosine 5'-phosphate (XMP), the first committed and rate-limiting step in the de novo synthesis of guanine nucleotides, and therefore plays an important role in the regulation of cell growth (PubMed:7903306, PubMed:7763314). Could also have a single-stranded nucleic acid-binding activity and could play a role in RNA and/or DNA metabolis…	N/A	N/A	233	Group III	-3.11552	-2.82714	-2.26887	-2.73717	26.9683	27.0946	27.3358	23.8528	24.2674	25.0669	26.9683	27.0946	27.3358	23.8528	24.2674	25.0669
ATP-binding cassette sub-family E member 1 OS=Homo sapiens OX=9606 GN=ABCE1 PE=1 SV=1	ABCE1	P61221	6059	Cytoplasm {ECO:0000269|PubMed:11585831}. Mitochondrion {ECO:0000269|PubMed:11585831}. Note=Localized to clusters of virus formation at the plasma membrane.	0	Cotranslational quality control factor involved in the No-Go Decay (NGD) pathway (PubMed:21448132). Together with PELO and HBS1L, is required for 48S complex formation from 80S ribosomes and dissociation of vacant 80S ribosomes (PubMed:21448132). Together with PELO and HBS1L, recognizes stalled ribosomes and promotes dissociation of elongation complexes assembled on non-stop mRNAs; this triggers …	N/A	N/A	172,573	Group III	-1.75004	-3.22566	-3.24109	-2.73893	26.508	27.065	26.8662	24.758	23.8393	23.6251	26.508	27.065	26.8662	24.758	23.8393	23.6251
Tubulin beta chain;Tubulin beta-3 chain;Tubulin beta-2B chain;Tubulin beta-2A chain;Tubulin beta-4B chain	TUBB;TUBB3;TUBB2B;TUBB2A;TUBB4B	P07437;Q13509;Q9BVA1;Q13885;P68371	203068	Cytoplasm, cytoskeleton {ECO:0000269|PubMed:26637975}.	0	Tubulin is the major constituent of microtubules. It binds two moles of GTP, one at an exchangeable site on the beta chain and one at a non-exchangeable site on the alpha chain.	N/A	N/A	106	Group III	-2.7746	-2.56996	-2.93431	-2.75963	27.616	27.4054	27.9225	24.8414	24.8355	24.9882	27.616	27.4054	27.9225	24.8414	24.8355	24.9882
Emerin OS=Homo sapiens OX=9606 GN=EMD PE=1 SV=1	EMD	P50402	2010	Nucleus inner membrane {ECO:0000269|PubMed:19167377}; Single-pass membrane protein; Nucleoplasmic side {ECO:0000269|PubMed:19167377}. Nucleus outer membrane. Note=Colocalized with BANF1 at the central region of the assembling nuclear rim, near spindle-attachment sites. The accumulation of different intermediates of prelamin-A/C (non-farnesylated or carboxymethylated farnesylated prelamin-A/C) in …	223..243; /note="Helical"; /evidence="ECO:0000255"	Stabilizes and promotes the formation of a nuclear actin cortical network. Stimulates actin polymerization in vitro by binding and stabilizing the pointed end of growing filaments. Inhibits beta-catenin activity by preventing its accumulation in the nucleus. Acts by influencing the nuclear accumulation of beta-catenin through a CRM1-dependent export pathway. Links centrosomes to the nuclear envel…	N/A	N/A	4,19,41,59,74,85,105,155	Group III	-2.95807	-2.9064	-2.43376	-2.76608	29.0891	29.1257	28.6001	26.131	26.2193	26.1663	29.0891	29.1257	28.6001	26.131	26.2193	26.1663
Hexokinase-1 OS=Homo sapiens OX=9606 GN=HK1 PE=1 SV=3	HK1	P19367	3098	Mitochondrion outer membrane {ECO:0000269|PubMed:1985912, ECO:0000269|PubMed:27374331}; Peripheral membrane protein {ECO:0000305}. Cytoplasm, cytosol {ECO:0000269|PubMed:27374331}. Note=The mitochondrial-binding peptide (MBP) region promotes association with the mitochondrial outer membrane (Probable). Dissociates from the mitochondrial outer membrane following inhibition by N-acetyl-D-glucosamin…	0	Catalyzes the phosphorylation of various hexoses, such as D-glucose, D-glucosamine, D-fructose, D-mannose and 2-deoxy-D-glucose, to hexose 6-phosphate (D-glucose 6-phosphate, D-glucosamine 6-phosphate, D-fructose 6-phosphate, D-mannose 6-phosphate and 2-deoxy-D-glucose 6-phosphate, respectively) (PubMed:1637300, PubMed:25316723, PubMed:27374331). Does not phosphorylate N-acetyl-D-glucosamine (Pub…	N/A	N/A	732	Group III	-2.61071	-2.9737	-2.73587	-2.77342	30.392	30.7782	30.0839	27.7813	27.8045	27.348	30.392	30.7782	30.0839	27.7813	27.8045	27.348
UV excision repair protein RAD23 homolog A OS=Homo sapiens OX=9606 GN=RAD23A PE=1 SV=1	RAD23A	P54725	5886	Nucleus.	0	Multiubiquitin chain receptor involved in modulation of proteasomal degradation. Binds to 'Lys-48'-linked polyubiquitin chains in a length-dependent manner and with a lower affinity to 'Lys-63'-linked polyubiquitin chains. Proposed to be capable to bind simultaneously to the 26S proteasome and to polyubiquitinated substrates and to deliver ubiquitinated proteins to the proteasome.; Involved in nu…	N/A	N/A	188	Group III	-2.54652	-2.74635	-3.03437	-2.77575	29.2879	29.5797	29.46	26.7414	26.8334	26.4256	29.2879	29.5797	29.46	26.7414	26.8334	26.4256
Serine/threonine-protein phosphatase 5 OS=Homo sapiens OX=9606 GN=PPP5C PE=1 SV=1	PPP5C	P53041	5536	Nucleus {ECO:0000269|PubMed:15383005}. Cytoplasm {ECO:0000269|PubMed:15383005, ECO:0000269|PubMed:19948726}. Cell membrane {ECO:0000269|PubMed:19948726}. Note=Predominantly nuclear (PubMed:15383005). But also present in the cytoplasm (PubMed:15383005). Translocates from the cytoplasm to the plasma membrane in a RAC1-dependent manner (PubMed:19948726). {ECO:0000269|PubMed:15383005, ECO:0000269|Pub…	0	Serine/threonine-protein phosphatase that dephosphorylates a myriad of proteins involved in different signaling pathways including the kinases CSNK1E, ASK1/MAP3K5, PRKDC and RAF1, the nuclear receptors NR3C1, PPARG, ESR1 and ESR2, SMAD proteins and TAU/MAPT (PubMed:14734805, PubMed:14764652, PubMed:14871926, PubMed:15383005, PubMed:15546861, PubMed:16260606, PubMed:16790549, PubMed:16892053, PubM…	N/A	N/A	434	Group III	-1.83129	-3.6954	-2.81258	-2.77976	27.4006	28.0678	27.8248	25.5693	24.3724	25.0122	27.4006	28.0678	27.8248	25.5693	24.3724	25.0122
Intermembrane lipid transfer protein VPS13A OS=Homo sapiens OX=9606 GN=VPS13A PE=1 SV=2	VPS13A	Q96RL7	23230	Mitochondrion outer membrane {ECO:0000269|PubMed:30709847, ECO:0000269|PubMed:30741634}; Peripheral membrane protein {ECO:0000269|PubMed:30741634}. Endoplasmic reticulum membrane {ECO:0000269|PubMed:30709847, ECO:0000269|PubMed:30741634}; Peripheral membrane protein {ECO:0000269|PubMed:30741634}. Endosome membrane {ECO:0000269|PubMed:30709847}; Peripheral membrane protein {ECO:0000305}. Lysosome …	0	Required for the formation or stabilization of ER-mitochondria contact sites which enable transfer of lipids between the ER and mitochondria (PubMed:30741634). Negatively regulates lipid droplet size and motility (PubMed:30741634). Required for efficient lysosomal protein degradation (PubMed:30709847). {ECO:0000269|PubMed:30709847, ECO:0000269|PubMed:30741634}.	N/A	N/A	1669,2626	Group III	-2.13669	-3.42448	-2.93871	-2.83329	23.4892	23.9795	24.2997	21.3526	20.5551	21.361	23.4892	23.9795	24.2997	21.3526	20.5551	21.361
Armadillo repeat-containing protein 10 OS=Homo sapiens OX=9606 GN=ARMC10 PE=1 SV=1	ARMC10	Q8N2F6	83787	Endoplasmic reticulum membrane {ECO:0000269|PubMed:12839973}; Single-pass membrane protein {ECO:0000269|PubMed:12839973}.	5..27; /note="Helical"; /evidence="ECO:0000255"	May play a role in cell survival and cell growth. May suppress the transcriptional activity of p53/TP53. {ECO:0000269|PubMed:12839973, ECO:0000269|PubMed:17904127}.	MOM	Mitochondrial dynamics and surveillance > Fission | Mitochondrial dynamics and surveillance > Trafficking	103	Group III	-3.03342	-2.8243	-2.64804	-2.83525	27.6616	28.0473	28.1282	24.6282	25.223	25.4802	27.6616	28.0473	28.1282	24.6282	25.223	25.4802
Serine/threonine-protein phosphatase 2A 55 kDa regulatory subunit B alpha isoform OS=Homo sapiens OX=9606 GN=PPP2R2A PE=1 SV=1	PPP2R2A	P63151	5520	0	0	The B regulatory subunit might modulate substrate selectivity and catalytic activity, and also might direct the localization of the catalytic enzyme to a particular subcellular compartment. Essential for serine/threonine-protein phosphatase 2A-mediated dephosphorylation of WEE1, preventing its ubiquitin-mediated proteolysis, increasing WEE1 protein levels, and promoting the G2/M checkpoint (PubMe…	N/A	N/A	143	Group III	-2.70511	-2.97274	-2.90109	-2.85965	29.8708	29.3966	29.1778	27.1657	26.4238	26.2767	29.8708	29.3966	29.1778	27.1657	26.4238	26.2767
Synapse-associated protein 1 OS=Homo sapiens OX=9606 GN=SYAP1 PE=1 SV=1	SYAP1	Q96A49	94056	Cytoplasm, perinuclear region {ECO:0000250|UniProtKB:Q9D5V6}. Golgi apparatus {ECO:0000250|UniProtKB:Q9D5V6}. Perikaryon {ECO:0000250|UniProtKB:Q9D5V6}. Cell projection, axon {ECO:0000250|UniProtKB:Q9D5V6}. Cell projection, dendrite {ECO:0000250|UniProtKB:Q9D5V6}. Cell projection, growth cone {ECO:0000250|UniProtKB:Q9D5V6}. Cell junction, synapse, presynaptic cell membrane {ECO:0000250|UniProtKB:…	0	Plays a role in adipocyte differentiation by promoting mTORC2-mediated phosphorylation of AKT1 at 'Ser-473' after growth factor stimulation (PubMed:23300339). {ECO:0000269|PubMed:23300339}.	N/A	N/A	60,168,327	Group III	-2.52704	-2.69627	-3.38322	-2.86885	29.5717	29.5386	30.2956	27.0447	26.8423	26.9124	29.5717	29.5386	30.2956	27.0447	26.8423	26.9124
60S ribosomal protein L26 OS=Homo sapiens OX=9606 GN=RPL26 PE=1 SV=1	RPL26	P61254	6154	0	0	Component of the large ribosomal subunit. {ECO:0000305|PubMed:26100019}.	N/A	N/A	135	Group III	-2.98735	-2.77679	-2.84772	-2.87062	29.7643	29.3447	29.5031	26.7769	26.568	26.6553	29.7643	29.3447	29.5031	26.7769	26.568	26.6553
Heat shock 70 kDa protein 1B;Heat shock 70 kDa protein 1A;Heat shock 70 kDa protein 1-like	HSPA1B;HSPA1A;HSPA1L	P0DMV9;P0DMV8;P34931	3303	Cytoplasm {ECO:0000269|PubMed:17289661}. Cytoplasm, cytoskeleton, microtubule organizing center, centrosome {ECO:0000269|PubMed:27137183}. Note=Localized in cytoplasmic mRNP granules containing untranslated mRNAs.	0	Molecular chaperone implicated in a wide variety of cellular processes, including protection of the proteome from stress, folding and transport of newly synthesized polypeptides, activation of proteolysis of misfolded proteins and the formation and dissociation of protein complexes. Plays a pivotal role in the protein quality control system, ensuring the correct folding of proteins, the re-foldin…	N/A	N/A	371,431	Group III	-2.7252	-2.60604	-3.28208	-2.87111	29.3605	29.2134	29.4169	26.6353	26.6074	26.1349	29.3605	29.2134	29.4169	26.6353	26.6074	26.1349
RuvB-like 2 OS=Homo sapiens OX=9606 GN=RUVBL2 PE=1 SV=3	RUVBL2	Q9Y230	10856	Nucleus matrix. Nucleus, nucleoplasm. Cytoplasm. Membrane. Dynein axonemal particle {ECO:0000250|UniProtKB:Q9DE27}. Note=Mainly localized in the nucleus, associated with nuclear matrix or in the nuclear cytosol. Although it is also present in the cytoplasm and associated with the cell membranes.	0	Possesses single-stranded DNA-stimulated ATPase and ATP-dependent DNA helicase (5' to 3') activity; hexamerization is thought to be critical for ATP hydrolysis and adjacent subunits in the ring-like structure contribute to the ATPase activity (PubMed:10428817, PubMed:17157868). Component of the NuA4 histone acetyltransferase complex which is involved in transcriptional activation of select genes …	N/A	N/A	430,446	Group III	-2.51283	-2.79285	-3.33256	-2.87941	26.579	26.8055	26.9924	24.0662	24.0127	23.6598	26.579	26.8055	26.9924	24.0662	24.0127	23.6598
40S ribosomal protein S10 OS=Homo sapiens OX=9606 GN=RPS10 PE=1 SV=1	RPS10	P46783	6204	Cytoplasm {ECO:0000269|PubMed:20159986}. Nucleus, nucleolus {ECO:0000269|PubMed:20159986}. Note=Localized in the granular component (GC) region of the nucleolus. Methylation is required for its localization in the GC region. Colocalizes with NPS1 in the GC region of the nucleolus.	0	Component of the 40S ribosomal subunit.	N/A	N/A	82,127	Group III	-2.54192	-3.15838	-2.94054	-2.88028	28.5028	29.4623	28.6027	25.9609	26.304	25.6622	28.5028	29.4623	28.6027	25.9609	26.304	25.6622
L-lactate dehydrogenase B chain OS=Homo sapiens OX=9606 GN=LDHB PE=1 SV=2	LDHB	P07195	3945	Cytoplasm. Mitochondrion inner membrane {ECO:0000269|PubMed:27618187}; Peripheral membrane protein {ECO:0000305}.	0	0	unknown	Metabolism > Amino acid metabolism > Glyoxylate metabolism	84,240,282	Group III	-2.90402	-2.9085	-2.83027	-2.88093	30.2057	30.3007	30.1493	27.3016	27.3922	27.319	30.2057	30.3007	30.1493	27.3016	27.3922	27.319
Alpha-internexin OS=Homo sapiens OX=9606 GN=INA PE=1 SV=2	INA	Q16352	9118	0	0	Class-IV neuronal intermediate filament that is able to self-assemble. It is involved in the morphogenesis of neurons. It may form an independent structural network without the involvement of other neurofilaments or it may cooperate with NEFL to form the filamentous backbone to which NEFM and NEFH attach to form the cross-bridges. May also cooperate with the neuronal intermediate filament protein…	N/A	N/A	425	Group III	-2.69184	-2.59755	-3.37384	-2.88774	24.4074	24.7935	25.7862	21.7155	22.1959	22.4123	24.4074	24.7935	25.7862	21.7155	22.1959	22.4123
Vimentin;Peripherin	VIM;PRPH	P08670;P41219	7431	Cytoplasm {ECO:0000269|PubMed:21465480, ECO:0000269|PubMed:29496907}. Cytoplasm, cytoskeleton {ECO:0000269|PubMed:18408015, ECO:0000269|PubMed:29496907}. Nucleus matrix {ECO:0000250|UniProtKB:P31000}. Cell membrane {ECO:0000250|UniProtKB:P20152}.	0	Vimentins are class-III intermediate filaments found in various non-epithelial cells, especially mesenchymal cells. Vimentin is attached to the nucleus, endoplasmic reticulum, and mitochondria, either laterally or terminally. {ECO:0000269|PubMed:21746880}.; Involved with LARP6 in the stabilization of type I collagen mRNAs for CO1A1 and CO1A2. {ECO:0000269|PubMed:21746880}.	N/A	N/A	291	Group III	-3.19737	-2.50005	-2.97158	-2.88967	28.8189	28.3522	28.4953	25.6216	25.8522	25.5238	28.8189	28.3522	28.4953	25.6216	25.8522	25.5238
Insulin-like growth factor 2 mRNA-binding protein 1 OS=Homo sapiens OX=9606 GN=IGF2BP1 PE=1 SV=2	IGF2BP1	Q9NZI8	10642	Nucleus. Cytoplasm. Cytoplasm, perinuclear region. Cell projection, lamellipodium. Cell projection, dendrite {ECO:0000250}. Cell projection, dendritic spine {ECO:0000250}. Cell projection, growth cone. Cell projection, filopodium {ECO:0000250}. Cell projection, axon {ECO:0000250}. Note=In the nucleus, located in discrete foci, coinciding with the sites of ACTB transcription (By similarity). In th…	0	RNA-binding factor that recruits target transcripts to cytoplasmic protein-RNA complexes (mRNPs). This transcript 'caging' into mRNPs allows mRNA transport and transient storage. It also modulates the rate and location at which target transcripts encounter the translational apparatus and shields them from endonuclease attacks or microRNA-mediated degradation. Plays a direct role in the transport …	N/A	N/A	29,321	Group III	-1.98928	-3.25974	-3.4379	-2.89564	27.1577	27.2104	27.8634	25.1684	23.9506	24.4255	27.1577	27.2104	27.8634	25.1684	23.9506	24.4255
Tubulin beta chain;Tubulin beta-4A chain;Tubulin beta-2B chain;Tubulin beta-2A chain;Tubulin beta-4B chain	TUBB;TUBB4A;TUBB2B;TUBB2A;TUBB4B	P07437;P04350;Q9BVA1;Q13885;P68371	203068	Cytoplasm, cytoskeleton {ECO:0000269|PubMed:26637975}.	0	Tubulin is the major constituent of microtubules. It binds two moles of GTP, one at an exchangeable site on the beta chain and one at a non-exchangeable site on the alpha chain.	N/A	N/A	222	Group III	-2.58511	-2.63499	-3.47353	-2.89788	27.3815	27.9711	27.9453	24.7963	25.3361	24.4718	27.3815	27.9711	27.9453	24.7963	25.3361	24.4718
Ras-related protein Rap-1A OS=Homo sapiens OX=9606 GN=RAP1A PE=1 SV=1	RAP1A	P62834	5906	Cell membrane {ECO:0000269|PubMed:11359771}; Lipid-anchor {ECO:0000269|PubMed:11359771}. Cytoplasm {ECO:0000269|PubMed:11359771}. Cytoplasm, perinuclear region {ECO:0000269|PubMed:11359771}. Cell junction {ECO:0000250}. Early endosome {ECO:0000250}. Note=Recruited from early endosome to late endosome compartment after nerve growth factor (NGF) stimulation. Localized with RAPGEF2 at cell-cell junc…	0	Induces morphological reversion of a cell line transformed by a Ras oncogene. Counteracts the mitogenic function of Ras, at least partly because it can interact with Ras GAPs and RAF in a competitive manner. Together with ITGB1BP1, regulates KRIT1 localization to microtubules and membranes. Plays a role in nerve growth factor (NGF)-induced neurite outgrowth. Plays a role in the regulation of embr…	N/A	N/A	159	Group III	-3.80293	-2.67573	-2.21924	-2.8993	24.8986	25.6184	25.4047	21.0957	22.9427	23.1855	24.8986	25.6184	25.4047	21.0957	22.9427	23.1855
Ras-related protein Rab-7a OS=Homo sapiens OX=9606 GN=RAB7A PE=1 SV=1	RAB7A	P51149	7879	Cytoplasmic vesicle, phagosome membrane {ECO:0000269|PubMed:12944476, ECO:0000269|PubMed:21255211}; Peripheral membrane protein {ECO:0000305}; Cytoplasmic side {ECO:0000305}. Late endosome membrane {ECO:0000269|PubMed:12944476, ECO:0000269|PubMed:14617358, ECO:0000269|PubMed:16176980, ECO:0000269|PubMed:20028791, ECO:0000269|PubMed:28325809}; Peripheral membrane protein {ECO:0000305}; Cytoplasmic…	0	Small GTPase which cycles between active GTP-bound and inactive GDP-bound states. In its active state, binds to a variety of effector proteins playing a key role in the regulation of endo-lysosomal trafficking. Governs early-to-late endosomal maturation, microtubule minus-end as well as plus-end directed endosomal migration and positioning, and endosome-lysosome transport through different protei…	N/A	N/A	37,144,183	Group III	-2.2678	-4.0882	-2.41838	-2.9248	28.2893	28.1715	28.4401	26.0214	24.0833	26.0217	28.2893	28.1715	28.4401	26.0214	24.0833	26.0217
Zyxin OS=Homo sapiens OX=9606 GN=ZYX PE=1 SV=1	ZYX	Q15942	7791	Cytoplasm. Cytoplasm, cytoskeleton. Nucleus. Cell junction, focal adhesion. Note=Associates with the actin cytoskeleton near the adhesion plaques. Enters the nucleus in the presence of HESX1.	0	Adhesion plaque protein. Binds alpha-actinin and the CRP protein. Important for targeting TES and ENA/VASP family members to focal adhesions and for the formation of actin-rich structures. May be a component of a signal transduction pathway that mediates adhesion-stimulated changes in gene expression (By similarity). {ECO:0000250}.	N/A	N/A	20,172,316	Group III	-2.69775	-4.61817	-1.46217	-2.92603	28.0452	28.6061	28.2802	25.3474	23.9879	26.818	28.0452	28.6061	28.2802	25.3474	23.9879	26.818
6-phosphogluconate dehydrogenase, decarboxylating OS=Homo sapiens OX=9606 GN=PGD PE=1 SV=3	PGD	P52209	5226	Cytoplasm {ECO:0000250}.	0	Catalyzes the oxidative decarboxylation of 6-phosphogluconate to ribulose 5-phosphate and CO(2), with concomitant reduction of NADP to NADPH. {ECO:0000250}.	N/A	N/A	137,274,481	Group III	-3.30927	-3.13888	-2.36921	-2.93912	29.0035	29.2684	27.9397	25.6943	26.1295	25.5705	29.0035	29.2684	27.9397	25.6943	26.1295	25.5705
Heat shock protein HSP 90-alpha;Putative heat shock protein HSP 90-beta 2;Heat shock protein HSP 90-beta;Putative heat shock protein HSP 90-beta-3	HSP90AA1;HSP90AB2P;HSP90AB1;HSP90AB3P	P07900;Q58FF8;P08238;Q58FF7	3320	Nucleus {ECO:0000250|UniProtKB:P07901}. Cytoplasm {ECO:0000250|UniProtKB:P07901}. Melanosome {ECO:0000269|PubMed:17081065}. Cell membrane {ECO:0000269|PubMed:11276205}. Mitochondrion {ECO:0000269|PubMed:25609812}. Note=Identified by mass spectrometry in melanosome fractions from stage I to stage IV.	0	Molecular chaperone that promotes the maturation, structural maintenance and proper regulation of specific target proteins involved for instance in cell cycle control and signal transduction. Undergoes a functional cycle that is linked to its ATPase activity which is essential for its chaperone activity. This cycle probably induces conformational changes in the client proteins, thereby causing th…	N/A	N/A	56	Group III	-2.92083	-2.91509	-3.00398	-2.94663	28.2985	28.7202	28.4555	25.3777	25.8051	25.4516	28.2985	28.7202	28.4555	25.3777	25.8051	25.4516
14-3-3 protein epsilon OS=Homo sapiens OX=9606 GN=YWHAE PE=1 SV=1	YWHAE	P62258	7531	Nucleus {ECO:0000269|PubMed:12917326}. Cytoplasm {ECO:0000269|PubMed:12917326}. Melanosome {ECO:0000269|PubMed:12042314, ECO:0000269|PubMed:17081065}. Note=Identified by mass spectrometry in melanosome fractions from stage I to stage IV. {ECO:0000269|PubMed:12042314, ECO:0000269|PubMed:17081065}.	0	Adapter protein implicated in the regulation of a large spectrum of both general and specialized signaling pathways. Binds to a large number of partners, usually by recognition of a phosphoserine or phosphothreonine motif. Binding generally results in the modulation of the activity of the binding partner (By similarity). Positively regulates phosphorylated protein HSF1 nuclear export to the cytop…	N/A	N/A	9,131,214	Group III	-2.85641	-3.10733	-2.98073	-2.98149	29.4153	29.4431	29.6053	26.5589	26.3358	26.6246	29.4153	29.4431	29.6053	26.5589	26.3358	26.6246
Inosine-5'-monophosphate dehydrogenase 2 OS=Homo sapiens OX=9606 GN=IMPDH2 PE=1 SV=2	IMPDH2	P12268	3615	Cytoplasm {ECO:0000269|PubMed:14766016}. Nucleus {ECO:0000269|PubMed:14766016}. Cytoplasm, cytosol {ECO:0000269|PubMed:31337707}. Note=Can form fiber-like subcellular structures termed 'cytoophidia' in response to intracellular guanine-nucleotide depletion. {ECO:0000269|PubMed:24477477, ECO:0000269|PubMed:31337707}.	0	Catalyzes the conversion of inosine 5'-phosphate (IMP) to xanthosine 5'-phosphate (XMP), the first committed and rate-limiting step in the de novo synthesis of guanine nucleotides, and therefore plays an important role in the regulation of cell growth (PubMed:7903306, PubMed:7763314). Could also have a single-stranded nucleic acid-binding activity and could play a role in RNA and/or DNA metabolis…	N/A	N/A	430,459,509	Group III	-2.72847	-3.43766	-2.77934	-2.98183	26.539	26.9318	26.9443	23.8105	23.4941	24.165	26.539	26.9318	26.9443	23.8105	23.4941	24.165
Adenylyl cyclase-associated protein 1 OS=Homo sapiens OX=9606 GN=CAP1 PE=1 SV=5	CAP1	Q01518	10487	Cell membrane {ECO:0000250}; Peripheral membrane protein {ECO:0000250}.	0	Directly regulates filament dynamics and has been implicated in a number of complex developmental and morphological processes, including mRNA localization and the establishment of cell polarity.	N/A	N/A	31,419	Group III	-3.15503	-3.0895	-2.70358	-2.98271	28.0609	28.8116	28.5793	24.9059	25.7221	25.8757	28.0609	28.8116	28.5793	24.9059	25.7221	25.8757
Receptor of activated protein C kinase 1 OS=Homo sapiens OX=9606 GN=RACK1 PE=1 SV=3	RACK1	P63244	10399	Cell membrane {ECO:0000269|PubMed:11312657, ECO:0000269|PubMed:17956333}; Peripheral membrane protein. Cytoplasm {ECO:0000269|PubMed:10849009, ECO:0000269|PubMed:11279199, ECO:0000269|PubMed:12958311, ECO:0000269|PubMed:19785988, ECO:0000269|PubMed:20499158, ECO:0000269|PubMed:20573744}. Cytoplasm, perinuclear region {ECO:0000269|PubMed:11279199, ECO:0000269|PubMed:12958311}. Nucleus {ECO:0000269…	0	Scaffolding protein involved in the recruitment, assembly and/or regulation of a variety of signaling molecules. Interacts with a wide variety of proteins and plays a role in many cellular processes. Component of the 40S ribosomal subunit involved in translational repression (PubMed:23636399). Involved in the initiation of the ribosome quality control (RQC), a pathway that takes place when a ribo…	N/A	N/A	140,228,246	Group III	-2.92722	-2.6683	-3.38323	-2.99292	30.0927	29.793	30.2795	27.1655	27.1247	26.8962	30.0927	29.793	30.2795	27.1655	27.1247	26.8962
Eukaryotic translation initiation factor 5A-1 OS=Homo sapiens OX=9606 GN=EIF5A PE=1 SV=2	EIF5A	P63241	1984	Cytoplasm. Nucleus. Endoplasmic reticulum membrane; Peripheral membrane protein; Cytoplasmic side. Nucleus, nuclear pore complex. Note=Hypusine modification promotes the nuclear export and cytoplasmic localization and there was a dynamic shift in the localization from predominantly cytoplasmic to primarily nuclear under apoptotic inducing conditions.	0	mRNA-binding protein involved in translation elongation. Has an important function at the level of mRNA turnover, probably acting downstream of decapping. Involved in actin dynamics and cell cycle progression, mRNA decay and probably in a pathway involved in stress response and maintenance of cell wall integrity. With syntenin SDCBP, functions as a regulator of p53/TP53 and p53/TP53-dependent apo…	N/A	N/A	98	Group III	-3.06615	-2.95439	-2.98506	-3.00187	29.7742	30.3249	30.6597	26.708	27.3705	27.6746	29.7742	30.3249	30.6597	26.708	27.3705	27.6746
Keratin, type I cytoskeletal 18 OS=Homo sapiens OX=9606 GN=KRT18 PE=1 SV=2	KRT18	P05783	3875	Cytoplasm, perinuclear region. Nucleus, nucleolus.	0	Involved in the uptake of thrombin-antithrombin complexes by hepatic cells (By similarity). When phosphorylated, plays a role in filament reorganization. Involved in the delivery of mutated CFTR to the plasma membrane. Together with KRT8, is involved in interleukin-6 (IL-6)-mediated barrier protection. {ECO:0000250, ECO:0000269|PubMed:15529338, ECO:0000269|PubMed:16424149, ECO:0000269|PubMed:1721…	N/A	N/A	13,24,36,256	Group III	-2.11733	-3.38078	-3.51943	-3.00585	29.316	29.1164	28.8581	27.1987	25.7356	25.3387	29.316	29.1164	28.8581	27.1987	25.7356	25.3387
Heat shock protein HSP 90-alpha OS=Homo sapiens OX=9606 GN=HSP90AA1 PE=1 SV=5	HSP90AA1	P07900	3320	Nucleus {ECO:0000250|UniProtKB:P07901}. Cytoplasm {ECO:0000250|UniProtKB:P07901}. Melanosome {ECO:0000269|PubMed:17081065}. Cell membrane {ECO:0000269|PubMed:11276205}. Mitochondrion {ECO:0000269|PubMed:25609812}. Note=Identified by mass spectrometry in melanosome fractions from stage I to stage IV.	0	Molecular chaperone that promotes the maturation, structural maintenance and proper regulation of specific target proteins involved for instance in cell cycle control and signal transduction. Undergoes a functional cycle that is linked to its ATPase activity which is essential for its chaperone activity. This cycle probably induces conformational changes in the client proteins, thereby causing th…	N/A	N/A	604,627	Group III	-3.20086	-3.10032	-2.71933	-3.00684	28.561	28.2733	27.6682	25.3601	25.1729	24.9488	28.561	28.2733	27.6682	25.3601	25.1729	24.9488
Heat shock protein 105 kDa OS=Homo sapiens OX=9606 GN=HSPH1 PE=1 SV=1	HSPH1	Q92598	10808	Cytoplasm {ECO:0000269|PubMed:9931472}.	0	Acts as a nucleotide-exchange factor (NEF) for chaperone proteins HSPA1A and HSPA1B, promoting the release of ADP from HSPA1A/B thereby triggering client/substrate protein release (PubMed:24318877). Prevents the aggregation of denatured proteins in cells under severe stress, on which the ATP levels decrease markedly. Inhibits HSPA8/HSC70 ATPase and chaperone activities (By similarity). {ECO:00002…	N/A	N/A	322	Group III	-2.58397	-3.45508	-3.01368	-3.01758	27.597	27.6892	27.9882	25.0131	24.2341	24.9745	27.597	27.6892	27.9882	25.0131	24.2341	24.9745
Tubulin alpha-1B chain;Tubulin alpha-4A chain;Tubulin alpha-1A chain;Tubulin alpha-3C/D chain;Tubulin alpha-3E chain;Tubulin alpha-1C chain	TUBA1B;TUBA4A;TUBA1A;TUBA3C;TUBA3E;TUBA1C	P68363;P68366;Q71U36;Q13748;Q6PEY2;Q9BQE3	10376	Cytoplasm, cytoskeleton.	0	Tubulin is the major constituent of microtubules. It binds two moles of GTP, one at an exchangeable site on the beta chain and one at a non-exchangeable site on the alpha chain.	N/A	N/A	108,224,262,357	Group III	-3.30815	-2.51992	-3.23433	-3.0208	33.2375	32.9515	33.3824	29.9294	30.4316	30.148	33.2375	32.9515	33.3824	29.9294	30.4316	30.148
Endophilin-B2 OS=Homo sapiens OX=9606 GN=SH3GLB2 PE=1 SV=1	SH3GLB2	Q9NR46	56904	Cytoplasm {ECO:0000269|PubMed:11161816}.	0	0	N/A	N/A	200,390	Group III	-3.13152	-3.19016	-2.75121	-3.0243	24.7205	25.0757	25.4626	21.589	21.8856	22.7114	24.7205	25.0757	25.4626	21.589	21.8856	22.7114
Coatomer subunit beta' OS=Homo sapiens OX=9606 GN=COPB2 PE=1 SV=2	COPB2	P35606	9276	Cytoplasm, cytosol {ECO:0000250}. Golgi apparatus membrane {ECO:0000250}; Peripheral membrane protein {ECO:0000250}; Cytoplasmic side {ECO:0000250}. Cytoplasmic vesicle, COPI-coated vesicle membrane {ECO:0000250}; Peripheral membrane protein {ECO:0000250}; Cytoplasmic side {ECO:0000250}. Note=The coatomer is cytoplasmic or polymerized on the cytoplasmic side of the Golgi, as well as on the vesicl…	0	The coatomer is a cytosolic protein complex that binds to dilysine motifs and reversibly associates with Golgi non-clathrin-coated vesicles, which further mediate biosynthetic protein transport from the ER, via the Golgi up to the trans Golgi network. Coatomer complex is required for budding from Golgi membranes, and is essential for the retrograde Golgi-to-ER transport of dilysine-tagged protein…	N/A	N/A	101,261,794	Group III	-3.40423	-2.29137	-3.39902	-3.03154	27.5923	27.0783	27.5841	24.1881	24.787	24.1851	27.5923	27.0783	27.5841	24.1881	24.787	24.1851
Malignant T-cell-amplified sequence 1 OS=Homo sapiens OX=9606 GN=MCTS1 PE=1 SV=1	MCTS1	Q9ULC4	28985	Cytoplasm {ECO:0000269|PubMed:11709712, ECO:0000269|PubMed:16982740}. Note=Nuclear relocalization after DNA damage.	0	Anti-oncogene that plays a role in cell cycle regulation; decreases cell doubling time and anchorage-dependent growth; shortens the duration of G1 transit time and G1/S transition. When constitutively expressed, increases CDK4 and CDK6 kinases activity and CCND1/cyclin D1 protein level, as well as G1 cyclin/CDK complex formation. Involved in translation initiation; promotes recruitment of aminoac…	N/A	N/A	79,124	Group III	-2.84147	-3.50587	-2.77871	-3.04201	25.7436	25.7695	25.8353	22.9021	22.2637	23.0566	25.7436	25.7695	25.8353	22.9021	22.2637	23.0566
Rab GDP dissociation inhibitor beta OS=Homo sapiens OX=9606 GN=GDI2 PE=1 SV=2	GDI2	P50395	2665	Cytoplasm {ECO:0000250}. Membrane {ECO:0000250}; Peripheral membrane protein {ECO:0000250}.	0	Regulates the GDP/GTP exchange reaction of most Rab proteins by inhibiting the dissociation of GDP from them, and the subsequent binding of GTP to them.	N/A	N/A	117	Group III	-2.74984	-3.12967	-3.32413	-3.06788	24.0872	24.3831	24.3229	21.3374	21.2534	20.9987	24.0872	24.3831	24.3229	21.3374	21.2534	20.9987
Eukaryotic translation initiation factor 4H OS=Homo sapiens OX=9606 GN=EIF4H PE=1 SV=5	EIF4H	Q15056	7458	Cytoplasm, perinuclear region {ECO:0000250}.	0	Stimulates the RNA helicase activity of EIF4A in the translation initiation complex. Binds weakly mRNA. {ECO:0000269|PubMed:10585411, ECO:0000269|PubMed:11418588}.	N/A	N/A	12	Group III	-3.10819	-3.08243	-3.0243	-3.07164	28.8375	28.593	28.8464	25.7293	25.5106	25.8221	28.8375	28.593	28.8464	25.7293	25.5106	25.8221
Tubulin alpha-1B chain;Tubulin alpha-4A chain;Tubulin alpha chain-like 3;Tubulin alpha-1A chain;Tubulin alpha-3C/D chain;Tubulin alpha-3E chain;Tubulin alpha-1C chain	TUBA1B;TUBA4A;TUBAL3;TUBA1A;TUBA3C;TUBA3E;TUBA1C	P68363;P68366;A6NHL2;Q71U36;Q13748;Q6PEY2;Q9BQE3	10376	Cytoplasm, cytoskeleton.	0	Tubulin is the major constituent of microtubules. It binds two moles of GTP, one at an exchangeable site on the beta chain and one at a non-exchangeable site on the alpha chain.	N/A	N/A	399	Group III	-2.52914	-3.16171	-3.56033	-3.08372	29.6783	29.6364	29.1753	27.1491	26.4747	25.615	29.6783	29.6364	29.1753	27.1491	26.4747	25.615
Calpain-2 catalytic subunit OS=Homo sapiens OX=9606 GN=CAPN2 PE=1 SV=6	CAPN2	P17655	824	Cytoplasm. Cell membrane. Note=Translocates to the plasma membrane upon Ca(2+) binding.	0	Calcium-regulated non-lysosomal thiol-protease which catalyzes limited proteolysis of substrates involved in cytoskeletal remodeling and signal transduction. Proteolytically cleaves MYOC at 'Arg-226' (PubMed:17650508). Proteolytically cleaves CPEB3 following neuronal stimulation which abolishes CPEB3 translational repressor activity, leading to translation of CPEB3 target mRNAs (By similarity). {…	N/A	N/A	66	Group III	-2.72207	-3.45739	-3.1576	-3.11235	27.9352	28.1734	27.4057	25.2132	24.716	24.2481	27.9352	28.1734	27.4057	25.2132	24.716	24.2481
Ubiquitin-like modifier-activating enzyme 5 OS=Homo sapiens OX=9606 GN=UBA5 PE=1 SV=1	UBA5	Q9GZZ9	79876	Cytoplasm {ECO:0000269|PubMed:18442052, ECO:0000269|PubMed:26872069}. Nucleus {ECO:0000269|PubMed:18442052}. Endoplasmic reticulum membrane {ECO:0000269|PubMed:30990354}. Golgi apparatus {ECO:0000269|PubMed:26872069}. Note=Localizes mainly in the cytoplasm, while it localizes to the nucleus in presence of SUMO2 (PubMed:18442052). Interaction with GABARAPL2 promotes localization to the endoplasmic…	0	E1-like enzyme which specifically catalyzes the first step in ufmylation (PubMed:15071506, PubMed:18442052, PubMed:25219498, PubMed:20368332, PubMed:27653677, PubMed:26929408, PubMed:27545674, PubMed:30412706, PubMed:27545681). Activates UFM1 by first adenylating its C-terminal glycine residue with ATP, and thereafter linking this residue to the side chain of a cysteine residue in E1, yielding a …	N/A	N/A	372	Group III	-3.59036	-3.18202	-2.57032	-3.11423	26.8137	26.7383	27.0257	23.2234	23.5563	24.4554	26.8137	26.7383	27.0257	23.2234	23.5563	24.4554
Protein PRRC2C OS=Homo sapiens OX=9606 GN=PRRC2C PE=1 SV=4	PRRC2C	Q9Y520	23215	Cytoplasm, Stress granule {ECO:0000305|PubMed:29395067}.	0	Required for efficient formation of stress granules. {ECO:0000269|PubMed:29395067}.	N/A	N/A	663,847,1322,2707	Group III	-3.00761	-3.03175	-3.31125	-3.11687	27.9328	27.1787	27.742	24.9251	24.1469	24.4308	27.9328	27.1787	27.742	24.9251	24.1469	24.4308
N-alpha-acetyltransferase 15, NatA auxiliary subunit OS=Homo sapiens OX=9606 GN=NAA15 PE=1 SV=1	NAA15	Q9BXJ9	80155	Cytoplasm. Nucleus. Note=Mainly cytoplasmic, nuclear in some cases. Present in the free cytosolic and cytoskeleton-bound polysomes, but not in the membrane-bound polysomes.	0	Auxillary subunit of the N-terminal acetyltransferase A (NatA) complex which displays alpha (N-terminal) acetyltransferase activity. The NAT activity may be important for vascular, hematopoietic and neuronal growth and development. Required to control retinal neovascularization in adult ocular endothelial cells. In complex with XRCC6 and XRCC5 (Ku80), up-regulates transcription from the osteocalc…	N/A	N/A	216,810	Group III	-3.44578	-2.84599	-3.0615	-3.11776	26.7801	26.805	26.6787	23.3343	23.959	23.6172	26.7801	26.805	26.6787	23.3343	23.959	23.6172
Mitochondrial import receptor subunit TOM20 homolog OS=Homo sapiens OX=9606 GN=TOMM20 PE=1 SV=1	TOMM20	Q15388	9804	Mitochondrion outer membrane {ECO:0000269|PubMed:20628368, ECO:0000269|PubMed:25764979, ECO:0000269|PubMed:25997101, ECO:0000269|PubMed:31644573}; Single-pass membrane protein {ECO:0000255}.	7..24; /note="Helical"; /evidence="ECO:0000255"	Central component of the receptor complex responsible for the recognition and translocation of cytosolically synthesized mitochondrial preproteins. Together with TOM22 functions as the transit peptide receptor at the surface of the mitochondrion outer membrane and facilitates the movement of preproteins into the TOM40 translocation pore (By similarity). Required for the translocation across the m…	MOM	Protein import, sorting and homeostasis > Protein import and sorting > TOM | Mitochondrial dynamics and surveillance	86	Group III	-3.1158	-3.04779	-3.19686	-3.12015	28.4477	28.7895	28.9119	25.3319	25.7418	25.7151	28.4477	28.7895	28.9119	25.3319	25.7418	25.7151
60S ribosomal protein L8 OS=Homo sapiens OX=9606 GN=RPL8 PE=1 SV=2	RPL8	P62917	6132	Cytoplasm {ECO:0000303|PubMed:12962325}.	0	Component of the large ribosomal subunit. {ECO:0000305|PubMed:12962325}.	N/A	N/A	133	Group III	-3.41741	-2.95432	-2.9897	-3.12048	30.193	29.9131	29.8064	26.7756	26.9588	26.8167	30.193	29.9131	29.8064	26.7756	26.9588	26.8167
Pyruvate kinase PKM OS=Homo sapiens OX=9606 GN=PKM PE=1 SV=4	PKM	P14618	5315	Cytoplasm {ECO:0000269|PubMed:25263439}. Nucleus {ECO:0000269|PubMed:17308100, ECO:0000269|PubMed:18191611}. Note=Translocates to the nucleus in response to different apoptotic stimuli. Nuclear translocation is sufficient to induce cell death that is caspase independent, isoform-specific and independent of its enzymatic activity. {ECO:0000269|PubMed:17308100}.	0	Glycolytic enzyme that catalyzes the transfer of a phosphoryl group from phosphoenolpyruvate (PEP) to ADP, generating ATP (PubMed:15996096, PubMed:1854723). The ratio between the highly active tetrameric form and nearly inactive dimeric form determines whether glucose carbons are channeled to biosynthetic processes or used for glycolytic ATP production (PubMed:15996096, PubMed:1854723). The trans…	N/A	N/A	83,148,175,370	Group III	-3.11804	-2.97687	-3.29056	-3.12849	30.5465	30.6142	30.6805	27.4285	27.6373	27.3899	30.5465	30.6142	30.6805	27.4285	27.6373	27.3899
Transketolase OS=Homo sapiens OX=9606 GN=TKT PE=1 SV=3	TKT	P29401	7086	0	0	Catalyzes the transfer of a two-carbon ketol group from a ketose donor to an aldose acceptor, via a covalent intermediate with the cofactor thiamine pyrophosphate. {ECO:0000269|PubMed:27259054}.	N/A	N/A	275	Group III	-2.57461	-2.84267	-3.98388	-3.13372	24.9503	25.5131	25.8852	22.3757	22.6704	21.9014	24.9503	25.5131	25.8852	22.3757	22.6704	21.9014
Peptidyl-prolyl cis-trans isomerase FKBP4 OS=Homo sapiens OX=9606 GN=FKBP4 PE=1 SV=3	FKBP4	Q02790	2288	Cytoplasm, cytosol {ECO:0000269|PubMed:2378870}. Mitochondrion {ECO:0000269|PubMed:21730050}. Nucleus {ECO:0000250|UniProtKB:P30416}. Cytoplasm, cytoskeleton {ECO:0000250|UniProtKB:Q9QVC8}. Cell projection, axon {ECO:0000250|UniProtKB:Q9QVC8}. Note=Shuttles from mitochondria to nucleus; co-localizes in mitochondria with the glucocorticoid receptor (PubMed:21730050). Colocalized with MAPT/TAU in t…	0	Immunophilin protein with PPIase and co-chaperone activities. Component of steroid receptors heterocomplexes through interaction with heat-shock protein 90 (HSP90). May play a role in the intracellular trafficking of heterooligomeric forms of steroid hormone receptors between cytoplasm and nuclear compartments. The isomerase activity controls neuronal growth cones via regulation of TRPC1 channel …	N/A	N/A	202,302,411	Group III	-3.33411	-3.43688	-2.6603	-3.14376	29.0644	29.2989	28.9343	25.7303	25.862	26.274	29.0644	29.2989	28.9343	25.7303	25.862	26.274
Eukaryotic translation initiation factor 3 subunit B OS=Homo sapiens OX=9606 GN=EIF3B PE=1 SV=3	EIF3B	P55884	8662	Cytoplasm {ECO:0000255|HAMAP-Rule:MF_03001}.	0	RNA-binding component of the eukaryotic translation initiation factor 3 (eIF-3) complex, which is required for several steps in the initiation of protein synthesis (PubMed:9388245, PubMed:17581632, PubMed:25849773, PubMed:27462815). The eIF-3 complex associates with the 40S ribosome and facilitates the recruitment of eIF-1, eIF-1A, eIF-2:GTP:methionyl-tRNAi and eIF-5 to form the 43S pre-initiatio…	N/A	N/A	272,339	Group III	-2.45262	-3.60294	-3.37921	-3.14492	27.0411	27.8392	28.2597	24.5885	24.2363	24.8804	27.0411	27.8392	28.2597	24.5885	24.2363	24.8804
Vimentin OS=Homo sapiens OX=9606 GN=VIM PE=1 SV=4	VIM	P08670	7431	Cytoplasm {ECO:0000269|PubMed:21465480, ECO:0000269|PubMed:29496907}. Cytoplasm, cytoskeleton {ECO:0000269|PubMed:18408015, ECO:0000269|PubMed:29496907}. Nucleus matrix {ECO:0000250|UniProtKB:P31000}. Cell membrane {ECO:0000250|UniProtKB:P20152}.	0	Vimentins are class-III intermediate filaments found in various non-epithelial cells, especially mesenchymal cells. Vimentin is attached to the nucleus, endoplasmic reticulum, and mitochondria, either laterally or terminally. {ECO:0000269|PubMed:21746880}.; Involved with LARP6 in the stabilization of type I collagen mRNAs for CO1A1 and CO1A2. {ECO:0000269|PubMed:21746880}.	N/A	N/A	11,30,38,117,150,276,319	Group III	-2.75599	-3.4065	-3.28429	-3.14892	32.1762	32.0349	32.0443	29.4202	28.6284	28.76	32.1762	32.0349	32.0443	29.4202	28.6284	28.76
14-3-3 protein beta/alpha OS=Homo sapiens OX=9606 GN=YWHAB PE=1 SV=3	YWHAB	P31946	7529	Cytoplasm {ECO:0000269|PubMed:17081065}. Melanosome {ECO:0000269|PubMed:17081065}. Note=Identified by mass spectrometry in melanosome fractions from stage I to stage IV.; Vacuole membrane {ECO:0000269|PubMed:11260479}. Note=(Microbial infection) Upon infection with Chlamydia trachomatis, this protein is associated with the pathogen-containing vacuole membrane where it colocalizes with IncG. {ECO:…	0	Adapter protein implicated in the regulation of a large spectrum of both general and specialized signaling pathways. Binds to a large number of partners, usually by recognition of a phosphoserine or phosphothreonine motif. Binding generally results in the modulation of the activity of the binding partner. Negative regulator of osteogenesis. Blocks the nuclear translocation of the phosphorylated f…	N/A	N/A	213	Group III	-2.98901	-4.19814	-2.26402	-3.15039	27.0184	27.1312	26.4331	24.0293	22.933	24.1691	27.0184	27.1312	26.4331	24.0293	22.933	24.1691
Ras-related protein Rab-1A OS=Homo sapiens OX=9606 GN=RAB1A PE=1 SV=3	RAB1A	P62820	5861	Golgi apparatus {ECO:0000269|PubMed:22939626}. Endoplasmic reticulum {ECO:0000269|PubMed:22939626}. Early endosome {ECO:0000269|PubMed:21303926}. Cytoplasm, cytosol {ECO:0000305|PubMed:19942850}. Membrane {ECO:0000269|PubMed:19942850, ECO:0000269|PubMed:23815289}. Melanosome {ECO:0000250|UniProtKB:P62821}. Note=Alternates between membrane-associated and cytosolic forms. {ECO:0000305|PubMed:199428…	0	The small GTPases Rab are key regulators of intracellular membrane trafficking, from the formation of transport vesicles to their fusion with membranes (PubMed:20639577, PubMed:20861236, PubMed:21303926, PubMed:22939626). Rabs cycle between an inactive GDP-bound form and an active GTP-bound form that is able to recruit to membranes different sets of downstream effectors directly responsible for v…	N/A	N/A	136	Group III	-3.71202	-2.8146	-2.92737	-3.15133	27.2739	27.3867	26.8858	23.5619	24.5721	23.9585	27.2739	27.3867	26.8858	23.5619	24.5721	23.9585
Heat shock protein HSP 90-alpha;Putative heat shock protein HSP 90-beta 2;Heat shock protein HSP 90-beta;Putative heat shock protein HSP 90-beta-3;Putative heat shock protein HSP 90-beta 4	HSP90AA1;HSP90AB2P;HSP90AB1;HSP90AB3P;HSP90AB4P	P07900;Q58FF8;P08238;Q58FF7;Q58FF6	3320	Nucleus {ECO:0000250|UniProtKB:P07901}. Cytoplasm {ECO:0000250|UniProtKB:P07901}. Melanosome {ECO:0000269|PubMed:17081065}. Cell membrane {ECO:0000269|PubMed:11276205}. Mitochondrion {ECO:0000269|PubMed:25609812}. Note=Identified by mass spectrometry in melanosome fractions from stage I to stage IV.	0	Molecular chaperone that promotes the maturation, structural maintenance and proper regulation of specific target proteins involved for instance in cell cycle control and signal transduction. Undergoes a functional cycle that is linked to its ATPase activity which is essential for its chaperone activity. This cycle probably induces conformational changes in the client proteins, thereby causing th…	N/A	N/A	56	Group III	-3.25566	-3.07633	-3.14015	-3.15738	31.1632	31.2711	30.4719	27.9075	28.1948	27.3317	31.1632	31.2711	30.4719	27.9075	28.1948	27.3317
Dynamin-1-like protein OS=Homo sapiens OX=9606 GN=DNM1L PE=1 SV=2	DNM1L	O00429	10059	Cytoplasm, cytosol. Golgi apparatus. Endomembrane system; Peripheral membrane protein. Mitochondrion outer membrane {ECO:0000269|PubMed:26122121, ECO:0000269|PubMed:27145208, ECO:0000269|PubMed:28969390}; Peripheral membrane protein. Peroxisome. Membrane, clathrin-coated pit {ECO:0000250}. Cytoplasmic vesicle, secretory vesicle, synaptic vesicle membrane {ECO:0000250|UniProtKB:O35303}. Note=Mainl…	0	Functions in mitochondrial and peroxisomal division (PubMed:9570752, PubMed:9786947, PubMed:11514614, PubMed:12499366, PubMed:17301055, PubMed:17553808, PubMed:17460227, PubMed:18695047, PubMed:18838687, PubMed:19638400, PubMed:19411255, PubMed:19342591, PubMed:23921378, PubMed:23283981, PubMed:23530241, PubMed:29478834, PubMed:32484300, PubMed:27145208, PubMed:26992161, PubMed:27301544, PubMed:2…	MOM	Mitochondrial dynamics and surveillance > Fission	266,449	Group III	-2.84623	-3.14999	-3.48551	-3.16058	29.0731	28.8092	28.7595	26.2269	25.6592	25.274	29.0731	28.8092	28.7595	26.2269	25.6592	25.274
40S ribosomal protein S2 OS=Homo sapiens OX=9606 GN=RPS2 PE=1 SV=2	RPS2	P15880	6187	0	0	0	N/A	N/A	133,266	Group III	-3.48972	-2.52068	-3.53181	-3.18074	29.7781	28.8786	28.8372	26.2884	26.3579	25.3054	29.7781	28.8786	28.8372	26.2884	26.3579	25.3054
Eukaryotic translation initiation factor 1A, X-chromosomal OS=Homo sapiens OX=9606 GN=EIF1AX PE=1 SV=2	EIF1AX	P47813	1964	0	0	Seems to be required for maximal rate of protein biosynthesis. Enhances ribosome dissociation into subunits and stabilizes the binding of the initiator Met-tRNA(I) to 40 S ribosomal subunits.	N/A	N/A	106	Group III	-3.12139	-3.25093	-3.19192	-3.18808	29.6177	29.5734	29.8086	26.4963	26.3225	26.6167	29.6177	29.5734	29.8086	26.4963	26.3225	26.6167
Heat shock 70 kDa protein 1B;Heat shock 70 kDa protein 1A	HSPA1B;HSPA1A	P0DMV9;P0DMV8	3303	Cytoplasm {ECO:0000269|PubMed:17289661}. Cytoplasm, cytoskeleton, microtubule organizing center, centrosome {ECO:0000269|PubMed:27137183}. Note=Localized in cytoplasmic mRNP granules containing untranslated mRNAs.	0	Molecular chaperone implicated in a wide variety of cellular processes, including protection of the proteome from stress, folding and transport of newly synthesized polypeptides, activation of proteolysis of misfolded proteins and the formation and dissociation of protein complexes. Plays a pivotal role in the protein quality control system, ensuring the correct folding of proteins, the re-foldin…	N/A	N/A	294,525,611	Group III	-3.28526	-2.93656	-3.35958	-3.1938	32.7899	32.7222	32.8736	29.5046	29.7857	29.514	32.7899	32.7222	32.8736	29.5046	29.7857	29.514
Alanine--tRNA ligase, cytoplasmic OS=Homo sapiens OX=9606 GN=AARS1 PE=1 SV=2	AARS1	P49588	16	Cytoplasm {ECO:0000255|HAMAP-Rule:MF_03133, ECO:0000269|PubMed:27911835}.	0	Catalyzes the attachment of alanine to tRNA(Ala) in a two-step reaction: alanine is first activated by ATP to form Ala-AMP and then transferred to the acceptor end of tRNA(Ala) (PubMed:27622773, PubMed:27911835, PubMed:28493438). Also edits incorrectly charged tRNA(Ala) via its editing domain (PubMed:27622773, PubMed:27911835, PubMed:28493438). {ECO:0000255|HAMAP-Rule:MF_03133, ECO:0000269|PubMed…	N/A	N/A	468,667,690	Group III	-2.38828	-3.29256	-3.90572	-3.19552	25.7863	26.8511	27.5098	23.398	23.5586	23.6041	25.7863	26.8511	27.5098	23.398	23.5586	23.6041
T-complex protein 1 subunit beta OS=Homo sapiens OX=9606 GN=CCT2 PE=1 SV=4	CCT2	P78371	10576	Cytoplasm {ECO:0000269|PubMed:20080638}.	0	Component of the chaperonin-containing T-complex (TRiC), a molecular chaperone complex that assists the folding of proteins upon ATP hydrolysis (PubMed:25467444). The TRiC complex mediates the folding of WRAP53/TCAB1, thereby regulating telomere maintenance (PubMed:25467444). As part of the TRiC complex may play a role in the assembly of BBSome, a complex involved in ciliogenesis regulating trans…	N/A	N/A	213	Group III	-3.95334	-3.04692	-2.6353	-3.21185	29.0474	29.2081	29.3598	25.0941	26.1612	26.7245	29.0474	29.2081	29.3598	25.0941	26.1612	26.7245
Serine/threonine-protein phosphatase 2A 65 kDa regulatory subunit A alpha isoform OS=Homo sapiens OX=9606 GN=PPP2R1A PE=1 SV=4	PPP2R1A	P30153	5518	Cytoplasm {ECO:0000250|UniProtKB:Q32PI5}. Nucleus {ECO:0000269|PubMed:30611118}. Chromosome, centromere {ECO:0000269|PubMed:16580887}. Lateral cell membrane {ECO:0000269|PubMed:15525651}. Cell projection, dendrite {ECO:0000269|PubMed:15525651}. Note=Centromeric localization requires the presence of BUB1. {ECO:0000269|PubMed:16580887}.	0	The PR65 subunit of protein phosphatase 2A serves as a scaffolding molecule to coordinate the assembly of the catalytic subunit and a variable regulatory B subunit. Upon interaction with GNA12 promotes dephosphorylation of microtubule associated protein TAU/MAPT (PubMed:15525651). Required for proper chromosome segregation and for centromeric localization of SGO1 in mitosis (PubMed:16580887). {EC…	N/A	N/A	11,577	Group III	-2.99109	-3.38607	-3.29053	-3.22256	27.5319	28.0686	27.7502	24.5408	24.6826	24.4596	27.5319	28.0686	27.7502	24.5408	24.6826	24.4596
Ezrin OS=Homo sapiens OX=9606 GN=EZR PE=1 SV=4	EZR	P15311	7430	Apical cell membrane {ECO:0000269|PubMed:18046454}; Peripheral membrane protein {ECO:0000269|PubMed:18046454}; Cytoplasmic side {ECO:0000269|PubMed:18046454}. Cell projection {ECO:0000269|PubMed:18046454}. Cell projection, microvillus membrane {ECO:0000269|PubMed:18046454}; Peripheral membrane protein {ECO:0000269|PubMed:18046454}; Cytoplasmic side {ECO:0000269|PubMed:18046454}. Cell projection, …	0	Probably involved in connections of major cytoskeletal structures to the plasma membrane. In epithelial cells, required for the formation of microvilli and membrane ruffles on the apical pole. Along with PLEKHG6, required for normal macropinocytosis. {ECO:0000269|PubMed:17881735, ECO:0000269|PubMed:18270268, ECO:0000269|PubMed:19111582}.	N/A	N/A	85,354	Group III	-3.24824	-2.94677	-3.49449	-3.22983	27.3897	27.1507	27.7281	24.1414	24.204	24.2336	27.3897	27.1507	27.7281	24.1414	24.204	24.2336
NHL repeat-containing protein 2 OS=Homo sapiens OX=9606 GN=NHLRC2 PE=1 SV=1	NHLRC2	Q8NBF2	374354	Cytoplasm, cytosol {ECO:0000269|PubMed:30239752}.	0	Required for normal embryonic development. {ECO:0000250|UniProtKB:Q8BZW8}.	N/A	N/A	23	Group III	-3.12325	-3.25883	-3.30758	-3.22989	27.1871	27.5818	27.7898	24.0638	24.3229	24.4822	27.1871	27.5818	27.7898	24.0638	24.3229	24.4822
Calcium-regulated heat-stable protein 1 OS=Homo sapiens OX=9606 GN=CARHSP1 PE=1 SV=2	CARHSP1	Q9Y2V2	23589	Cytoplasm {ECO:0000269|PubMed:21177848}. Cytoplasm, P-body {ECO:0000269|PubMed:21177848}. Cytoplasmic granule {ECO:0000269|PubMed:21177848}. Note=Detected at cytoplasmic stress granules and P-bodies. Detected at exosome granules where mRNA is degraded (By similarity). {ECO:0000250}.	0	Binds mRNA and regulates the stability of target mRNA. Binds single-stranded DNA (in vitro). {ECO:0000269|PubMed:21078874, ECO:0000269|PubMed:21177848}.	N/A	N/A	63	Group III	-3.20777	-3.09422	-3.40036	-3.23412	28.9597	28.2311	28.4793	25.752	25.1369	25.0789	28.9597	28.2311	28.4793	25.752	25.1369	25.0789
ADP-ribosylation factor 1 OS=Homo sapiens OX=9606 GN=ARF1 PE=1 SV=2	ARF1	P84077	375	Golgi apparatus {ECO:0000269|PubMed:17555535}. Cytoplasm, perinuclear region {ECO:0000269|PubMed:17555535}. Cell junction, synapse, synaptosome {ECO:0000250}. Cell junction, synapse, postsynaptic density {ECO:0000250}. Membrane {ECO:0000305}; Lipid-anchor {ECO:0000305}. Golgi apparatus, trans-Golgi network membrane {ECO:0000250|UniProtKB:P84078}; Lipid-anchor {ECO:0000250|UniProtKB:P84078}.	0	GTP-binding protein involved in protein trafficking among different compartments. Modulates vesicle budding and uncoating within the Golgi complex. Deactivation induces the redistribution of the entire Golgi complex to the endoplasmic reticulum, suggesting a crucial role in protein trafficking. In its GTP-bound form, its triggers the association with coat proteins with the Golgi membrane. The hyd…	N/A	N/A	58,81	Group III	-3.68924	-2.92844	-3.09664	-3.2381	28.297	28.1661	28.2985	24.6078	25.2377	25.2018	28.297	28.1661	28.2985	24.6078	25.2377	25.2018
Protein phosphatase 1 regulatory subunit 14B OS=Homo sapiens OX=9606 GN=PPP1R14B PE=1 SV=3	PPP1R14B	Q96C90	26472	Cytoplasm {ECO:0000305}.	0	Inhibitor of PPP1CA. Has over 50-fold higher inhibitory activity when phosphorylated (By similarity). {ECO:0000250}.	N/A	N/A	29,121	Group III	-2.54609	-3.71098	-3.51905	-3.25871	27.0222	27.4607	27.9006	24.4761	23.7497	24.3815	27.0222	27.4607	27.9006	24.4761	23.7497	24.3815
Asparagine--tRNA ligase, cytoplasmic OS=Homo sapiens OX=9606 GN=NARS1 PE=1 SV=1	NARS1	O43776	4677	Cytoplasm {ECO:0000305|PubMed:9421509}.	0	Catalyzes the attachment of asparagine to tRNA(Asn) in a two-step reaction: asparagine is first activated by ATP to form Asn-AMP and then transferred to the acceptor end of tRNA(Asn) (PubMed:9421509). In addition to its essential role in protein synthesis, acts as a signaling molecule that induced migration of CCR3-expressing cells (PubMed:30171954, PubMed:12235211). {ECO:0000269|PubMed:12235211,…	N/A	N/A	7,45	Group III	-3.59295	-2.50499	-3.68048	-3.25947	27.0039	26.9745	27.5616	23.4109	24.4695	23.8811	27.0039	26.9745	27.5616	23.4109	24.4695	23.8811
CTP synthase 1 OS=Homo sapiens OX=9606 GN=CTPS1 PE=1 SV=2	CTPS1	P17812	1503	Cytoplasm, cytosol {ECO:0000269|PubMed:25223282}. Note=Mainly cytosolic but when active detected in long filamentous structures (PubMed:25223282). Co-localizes with TNK2 in the cytosolic filaments (By similarity). {ECO:0000250|UniProtKB:P70698, ECO:0000269|PubMed:25223282}.	0	This enzyme is involved in the de novo synthesis of CTP, a precursor of DNA, RNA and phospholipids. Catalyzes the ATP-dependent amination of UTP to CTP with either L-glutamine or ammonia as a source of nitrogen. This enzyme and its product, CTP, play a crucial role in the proliferation of activated lymphocytes and therefore in immunity. {ECO:0000269|PubMed:16179339, ECO:0000269|PubMed:24870241}.	N/A	N/A	265,354	Group III	-2.74042	-3.09241	-3.94836	-3.2604	24.4005	24.7443	25.5085	21.6601	21.6519	21.5602	24.4005	24.7443	25.5085	21.6601	21.6519	21.5602
L-lactate dehydrogenase A chain OS=Homo sapiens OX=9606 GN=LDHA PE=1 SV=2	LDHA	P00338	3939	Cytoplasm.	0	0	N/A	N/A	10,83,239	Group III	-2.92733	-3.33512	-3.52875	-3.26374	31.718	32.0777	32.3973	28.7907	28.7425	28.8686	31.718	32.0777	32.3973	28.7907	28.7425	28.8686
CCHC-type zinc finger nucleic acid binding protein OS=Homo sapiens OX=9606 GN=CNBP PE=1 SV=1	CNBP	P62633	7555	Cytoplasm {ECO:0000250}. Endoplasmic reticulum {ECO:0000250}.	0	Single-stranded DNA-binding protein, with specificity to the sterol regulatory element (SRE). Involved in sterol-mediated repression.	N/A	N/A	55,99,120,159	Group III	-2.56425	-2.6039	-4.64898	-3.27238	26.5291	26.8561	27.5353	23.9648	24.2522	22.8863	26.5291	26.8561	27.5353	23.9648	24.2522	22.8863
Retinal dehydrogenase 2 OS=Homo sapiens OX=9606 GN=ALDH1A2 PE=1 SV=3	ALDH1A2	O94788	8854	Cytoplasm.	0	Converts retinaldehyde to retinoic acid (PubMed:29240402). Recognizes as substrates free retinal and cellular retinol-binding protein-bound retinal. Can metabolize octanal and decanal, but has only very low activity with benzaldehyde, acetaldehyde and propanal. Displays complete lack of activity with citral (By similarity). {ECO:0000250|UniProtKB:Q63639, ECO:0000269|PubMed:29240402}.	N/A	N/A	137,168	Group III	-3.05613	-3.5653	-3.20561	-3.27568	28.4021	28.3883	28.332	25.346	24.823	25.1264	28.4021	28.3883	28.332	25.346	24.823	25.1264
Probable E3 ubiquitin-protein ligase HECTD4 OS=Homo sapiens OX=9606 GN=HECTD4 PE=1 SV=5	HECTD4	Q9Y4D8	0	Membrane {ECO:0000305}; Single-pass membrane protein {ECO:0000305}.	282..302; /note="Helical"; /evidence="ECO:0000255"	E3 ubiquitin-protein ligase which accepts ubiquitin from an E2 ubiquitin-conjugating enzyme in the form of a thioester and then directly transfers the ubiquitin to targeted substrates. {ECO:0000250}.	N/A	N/A	349	Group III	-2.73395	-3.73231	-3.36201	-3.27609	23.0771	23.9668	24.197	20.3431	20.2344	20.835	23.0771	23.9668	24.197	20.3431	20.2344	20.835
Eukaryotic translation initiation factor 3 subunit E OS=Homo sapiens OX=9606 GN=EIF3E PE=1 SV=1	EIF3E	P60228	3646	Cytoplasm. Nucleus, PML body.	0	Component of the eukaryotic translation initiation factor 3 (eIF-3) complex, which is required for several steps in the initiation of protein synthesis (PubMed:17581632, PubMed:25849773, PubMed:27462815). The eIF-3 complex associates with the 40S ribosome and facilitates the recruitment of eIF-1, eIF-1A, eIF-2:GTP:methionyl-tRNAi and eIF-5 to form the 43S pre-initiation complex (43S PIC). The eIF…	N/A	N/A	62	Group III	-2.9988	-4.00957	-2.82208	-3.27682	28.5152	28.5133	27.8566	25.5164	24.5037	25.0345	28.5152	28.5133	27.8566	25.5164	24.5037	25.0345
PRA1 family protein 3 OS=Homo sapiens OX=9606 GN=ARL6IP5 PE=1 SV=1	ARL6IP5	O75915	10550	Endoplasmic reticulum membrane {ECO:0000250|UniProtKB:Q9ES40}; Multi-pass membrane protein {ECO:0000255}. Cell membrane {ECO:0000250|UniProtKB:Q9ES40}; Multi-pass membrane protein {ECO:0000255}. Cytoplasm {ECO:0000250|UniProtKB:Q9ES40}. Cytoplasm, cytoskeleton {ECO:0000250|UniProtKB:Q9ES40}. Note=Also exists as a soluble form in the cytoplasm. Associated with microtubules. {ECO:0000250|UniProtKB:…	36..56; /note="Helical"; /evidence="ECO:0000255"; 57..77; /note="Helical"; /evidence="ECO:0000255"; 94..114; /note="Helical"; /evidence="ECO:0000255"; 115..135; /note="Helical"; /evidence="ECO:0000255"	Regulates intracellular concentrations of taurine and glutamate. Negatively modulates SLC1A1/EAAC1 glutamate transport activity by decreasing its affinity for glutamate in a PKC activity-dependent manner. Plays a role in the retention of SLC1A1/EAAC1 in the endoplasmic reticulum. {ECO:0000250|UniProtKB:Q8R5J9, ECO:0000250|UniProtKB:Q9ES40}.	N/A	N/A	182	Group III	-3.17282	-3.1863	-3.4911	-3.28341	28.3518	28.4779	28.1375	25.179	25.2916	24.6464	28.3518	28.4779	28.1375	25.179	25.2916	24.6464
C-1-tetrahydrofolate synthase, cytoplasmic OS=Homo sapiens OX=9606 GN=MTHFD1 PE=1 SV=4	MTHFD1	P11586	4522	Cytoplasm.	0	0	N/A	N/A	240,402	Group III	-3.13537	-3.67265	-3.04909	-3.2857	26.7379	27.7044	27.7094	23.6025	24.0318	24.6604	26.7379	27.7044	27.7094	23.6025	24.0318	24.6604
Tubulin alpha-1B chain;Tubulin alpha-4A chain;Tubulin alpha-1A chain;Tubulin alpha-3C/D chain;Tubulin alpha-3E chain	TUBA1B;TUBA4A;TUBA1A;TUBA3C;TUBA3E	P68363;P68366;Q71U36;Q13748;Q6PEY2	10376	Cytoplasm, cytoskeleton.	0	Tubulin is the major constituent of microtubules. It binds two moles of GTP, one at an exchangeable site on the beta chain and one at a non-exchangeable site on the alpha chain.	N/A	N/A	282	Group III	-3.43775	-3.55424	-2.96426	-3.31875	31.9644	32.4463	33.0182	28.5266	28.8921	30.054	31.9644	32.4463	33.0182	28.5266	28.8921	30.054
Phosphatidylethanolamine-binding protein 1 OS=Homo sapiens OX=9606 GN=PEBP1 PE=1 SV=3	PEBP1	P30086	5037	Cytoplasm {ECO:0000250}.	0	Binds ATP, opioids and phosphatidylethanolamine. Has lower affinity for phosphatidylinositol and phosphatidylcholine. Serine protease inhibitor which inhibits thrombin, neuropsin and chymotrypsin but not trypsin, tissue type plasminogen activator and elastase (By similarity). Inhibits the kinase activity of RAF1 by inhibiting its activation and by dissociating the RAF1/MEK complex and acting as a…	N/A	N/A	181	Group III	-3.37998	-3.09744	-3.4863	-3.32124	28.2681	29.29	29.6127	24.8881	26.1925	26.1264	28.2681	29.29	29.6127	24.8881	26.1925	26.1264
Alpha-enolase OS=Homo sapiens OX=9606 GN=ENO1 PE=1 SV=2	ENO1	P06733	2023	Cytoplasm {ECO:0000269|PubMed:10802057}. Cell membrane {ECO:0000269|PubMed:10802057}. Cytoplasm, myofibril, sarcomere, M line {ECO:0000269|PubMed:10802057}. Note=Can translocate to the plasma membrane in either the homodimeric (alpha/alpha) or heterodimeric (alpha/gamma) form. ENO1 is localized to the M line.; [Isoform MBP-1]: Nucleus.	0	Glycolytic enzyme the catalyzes the conversion of 2-phosphoglycerate to phosphoenolpyruvate (PubMed:29775581, PubMed:1369209). In addition to glycolysis, involved in various processes such as growth control, hypoxia tolerance and allergic responses (PubMed:2005901, PubMed:10802057, PubMed:12666133, PubMed:29775581). May also function in the intravascular and pericellular fibrinolytic system due t…	N/A	N/A	44	Group III	-3.74899	-3.21513	-3.07664	-3.34692	28.8765	29.1296	29.2078	25.1275	25.9145	26.1311	28.8765	29.1296	29.2078	25.1275	25.9145	26.1311
Exonuclease 3'-5' domain-containing protein 2 OS=Homo sapiens OX=9606 GN=EXD2 PE=1 SV=2	EXD2	Q9NVH0	55218	Mitochondrion outer membrane {ECO:0000269|PubMed:29599527, ECO:0000269|PubMed:31127291}; Single-pass membrane protein {ECO:0000255, ECO:0000269|PubMed:31127291}. Mitochondrion matrix {ECO:0000269|PubMed:29335528}. Nucleus {ECO:0000269|PubMed:26807646}. Chromosome {ECO:0000269|PubMed:26807646, ECO:0000269|PubMed:31255466}. Note=Mainly localizes to the mitochondrial outer membrane (PubMed:29599527,…	5..25; /note="Helical"; /evidence="ECO:0000255"	Exonuclease that has both 3'-5' exoribonuclease and exodeoxyribonuclease activities, depending on the divalent metal cation used as cofactor (PubMed:29335528, PubMed:31127291). In presence of Mg(2+), only shows 3'-5' exoribonuclease activity, while it shows both exoribonuclease and exodeoxyribonuclease activities in presence of Mn(2+) (PubMed:29335528, PubMed:31127291). Acts as an exoribonuclease…	Matrix	Mitochondrial central dogma > Translation	347,556	Group III	-4.63775	-1.67025	-3.73605	-3.34802	29.4204	29.1336	28.7052	24.7826	27.4633	24.9691	29.4204	29.1336	28.7052	24.7826	27.4633	24.9691
Annexin A2 OS=Homo sapiens OX=9606 GN=ANXA2 PE=1 SV=2	ANXA2	P07355	302	Secreted, extracellular space, extracellular matrix, basement membrane {ECO:0000269|PubMed:17081065}. Melanosome {ECO:0000269|PubMed:17081065}. Note=In the lamina beneath the plasma membrane. Identified by mass spectrometry in melanosome fractions from stage I to stage IV. Translocated from the cytoplasm to the cell surface through a Golgi-independent mechanism.	0	Calcium-regulated membrane-binding protein whose affinity for calcium is greatly enhanced by anionic phospholipids. It binds two calcium ions with high affinity. May be involved in heat-stress response. Inhibits PCSK9-enhanced LDLR degradation, probably reduces PCSK9 protein levels via a translational mechanism but also competes with LDLR for binding with PCSK9 (PubMed:18799458, PubMed:24808179, …	N/A	N/A	24,30	Group III	-3.22377	-3.67312	-3.18244	-3.35978	28.5166	28.3404	28.3631	25.2928	24.6673	25.1807	28.5166	28.3404	28.3631	25.2928	24.6673	25.1807
Eukaryotic translation initiation factor 3 subunit L OS=Homo sapiens OX=9606 GN=EIF3L PE=1 SV=1	EIF3L	Q9Y262	51386	Cytoplasm {ECO:0000255|HAMAP-Rule:MF_03011}.	0	Component of the eukaryotic translation initiation factor 3 (eIF-3) complex, which is required for several steps in the initiation of protein synthesis (PubMed:17581632, PubMed:25849773, PubMed:27462815). The eIF-3 complex associates with the 40S ribosome and facilitates the recruitment of eIF-1, eIF-1A, eIF-2:GTP:methionyl-tRNAi and eIF-5 to form the 43S pre-initiation complex (43S PIC). The eIF…	N/A	N/A	36,72	Group III	-3.44361	-3.03348	-3.61277	-3.36328	28.635	28.4021	28.538	25.1914	25.3686	24.9252	28.635	28.4021	28.538	25.1914	25.3686	24.9252
Eukaryotic translation initiation factor 3 subunit F OS=Homo sapiens OX=9606 GN=EIF3F PE=1 SV=1	EIF3F	O00303	8665	Cytoplasm {ECO:0000255|HAMAP-Rule:MF_03005}.	0	Component of the eukaryotic translation initiation factor 3 (eIF-3) complex, which is required for several steps in the initiation of protein synthesis (PubMed:17581632, PubMed:25849773, PubMed:27462815). The eIF-3 complex associates with the 40S ribosome and facilitates the recruitment of eIF-1, eIF-1A, eIF-2:GTP:methionyl-tRNAi and eIF-5 to form the 43S pre-initiation complex (43S PIC). The eIF…	N/A	N/A	289	Group III	-4.1156	-2.64486	-3.38063	-3.38036	25.5869	26.4282	26.5052	21.4713	23.7834	23.1246	25.5869	26.4282	26.5052	21.4713	23.7834	23.1246
T-complex protein 1 subunit epsilon OS=Homo sapiens OX=9606 GN=CCT5 PE=1 SV=1	CCT5	P48643	22948	Cytoplasm {ECO:0000269|PubMed:20080638}. Cytoplasm, cytoskeleton, microtubule organizing center, centrosome {ECO:0000269|PubMed:14654843, ECO:0000269|PubMed:20080638}.	0	Component of the chaperonin-containing T-complex (TRiC), a molecular chaperone complex that assists the folding of proteins upon ATP hydrolysis (PubMed:25467444). The TRiC complex mediates the folding of WRAP53/TCAB1, thereby regulating telomere maintenance (PubMed:25467444). As part of the TRiC complex may play a role in the assembly of BBSome, a complex involved in ciliogenesis regulating trans…	N/A	N/A	12,274,280	Group III	-3.27726	-3.92388	-3.00067	-3.4006	27.134	27.3497	27.3989	23.8568	23.4259	24.3982	27.134	27.3497	27.3989	23.8568	23.4259	24.3982
60S ribosomal protein L26-like 1 OS=Homo sapiens OX=9606 GN=RPL26L1 PE=1 SV=1	RPL26L1	Q9UNX3	51121	0	0	0	N/A	N/A	135	Group III	-2.43656	-4.03799	-3.73041	-3.40165	25.6485	25.862	25.9645	23.2119	21.824	22.2341	25.6485	25.862	25.9645	23.2119	21.824	22.2341
Talin-1 OS=Homo sapiens OX=9606 GN=TLN1 PE=1 SV=3	TLN1	Q9Y490	7094	Cell projection, ruffle membrane {ECO:0000250}; Peripheral membrane protein {ECO:0000250}; Cytoplasmic side {ECO:0000250}. Cytoplasm, cytoskeleton {ECO:0000250}. Cell surface {ECO:0000250|UniProtKB:P26039}. Cell junction, focal adhesion {ECO:0000250|UniProtKB:P26039}. Note=Colocalizes with LAYN at the membrane ruffles. Localized preferentially in focal adhesions than fibrillar adhesions (By simil…	0	Probably involved in connections of major cytoskeletal structures to the plasma membrane. High molecular weight cytoskeletal protein concentrated at regions of cell-substratum contact and, in lymphocytes, at cell-cell contacts (By similarity). {ECO:0000250}.	N/A	N/A	436,1777	Group III	-3.35559	-3.40676	-3.50918	-3.42384	27.5839	27.7799	28.2638	24.2283	24.3731	24.7546	27.5839	27.7799	28.2638	24.2283	24.3731	24.7546
14-3-3 protein theta OS=Homo sapiens OX=9606 GN=YWHAQ PE=1 SV=1	YWHAQ	P27348	10971	Cytoplasm. Note=In neurons, axonally transported to the nerve terminals.	0	Adapter protein implicated in the regulation of a large spectrum of both general and specialized signaling pathways. Binds to a large number of partners, usually by recognition of a phosphoserine or phosphothreonine motif. Binding generally results in the modulation of the activity of the binding partner. Negatively regulates the kinase activity of PDPK1. {ECO:0000269|PubMed:12177059}.	N/A	N/A	104,211	Group III	-3.00142	-4.24122	-3.0417	-3.42811	25.6381	25.9134	25.6061	22.6367	21.6722	22.5644	25.6381	25.9134	25.6061	22.6367	21.6722	22.5644
Protein Smaug homolog 2 OS=Homo sapiens OX=9606 GN=SAMD4B PE=1 SV=1	SAMD4B	Q5PRF9	55095	Cytoplasm {ECO:0000269|PubMed:20510020}. Nucleus {ECO:0000269|PubMed:20510020}.	0	Has transcriptional repressor activity. Overexpression inhibits the transcriptional activities of AP-1, p53/TP53 and CDKN1A. {ECO:0000269|PubMed:20510020}.	N/A	N/A	166	Group III	-4.04312	-3.39641	-2.88828	-3.4426	26.8246	26.7977	26.4019	22.7814	23.4013	23.5136	26.8246	26.7977	26.4019	22.7814	23.4013	23.5136
T-complex protein 1 subunit theta OS=Homo sapiens OX=9606 GN=CCT8 PE=1 SV=4	CCT8	P50990	10694	Cytoplasm {ECO:0000269|PubMed:20080638}. Cytoplasm, cytoskeleton, microtubule organizing center, centrosome {ECO:0000269|PubMed:14654843, ECO:0000269|PubMed:20080638}. Cytoplasm, cytoskeleton, cilium basal body {ECO:0000250|UniProtKB:P42932}.	0	Component of the chaperonin-containing T-complex (TRiC), a molecular chaperone complex that assists the folding of proteins upon ATP hydrolysis (PubMed:25467444). The TRiC complex mediates the folding of WRAP53/TCAB1, thereby regulating telomere maintenance (PubMed:25467444). As part of the TRiC complex may play a role in the assembly of BBSome, a complex involved in ciliogenesis regulating trans…	N/A	N/A	30,173,351	Group III	-3.69099	-3.29547	-3.35756	-3.44801	28.6554	29.2048	29.9505	24.9644	25.9093	26.5929	28.6554	29.2048	29.9505	24.9644	25.9093	26.5929
40S ribosomal protein S9 OS=Homo sapiens OX=9606 GN=RPS9 PE=1 SV=3	RPS9	P46781	6203	Cytoplasm {ECO:0000269|PubMed:17289661}. Note=Localized in cytoplasmic mRNP granules containing untranslated mRNAs.	0	0	N/A	N/A	165	Group III	-3.65017	-3.81055	-2.9054	-3.45537	31.1478	30.9769	30.969	27.4976	27.1664	28.0636	31.1478	30.9769	30.969	27.4976	27.1664	28.0636
Insulin-like growth factor 2 mRNA-binding protein 3 OS=Homo sapiens OX=9606 GN=IGF2BP3 PE=1 SV=2	IGF2BP3	O00425	10643	Nucleus. Cytoplasm. Note=Found in lamellipodia of the leading edge, in the perinuclear region, and beneath the plasma membrane. The subcytoplasmic localization is cell specific and regulated by cell contact and growth. Localized at the connecting piece and the tail of the spermatozoa. Colocalized with CD44 mRNA in RNP granules. In response to cellular stress, such as oxidative stress, recruited t…	0	RNA-binding factor that may recruit target transcripts to cytoplasmic protein-RNA complexes (mRNPs). This transcript 'caging' into mRNPs allows mRNA transport and transient storage. It also modulates the rate and location at which target transcripts encounter the translational apparatus and shields them from endonuclease attacks or microRNA-mediated degradation. Binds to the 3'-UTR of CD44 mRNA a…	N/A	N/A	321	Group III	-3.79805	-3.49755	-3.09584	-3.46381	25.9297	25.9793	25.878	22.1317	22.4818	22.7821	25.9297	25.9793	25.878	22.1317	22.4818	22.7821
Tubulin beta chain;Tubulin beta-4A chain;Tubulin beta-3 chain;Tubulin beta-2B chain;Tubulin beta-2A chain;Tubulin beta-4B chain;Tubulin beta-6 chain	TUBB;TUBB4A;TUBB3;TUBB2B;TUBB2A;TUBB4B;TUBB6	P07437;P04350;Q13509;Q9BVA1;Q13885;P68371;Q9BUF5	203068	Cytoplasm, cytoskeleton {ECO:0000269|PubMed:26637975}.	0	Tubulin is the major constituent of microtubules. It binds two moles of GTP, one at an exchangeable site on the beta chain and one at a non-exchangeable site on the alpha chain.	N/A	N/A	340	Group III	-3.32511	-3.72618	-3.36721	-3.47283	30.7217	30.8613	30.8427	27.3966	27.1352	27.4755	30.7217	30.8613	30.8427	27.3966	27.1352	27.4755
Exportin-1 OS=Homo sapiens OX=9606 GN=XPO1 PE=1 SV=1	XPO1	O14980	7514	Cytoplasm. Nucleus, nucleoplasm. Nucleus, Cajal body. Nucleus, nucleolus. Note=Located in the nucleoplasm, Cajal bodies and nucleoli. Shuttles between the nucleus/nucleolus and the cytoplasm.	0	Mediates the nuclear export of cellular proteins (cargos) bearing a leucine-rich nuclear export signal (NES) and of RNAs. In the nucleus, in association with RANBP3, binds cooperatively to the NES on its target protein and to the GTPase RAN in its active GTP-bound form (Ran-GTP). Docking of this complex to the nuclear pore complex (NPC) is mediated through binding to nucleoporins. Upon transit of…	N/A	N/A	36,252	Group III	-3.76799	-3.71829	-2.95144	-3.47924	26.8099	26.7312	27.0909	23.0419	23.0129	24.1395	26.8099	26.7312	27.0909	23.0419	23.0129	24.1395
40S ribosomal protein S13 OS=Homo sapiens OX=9606 GN=RPS13 PE=1 SV=2	RPS13	P62277	6207	0	0	0	N/A	N/A	89	Group III	-3.53998	-3.65999	-3.25631	-3.48543	29.1531	29.3076	29.4076	25.6131	25.6476	26.1513	29.1531	29.3076	29.4076	25.6131	25.6476	26.1513
Ezrin;Radixin;Moesin	EZR;RDX;MSN	P15311;P35241;P26038	7430	Apical cell membrane {ECO:0000269|PubMed:18046454}; Peripheral membrane protein {ECO:0000269|PubMed:18046454}; Cytoplasmic side {ECO:0000269|PubMed:18046454}. Cell projection {ECO:0000269|PubMed:18046454}. Cell projection, microvillus membrane {ECO:0000269|PubMed:18046454}; Peripheral membrane protein {ECO:0000269|PubMed:18046454}; Cytoplasmic side {ECO:0000269|PubMed:18046454}. Cell projection, …	0	Probably involved in connections of major cytoskeletal structures to the plasma membrane. In epithelial cells, required for the formation of microvilli and membrane ruffles on the apical pole. Along with PLEKHG6, required for normal macropinocytosis. {ECO:0000269|PubMed:17881735, ECO:0000269|PubMed:18270268, ECO:0000269|PubMed:19111582}.	N/A	N/A	270	Group III	-3.32302	-3.0922	-4.04141	-3.48554	28.4164	28.0587	28.2171	25.0933	24.9665	24.1757	28.4164	28.0587	28.2171	25.0933	24.9665	24.1757
Serine/threonine-protein phosphatase 2A catalytic subunit alpha isoform OS=Homo sapiens OX=9606 GN=PPP2CA PE=1 SV=1	PPP2CA	P67775	5515	Cytoplasm {ECO:0000269|PubMed:16541025}. Nucleus {ECO:0000269|PubMed:16541025}. Chromosome, centromere {ECO:0000269|PubMed:16541025}. Cytoplasm, cytoskeleton, spindle pole {ECO:0000269|PubMed:16541025}. Note=In prometaphase cells, but not in anaphase cells, localizes at centromeres. During mitosis, also found at spindle poles. Centromeric localization requires the presence of SGO2 (By similarity)…	0	PP2A is the major phosphatase for microtubule-associated proteins (MAPs). PP2A can modulate the activity of phosphorylase B kinase casein kinase 2, mitogen-stimulated S6 kinase, and MAP-2 kinase. Cooperates with SGO2 to protect centromeric cohesin from separase-mediated cleavage in oocytes specifically during meiosis I (By similarity). Can dephosphorylate SV40 large T antigen and p53/TP53. Activa…	N/A	N/A	218,284	Group III	-4.54079	-2.68041	-3.23745	-3.48621	27.1956	27.1717	27.5375	22.6548	24.4913	24.3001	27.1956	27.1717	27.5375	22.6548	24.4913	24.3001
eIF-2-alpha kinase activator GCN1 OS=Homo sapiens OX=9606 GN=GCN1 PE=1 SV=7	GCN1	Q92616	10985	Cytoplasm {ECO:0000250|UniProtKB:E9PVA8}. Note=Associates with ribosomes in undifferentiated neuroblastoma cells and increases after neuronal differentiation. {ECO:0000250|UniProtKB:E9PVA8}.	0	Acts as a positive activator of the EIF2AK4/GCN2 protein kinase activity in response to amino acid starvation. Forms a complex with EIF2AK4/GCN2 on translating ribosomes; during this process, GCN1 seems to act as a chaperone to facilitate delivery of uncharged tRNAs that enter the A site of ribosomes to the tRNA-binding domain of EIF2AK4/GCN2, and hence stimulating EIF2AK4/GCN2 kinase activity. P…	N/A	N/A	1210,2001	Group III	-3.40701	-3.6847	-3.4578	-3.5165	27.6073	27.6498	27.9269	24.2003	23.9651	24.4691	27.6073	27.6498	27.9269	24.2003	23.9651	24.4691
TRAF-type zinc finger domain-containing protein 1 OS=Homo sapiens OX=9606 GN=TRAFD1 PE=1 SV=1	TRAFD1	O14545	10906	0	0	Negative feedback regulator that controls excessive innate immune responses. Regulates both Toll-like receptor 4 (TLR4) and DDX58/RIG1-like helicases (RLH) pathways. May inhibit the LTR pathway by direct interaction with TRAF6 and attenuation of NF-kappa-B activation. May negatively regulate the RLH pathway downstream from MAVS and upstream of NF-kappa-B and IRF3 (By similarity). {ECO:0000250, EC…	N/A	N/A	108,153,558	Group III	-3.4681	-3.78656	-3.30272	-3.51913	24.1316	24.0167	24.1763	20.6635	20.2301	20.8736	24.1316	24.0167	24.1763	20.6635	20.2301	20.8736
Protein DDI1 homolog 2 OS=Homo sapiens OX=9606 GN=DDI2 PE=1 SV=1	DDI2	Q5TDH0	84301	Cytoplasm, cytosol {ECO:0000305|PubMed:27528193}. Chromosome {ECO:0000269|PubMed:29290612}.	0	Aspartic protease that mediates the cleavage of NFE2L1/NRF1 at 'Leu-104', thereby promoting release of NFE2L1/NRF1 from the endoplasmic reticulum membrane (PubMed:27676298, PubMed:27528193). Ubiquitination of NFE2L1/NRF1 is a prerequisite for cleavage, suggesting that DDI2 specifically recognizes and binds ubiquitinated NFE2L1/NRF1 (PubMed:27528193). Seems to act as a proteasomal shuttle which li…	N/A	N/A	366	Group III	-4.9046	-2.23336	-3.48525	-3.54107	25.6374	25.0679	25.1547	20.7328	22.8346	21.6695	25.6374	25.0679	25.1547	20.7328	22.8346	21.6695
Mitochondrial import receptor subunit TOM70 OS=Homo sapiens OX=9606 GN=TOMM70 PE=1 SV=1	TOMM70	O94826	9868	Mitochondrion outer membrane {ECO:0000269|PubMed:20628368, ECO:0000269|PubMed:25609812}; Single-pass membrane protein {ECO:0000255}.	39..59; /note="Helical"; /evidence="ECO:0000255"	Acts as receptor of the preprotein translocase complex of the outer mitochondrial membrane (TOM complex). Recognizes and mediates the translocation of mitochondrial preproteins from the cytosol into the mitochondria in a chaperone dependent manner (PubMed:12526792). Mediates TBK1 and IRF3 activation induced by MAVS in response to Sendai virus infection and promotes host antiviral responses during…	MOM	Protein import, sorting and homeostasis > Protein import and sorting > TOM	260,327,339,450,601	Group III	-3.73751	-3.85315	-3.0567	-3.54912	27.719	27.6303	27.9368	23.9815	23.7771	24.8801	27.719	27.6303	27.9368	23.9815	23.7771	24.8801
KIF-binding protein OS=Homo sapiens OX=9606 GN=KIFBP PE=1 SV=1	KIFBP	Q96EK5	26128	Cytoplasm, cytoskeleton {ECO:0000269|PubMed:16225668, ECO:0000269|PubMed:20621975, ECO:0000269|PubMed:23427148}.	0	Required for organization of axonal microtubules, and axonal outgrowth and maintenance during peripheral and central nervous system development. {ECO:0000269|PubMed:16225668, ECO:0000269|PubMed:20621975, ECO:0000269|PubMed:23427148}.	N/A	N/A	402	Group III	-2.15449	-3.75273	-4.77076	-3.55932	26.0879	26.2488	26.8482	23.9334	22.4961	22.0774	26.0879	26.2488	26.8482	23.9334	22.4961	22.0774
Eukaryotic translation initiation factor 5A-1;Eukaryotic translation initiation factor 5A-2;Eukaryotic translation initiation factor 5A-1-like	EIF5A;EIF5A2;EIF5AL1	P63241;Q9GZV4;Q6IS14	1984	Cytoplasm. Nucleus. Endoplasmic reticulum membrane; Peripheral membrane protein; Cytoplasmic side. Nucleus, nuclear pore complex. Note=Hypusine modification promotes the nuclear export and cytoplasmic localization and there was a dynamic shift in the localization from predominantly cytoplasmic to primarily nuclear under apoptotic inducing conditions.	0	mRNA-binding protein involved in translation elongation. Has an important function at the level of mRNA turnover, probably acting downstream of decapping. Involved in actin dynamics and cell cycle progression, mRNA decay and probably in a pathway involved in stress response and maintenance of cell wall integrity. With syntenin SDCBP, functions as a regulator of p53/TP53 and p53/TP53-dependent apo…	N/A	N/A	69	Group III	-3.23249	-3.40856	-4.07123	-3.57076	28.7677	28.8278	28.5674	25.5353	25.4192	24.4961	28.7677	28.8278	28.5674	25.5353	25.4192	24.4961
Programmed cell death protein 5 OS=Homo sapiens OX=9606 GN=PDCD5 PE=1 SV=3	PDCD5	O14737	9141	0	0	May function in the process of apoptosis.	N/A	N/A	73,80	Group III	-3.63216	-3.68688	-3.41659	-3.57854	30.8491	30.7654	30.7223	27.2169	27.0785	27.3057	30.8491	30.7654	30.7223	27.2169	27.0785	27.3057
Putative elongation factor 1-alpha-like 3;Elongation factor 1-alpha 1;Elongation factor 1-alpha 2	EEF1A1P5;EEF1A1;EEF1A2	Q5VTE0;P68104;Q05639	0	Cytoplasm {ECO:0000250}.	0	This protein promotes the GTP-dependent binding of aminoacyl-tRNA to the A-site of ribosomes during protein biosynthesis. {ECO:0000250}.	N/A	N/A	29,141,254	Group III	-3.35242	-3.62838	-3.77547	-3.58542	32.7546	32.5855	32.794	29.4022	28.9571	29.0185	32.7546	32.5855	32.794	29.4022	28.9571	29.0185
Prostaglandin reductase 2 OS=Homo sapiens OX=9606 GN=PTGR2 PE=1 SV=1	PTGR2	Q8N8N7	145482	Cytoplasm {ECO:0000250}.	0	Functions as 15-oxo-prostaglandin 13-reductase and acts on 15-keto-PGE1, 15-keto-PGE2, 15-keto-PGE1-alpha and 15-keto-PGE2-alpha with highest activity towards 15-keto-PGE2 (PubMed:19000823). Overexpression represses transcriptional activity of PPARG and inhibits adipocyte differentiation (By similarity). {ECO:0000250|UniProtKB:Q8VDQ1, ECO:0000269|PubMed:19000823}.	N/A	N/A	100	Group III	-4.30499	-3.64438	-2.82493	-3.59143	26.1798	26.2563	26.4996	21.8749	22.6119	23.6747	26.1798	26.2563	26.4996	21.8749	22.6119	23.6747
Eukaryotic translation initiation factor 3 subunit A OS=Homo sapiens OX=9606 GN=EIF3A PE=1 SV=1	EIF3A	Q14152	8661	Cytoplasm {ECO:0000255|HAMAP-Rule:MF_03000, ECO:0000269|PubMed:9150439}.	0	RNA-binding component of the eukaryotic translation initiation factor 3 (eIF-3) complex, which is required for several steps in the initiation of protein synthesis (PubMed:17581632, PubMed:25849773). The eIF-3 complex associates with the 40S ribosome and facilitates the recruitment of eIF-1, eIF-1A, eIF-2:GTP:methionyl-tRNAi and eIF-5 to form the 43S pre-initiation complex (43S PIC). The eIF-3 co…	N/A	N/A	4,382	Group III	-3.41178	-3.7857	-3.59469	-3.59739	27.701	27.6755	28.2	24.2893	23.8898	24.6054	27.701	27.6755	28.2	24.2893	23.8898	24.6054
Annexin A6 OS=Homo sapiens OX=9606 GN=ANXA6 PE=1 SV=3	ANXA6	P08133	309	Cytoplasm {ECO:0000250}. Melanosome {ECO:0000269|PubMed:17081065}. Note=Identified by mass spectrometry in melanosome fractions from stage I to stage IV.	0	May associate with CD21. May regulate the release of Ca(2+) from intracellular stores.	N/A	N/A	30,76,201,572	Group III	-3.73916	-3.76681	-3.33205	-3.61267	28.7888	28.8688	28.8707	25.0496	25.102	25.5386	28.7888	28.8688	28.8707	25.0496	25.102	25.5386
Transitional endoplasmic reticulum ATPase OS=Homo sapiens OX=9606 GN=VCP PE=1 SV=4	VCP	P55072	7415	Cytoplasm, cytosol {ECO:0000269|PubMed:15456787}. Endoplasmic reticulum {ECO:0000269|PubMed:15215856}. Nucleus {ECO:0000269|PubMed:23042605, ECO:0000269|PubMed:26842564}. Cytoplasm, Stress granule {ECO:0000269|PubMed:29804830}. Note=Present in the neuronal hyaline inclusion bodies specifically found in motor neurons from amyotrophic lateral sclerosis patients (PubMed:15456787). Present in the Lew…	0	Necessary for the fragmentation of Golgi stacks during mitosis and for their reassembly after mitosis. Involved in the formation of the transitional endoplasmic reticulum (tER). The transfer of membranes from the endoplasmic reticulum to the Golgi apparatus occurs via 50-70 nm transition vesicles which derive from part-rough, part-smooth transitional elements of the endoplasmic reticulum (tER). V…	N/A	N/A	644	Group III	-3.18201	-3.7082	-3.96409	-3.6181	27.209	27.1994	27.6354	24.027	23.4912	23.6713	27.209	27.1994	27.6354	24.027	23.4912	23.6713
Sulfotransferase 1A1 OS=Homo sapiens OX=9606 GN=SULT1A1 PE=1 SV=3	SULT1A1	P50225	6817	Cytoplasm {ECO:0000250|UniProtKB:P17988}.	0	Sulfotransferase that utilizes 3'-phospho-5'-adenylyl sulfate (PAPS) as sulfonate donor to catalyze the sulfate conjugation of a wide variety of acceptor molecules bearing a hydroxyl or an amine groupe. Sulfonation increases the water solubility of most compounds, and therefore their renal excretion, but it can also result in bioactivation to form active metabolites. Displays broad substrate spec…	N/A	N/A	14	Group III	-2.26052	-4.5536	-4.07963	-3.63125	25.45	26.3632	26.2098	23.1895	21.8096	22.1301	25.45	26.3632	26.2098	23.1895	21.8096	22.1301
Elongation factor 2 OS=Homo sapiens OX=9606 GN=EEF2 PE=1 SV=4	EEF2	P13639	1938	Cytoplasm {ECO:0000269|PubMed:25064856}. Nucleus {ECO:0000269|PubMed:24648518}. Note=Phosphorylation by CSK promotes cleavage and SUMOylation-dependent nuclear translocation of the C-terminal cleavage product. {ECO:0000269|PubMed:24648518}.	0	Catalyzes the GTP-dependent ribosomal translocation step during translation elongation. During this step, the ribosome changes from the pre-translocational (PRE) to the post-translocational (POST) state as the newly formed A-site-bound peptidyl-tRNA and P-site-bound deacylated tRNA move to the P and E sites, respectively. Catalyzes the coordinated movement of the two tRNA molecules, the mRNA and …	N/A	N/A	443,457,671,787	Group III	-3.91422	-3.72757	-3.43872	-3.6935	30.2598	30.3486	30.397	26.3456	26.621	26.9583	30.2598	30.3486	30.397	26.3456	26.621	26.9583
Adenosylhomocysteinase OS=Homo sapiens OX=9606 GN=AHCY PE=1 SV=4	AHCY	P23526	191	Cytoplasm {ECO:0000269|PubMed:17081065}. Melanosome {ECO:0000269|PubMed:17081065}. Note=Identified by mass spectrometry in melanosome fractions from stage I to stage IV.	0	Adenosylhomocysteine is a competitive inhibitor of S-adenosyl-L-methionine-dependent methyl transferase reactions; therefore adenosylhomocysteinase may play a key role in the control of methylations via regulation of the intracellular concentration of adenosylhomocysteine. {ECO:0000269|PubMed:12590576}.	N/A	N/A	7,39,143,165	Group III	-3.54597	-3.33542	-4.22574	-3.70238	30.966	30.4624	30.8414	27.4201	27.127	26.6157	30.966	30.4624	30.8414	27.4201	27.127	26.6157
Endophilin-B1 OS=Homo sapiens OX=9606 GN=SH3GLB1 PE=1 SV=1	SH3GLB1	Q9Y371	51100	Cytoplasm {ECO:0000269|PubMed:15452144}. Golgi apparatus membrane {ECO:0000269|PubMed:21068542}; Peripheral membrane protein {ECO:0000250}. Mitochondrion outer membrane {ECO:0000269|PubMed:15452144}; Peripheral membrane protein {ECO:0000269|PubMed:15452144}. Cytoplasmic vesicle, autophagosome membrane {ECO:0000269|PubMed:17891140}. Midbody {ECO:0000269|PubMed:20643123}. Note=Association with the …	0	May be required for normal outer mitochondrial membrane dynamics (PubMed:15452144). Required for coatomer-mediated retrograde transport in certain cells (By similarity). May recruit other proteins to membranes with high curvature. May promote membrane fusion (PubMed:11604418). Involved in activation of caspase-dependent apoptosis by promoting BAX/BAK1 activation (PubMed:16227588). Isoform 1 acts …	N/A	N/A	80,360	Group III	-2.75091	-4.22758	-4.13091	-3.70313	26.2239	26.6831	26.2902	23.473	22.4555	22.1593	26.2239	26.6831	26.2902	23.473	22.4555	22.1593
14-3-3 protein gamma OS=Homo sapiens OX=9606 GN=YWHAG PE=1 SV=2	YWHAG	P61981	7532	Cytoplasm {ECO:0000250}.	0	Adapter protein implicated in the regulation of a large spectrum of both general and specialized signaling pathways. Binds to a large number of partners, usually by recognition of a phosphoserine or phosphothreonine motif. Binding generally results in the modulation of the activity of the binding partner. {ECO:0000269|PubMed:16511572}.	N/A	N/A	107	Group III	-3.89091	-3.6148	-3.60465	-3.70345	25.6565	25.579	25.5795	21.7656	21.9642	21.9748	25.6565	25.579	25.5795	21.7656	21.9642	21.9748
ATP-binding cassette sub-family F member 1 OS=Homo sapiens OX=9606 GN=ABCF1 PE=1 SV=2	ABCF1	Q8NE71	23	[Isoform 2]: Cytoplasm {ECO:0000269|PubMed:19570978}. Nucleus, nucleoplasm {ECO:0000269|PubMed:19570978}. Nucleus envelope {ECO:0000269|PubMed:19570978}.	0	Isoform 2 is required for efficient Cap- and IRES-mediated mRNA translation initiation. Isoform 2 is not involved in the ribosome biogenesis. {ECO:0000269|PubMed:19570978}.	N/A	N/A	250	Group III	-3.3559	-3.94965	-3.85654	-3.7207	27.7244	27.7936	27.4912	24.3685	23.8439	23.6347	27.7244	27.7936	27.4912	24.3685	23.8439	23.6347
CAAX prenyl protease 1 homolog OS=Homo sapiens OX=9606 GN=ZMPSTE24 PE=1 SV=2	ZMPSTE24	O75844	10269	Endoplasmic reticulum membrane {ECO:0000269|PubMed:23539603}; Multi-pass membrane protein {ECO:0000269|PubMed:23539603}. Nucleus inner membrane {ECO:0000269|PubMed:23539603}; Multi-pass membrane protein {ECO:0000269|PubMed:23539603}.	19..39; /note="Helical"; /evidence="ECO:0000255"; 82..102; /note="Helical"; /evidence="ECO:0000255"; 124..144; /note="Helical"; /evidence="ECO:0000255"; 171..191; /note="Helical"; /evidence="ECO:0000255"; 196..216; /note="Helical"; /evidence="ECO:0000255"; 348..368; /note="Helical"; /evidence="ECO:0000255"; 383..405; /note="Helical"; /evidence="ECO:0000255"	Proteolytically removes the C-terminal three residues of farnesylated proteins. Acts on lamin A/C.	N/A	N/A	253,287	Group III	-3.85672	-3.72757	-3.57839	-3.72089	26.2454	26.2192	26.7675	22.3886	22.4916	23.1891	26.2454	26.2192	26.7675	22.3886	22.4916	23.1891
14-3-3 protein zeta/delta OS=Homo sapiens OX=9606 GN=YWHAZ PE=1 SV=1	YWHAZ	P63104	7534	Cytoplasm {ECO:0000269|PubMed:17081065}. Melanosome {ECO:0000269|PubMed:17081065}. Note=Located to stage I to stage IV melanosomes.	0	Adapter protein implicated in the regulation of a large spectrum of both general and specialized signaling pathways. Binds to a large number of partners, usually by recognition of a phosphoserine or phosphothreonine motif. Binding generally results in the modulation of the activity of the binding partner. Induces ARHGEF7 activity on RAC1 as well as lamellipodia and membrane ruffle formation (PubM…	N/A	N/A	128,211	Group III	-3.93759	-3.4795	-3.8172	-3.74477	28.3261	28.5297	28.3888	24.3885	25.0502	24.5716	28.3261	28.5297	28.3888	24.3885	25.0502	24.5716
Transgelin-2 OS=Homo sapiens OX=9606 GN=TAGLN2 PE=1 SV=3	TAGLN2	P37802	8407	0	0	0	N/A	N/A	8,70	Group III	-3.79274	-3.65338	-3.80984	-3.75199	32.6307	32.6992	32.7435	28.838	29.0459	28.9336	32.6307	32.6992	32.7435	28.838	29.0459	28.9336
Heat shock 70 kDa protein 1B;Heat shock 70 kDa protein 1A	HSPA1B;HSPA1A	P0DMV9;P0DMV8	3303	Cytoplasm {ECO:0000269|PubMed:17289661}. Cytoplasm, cytoskeleton, microtubule organizing center, centrosome {ECO:0000269|PubMed:27137183}. Note=Localized in cytoplasmic mRNP granules containing untranslated mRNAs.	0	Molecular chaperone implicated in a wide variety of cellular processes, including protection of the proteome from stress, folding and transport of newly synthesized polypeptides, activation of proteolysis of misfolded proteins and the formation and dissociation of protein complexes. Plays a pivotal role in the protein quality control system, ensuring the correct folding of proteins, the re-foldin…	N/A	N/A	525	Group III	-3.4992	-2.99659	-4.78268	-3.75949	29.5599	29.2858	30.8963	26.0607	26.2892	26.1136	29.5599	29.2858	30.8963	26.0607	26.2892	26.1136
Plastin-3 OS=Homo sapiens OX=9606 GN=PLS3 PE=1 SV=4	PLS3	P13797	5358	Cytoplasm.	0	Actin-bundling protein found in intestinal microvilli, hair cell stereocilia, and fibroblast filopodia. May play a role in the regulation of bone development.	N/A	N/A	79,377	Group III	-4.27166	-3.47819	-3.54114	-3.76366	28.1036	28.0963	28.2062	23.8319	24.6181	24.665	28.1036	28.0963	28.2062	23.8319	24.6181	24.665
Importin subunit beta-1 OS=Homo sapiens OX=9606 GN=KPNB1 PE=1 SV=2	KPNB1	Q14974	3837	Cytoplasm {ECO:0000269|PubMed:11891849}. Nucleus envelope {ECO:0000269|PubMed:11891849}.	0	Functions in nuclear protein import, either in association with an adapter protein, like an importin-alpha subunit, which binds to nuclear localization signals (NLS) in cargo substrates, or by acting as autonomous nuclear transport receptor. Acting autonomously, serves itself as NLS receptor. Docking of the importin/substrate complex to the nuclear pore complex (NPC) is mediated by KPNB1 through …	N/A	N/A	321,448	Group III	-3.59839	-4.42029	-3.34771	-3.7888	27.2785	27.7634	27.5281	23.6801	23.3431	24.1804	27.2785	27.7634	27.5281	23.6801	23.3431	24.1804
Heat shock cognate 71 kDa protein OS=Homo sapiens OX=9606 GN=HSPA8 PE=1 SV=1	HSPA8	P11142	3312	Cytoplasm. Melanosome. Nucleus, nucleolus. Cell membrane. Note=Localized in cytoplasmic mRNP granules containing untranslated mRNAs. Translocates rapidly from the cytoplasm to the nuclei, and especially to the nucleoli, upon heat shock.	0	Molecular chaperone implicated in a wide variety of cellular processes, including protection of the proteome from stress, folding and transport of newly synthesized polypeptides, activation of proteolysis of misfolded proteins and the formation and dissociation of protein complexes. Plays a pivotal role in the protein quality control system, ensuring the correct folding of proteins, the re-foldin…	N/A	N/A	134,371,525,545	Group III	-3.56322	-3.9525	-3.88532	-3.80035	28.3729	28.3025	28.5193	24.8097	24.35	24.634	28.3729	28.3025	28.5193	24.8097	24.35	24.634
Obg-like ATPase 1 OS=Homo sapiens OX=9606 GN=OLA1 PE=1 SV=2	OLA1	Q9NTK5	29789	Cytoplasm {ECO:0000255|HAMAP-Rule:MF_03167, ECO:0000269|PubMed:20053727}. Nucleus {ECO:0000255|HAMAP-Rule:MF_03167, ECO:0000269|PubMed:20053727}. Nucleus, nucleolus {ECO:0000255|HAMAP-Rule:MF_03167, ECO:0000269|PubMed:20053727}. Note=Predominantly cytoplasmic, shuttles between the nucleus and the cytoplasm. {ECO:0000255|HAMAP-Rule:MF_03167}.	0	Hydrolyzes ATP, and can also hydrolyze GTP with lower efficiency. Has lower affinity for GTP. {ECO:0000255|HAMAP-Rule:MF_03167}.	N/A	N/A	254	Group III	-3.51067	-4.01437	-3.88583	-3.80362	26.2606	26.633	26.7781	22.75	22.6186	22.8922	26.2606	26.633	26.7781	22.75	22.6186	22.8922
C-Jun-amino-terminal kinase-interacting protein 4 OS=Homo sapiens OX=9606 GN=SPAG9 PE=1 SV=4	SPAG9	O60271	9043	Cytoplasm {ECO:0000250|UniProtKB:Q58A65}. Cytoplasm, perinuclear region {ECO:0000250|UniProtKB:Q58A65}. Lysosome membrane {ECO:0000269|PubMed:29146937}. Note=Perinuclear distribution in response to stress signals such as UV radiation. {ECO:0000250|UniProtKB:Q58A65}.; [Isoform 5]: Cytoplasmic vesicle, secretory vesicle, acrosome {ECO:0000269|PubMed:15693750}. Note=Associated with the plasma membra…	0	The JNK-interacting protein (JIP) group of scaffold proteins selectively mediates JNK signaling by aggregating specific components of the MAPK cascade to form a functional JNK signaling module (PubMed:14743216). Regulates lysosomal positioning by acting as an adapter protein which links PIP4P1-positive lysosomes to the dynein-dynactin complex (PubMed:29146937). Assists PIKFYVE selective functiona…	N/A	N/A	578,713	Group III	-3.55589	-3.92526	-3.95786	-3.813	27.6298	27.6229	27.6878	24.0739	23.6976	23.7299	27.6298	27.6229	27.6878	24.0739	23.6976	23.7299
BH3-interacting domain death agonist OS=Homo sapiens OX=9606 GN=BID PE=1 SV=1	BID	P55957	637	Cytoplasm {ECO:0000269|PubMed:14583606}. Mitochondrion membrane {ECO:0000269|PubMed:14583606}. Mitochondrion outer membrane {ECO:0000269|PubMed:29531808}. Note=When uncleaved, it is predominantly cytoplasmic. {ECO:0000269|PubMed:14583606}.; [BH3-interacting domain death agonist p15]: Mitochondrion membrane {ECO:0000250|UniProtKB:P70444}. Note=Translocates to mitochondria as an integral membrane p…	0	The major proteolytic product p15 BID allows the release of cytochrome c (By similarity). Isoform 1, isoform 2 and isoform 4 induce ICE-like proteases and apoptosis. Isoform 3 does not induce apoptosis. Counters the protective effect of Bcl-2. {ECO:0000250|UniProtKB:P70444, ECO:0000269|PubMed:14583606}.	MOM	Mitochondrial dynamics and surveillance > Apoptosis	138	Group III	-3.65159	-3.96537	-3.86266	-3.82654	26.1697	26.3956	26.5334	22.5181	22.4302	22.6708	26.1697	26.3955	26.5334	22.5181	22.4302	22.6708
Polyadenylate-binding protein 4 OS=Homo sapiens OX=9606 GN=PABPC4 PE=1 SV=1	PABPC4	Q13310	8761	Cytoplasm {ECO:0000269|PubMed:17289661}. Note=Localized in cytoplasmic mRNP granules containing untranslated mRNAs.	0	Binds the poly(A) tail of mRNA. May be involved in cytoplasmic regulatory processes of mRNA metabolism. Can probably bind to cytoplasmic RNA sequences other than poly(A) in vivo (By similarity). {ECO:0000250}.	N/A	N/A	364,382	Group III	-4.40993	-3.36798	-3.71011	-3.82934	27.7634	27.3629	27.2165	23.3534	23.9949	23.5064	27.7633	27.3629	27.2165	23.3534	23.9949	23.5064
Cation-dependent mannose-6-phosphate receptor OS=Homo sapiens OX=9606 GN=M6PR PE=1 SV=1	M6PR	P20645	4074	Lysosome membrane; Single-pass type I membrane protein.	186..210; /note="Helical"; /evidence="ECO:0000255"	Transport of phosphorylated lysosomal enzymes from the Golgi complex and the cell surface to lysosomes. Lysosomal enzymes bearing phosphomannosyl residues bind specifically to mannose-6-phosphate receptors in the Golgi apparatus and the resulting receptor-ligand complex is transported to an acidic prelyosomal compartment where the low pH mediates the dissociation of the complex.	N/A	N/A	255	Group III	-3.38053	-3.81546	-4.33832	-3.84477	27.3027	27.5487	27.2824	23.9222	23.7332	22.9441	27.3027	27.5487	27.2824	23.9222	23.7332	22.9441
AP-1 complex subunit mu-1 OS=Homo sapiens OX=9606 GN=AP1M1 PE=1 SV=3	AP1M1	Q9BXS5	8907	Golgi apparatus. Cytoplasmic vesicle, clathrin-coated vesicle membrane; Peripheral membrane protein; Cytoplasmic side. Note=Component of the coat surrounding the cytoplasmic face of coated vesicles located at the Golgi complex.	0	Subunit of clathrin-associated adaptor protein complex 1 that plays a role in protein sorting in the trans-Golgi network (TGN) and endosomes. The AP complexes mediate the recruitment of clathrin to membranes and the recognition of sorting signals within the cytosolic tails of transmembrane cargo molecules.	N/A	N/A	134,384	Group III	-2.88677	-4.16146	-4.53842	-3.86222	27.848	28.4694	28.5017	24.9612	24.3079	23.9632	27.848	28.4694	28.5017	24.9612	24.3079	23.9632
Eukaryotic translation initiation factor 3 subunit H OS=Homo sapiens OX=9606 GN=EIF3H PE=1 SV=1	EIF3H	O15372	8667	Cytoplasm {ECO:0000255|HAMAP-Rule:MF_03007}.	0	Component of the eukaryotic translation initiation factor 3 (eIF-3) complex, which is required for several steps in the initiation of protein synthesis (PubMed:17581632, PubMed:25849773, PubMed:27462815). The eIF-3 complex associates with the 40S ribosome and facilitates the recruitment of eIF-1, eIF-1A, eIF-2:GTP:methionyl-tRNAi and eIF-5 to form the 43S pre-initiation complex (43S PIC). The eIF…	N/A	N/A	196	Group III	-4.08954	-3.34335	-4.17625	-3.86972	26.3387	26.4509	27.0596	22.2492	23.1075	22.8834	26.3387	26.4509	27.0596	22.2492	23.1075	22.8834
Actin, alpha skeletal muscle OS=Homo sapiens OX=9606 GN=ACTA1 PE=1 SV=1	ACTA1	P68133	58	Cytoplasm, cytoskeleton.	0	Actins are highly conserved proteins that are involved in various types of cell motility and are ubiquitously expressed in all eukaryotic cells.	N/A	N/A	71	Group III	-3.59034	-4.24896	-3.80333	-3.88088	30.9242	31.2363	31.3367	27.3338	26.9873	27.5334	30.9242	31.2363	31.3367	27.3338	26.9873	27.5334
Adenylosuccinate synthetase isozyme 2 OS=Homo sapiens OX=9606 GN=ADSS2 PE=1 SV=3	ADSS2	P30520	159	Cytoplasm {ECO:0000255|HAMAP-Rule:MF_03127}. Mitochondrion {ECO:0000250|UniProtKB:A4Z6H1}. Note=Partially associated with particulate fractions.	0	Plays an important role in the de novo pathway and in the salvage pathway of purine nucleotide biosynthesis. Catalyzes the first committed step in the biosynthesis of AMP from IMP. {ECO:0000250|UniProtKB:P46664}.	N/A	N/A	170,202,206	Group III	-3.88941	-4.39498	-3.37844	-3.88761	28.3666	28.7016	27.8549	24.4772	24.3066	24.4765	28.3666	28.7016	27.8549	24.4772	24.3066	24.4765
Poly(rC)-binding protein 2 OS=Homo sapiens OX=9606 GN=PCBP2 PE=1 SV=1	PCBP2	Q15366	5094	Nucleus {ECO:0000269|PubMed:19029303}. Cytoplasm {ECO:0000269|PubMed:19029303}. Note=Loosely bound in the nucleus. May shuttle between the nucleus and the cytoplasm.	0	Single-stranded nucleic acid binding protein that binds preferentially to oligo dC. Major cellular poly(rC)-binding protein. Binds also poly(rU). Negatively regulates cellular antiviral responses mediated by MAVS signaling (PubMed:19881509). It acts as an adapter between MAVS and the E3 ubiquitin ligase ITCH, therefore triggering MAVS ubiquitination and degradation (PubMed:19881509). {ECO:0000269…	N/A	N/A	182,278,349	Group III	-3.8979	-3.62095	-4.16926	-3.89604	26.1069	26.2619	27.0507	22.209	22.6409	22.8815	26.1069	26.2619	27.0507	22.209	22.6409	22.8815
dCTP pyrophosphatase 1 OS=Homo sapiens OX=9606 GN=DCTPP1 PE=1 SV=1	DCTPP1	Q9H773	79077	Mitochondrion {ECO:0000269|PubMed:24467396}. Nucleus {ECO:0000269|PubMed:24467396}. Cytoplasm, cytosol {ECO:0000269|PubMed:24467396}.	0	Hydrolyzes deoxynucleoside triphosphates (dNTPs) to the corresponding nucleoside monophosphates. Has a strong preference for dCTP and its analogs including 5-iodo-dCTP and 5-methyl-dCTP for which it may even have a higher efficiency. May protect DNA or RNA against the incorporation of these genotoxic nucleotide analogs through their catabolism. {ECO:0000269|PubMed:24467396}.	N/A	N/A	129,141	Group III	-4.19585	-3.58446	-3.9468	-3.90904	30.6062	30.4464	30.4304	26.4103	26.8619	26.4836	30.6062	30.4464	30.4304	26.4103	26.8619	26.4836
Ribonuclease inhibitor OS=Homo sapiens OX=9606 GN=RNH1 PE=1 SV=2	RNH1	P13489	6050	Cytoplasm.	0	Ribonuclease inhibitor which inhibits RNASE1, RNASE2 and ANG. May play a role in redox homeostasis. {ECO:0000269|PubMed:12578357, ECO:0000269|PubMed:14515218, ECO:0000269|PubMed:17292889}.	N/A	N/A	151	Group III	-4.14998	-3.60508	-4.02788	-3.92765	27.0148	27.2859	27.1972	22.8648	23.6808	23.1693	27.0148	27.2859	27.1972	22.8648	23.6808	23.1693
Vimentin;Desmin;Neurofilament medium polypeptide;Neurofilament heavy polypeptide;Neurofilament light polypeptide;Alpha-internexin	VIM;DES;NEFM;NEFH;NEFL;INA	P08670;P17661;P07197;P12036;P07196;Q16352	7431	Cytoplasm {ECO:0000269|PubMed:21465480, ECO:0000269|PubMed:29496907}. Cytoplasm, cytoskeleton {ECO:0000269|PubMed:18408015, ECO:0000269|PubMed:29496907}. Nucleus matrix {ECO:0000250|UniProtKB:P31000}. Cell membrane {ECO:0000250|UniProtKB:P20152}.	0	Vimentins are class-III intermediate filaments found in various non-epithelial cells, especially mesenchymal cells. Vimentin is attached to the nucleus, endoplasmic reticulum, and mitochondria, either laterally or terminally. {ECO:0000269|PubMed:21746880}.; Involved with LARP6 in the stabilization of type I collagen mRNAs for CO1A1 and CO1A2. {ECO:0000269|PubMed:21746880}.	N/A	N/A	383	Group III	-4.8525	-3.38638	-3.64416	-3.96101	30.2708	30.3135	30.295	25.4183	26.9272	26.6509	30.2708	30.3135	30.295	25.4183	26.9272	26.6509
Microtubule-associated protein 4 OS=Homo sapiens OX=9606 GN=MAP4 PE=1 SV=3	MAP4	P27816	4134	Cytoplasm, cytoskeleton.	0	Non-neuronal microtubule-associated protein. Promotes microtubule assembly. {ECO:0000269|PubMed:10791892}.	N/A	N/A	47,144,1001	Group III	-4.07046	-4.55241	-3.26652	-3.96313	27.4122	27.5134	27.5492	23.3418	22.961	24.2826	27.4122	27.5134	27.5492	23.3418	22.961	24.2826
Importin-5 OS=Homo sapiens OX=9606 GN=IPO5 PE=1 SV=4	IPO5	O00410	3843	Cytoplasm. Nucleus. Nucleus, nucleolus. Note=Nucleus; nuclear rim. Found particularly in the nuclear rim and nucleolus.	0	Functions in nuclear protein import as nuclear transport receptor. Serves as receptor for nuclear localization signals (NLS) in cargo substrates. Is thought to mediate docking of the importin/substrate complex to the nuclear pore complex (NPC) through binding to nucleoporin and the complex is subsequently translocated through the pore by an energy requiring, Ran-dependent mechanism. At the nucleo…	N/A	N/A	12,622	Group III	-3.65312	-4.04657	-4.27157	-3.99042	26.0936	27.5451	27.6518	22.4405	23.4985	23.3802	26.0936	27.5451	27.6518	22.4405	23.4985	23.3802
Diphthine methyl ester synthase OS=Homo sapiens OX=9606 GN=DPH5 PE=1 SV=2	DPH5	Q9H2P9	51611	0	0	S-adenosyl-L-methionine-dependent methyltransferase that catalyzes four methylations of the modified target histidine residue in translation elongation factor 2 (EF-2), to form an intermediate called diphthine methyl ester. The four successive methylation reactions represent the second step of diphthamide biosynthesis. {ECO:0000250|UniProtKB:P32469, ECO:0000269|PubMed:23486472}.	N/A	N/A	187	Group III	-3.28482	-3.22649	-5.48872	-4.00001	25.5456	25.1779	26.0914	22.2608	21.9514	20.6027	25.5456	25.1779	26.0914	22.2608	21.9514	20.6027
Y-box-binding protein 1 OS=Homo sapiens OX=9606 GN=YBX1 PE=1 SV=3	YBX1	P67809	4904	Cytoplasm {ECO:0000269|PubMed:12604611, ECO:0000269|PubMed:14718551, ECO:0000269|PubMed:15806160}. Nucleus {ECO:0000269|PubMed:12604611, ECO:0000269|PubMed:14718551, ECO:0000269|PubMed:15806160}. Cytoplasmic granule {ECO:0000269|PubMed:17289661, ECO:0000269|PubMed:18335541, ECO:0000269|PubMed:19029303, ECO:0000269|PubMed:25229427}. Secreted {ECO:0000269|PubMed:19483673}. Secreted, extracellular e…	0	DNA- and RNA-binding protein involved in various processes, such as translational repression, RNA stabilization, mRNA splicing, DNA repair and transcription regulation (PubMed:8188694, PubMed:10817758, PubMed:11698476, PubMed:14718551, PubMed:18809583, PubMed:31358969). Predominantly acts as a RNA-binding protein: binds preferentially to the 5'-[CU]CUGCG-3' RNA motif and specifically recognizes m…	N/A	N/A	208	Group III	-4.02265	-4.07175	-4.05803	-4.05081	30.7204	30.0873	29.8874	26.6978	26.0155	25.8294	30.7204	30.0873	29.8874	26.6978	26.0155	25.8294
Peptidyl-prolyl cis-trans isomerase FKBP3 OS=Homo sapiens OX=9606 GN=FKBP3 PE=1 SV=1	FKBP3	Q00688	2287	Nucleus.	0	FK506- and rapamycin-binding proteins (FKBPs) constitute a family of receptors for the two immunosuppressants which inhibit T-cell proliferation by arresting two distinct cytoplasmic signal transmission pathways. PPIases accelerate the folding of proteins.	N/A	N/A	198	Group III	-3.89582	-4.00784	-4.28584	-4.06317	30.0332	30.4269	30.7317	26.1373	26.4191	26.4458	30.0331	30.4269	30.7317	26.1373	26.4191	26.4458
Calponin-3;Calponin-2	CNN3;CNN2	Q15417;Q99439	1266	0	0	Thin filament-associated protein that is implicated in the regulation and modulation of smooth muscle contraction. It is capable of binding to actin, calmodulin and tropomyosin. The interaction of calponin with actin inhibits the actomyosin Mg-ATPase activity.	N/A	N/A	10	Group III	-3.6384	-4.22197	-4.41727	-4.09255	29.905	29.8141	29.725	26.2666	25.5921	25.3078	29.905	29.8141	29.725	26.2666	25.5921	25.3078
Tubulin alpha-1C chain OS=Homo sapiens OX=9606 GN=TUBA1C PE=1 SV=1	TUBA1C	Q9BQE3	84790	Cytoplasm, cytoskeleton.	0	Tubulin is the major constituent of microtubules. It binds two moles of GTP, one at an exchangeable site on the beta chain and one at a non-exchangeable site on the alpha chain.	N/A	N/A	282	Group III	-4.7231	-3.63993	-3.91607	-4.09303	28.7916	29.6485	28.7863	24.0685	26.0086	24.8703	28.7916	29.6485	28.7863	24.0685	26.0086	24.8703
Transferrin receptor protein 1 OS=Homo sapiens OX=9606 GN=TFRC PE=1 SV=2	TFRC	P02786	7037	Cell membrane {ECO:0000269|PubMed:17081065}; Single-pass type II membrane protein {ECO:0000269|PubMed:17081065}. Melanosome {ECO:0000269|PubMed:17081065}. Note=Identified by mass spectrometry in melanosome fractions from stage I to stage IV. {ECO:0000269|PubMed:17081065}.; [Transferrin receptor protein 1, serum form]: Secreted {ECO:0000269|PubMed:17081065}.	68..88; /note="Helical; Signal-anchor for type II membrane protein"; /evidence="ECO:0000255"	Cellular uptake of iron occurs via receptor-mediated endocytosis of ligand-occupied transferrin receptor into specialized endosomes (PubMed:26214738). Endosomal acidification leads to iron release. The apotransferrin-receptor complex is then recycled to the cell surface with a return to neutral pH and the concomitant loss of affinity of apotransferrin for its receptor. Transferrin receptor is nec…	N/A	N/A	20	Group III	-3.45086	-4.37158	-4.46946	-4.0973	26.3372	26.737	27.0444	22.8863	22.3654	22.5749	26.3372	26.737	27.0444	22.8863	22.3654	22.5749
La-related protein 4 OS=Homo sapiens OX=9606 GN=LARP4 PE=1 SV=3	LARP4	Q71RC2	113251	Cytoplasm, Stress granule {ECO:0000269|PubMed:21098120}. Cytoplasm, cytosol {ECO:0000269|PubMed:21098120, ECO:0000269|PubMed:27615744}. Note=Localized throughout the cytosol. Partially localized in stress granules in response to arsenite treatment. {ECO:0000269|PubMed:21098120}.	0	RNA binding protein that binds to the poly-A tract of mRNA molecules (PubMed:21098120). Associates with the 40S ribosomal subunit and with polysomes (PubMed:21098120). Plays a role in the regulation of mRNA translation (PubMed:21098120). Plays a role in the regulation of cell morphology and cytoskeletal organization (PubMed:21834987, PubMed:27615744). {ECO:0000269|PubMed:21098120, ECO:0000269|Pub…	N/A	N/A	425	Group III	-4.28259	-4.47571	-3.55987	-4.10606	27.4358	27.57	27.5587	23.1532	23.0943	23.9989	27.4358	27.57	27.5587	23.1532	23.0943	23.9989
Plasminogen activator inhibitor 1 RNA-binding protein OS=Homo sapiens OX=9606 GN=SERBP1 PE=1 SV=2	SERBP1	Q8NC51	26135	Cytoplasm {ECO:0000269|PubMed:12505151, ECO:0000269|PubMed:28695742}. Nucleus {ECO:0000269|PubMed:12505151, ECO:0000269|PubMed:28695742}. Cytoplasm, perinuclear region {ECO:0000269|PubMed:12505151}.	0	May play a role in the regulation of mRNA stability. Binds to the 3'-most 134 nt of the SERPINE1/PAI1 mRNA, a region which confers cyclic nucleotide regulation of message decay. Seems to play a role in PML-nuclear bodies formation (PubMed:28695742). {ECO:0000269|PubMed:11001948, ECO:0000269|PubMed:28695742}.	N/A	N/A	207	Group III	-3.58682	-4.83621	-3.99599	-4.13967	29.541	29.6162	29.5231	25.9542	24.78	25.5271	29.541	29.6162	29.5231	25.9542	24.78	25.5271
Eukaryotic initiation factor 4A-I;Eukaryotic initiation factor 4A-II;Eukaryotic initiation factor 4A-II, N-terminally processed	EIF4A1;EIF4A2	P60842;Q14240	1973	0	0	ATP-dependent RNA helicase which is a subunit of the eIF4F complex involved in cap recognition and is required for mRNA binding to ribosome. In the current model of translation initiation, eIF4A unwinds RNA secondary structures in the 5'-UTR of mRNAs which is necessary to allow efficient binding of the small ribosomal subunit, and subsequent scanning for the initiator codon. {ECO:0000269|PubMed:1…	N/A	N/A	70	Group III	-4.08634	-3.48097	-4.89581	-4.15438	30.8861	30.6576	30.8548	26.7997	27.1766	25.959	30.8861	30.6576	30.8548	26.7997	27.1766	25.959
Alpha-actinin-1 OS=Homo sapiens OX=9606 GN=ACTN1 PE=1 SV=2	ACTN1	P12814	87	Cytoplasm, cytoskeleton {ECO:0000269|PubMed:24069336, ECO:0000269|PubMed:7750553}. Cytoplasm, myofibril, sarcomere, Z line {ECO:0000269|PubMed:7750553}. Cell membrane {ECO:0000250|UniProtKB:Q9Z1P2}. Cell junction {ECO:0000250|UniProtKB:Q9Z1P2}. Cell projection, ruffle {ECO:0000250|UniProtKB:Q7TPR4}. Note=Colocalizes with MYOZ2 and PPP3CA at the Z-line of heart and skeletal muscle. Colocalizes wit…	0	F-actin cross-linking protein which is thought to anchor actin to a variety of intracellular structures. This is a bundling protein.	N/A	N/A	681	Group III	-3.7599	-4.06256	-4.74849	-4.19031	29.1137	28.9774	29.1535	25.3538	24.9149	24.405	29.1137	28.9774	29.1535	25.3538	24.9149	24.405
Syntenin-1 OS=Homo sapiens OX=9606 GN=SDCBP PE=1 SV=1	SDCBP	O00560	6386	Cell junction, focal adhesion {ECO:0000269|PubMed:11179419}. Cell junction, adherens junction {ECO:0000269|PubMed:11179419}. Cell membrane {ECO:0000269|PubMed:11179419, ECO:0000269|PubMed:25893292, ECO:0000269|PubMed:27386966}; Peripheral membrane protein {ECO:0000269|PubMed:11179419, ECO:0000269|PubMed:27386966}. Endoplasmic reticulum membrane {ECO:0000269|PubMed:17081065}; Peripheral membrane p…	0	Multifunctional adapter protein involved in diverse array of functions including trafficking of transmembrane proteins, neuro and immunomodulation, exosome biogenesis, and tumorigenesis (PubMed:26291527). Positively regulates TGFB1-mediated SMAD2/3 activation and TGFB1-induced epithelial-to-mesenchymal transition (EMT) and cell migration in various cell types. May increase TGFB1 signaling by enha…	N/A	N/A	4,91	Group III	-4.0916	-8.40528	-0.185936	-4.22761	26.6207	26.7082	24.261	22.5291	18.3029	24.075	26.6207	26.7082	24.261	22.5291	18.3029	24.075
Tubulin-specific chaperone E OS=Homo sapiens OX=9606 GN=TBCE PE=1 SV=1	TBCE	Q15813	6905	Cytoplasm {ECO:0000250}. Cytoplasm, cytoskeleton {ECO:0000250}.	0	Tubulin-folding protein; involved in the second step of the tubulin folding pathway and in the regulation of tubulin heterodimer dissociation. Required for correct organization of microtubule cytoskeleton and mitotic splindle, and maintenance of the neuronal microtubule network. {ECO:0000269|PubMed:11847227, ECO:0000269|PubMed:27666369}.	N/A	N/A	452	Group III	-4.62489	-4.22965	-3.9018	-4.25211	29.227	28.9075	28.7297	24.6021	24.6779	24.8279	29.227	28.9075	28.7297	24.6021	24.6779	24.8279
Fatty acid synthase OS=Homo sapiens OX=9606 GN=FASN PE=1 SV=3	FASN	P49327	2194	Cytoplasm {ECO:0000269|PubMed:17081065}. Melanosome {ECO:0000269|PubMed:17081065}. Note=Identified by mass spectrometry in melanosome fractions from stage I to stage IV.	0	Fatty acid synthetase is a multifunctional enzyme that catalyzes the de novo biosynthesis of long-chain saturated fatty acids starting from acetyl-CoA and malonyl-CoA in the presence of NADPH. This multifunctional protein contains 7 catalytic activities and a site for the binding of the prosthetic group 4'-phosphopantetheine of the acyl carrier protein ([ACP]) domain. {ECO:0000269|PubMed:16215233…	IMS	Metabolism > Lipid metabolism	685,1067	Group III	-3.70278	-5.56673	-3.67023	-4.31325	25.2407	26.0675	25.6148	21.538	20.5008	21.9445	25.2407	26.0675	25.6148	21.538	20.5008	21.9445
Actin, cytoplasmic 2;Actin, cytoplasmic 2, N-terminally processed;Actin, cytoplasmic 1;Actin, cytoplasmic 1, N-terminally processed;POTE ankyrin domain family member E;POTE ankyrin domain family member I;POTE ankyrin domain family member F;POTE ankyrin domain family member J;Putative beta-actin-like protein 3;Putative beta-actin-like protein 3, N-terminally processed;Actin, alpha skeletal muscle;…	ACTG1;ACTB;POTEE;POTEI;POTEF;POTEJ;POTEKP;ACTA1;ACTC1	P63261;P60709;Q6S8J3;P0CG38;A5A3E0;P0CG39;Q9BYX7;P68133;P68032	71	Cytoplasm, cytoskeleton {ECO:0000269|PubMed:28493397}.	0	Actins are highly conserved proteins that are involved in various types of cell motility and are ubiquitously expressed in all eukaryotic cells. {ECO:0000305|PubMed:29581253}.	N/A	N/A	91	Group III	-4.29497	-3.92119	-4.74119	-4.31912	29.638	30.364	30.5332	25.3431	26.4428	25.792	29.638	30.364	30.5332	25.3431	26.4428	25.792
Elongation factor 1-beta OS=Homo sapiens OX=9606 GN=EEF1B2 PE=1 SV=3	EEF1B2	P24534	1933	0	0	EF-1-beta and EF-1-delta stimulate the exchange of GDP bound to EF-1-alpha to GTP.	N/A	N/A	126,182	Group III	-4.44141	-4.04956	-4.62764	-4.37287	32.6808	32.2967	32.4816	28.2394	28.2471	27.8539	32.6808	32.2967	32.4816	28.2394	28.2471	27.8539
PDZ and LIM domain protein 1 OS=Homo sapiens OX=9606 GN=PDLIM1 PE=1 SV=4	PDLIM1	O00151	9124	Cytoplasm {ECO:0000269|PubMed:10861853, ECO:0000269|PubMed:11110697}. Cytoplasm, cytoskeleton {ECO:0000269|PubMed:10861853, ECO:0000269|PubMed:11110697}. Cytoplasm, myofibril, sarcomere, Z line {ECO:0000269|PubMed:10861853}. Note=Associates with actin stress fibers. {ECO:0000269|PubMed:11110697}.	0	Cytoskeletal protein that may act as an adapter that brings other proteins (like kinases) to the cytoskeleton (PubMed:10861853). Involved in assembly, disassembly and directioning of stress fibers in fibroblasts. Required for the localization of ACTN1 and PALLD to stress fibers. Required for cell migration and in maintaining cell polarity of fibroblasts (By similarity). {ECO:0000250|UniProtKB:P52…	N/A	N/A	197,321	Group III	-4.00233	-4.56085	-4.55692	-4.37337	30.2846	30.4221	30.3542	26.2823	25.8613	25.7972	30.2846	30.4221	30.3542	26.2823	25.8613	25.7972
CBY1-interacting BAR domain-containing protein 2 OS=Homo sapiens OX=9606 GN=CIBAR2 PE=1 SV=2	CIBAR2	Q6ZTR7	339145	Cytoplasm, cytoskeleton, microtubule organizing center, centrosome, centriole {ECO:0000250|UniProtKB:Q3V2J0}. Cytoplasm, cytoskeleton, cilium basal body {ECO:0000250|UniProtKB:Q3V2J0}. Note=Extensive colocalization with CBY1 at mother centrioles. {ECO:0000250|UniProtKB:Q3V2J0}.	0	May play a role in ciliogenesis (By similarity). In cooperation with CBY1 may facilitate ciliogenesis likely by the recruitment and fusion of endosomal vesicles at distal appendages during early stages of ciliogenesis (PubMed:27528616). {ECO:0000250|UniProtKB:A1XBS5, ECO:0000269|PubMed:27528616}.	N/A	N/A	100	Group III	-4.30347	-4.38433	-4.45848	-4.38209	28.1668	28.5054	28.5852	23.8633	24.1211	24.1268	28.1668	28.5054	28.5852	23.8633	24.1211	24.1268
Importin-8 OS=Homo sapiens OX=9606 GN=IPO8 PE=1 SV=2	IPO8	O15397	10526	Cytoplasm {ECO:0000250}. Nucleus {ECO:0000250}.	0	Seems to function in nuclear protein import, either by acting as autonomous nuclear transport receptor or as an adapter-like protein in association with the importin-beta subunit KPNB1. Acting autonomously, is thought to serve itself as receptor for nuclear localization signals (NLS) and to promote translocation of import substrates through the nuclear pore complex (NPC) by an energy requiring, R…	N/A	N/A	995	Group III	-3.92608	-6.18541	-3.05218	-4.38789	28.52	28.241	28.3731	24.5939	22.0556	25.321	28.52	28.241	28.3731	24.5939	22.0556	25.321
Catechol O-methyltransferase domain-containing protein 1 OS=Homo sapiens OX=9606 GN=COMTD1 PE=1 SV=1	COMTD1	Q86VU5	118881	Membrane {ECO:0000305}; Single-pass type II membrane protein {ECO:0000305}.	12..32; /note="Helical; Signal-anchor for type II membrane protein"; /evidence="ECO:0000255"	Putative O-methyltransferase. {ECO:0000305}.	Membrane	0	246	Group III	-3.96291	-4.41831	-4.78321	-4.38814	25.3414	26.1003	26.2281	21.3785	21.682	21.4449	25.3414	26.1003	26.2281	21.3785	21.682	21.4449
A-kinase anchor protein 1, mitochondrial OS=Homo sapiens OX=9606 GN=AKAP1 PE=1 SV=1	AKAP1	Q92667	8165	Mitochondrion outer membrane {ECO:0000250|UniProtKB:O08715}. Mitochondrion {ECO:0000250|UniProtKB:O08715}.	0	Binds to type I and II regulatory subunits of protein kinase A and anchors them to the cytoplasmic face of the mitochondrial outer membrane (By similarity). Involved in mitochondrial-mediated antiviral innate immunity (PubMed:31522117). Promotes translocation of NDUFS1 into mitochondria to regulate mitochondrial membrane respiratory chain NADH dehydrogenase (Complex I) activity (By similarity). {…	MOM	Signaling > cAMP-PKA signaling	182,262,435	Group III	-4.13246	-2.67895	-6.39929	-4.40357	31.0043	31.1254	30.8081	26.8719	28.4464	24.4088	31.0043	31.1254	30.8081	26.8719	28.4464	24.4088
V-type proton ATPase subunit G 1 OS=Homo sapiens OX=9606 GN=ATP6V1G1 PE=1 SV=3	ATP6V1G1	O75348	9550	Apical cell membrane {ECO:0000269|PubMed:29993276}.	0	Subunit of the V1 complex of vacuolar(H+)-ATPase (V-ATPase), a multisubunit enzyme composed of a peripheral complex (V1) that hydrolyzes ATP and a membrane integral complex (V0) that translocates protons (PubMed:32001091). V-ATPase is responsible for acidifying and maintaining the pH of intracellular compartments and in some cell types, is targeted to the plasma membrane, where it is responsible …	N/A	N/A	87,114	Group III	-4.79546	-4.31977	-4.28057	-4.46527	27.4604	27.6713	27.6311	22.665	23.3515	23.3506	27.4604	27.6713	27.6311	22.665	23.3515	23.3506
Elongation factor 1-delta OS=Homo sapiens OX=9606 GN=EEF1D PE=1 SV=5	EEF1D	P29692	1936	[Isoform 2]: Nucleus {ECO:0000269|PubMed:21597468}.	0	[Isoform 1]: EF-1-beta and EF-1-delta stimulate the exchange of GDP bound to EF-1-alpha to GTP, regenerating EF-1-alpha for another round of transfer of aminoacyl-tRNAs to the ribosome.; [Isoform 2]: Regulates induction of heat-shock-responsive genes through association with heat shock transcription factors and direct DNA-binding at heat shock promoter elements (HSE).	N/A	N/A	26,238	Group III	-4.36926	-4.79128	-4.29983	-4.48679	31.0297	31.029	30.9832	26.6605	26.2378	26.6834	31.0297	31.029	30.9832	26.6605	26.2378	26.6834
Tumor susceptibility gene 101 protein OS=Homo sapiens OX=9606 GN=TSG101 PE=1 SV=2	TSG101	Q99816	7251	Cytoplasm {ECO:0000269|PubMed:17853893}. Early endosome membrane {ECO:0000269|PubMed:23166352}; Peripheral membrane protein {ECO:0000305|PubMed:23166352}; Cytoplasmic side {ECO:0000305|PubMed:23166352}. Late endosome membrane {ECO:0000269|PubMed:11916981, ECO:0000269|PubMed:17229889}; Peripheral membrane protein. Cytoplasm, cytoskeleton, microtubule organizing center, centrosome {ECO:0000269|PubM…	0	Component of the ESCRT-I complex, a regulator of vesicular trafficking process. Binds to ubiquitinated cargo proteins and is required for the sorting of endocytic ubiquitinated cargos into multivesicular bodies (MVBs). Mediates the association between the ESCRT-0 and ESCRT-I complex. Required for completion of cytokinesis; the function requires CEP55. May be involved in cell growth and differenti…	N/A	N/A	42	Group III	-5.48102	-4.46105	-3.62134	-4.52114	27.7563	27.7897	27.3917	22.2753	23.3287	23.7703	27.7563	27.7897	27.3917	22.2753	23.3287	23.7703
14-3-3 protein epsilon;14-3-3 protein theta;14-3-3 protein beta/alpha;14-3-3 protein beta/alpha, N-terminally processed;14-3-3 protein sigma;14-3-3 protein gamma;14-3-3 protein gamma, N-terminally processed;14-3-3 protein zeta/delta;14-3-3 protein eta	YWHAE;YWHAQ;YWHAB;SFN;YWHAG;YWHAZ;YWHAH	P62258;P27348;P31946;P31947;P61981;P63104;Q04917	7531	Nucleus {ECO:0000269|PubMed:12917326}. Cytoplasm {ECO:0000269|PubMed:12917326}. Melanosome {ECO:0000269|PubMed:12042314, ECO:0000269|PubMed:17081065}. Note=Identified by mass spectrometry in melanosome fractions from stage I to stage IV. {ECO:0000269|PubMed:12042314, ECO:0000269|PubMed:17081065}.	0	Adapter protein implicated in the regulation of a large spectrum of both general and specialized signaling pathways. Binds to a large number of partners, usually by recognition of a phosphoserine or phosphothreonine motif. Binding generally results in the modulation of the activity of the binding partner (By similarity). Positively regulates phosphorylated protein HSF1 nuclear export to the cytop…	N/A	N/A	49	Group III	-6.05177	-3.49088	-4.07623	-4.53963	29.7587	29.175	29.3601	23.7069	25.6841	25.2839	29.7587	29.175	29.3601	23.7069	25.6841	25.2839
Alpha-actinin-4 OS=Homo sapiens OX=9606 GN=ACTN4 PE=1 SV=2	ACTN4	O43707	81	Nucleus {ECO:0000269|PubMed:22351778, ECO:0000269|PubMed:9508771}. Cytoplasm {ECO:0000269|PubMed:22351778, ECO:0000269|PubMed:9508771}. Cell junction {ECO:0000250|UniProtKB:P57780}. Cytoplasm, cytoskeleton, stress fiber {ECO:0000269|PubMed:9508771}. Note=Localized in cytoplasmic mRNP granules containing untranslated mRNAs. Nuclear translocation can be induced by the PI3 kinase inhibitor wortmanni…	0	F-actin cross-linking protein which is thought to anchor actin to a variety of intracellular structures. This is a bundling protein (Probable). Probably involved in vesicular trafficking via its association with the CART complex. The CART complex is necessary for efficient transferrin receptor recycling but not for EGFR degradation (PubMed:15772161). Involved in tight junction assembly in epithel…	N/A	N/A	700,799	Group III	-4.75223	-4.49111	-4.55403	-4.59912	30.0439	30.0776	30.399	25.2917	25.5865	25.8449	30.0439	30.0776	30.399	25.2917	25.5865	25.8449
Actin, cytoplasmic 2;Actin, cytoplasmic 2, N-terminally processed;Actin, cytoplasmic 1;Actin, cytoplasmic 1, N-terminally processed	ACTG1;ACTB	P63261;P60709	71	Cytoplasm, cytoskeleton {ECO:0000269|PubMed:28493397}.	0	Actins are highly conserved proteins that are involved in various types of cell motility and are ubiquitously expressed in all eukaryotic cells. {ECO:0000305|PubMed:29581253}.	N/A	N/A	166	Group III	-4.83754	-3.81385	-5.32536	-4.65892	30.8268	30.7004	31.336	25.9892	26.8865	26.0106	30.8268	30.7004	31.336	25.9892	26.8865	26.0106
AP-1 complex subunit gamma-1 OS=Homo sapiens OX=9606 GN=AP1G1 PE=1 SV=5	AP1G1	O43747	164	Golgi apparatus {ECO:0000269|PubMed:12773381}. Cytoplasmic vesicle, clathrin-coated vesicle membrane {ECO:0000269|PubMed:12773381}; Peripheral membrane protein {ECO:0000269|PubMed:12773381}; Cytoplasmic side {ECO:0000269|PubMed:12773381}. Cytoplasm {ECO:0000269|PubMed:15758025}. Cytoplasm, perinuclear region {ECO:0000269|PubMed:15758025}. Cytoplasmic vesicle, clathrin-coated vesicle {ECO:0000269|…	0	Subunit of clathrin-associated adaptor protein complex 1 that plays a role in protein sorting in the late-Golgi/trans-Golgi network (TGN) and/or endosomes. The AP complexes mediate both the recruitment of clathrin to membranes and the recognition of sorting signals within the cytosolic tails of transmembrane cargo molecules. In association with AFTPH/aftiphilin in the aftiphilin/p200/gamma-synerg…	N/A	N/A	231,387	Group III	-6.57252	-4.42135	-3.34903	-4.78097	26.7993	26.6877	26.6066	20.2268	22.2663	23.2575	26.7993	26.6877	26.6066	20.2268	22.2663	23.2575
Glycerol kinase 3 OS=Homo sapiens OX=9606 GN=GK3P PE=2 SV=2	GK3P	Q14409	0	Mitochondrion outer membrane {ECO:0000250}; Peripheral membrane protein {ECO:0000250}; Cytoplasmic side {ECO:0000250}. Cytoplasm {ECO:0000250}. Note=In sperm the majority of the enzyme is bound to mitochondria. {ECO:0000250}.	0	Key enzyme in the regulation of glycerol uptake and metabolism.	N/A	N/A	148	Group III	-4.72734	-5.28475	-4.63999	-4.88403	24.8331	27.2554	26.9695	20.1057	21.9706	22.3295	24.8331	27.2554	26.9695	20.1057	21.9706	22.3295
Ras-related protein Rab-5C OS=Homo sapiens OX=9606 GN=RAB5C PE=1 SV=2	RAB5C	P51148	5878	Cell membrane {ECO:0000250|UniProtKB:P20339}; Lipid-anchor {ECO:0000250|UniProtKB:P20339}; Cytoplasmic side {ECO:0000250|UniProtKB:P20339}. Early endosome membrane {ECO:0000250|UniProtKB:P20339}; Lipid-anchor {ECO:0000250|UniProtKB:P20339}. Melanosome {ECO:0000269|PubMed:17081065}. Note=Identified by mass spectrometry in melanosome fractions from stage I to stage IV. {ECO:0000269|PubMed:17081065}.	0	Protein transport. Probably involved in vesicular traffic. {ECO:0000250|UniProtKB:P20339}.	N/A	N/A	49	Group III	-5.62045	-5.17193	-3.97616	-4.92284	25.9873	27.521	27.4178	20.3669	22.349	23.4416	25.9873	27.521	27.4178	20.3669	22.349	23.4416
Polyadenylate-binding protein-interacting protein 1 OS=Homo sapiens OX=9606 GN=PAIP1 PE=1 SV=1	PAIP1	Q9H074	10605	Cytoplasm {ECO:0000305}.	0	Acts as a coactivator in the regulation of translation initiation of poly(A)-containing mRNAs. Its stimulatory activity on translation is mediated via its action on PABPC1. Competes with PAIP2 for binding to PABPC1. Its association with EIF4A and PABPC1 may potentiate contacts between mRNA termini. May also be involved in translationally coupled mRNA turnover. Implicated with other RNA-binding pr…	N/A	N/A	386	Group III	-4.76255	-6.04124	-4.59436	-5.13271	28.3777	28.3829	28.2216	23.6152	22.3417	23.6272	28.3777	28.3829	28.2216	23.6152	22.3417	23.6272
Importin-4 OS=Homo sapiens OX=9606 GN=IPO4 PE=1 SV=2	IPO4	Q8TEX9	79711	Cytoplasm {ECO:0000250}. Nucleus {ECO:0000250}.	0	Functions in nuclear protein import as nuclear transport receptor. Serves as receptor for nuclear localization signals (NLS) in cargo substrates. Is thought to mediate docking of the importin/substrate complex to the nuclear pore complex (NPC) through binding to nucleoporin and the complex is subsequently translocated through the pore by an energy requiring, Ran-dependent mechanism. At the nucleo…	N/A	N/A	443,1009	Group III	-7.35467	-4.89397	-3.66873	-5.30579	25.8172	26.0495	25.6918	18.4625	21.1555	22.023	25.8172	26.0495	25.6918	18.4625	21.1555	22.023
DPY30 domain-containing protein 1 OS=Homo sapiens OX=9606 GN=DYDC1 PE=1 SV=1	DYDC1	Q8WWB3	143241	0	0	Plays a crucial role during acrosome biogenesis. {ECO:0000269|PubMed:19545932}.	N/A	N/A	150	Group III	-5.83736	-5.05488	-5.35685	-5.41637	28.4082	30.0371	29.8346	22.5709	24.9822	24.4778	28.4082	30.0371	29.8346	22.5709	24.9822	24.4778
Proliferation-associated protein 2G4 OS=Homo sapiens OX=9606 GN=PA2G4 PE=1 SV=3	PA2G4	Q9UQ80	5036	[Isoform 1]: Cytoplasm {ECO:0000269|PubMed:16832058, ECO:0000269|PubMed:19037095}. Nucleus, nucleolus {ECO:0000269|PubMed:16832058, ECO:0000269|PubMed:19037095}. Note=Translocates to the nucleus upon treatment with HRG. Phosphorylation at Ser-361 by PKC/PRKCD regulates its nucleolar localization. {ECO:0000269|PubMed:16832058}.; [Isoform 2]: Cytoplasm {ECO:0000269|PubMed:16832058, ECO:0000269|PubM…	0	May play a role in a ERBB3-regulated signal transduction pathway. Seems be involved in growth regulation. Acts a corepressor of the androgen receptor (AR) and is regulated by the ERBB3 ligand neuregulin-1/heregulin (HRG). Inhibits transcription of some E2F1-regulated promoters, probably by recruiting histone acetylase (HAT) activity. Binds RNA. Associates with 28S, 18S and 5.8S mature rRNAs, seve…	N/A	N/A	309	Group III	-5.57678	-6.63958	-4.71414	-5.6435	25.8347	26.6396	27.0346	20.2579	20	22.3205	25.8347	26.6396	27.0346	20.2579	20	22.3205
Transgelin-2;Transgelin-3	TAGLN2;TAGLN3	P37802;Q9UI15	8407	0	0	0	N/A	N/A	192	Group III	-5.33366	-5.55641	-6.47191	-5.78732	32.6191	32.4637	33.393	27.2854	26.9072	26.9211	32.6191	32.4637	33.393	27.2854	26.9072	26.9211
Eukaryotic translation initiation factor 6 OS=Homo sapiens OX=9606 GN=EIF6 PE=1 SV=1	EIF6	P56537	3692	Cytoplasm. Nucleus, nucleolus. Note=Shuttles between cytoplasm and nucleus/nucleolus.	0	Binds to the 60S ribosomal subunit and prevents its association with the 40S ribosomal subunit to form the 80S initiation complex in the cytoplasm. Behaves as a stimulatory translation initiation factor downstream insulin/growth factors. Is also involved in ribosome biogenesis. Associates with pre-60S subunits in the nucleus and is involved in its nuclear export. Cytoplasmic release of TIF6 from …	N/A	N/A	113	Group III	-7.60327	-3.49049	-6.39749	-5.83041	27.0453	27.2993	27.6255	19.442	23.8089	21.2281	27.0453	27.2993	27.6255	19.442	23.8089	21.2281
Transmembrane protein 43 OS=Homo sapiens OX=9606 GN=TMEM43 PE=1 SV=1	TMEM43	Q9BTV4	79188	Endoplasmic reticulum {ECO:0000250}. Nucleus inner membrane; Multi-pass membrane protein. Note=Retained in the inner nuclear membrane through interaction with EMD and A- and B-lamins. The N- and C-termini are oriented towards the nucleoplasm. The majority of the hydrophilic domain resides in the endoplasmic reticulum lumen (By similarity). {ECO:0000250}.	32..52; /note="Helical"; /evidence="ECO:0000255"; 314..334; /note="Helical"; /evidence="ECO:0000255"; 346..366; /note="Helical"; /evidence="ECO:0000255"; 369..389; /note="Helical"; /evidence="ECO:0000255"	May have an important role in maintaining nuclear envelope structure by organizing protein complexes at the inner nuclear membrane. Required for retaining emerin at the inner nuclear membrane (By similarity). {ECO:0000250}.	N/A	N/A	5	Group III	1.0132	-1.78757	-24.8415	-8.53862	24.8526	25.0834	24.8415	25.8658	23.2959	0	24.8526	25.0834	24.8415	25.8658	23.2959	19.3907
Adapter molecule crk OS=Homo sapiens OX=9606 GN=CRK PE=1 SV=2	CRK	P46108	1398	Cytoplasm {ECO:0000250}. Cell membrane {ECO:0000250}. Note=Translocated to the plasma membrane upon cell adhesion. {ECO:0000250}.	0	Involved in cell branching and adhesion mediated by BCAR1-CRK-RAPGEF1 signaling and activation of RAP1. {ECO:0000269|PubMed:12432078}.; [Isoform Crk-II]: Regulates cell adhesion, spreading and migration (PubMed:31311869). Mediates attachment-induced MAPK8 activation, membrane ruffling and cell motility in a Rac-dependent manner. Involved in phagocytosis of apoptotic cells and cell motility via it…	N/A	N/A	108,251	Group III	-25.8529	-0.682028	0.356602	-8.7261	25.8529	25.7172	25.9689	0	25.0351	26.3255	25.8529	25.7172	25.9689	20.2465	25.0351	26.3255
Elongator complex protein 1 OS=Homo sapiens OX=9606 GN=ELP1 PE=1 SV=3	ELP1	O95163	8518	Cytoplasm {ECO:0000269|PubMed:11714725, ECO:0000269|PubMed:11818576, ECO:0000269|PubMed:22854966}. Nucleus {ECO:0000269|PubMed:11714725, ECO:0000269|PubMed:11818576}.	0	Component of the RNA polymerase II elongator complex, a multiprotein complex associated with the RNA polymerase II (Pol II) holoenzyme, and which is involved in transcriptional elongation (PubMed:11714725, PubMed:11818576). The elongator complex catalyzes formation of carboxymethyluridine in the wobble base at position 34 in tRNAs (PubMed:29332244). Involved in neurogenesis (By similarity). Regul…	N/A	N/A	1182	Group III	-2.52754	-24.4814	0.607411	-8.8005	24.6168	24.4814	24.4789	22.0893	0	25.0863	24.6168	24.4814	24.4789	22.0893	19.7439	25.0863
40S ribosomal protein S3a OS=Homo sapiens OX=9606 GN=RPS3A PE=1 SV=2	RPS3A	P61247	6189	Cytoplasm {ECO:0000255|HAMAP-Rule:MF_03122, ECO:0000269|PubMed:17289661}. Nucleus {ECO:0000255|HAMAP-Rule:MF_03122}. Note=Localized in cytoplasmic mRNP granules containing untranslated mRNAs.	0	May play a role during erythropoiesis through regulation of transcription factor DDIT3. {ECO:0000255|HAMAP-Rule:MF_03122}.	N/A	N/A	256	Group III	-25.8208	-0.913752	-0.40496	-9.04649	25.8208	25.164	25.8683	0	24.2502	25.4633	25.8207	25.164	25.8683	20.4359	24.2502	25.4633
Cytoplasmic dynein 1 heavy chain 1 OS=Homo sapiens OX=9606 GN=DYNC1H1 PE=1 SV=5	DYNC1H1	Q14204	1778	Cytoplasm, cytoskeleton.	0	Cytoplasmic dynein 1 acts as a motor for the intracellular retrograde motility of vesicles and organelles along microtubules. Dynein has ATPase activity; the force-producing power stroke is thought to occur on release of ADP. Plays a role in mitotic spindle assembly and metaphase plate congression (PubMed:27462074). {ECO:0000269|PubMed:27462074}.	N/A	N/A	827,1990,2517	Group III	-3.87221	0.336876	-23.8377	-9.12434	24.1468	24.9826	23.8377	20.2746	25.3195	0	24.1468	24.9826	23.8377	20.2746	25.3195	19.757
Density-regulated protein OS=Homo sapiens OX=9606 GN=DENR PE=1 SV=2	DENR	O43583	8562	0	0	May be involved in the translation of target mRNAs by scanning and recognition of the initiation codon. Involved in translation initiation; promotes recruitmnet of aminoacetyled initiator tRNA to P site of 40S ribosomes. Can promote release of deacylated tRNA and mRNA from recycled 40S subunits following ABCE1-mediated dissociation of post-termination ribosomal complexes into subunits. Plays a ro…	N/A	N/A	27	Group III	-1.48066	-0.561995	-25.5246	-9.18909	25.79	25.4742	25.5246	24.3094	24.9122	0	25.79	25.4742	25.5246	24.3094	24.9122	20.0559
Structural maintenance of chromosomes protein 1A OS=Homo sapiens OX=9606 GN=SMC1A PE=1 SV=2	SMC1A	Q14683	8243	Nucleus {ECO:0000269|PubMed:12199140}. Chromosome {ECO:0000269|PubMed:12199140}. Chromosome, centromere, kinetochore {ECO:0000269|PubMed:12199140}. Note=Associates with chromatin. Before prophase it is scattered along chromosome arms. During prophase, most of cohesin complexes dissociate from chromatin probably because of phosphorylation by PLK, except at centromeres, where cohesin complexes rema…	0	Involved in chromosome cohesion during cell cycle and in DNA repair. Central component of cohesin complex. The cohesin complex is required for the cohesion of sister chromatids after DNA replication. The cohesin complex apparently forms a large proteinaceous ring within which sister chromatids can be trapped. At anaphase, the complex is cleaved and dissociates from chromatin, allowing sister chro…	N/A	N/A	575,973	Group III	-25.4375	-1.16549	-1.00982	-9.20427	25.4375	25.4057	26.0611	0	24.2402	25.0513	25.4375	25.4057	26.0611	21.8288	24.2402	25.0513
26S proteasome non-ATPase regulatory subunit 11 OS=Homo sapiens OX=9606 GN=PSMD11 PE=1 SV=3	PSMD11	O00231	5717	Nucleus {ECO:0000250}. Cytoplasm, cytosol {ECO:0000250}.	0	Component of the 26S proteasome, a multiprotein complex involved in the ATP-dependent degradation of ubiquitinated proteins. This complex plays a key role in the maintenance of protein homeostasis by removing misfolded or damaged proteins, which could impair cellular functions, and by removing proteins whose functions are no longer required. Therefore, the proteasome participates in numerous cell…	N/A	N/A	137,201,327,415	Group III	-2.31502	0.0890626	-25.5601	-9.26202	24.9313	25.3823	25.5601	22.6163	25.4713	0	24.9313	25.3823	25.5601	22.6163	25.4713	19.7874
Eukaryotic translation initiation factor 3 subunit G OS=Homo sapiens OX=9606 GN=EIF3G PE=1 SV=2	EIF3G	O75821	8666	Cytoplasm {ECO:0000255|HAMAP-Rule:MF_03006}. Nucleus {ECO:0000255|HAMAP-Rule:MF_03006, ECO:0000269|PubMed:17094969}. Cytoplasm, perinuclear region {ECO:0000255|HAMAP-Rule:MF_03006, ECO:0000269|PubMed:17094969}. Note=Colocalizes with AIFM1 in the nucleus and perinuclear region.	0	RNA-binding component of the eukaryotic translation initiation factor 3 (eIF-3) complex, which is required for several steps in the initiation of protein synthesis (PubMed:17581632, PubMed:25849773, PubMed:27462815). The eIF-3 complex associates with the 40S ribosome and facilitates the recruitment of eIF-1, eIF-1A, eIF-2:GTP:methionyl-tRNAi and eIF-5 to form the 43S pre-initiation complex (43S P…	N/A	N/A	171,213,305	Group III	-22.254	-2.08558	-3.62601	-9.32185	22.254	25.3016	25.7926	0	23.2161	22.1666	22.254	25.3016	25.7926	20.3764	23.2161	22.1666
PCI domain-containing protein 2 OS=Homo sapiens OX=9606 GN=PCID2 PE=1 SV=2	PCID2	Q5JVF3	55795	Cytoplasm {ECO:0000269|PubMed:23591820}. Nucleus, nuclear pore complex {ECO:0000269|PubMed:23591820}.	0	Required for B-cell survival through the regulation of the expression of cell-cycle checkpoint MAD2L1 protein during B cell differentiation (By similarity). As a component of the TREX-2 complex, involved in the export of mRNAs to the cytoplasm through the nuclear pores (PubMed:22307388) (Probable). Binds and stabilizes BRCA2 and is thus involved in the control of R-loop-associated DNA damage and …	N/A	N/A	109	Group III	-22.9341	-2.22056	-2.88603	-9.3469	22.9341	23.7473	23.346	0	21.5268	20.4599	22.9341	23.7473	23.346	19.9457	21.5268	20.4599
26S proteasome regulatory subunit 7 OS=Homo sapiens OX=9606 GN=PSMC2 PE=1 SV=3	PSMC2	P35998	5701	Cytoplasm {ECO:0000269|PubMed:22078707}. Note=Colocalizes with TRIM5 in cytoplasmic bodies. {ECO:0000269|PubMed:22078707}.	0	Component of the 26S proteasome, a multiprotein complex involved in the ATP-dependent degradation of ubiquitinated proteins. This complex plays a key role in the maintenance of protein homeostasis by removing misfolded or damaged proteins, which could impair cellular functions, and by removing proteins whose functions are no longer required. Therefore, the proteasome participates in numerous cell…	N/A	N/A	4,147	Group III	-2.61759	0.266512	-25.7974	-9.38284	26.8697	25.4347	25.7974	24.2521	25.7012	0	26.8697	25.4347	25.7974	24.2521	25.7012	20.0535
Eukaryotic translation initiation factor 3 subunit C OS=Homo sapiens OX=9606 GN=EIF3C PE=1 SV=1	EIF3C	Q99613	8663	Cytoplasm {ECO:0000255|HAMAP-Rule:MF_03002}.	0	Component of the eukaryotic translation initiation factor 3 (eIF-3) complex, which is required for several steps in the initiation of protein synthesis (PubMed:17581632, PubMed:25849773, PubMed:27462815). The eIF-3 complex associates with the 40S ribosome and facilitates the recruitment of eIF-1, eIF-1A, eIF-2:GTP:methionyl-tRNAi and eIF-5 to form the 43S pre-initiation complex (43S PIC). The eIF…	N/A	N/A	31,898	Group III	-4.70137	-25.9363	1.5406	-9.69904	26.4381	25.9363	25.0961	21.7367	0	26.6367	26.4381	25.9363	25.0961	21.7367	20.8399	26.6367
Tyrosine-protein phosphatase non-receptor type 1 OS=Homo sapiens OX=9606 GN=PTPN1 PE=1 SV=1	PTPN1	P18031	5770	Endoplasmic reticulum membrane {ECO:0000269|PubMed:1739967, ECO:0000269|PubMed:21135139}; Peripheral membrane protein {ECO:0000269|PubMed:1739967, ECO:0000269|PubMed:21135139}; Cytoplasmic side {ECO:0000269|PubMed:1739967, ECO:0000269|PubMed:21135139}. Note=Interacts with EPHA3 at the cell membrane.	0	Tyrosine-protein phosphatase which acts as a regulator of endoplasmic reticulum unfolded protein response. Mediates dephosphorylation of EIF2AK3/PERK; inactivating the protein kinase activity of EIF2AK3/PERK. May play an important role in CKII- and p60c-src-induced signal transduction cascades. May regulate the EFNA5-EPHA3 signaling pathway which modulates cell reorganization and cell-cell repuls…	N/A	N/A	20,66,271,359	Group III	-2.84489	-24.2022	-2.13259	-9.72658	24.4144	24.2022	24.3855	21.5695	0	22.2529	24.4144	24.2022	24.3855	21.5695	21.1975	22.2529
Clathrin heavy chain 1;Clathrin heavy chain 2	CLTC;CLTCL1	Q00610;P53675	1213	Cytoplasmic vesicle membrane {ECO:0000269|PubMed:17081065}; Peripheral membrane protein {ECO:0000269|PubMed:17081065}; Cytoplasmic side {ECO:0000269|PubMed:17081065}. Membrane, coated pit {ECO:0000269|PubMed:17081065}; Peripheral membrane protein {ECO:0000269|PubMed:17081065}; Cytoplasmic side {ECO:0000269|PubMed:17081065}. Melanosome {ECO:0000269|PubMed:17081065}. Cytoplasm, cytoskeleton, spindl…	0	Clathrin is the major protein of the polyhedral coat of coated pits and vesicles. Two different adapter protein complexes link the clathrin lattice either to the plasma membrane or to the trans-Golgi network. Acts as component of the TACC3/ch-TOG/clathrin complex proposed to contribute to stabilization of kinetochore fibers of the mitotic spindle by acting as inter-microtubule bridge (PubMed:1585…	N/A	N/A	510,1096	Group III	-0.839241	-2.36878	-26.1395	-9.7825	25.0909	25.9747	26.1395	24.2516	23.6059	0	25.0909	25.9747	26.1395	24.2516	23.6059	19.8951
Vigilin OS=Homo sapiens OX=9606 GN=HDLBP PE=1 SV=2	HDLBP	Q00341	3069	Cytoplasm {ECO:0000269|PubMed:8605996}. Nucleus {ECO:0000269|PubMed:8605996}.	0	Appears to play a role in cell sterol metabolism. It may function to protect cells from over-accumulation of cholesterol.	N/A	N/A	40,358,582	Group III	-24.6817	-2.2502	-2.50724	-9.81303	24.6817	24.4272	24.7121	0	22.177	22.2049	24.6817	24.4272	24.7121	21.2332	22.177	22.2049
Receptor expression-enhancing protein 4 OS=Homo sapiens OX=9606 GN=REEP4 PE=1 SV=1	REEP4	Q9H6H4	80346	Endoplasmic reticulum membrane {ECO:0000269|PubMed:23911198}; Multi-pass membrane protein {ECO:0000269|PubMed:23911198}.	1..21; /note="Helical"; /evidence="ECO:0000255"; 42..62; /note="Helical"; /evidence="ECO:0000255"	Microtubule-binding protein required to ensure proper cell division and nuclear envelope reassembly by sequestering the endoplasmic reticulum away from chromosomes during mitosis. Probably acts by clearing the endoplasmic reticulum membrane from metaphase chromosomes. {ECO:0000269|PubMed:23911198}.	N/A	N/A	186	Group III	-25.2712	-1.85396	-2.41643	-9.8472	25.2712	25.3585	25.9936	0	23.5046	23.5772	25.2712	25.3585	25.9936	20.2751	23.5046	23.5772
Histone-binding protein RBBP7 OS=Homo sapiens OX=9606 GN=RBBP7 PE=1 SV=1	RBBP7	Q16576	5931	Nucleus.	0	Core histone-binding subunit that may target chromatin remodeling factors, histone acetyltransferases and histone deacetylases to their histone substrates in a manner that is regulated by nucleosomal DNA. Component of several complexes which regulate chromatin metabolism. These include the type B histone acetyltransferase (HAT) complex, which is required for chromatin assembly following DNA repli…	N/A	N/A	20,153	Group III	-27.7257	-0.782844	-1.08959	-9.86603	27.7257	28.0525	27.9424	0	27.2696	26.8528	27.7257	28.0525	27.9424	20.7052	27.2696	26.8528
Conserved oligomeric Golgi complex subunit 8 OS=Homo sapiens OX=9606 GN=COG8 PE=1 SV=2	COG8	Q96MW5	84342	Golgi apparatus membrane {ECO:0000269|PubMed:11703943}; Peripheral membrane protein {ECO:0000269|PubMed:11703943}.	0	Required for normal Golgi function. {ECO:0000250}.	N/A	N/A	335	Group III	-2.3916	-2.70871	-24.6743	-9.92488	23.9	24.2804	24.6743	21.5084	21.5717	0	23.9	24.2804	24.6743	21.5084	21.5717	20.3457
Nucleoside diphosphate kinase B OS=Homo sapiens OX=9606 GN=NME2 PE=1 SV=1	NME2	P22392	4831	Cytoplasm {ECO:0000269|PubMed:16442775}. Nucleus {ECO:0000269|PubMed:16442775}. Cell projection, lamellipodium {ECO:0000269|PubMed:11919189}. Cell projection, ruffle {ECO:0000269|PubMed:11919189}. Note=Isoform 3 is mainly cytoplasmic and isoform 1 and isoform 3 are excluded from the nucleolus. Colocalizes with ITGB1 and ITGB1BP1 at the edge or peripheral ruffles and lamellipodia during the early …	0	Major role in the synthesis of nucleoside triphosphates other than ATP. The ATP gamma phosphate is transferred to the NDP beta phosphate via a ping-pong mechanism, using a phosphorylated active-site intermediate (By similarity). Negatively regulates Rho activity by interacting with AKAP13/LBC (PubMed:15249197). Acts as a transcriptional activator of the MYC gene; binds DNA non-specifically (PubMe…	N/A	N/A	67	Group III	-3.23968	-2.14187	-24.5315	-9.97103	24.2555	24.0166	24.5315	21.0158	21.8747	0	24.2555	24.0166	24.5315	21.0158	21.8747	19.5468
Spermidine synthase OS=Homo sapiens OX=9606 GN=SRM PE=1 SV=1	SRM	P19623	6723	0	0	Catalyzes the production of spermidine from putrescine and decarboxylated S-adenosylmethionine (dcSAM). Has a strong preference for putrescine as substrate, and has very low activity towards 1,3-diaminopropane. Has extremely low activity towards spermidine. {ECO:0000269|PubMed:17585781}.	N/A	N/A	48	Group III	-2.57659	-2.28914	-25.0561	-9.97396	25.1345	25.9519	25.0561	22.5579	23.6628	0	25.1345	25.9519	25.0561	22.5579	23.6628	20.2077
Tubulin-specific chaperone A OS=Homo sapiens OX=9606 GN=TBCA PE=1 SV=3	TBCA	O75347	6902	Cytoplasm, cytoskeleton.	0	Tubulin-folding protein; involved in the early step of the tubulin folding pathway.	N/A	N/A	48,75	Group III	-2.36177	-2.47412	-25.2835	-10.0398	25.3333	25.2351	25.2835	22.9715	22.761	0	25.3333	25.2351	25.2835	22.9715	22.761	21.0984
Proteasome adapter and scaffold protein ECM29 OS=Homo sapiens OX=9606 GN=ECPAS PE=1 SV=2	ECPAS	Q5VYK3	0	Endoplasmic reticulum {ECO:0000269|PubMed:15496406}. Endoplasmic reticulum-Golgi intermediate compartment {ECO:0000269|PubMed:15496406}. Endosome {ECO:0000269|PubMed:15496406}. Cytoplasm, cytoskeleton, microtubule organizing center, centrosome {ECO:0000269|PubMed:15496406}. Nucleus {ECO:0000269|PubMed:15496406}. Endosome, multivesicular body {ECO:0000269|PubMed:20682791}. Cytoplasmic vesicle {ECO…	0	Adapter/scaffolding protein that binds to the 26S proteasome, motor proteins and other compartment specific proteins. May couple the proteasome to different compartments including endosome, endoplasmic reticulum and centrosome. May play a role in ERAD and other enhanced proteolysis (PubMed:15496406). Promotes proteasome dissociation under oxidative stress (By similarity). {ECO:0000250|UniProtKB:Q…	N/A	N/A	867,1691	Group III	-2.6455	-2.27964	-25.2565	-10.0606	25.4003	25.3069	25.2565	22.7548	23.0273	0	25.4003	25.3069	25.2565	22.7548	23.0273	21.6191
FMR1-interacting protein NUFIP2 OS=Homo sapiens OX=9606 GN=NUFIP2 PE=1 SV=1	NUFIP2	Q7Z417	57532	Nucleus {ECO:0000269|PubMed:12837692, ECO:0000269|PubMed:26184334}. Cytoplasm {ECO:0000269|PubMed:12837692, ECO:0000269|PubMed:26184334}. Cytoplasm, Stress granule {ECO:0000269|PubMed:26184334}. Note=Distribution is cell cycle-modulated, being cytoplasmic in the G2/M phase and accumulating in nucleus during the G1 phase (PubMed:12837692). {ECO:0000269|PubMed:12837692, ECO:0000269|PubMed:26184334}.	0	Binds RNA. {ECO:0000269|PubMed:12837692}.	N/A	N/A	282,540	Group III	-25.6592	-2.6403	-1.88698	-10.0622	25.6592	25.823	25.4472	0	23.1827	23.5602	25.6592	25.823	25.4472	21.0481	23.1827	23.5602
Fascin OS=Homo sapiens OX=9606 GN=FSCN1 PE=1 SV=3	FSCN1	Q16658	6624	Cytoplasm, cytosol {ECO:0000269|PubMed:21706053, ECO:0000269|PubMed:9571235}. Cytoplasm, cell cortex {ECO:0000269|PubMed:21685497}. Cytoplasm, cytoskeleton {ECO:0000269|PubMed:21685497, ECO:0000269|PubMed:3525578, ECO:0000269|PubMed:9571235}. Cytoplasm, cytoskeleton, stress fiber {ECO:0000269|PubMed:21706053}. Cell projection, filopodium {ECO:0000269|PubMed:20137952, ECO:0000269|PubMed:21685497, …	0	Actin-binding protein that contains 2 major actin binding sites (PubMed:21685497, PubMed:23184945). Organizes filamentous actin into parallel bundles (PubMed:20393565, PubMed:21685497, PubMed:23184945). Plays a role in the organization of actin filament bundles and the formation of microspikes, membrane ruffles, and stress fibers (PubMed:22155786). Important for the formation of a diverse set of …	N/A	N/A	186	Group III	-2.88037	-2.2108	-25.1392	-10.0768	26.0672	26.3127	25.1392	23.1869	24.1019	0	26.0672	26.3127	25.1392	23.1869	24.1019	20.7829
Moesin OS=Homo sapiens OX=9606 GN=MSN PE=1 SV=3	MSN	P26038	4478	Cell membrane {ECO:0000269|PubMed:11728332, ECO:0000269|PubMed:15039356, ECO:0000269|PubMed:18586956, ECO:0000269|PubMed:7884872, ECO:0000269|PubMed:9298994}; Peripheral membrane protein {ECO:0000250|UniProtKB:P26041}; Cytoplasmic side {ECO:0000250|UniProtKB:P26041}. Cytoplasm, cytoskeleton {ECO:0000250|UniProtKB:P26041}. Apical cell membrane {ECO:0000250|UniProtKB:P26041}; Peripheral membrane pr…	0	Ezrin-radixin-moesin (ERM) family protein that connects the actin cytoskeleton to the plasma membrane and thereby regulates the structure and function of specific domains of the cell cortex. Tethers actin filaments by oscillating between a resting and an activated state providing transient interactions between moesin and the actin cytoskeleton (PubMed:10212266). Once phosphorylated on its C-termi…	N/A	N/A	85	Group III	-2.57903	-2.64683	-25.047	-10.091	25.4376	24.8165	25.047	22.8586	22.1697	0	25.4376	24.8165	25.047	22.8586	22.1697	20.5561
Long-chain-fatty-acid--CoA ligase 4;Long-chain-fatty-acid--CoA ligase 3	ACSL4;ACSL3	O60488;O95573	2182	Mitochondrion outer membrane {ECO:0000250}; Single-pass type III membrane protein {ECO:0000250}. Peroxisome membrane {ECO:0000250}; Single-pass type III membrane protein {ECO:0000250}. Microsome membrane {ECO:0000250}; Single-pass type III membrane protein {ECO:0000250}. Endoplasmic reticulum membrane {ECO:0000269|PubMed:24269233}; Single-pass type III membrane protein {ECO:0000250}. Cell membran…	8..28; /note="Helical; Signal-anchor for type III membrane protein"; /evidence="ECO:0000255"	Catalyzes the conversion of long-chain fatty acids to their active form acyl-CoA for both synthesis of cellular lipids, and degradation via beta-oxidation (PubMed:24269233, PubMed:22633490, PubMed:21242590). Preferentially activates arachidonate and eicosapentaenoate as substrates (PubMed:21242590). Preferentially activates 8,9-EET > 14,15-EET > 5,6-EET > 11,12-EET. Modulates glucose-stimulated i…	N/A	N/A	591	Group III	-2.43222	-1.53992	-26.3471	-10.1064	26.0892	26.4475	26.3471	23.657	24.9076	0	26.0892	26.4475	26.3471	23.657	24.9076	19.2386
S-phase kinase-associated protein 1 OS=Homo sapiens OX=9606 GN=SKP1 PE=1 SV=2	SKP1	P63208	6500	0	0	Essential component of the SCF (SKP1-CUL1-F-box protein) ubiquitin ligase complex, which mediates the ubiquitination of proteins involved in cell cycle progression, signal transduction and transcription. In the SCF complex, serves as an adapter that links the F-box protein to CUL1. The functional specificity of the SCF complex depends on the F-box protein as substrate recognition component. SCF(B…	N/A	N/A	109	Group III	-23.5115	-3.57406	-3.25823	-10.1146	23.5115	23.8515	24.3391	0	20.2774	21.0809	23.5115	23.8515	24.3391	20.5499	20.2774	21.0809
Heterogeneous nuclear ribonucleoprotein A1 OS=Homo sapiens OX=9606 GN=HNRNPA1 PE=1 SV=5	HNRNPA1	P09651	3178	Nucleus {ECO:0000269|PubMed:17289661, ECO:0000269|PubMed:27694260}. Cytoplasm {ECO:0000269|PubMed:17289661}. Note=Localized in cytoplasmic mRNP granules containing untranslated mRNAs. Shuttles continuously between the nucleus and the cytoplasm along with mRNA. Component of ribonucleosomes (PubMed:17289661). {ECO:0000269|PubMed:17289661, ECO:0000269|PubMed:27694260}.; Cytoplasm {ECO:0000269|PubMed…	0	Involved in the packaging of pre-mRNA into hnRNP particles, transport of poly(A) mRNA from the nucleus to the cytoplasm and may modulate splice site selection (PubMed:17371836). May bind to specific miRNA hairpins (PubMed:28431233). Binds to the IRES and thereby inhibits the translation of the apoptosis protease activating factor APAF1 (PubMed:31498791). {ECO:0000269|PubMed:17371836, ECO:0000269|…	N/A	N/A	167	Group III	-2.28205	-2.98479	-25.2135	-10.1601	24.8517	25.0469	25.2135	22.5696	22.0621	0	24.8517	25.0469	25.2135	22.5696	22.0621	20.5233
Cytoplasmic dynein 1 intermediate chain 2 OS=Homo sapiens OX=9606 GN=DYNC1I2 PE=1 SV=3	DYNC1I2	Q13409	1781	Cytoplasm, cytoskeleton {ECO:0000250|UniProtKB:O88487}. Cytoplasm {ECO:0000250|UniProtKB:O88487}. Note=Detected in the cytoplasm of pachytene spermatocytes. Localizes to the manchette in elongating spermatids. {ECO:0000250|UniProtKB:O88487}.	0	Acts as one of several non-catalytic accessory components of the cytoplasmic dynein 1 complex that are thought to be involved in linking dynein to cargos and to adapter proteins that regulate dynein function (PubMed:31079899). Cytoplasmic dynein 1 acts as a motor for the intracellular retrograde motility of vesicles and organelles along microtubules (PubMed:31079899). The intermediate chains medi…	N/A	N/A	156,247	Group III	-2.72945	-2.26194	-25.6215	-10.2043	25.877	25.2799	25.6215	23.1476	23.018	0	25.877	25.2799	25.6215	23.1476	23.018	20.7663
60S ribosomal protein L11 OS=Homo sapiens OX=9606 GN=RPL11 PE=1 SV=2	RPL11	P62913	6135	Nucleus, nucleolus {ECO:0000269|PubMed:27829214}. Cytoplasm {ECO:0000250|UniProtKB:Q9CXW4}.	0	Component of the ribosome, a large ribonucleoprotein complex responsible for the synthesis of proteins in the cell. The small ribosomal subunit (SSU) binds messenger RNAs (mRNAs) and translates the encoded message by selecting cognate aminoacyl-transfer RNA (tRNA) molecules. The large subunit (LSU) contains the ribosomal catalytic site termed the peptidyl transferase center (PTC), which catalyzes…	N/A	N/A	92,170	Group III	-2.66661	-26.207	-1.99371	-10.2891	25.8792	26.207	26.0236	23.2126	0	24.0299	25.8792	26.207	26.0236	23.2126	21.1103	24.0299
Vesicle-trafficking protein SEC22b OS=Homo sapiens OX=9606 GN=SEC22B PE=1 SV=5	SEC22B	O75396	9554	Endoplasmic reticulum membrane {ECO:0000250|UniProtKB:Q4KM74}; Single-pass type IV membrane protein {ECO:0000250|UniProtKB:Q4KM74}. Endoplasmic reticulum-Golgi intermediate compartment membrane {ECO:0000250|UniProtKB:Q4KM74}. Golgi apparatus, cis-Golgi network membrane {ECO:0000250|UniProtKB:Q4KM74}. Golgi apparatus, trans-Golgi network membrane {ECO:0000250|UniProtKB:Q4KM74}. Melanosome {ECO:000…	195..215; /note="Helical; Anchor for type IV membrane protein"; /evidence="ECO:0000255"	SNARE involved in targeting and fusion of ER-derived transport vesicles with the Golgi complex as well as Golgi-derived retrograde transport vesicles with the ER. {ECO:0000269|PubMed:15272311}.	N/A	N/A	110	Group III	-2.75226	-25.0112	-3.17839	-10.314	25.3113	25.0112	26.3566	22.559	0	23.1782	25.3113	25.0112	26.3566	22.559	20.6605	23.1782
Desmoplakin OS=Homo sapiens OX=9606 GN=DSP PE=1 SV=3	DSP	P15924	1832	Cell junction, desmosome {ECO:0000269|PubMed:12802069}. Cytoplasm, cytoskeleton {ECO:0000269|PubMed:12802069}. Cell membrane {ECO:0000250|UniProtKB:E9Q557}. Note=Innermost portion of the desmosomal plaque. Colocalizes with epidermal KRT5-KRT14 and simple KRT8-KRT18 keratins and VIM intermediate filaments network (PubMed:12802069). Localizes at the intercalated disk in cardiomyocytes (By similarit…	0	Major high molecular weight protein of desmosomes. Involved in the organization of the desmosomal cadherin-plakoglobin complexes into discrete plasma membrane domains and in the anchoring of intermediate filaments to the desmosomes.	N/A	N/A	28,95,231,1116,1512,1947,2483,2490	Group III	-3.14612	-2.65135	-25.3632	-10.3869	25.4852	25.741	25.3632	22.3391	23.0896	0	25.4852	25.741	25.3632	22.3391	23.0896	20.6588
Mitochondrial fission regulator 2 OS=Homo sapiens OX=9606 GN=MTFR2 PE=1 SV=2	MTFR2	Q6P444	113115	Mitochondrion {ECO:0000250}. Note=Associated with membranes. {ECO:0000250}.	0	May play a role in mitochondrial aerobic respiration essentially in the testis. Can also promote mitochondrial fission (By similarity). {ECO:0000250}.	Membrane	Mitochondrial dynamics and surveillance > Fission	258	Group III	-23.0387	-4.35195	-3.82765	-10.4061	23.0387	26.1009	26.2112	0	21.7489	22.3836	23.0387	26.1009	26.2112	20.7502	21.7489	22.3836
LEM domain-containing protein 2 OS=Homo sapiens OX=9606 GN=LEMD2 PE=1 SV=1	LEMD2	Q8NC56	221496	Nucleus inner membrane {ECO:0000269|PubMed:16339967, ECO:0000269|PubMed:17097643}; Multi-pass membrane protein {ECO:0000269|PubMed:16339967}. Note=Lamina-associated protein residing in the inner nuclear membrane (INM). Localized exclusively to the nuclear envelope, giving rise to a typical rim-like staining of the nuclear periphery.	213..233; /note="Helical"; /evidence="ECO:0000255"; 377..397; /note="Helical"; /evidence="ECO:0000255"	Involved in nuclear structure organization (PubMed:16339967). Required for maintaining the integrity of the nuclear envelope (PubMed:17097643). {ECO:0000269|PubMed:16339967, ECO:0000269|PubMed:17097643}.; Required for embryonic development and is involved in regulation of several signaling pathways such as MAPK and AKT. Required for myoblast differentiation involving regulation of ERK signaling (…	N/A	N/A	122	Group III	-26.4031	-2.9721	-1.91821	-10.4312	26.4031	26.5822	26.3704	0	23.6101	24.4522	26.4031	26.5822	26.3704	21.0948	23.6101	24.4522
Endophilin-A2;Endophilin-A1	SH3GL1;SH3GL2	Q99961;Q99962	6455	Cytoplasm {ECO:0000250}. Early endosome membrane {ECO:0000250}; Peripheral membrane protein {ECO:0000250}. Cell projection, podosome {ECO:0000269|PubMed:23285027}. Note=Associated with postsynaptic endosomes in hippocampal neurons. {ECO:0000250}.	0	Implicated in endocytosis. May recruit other proteins to membranes with high curvature (By similarity). {ECO:0000250}.	N/A	N/A	170	Group III	-2.51775	-26.4673	-2.34823	-10.4444	26.1952	26.4673	26.1607	23.6775	0	23.8124	26.1952	26.4673	26.1607	23.6775	21.3508	23.8125
Ras-related protein Rab-35 OS=Homo sapiens OX=9606 GN=RAB35 PE=1 SV=1	RAB35	Q15286	11021	Cell membrane {ECO:0000269|PubMed:16950109, ECO:0000269|PubMed:21951725}; Lipid-anchor {ECO:0000305}; Cytoplasmic side {ECO:0000305}. Membrane, clathrin-coated pit {ECO:0000269|PubMed:16950109}. Cytoplasmic vesicle, clathrin-coated vesicle {ECO:0000269|PubMed:16950109}. Endosome {ECO:0000269|PubMed:16950109, ECO:0000269|PubMed:21951725}. Melanosome {ECO:0000269|PubMed:17081065}. Note=Present on s…	0	The small GTPases Rab are key regulators of intracellular membrane trafficking, from the formation of transport vesicles to their fusion with membranes. Rabs cycle between an inactive GDP-bound form and an active GTP-bound form that is able to recruit to membranes different sets of downstream effectors directly responsible for vesicle formation, movement, tethering and fusion. That Rab is involve…	N/A	N/A	37	Group III	-2.81684	-3.11482	-25.4863	-10.4727	25.2732	26.8443	25.4863	22.4564	23.7295	0	25.2732	26.8443	25.4863	22.4564	23.7295	21.2382
RuvB-like 1 OS=Homo sapiens OX=9606 GN=RUVBL1 PE=1 SV=1	RUVBL1	Q9Y265	8607	Nucleus matrix. Nucleus, nucleoplasm. Cytoplasm. Membrane. Cytoplasm, cytoskeleton, microtubule organizing center, centrosome. Dynein axonemal particle {ECO:0000250|UniProtKB:Q9DE26}. Note=Mainly localized in the nucleus, associated with nuclear matrix or in the nuclear cytosol, although it is also present in the cytoplasm and associated with the cell membranes. In prophase and prometaphase it is…	0	Possesses single-stranded DNA-stimulated ATPase and ATP-dependent DNA helicase (3' to 5') activity; hexamerization is thought to be critical for ATP hydrolysis and adjacent subunits in the ring-like structure contribute to the ATPase activity (PubMed:17157868). Component of the NuA4 histone acetyltransferase complex which is involved in transcriptional activation of select genes principally by ac…	N/A	N/A	438,454	Group III	-2.97008	-2.23108	-26.366	-10.5224	27.5045	26.7038	26.366	24.5345	24.4727	0	27.5045	26.7038	26.366	24.5345	24.4727	20.8615
Eukaryotic peptide chain release factor GTP-binding subunit ERF3A;Eukaryotic peptide chain release factor GTP-binding subunit ERF3B	GSPT1;GSPT2	P15170;Q8IYD1	2935	0	0	Involved in translation termination in response to the termination codons UAA, UAG and UGA (By similarity). Stimulates the activity of ETF1 (By similarity). Involved in regulation of mammalian cell growth (PubMed:2511002). Component of the transient SURF complex which recruits UPF1 to stalled ribosomes in the context of nonsense-mediated decay (NMD) of mRNAs containing premature stop codons (PubM…	N/A	N/A	109,310	Group III	-4.02768	-23.7752	-4.00242	-10.6018	25.1542	23.7752	25.4774	21.1265	0	21.475	25.1542	23.7752	25.4774	21.1265	20.3542	21.475
Coronin-7 OS=Homo sapiens OX=9606 GN=CORO7 PE=1 SV=2	CORO7	P57737	79585	Golgi apparatus membrane. Golgi apparatus, trans-Golgi network. Cytoplasmic vesicle {ECO:0000250}. Cytoplasm, cytosol {ECO:0000250}. Note=Predominantly cytosolic. Detected on vesicle-like cytoplasmic structures and on the cis-Golgi. Not associated with actin filaments.	0	F-actin regulator involved in anterograde Golgi to endosome transport: upon ubiquitination via 'Lys-33'-linked ubiquitin chains by the BCR(KLHL20) E3 ubiquitin ligase complex, interacts with EPS15 and localizes to the trans-Golgi network, where it promotes actin polymerization, thereby facilitating post-Golgi trafficking. May play a role in the maintenance of the Golgi apparatus morphology. {ECO:…	N/A	N/A	883	Group III	-3.63047	-25.6474	-2.76262	-10.6802	26.6984	25.6474	26.2816	23.068	0	23.5189	26.6984	25.6474	26.2816	23.068	21.0023	23.5189
Importin-9 OS=Homo sapiens OX=9606 GN=IPO9 PE=1 SV=3	IPO9	Q96P70	55705	Cytoplasm {ECO:0000269|PubMed:11823430}. Nucleus {ECO:0000269|PubMed:11823430}.	0	Functions in nuclear protein import as nuclear transport receptor (PubMed:11823430). Serves as receptor for nuclear localization signals (NLS) in cargo substrates (PubMed:11823430). Is thought to mediate docking of the importin/substrate complex to the nuclear pore complex (NPC) through binding to nucleoporin and the complex is subsequently translocated through the pore by an energy requiring, Ra…	N/A	N/A	616	Group III	-24.9758	-2.58913	-4.48316	-10.6827	24.9758	25.0862	25.8836	0	22.4971	21.4005	24.9758	25.0862	25.8836	20.858	22.4971	21.4005
Nuclear pore complex protein Nup88 OS=Homo sapiens OX=9606 GN=NUP88 PE=1 SV=2	NUP88	Q99567	4927	Nucleus, nuclear pore complex {ECO:0000269|PubMed:30543681}.	0	Component of nuclear pore complex. {ECO:0000269|PubMed:30543681}.	N/A	N/A	230	Group III	-3.84537	-24.3314	-3.89474	-10.6905	24.749	24.3314	24.9523	20.9037	0	21.0576	24.749	24.3314	24.9523	20.9037	20.2226	21.0576
Adenosine kinase OS=Homo sapiens OX=9606 GN=ADK PE=1 SV=2	ADK	P55263	132	[Isoform 1]: Nucleus {ECO:0000269|PubMed:19635462}.; [Isoform 2]: Cytoplasm {ECO:0000269|PubMed:19635462}.	0	ATP dependent phosphorylation of adenosine and other related nucleoside analogs to monophosphate derivatives. Serves as a potential regulator of concentrations of extracellular adenosine and intracellular adenine nucleotides.	N/A	N/A	223	Group III	-24.6556	-3.22038	-4.28939	-10.7218	24.6556	25.0527	25.4369	0	21.8323	21.1475	24.6556	25.0527	25.4369	20.5733	21.8323	21.1475
Protein transport protein Sec24A OS=Homo sapiens OX=9606 GN=SEC24A PE=1 SV=2	SEC24A	O95486	10802	Cytoplasmic vesicle, COPII-coated vesicle membrane {ECO:0000305|PubMed:17499046}; Peripheral membrane protein {ECO:0000305|PubMed:17499046}; Cytoplasmic side {ECO:0000305|PubMed:17499046}. Endoplasmic reticulum membrane {ECO:0000305|PubMed:17499046}; Peripheral membrane protein {ECO:0000305|PubMed:17499046}; Cytoplasmic side {ECO:0000305|PubMed:17499046}. Cytoplasm, cytosol {ECO:0000305|PubMed:17…	0	Component of the coat protein complex II (COPII) which promotes the formation of transport vesicles from the endoplasmic reticulum (ER). The coat has two main functions, the physical deformation of the endoplasmic reticulum membrane into vesicles and the selection of cargo molecules for their transport to the Golgi complex (PubMed:20427317, PubMed:17499046, PubMed:18843296). Plays a central role …	N/A	N/A	1053	Group III	-24.1591	-3.57379	-4.5119	-10.7483	24.1591	24.7665	24.9758	0	21.1927	20.4639	24.1591	24.7665	24.9758	20.8777	21.1927	20.4639
Ubiquitin-like protein 5 OS=Homo sapiens OX=9606 GN=UBL5 PE=1 SV=1	UBL5	Q9BZL1	59286	Cytoplasm {ECO:0000269|PubMed:11161819}.	0	0	N/A	N/A	48	Group III	-27.1107	-2.99472	-2.14672	-10.7507	27.1107	26.2531	26.9793	0	23.2584	24.8326	27.1107	26.2531	26.9793	21.7435	23.2584	24.8326
Cullin-associated NEDD8-dissociated protein 1 OS=Homo sapiens OX=9606 GN=CAND1 PE=1 SV=2	CAND1	Q86VP6	55832	Cytoplasm {ECO:0000269|PubMed:21249194}. Nucleus {ECO:0000269|PubMed:21249194}. Note=Predominantly cytoplasmic.	0	Key assembly factor of SCF (SKP1-CUL1-F-box protein) E3 ubiquitin ligase complexes that promotes the exchange of the substrate-recognition F-box subunit in SCF complexes, thereby playing a key role in the cellular repertoire of SCF complexes. Acts as a F-box protein exchange factor. The exchange activity of CAND1 is coupled with cycles of neddylation conjugation: in the deneddylated state, cullin…	N/A	N/A	6,723,1053	Group III	-5.02487	-2.66215	-24.7262	-10.8044	24.612	28.8792	24.7262	19.5871	26.217	0	24.612	28.8792	24.7262	19.5871	26.217	22.3518
LIM and SH3 domain protein 1 OS=Homo sapiens OX=9606 GN=LASP1 PE=1 SV=2	LASP1	Q14847	3927	Cytoplasm, cell cortex {ECO:0000250}. Cytoplasm, cytoskeleton {ECO:0000250}. Note=Associated with the F-actin rich cortical cytoskeleton. {ECO:0000250}.	0	Plays an important role in the regulation of dynamic actin-based, cytoskeletal activities. Agonist-dependent changes in LASP1 phosphorylation may also serve to regulate actin-associated ion transport activities, not only in the parietal cell but also in certain other F-actin-rich secretory epithelial cell types (By similarity). {ECO:0000250}.	N/A	N/A	13,86,122	Group III	-2.57054	-3.931	-25.9262	-10.8092	25.8688	26.2245	25.9262	23.2983	22.2935	0	25.8688	26.2245	25.9262	23.2983	22.2935	20.8246
Translation initiation factor eIF-2B subunit delta OS=Homo sapiens OX=9606 GN=EIF2B4 PE=1 SV=2	EIF2B4	Q9UI10	8890	0	0	Catalyzes the exchange of eukaryotic initiation factor 2-bound GDP for GTP.	N/A	N/A	147	Group III	-2.45793	-26.7411	-3.43288	-10.8773	26.2784	26.7411	26.5987	23.8205	0	23.1658	26.2784	26.7411	26.5987	23.8205	20.3901	23.1658
GTPase-activating protein and VPS9 domain-containing protein 1 OS=Homo sapiens OX=9606 GN=GAPVD1 PE=1 SV=2	GAPVD1	Q14C86	26130	Membrane {ECO:0000269|PubMed:16410077}; Peripheral membrane protein {ECO:0000269|PubMed:16410077}. Endosome {ECO:0000269|PubMed:16410077}. Note=Recruited to the plasma membrane by TRIP10/CIP4 in response to insulin.	0	Acts both as a GTPase-activating protein (GAP) and a guanine nucleotide exchange factor (GEF), and participates in various processes such as endocytosis, insulin receptor internalization or LC2A4/GLUT4 trafficking. Acts as a GEF for the Ras-related protein RAB31 by exchanging bound GDP for free GTP, leading to regulate LC2A4/GLUT4 trafficking. In the absence of insulin, it maintains RAB31 in an a…	N/A	N/A	1036	Group III	-2.13703	-3.07073	-27.4749	-10.8942	27.0189	27.4245	27.4749	24.8819	24.3537	0	27.0189	27.4245	27.4749	24.8819	24.3537	19.7415
Endophilin-A2 OS=Homo sapiens OX=9606 GN=SH3GL1 PE=1 SV=1	SH3GL1	Q99961	6455	Cytoplasm {ECO:0000250}. Early endosome membrane {ECO:0000250}; Peripheral membrane protein {ECO:0000250}. Cell projection, podosome {ECO:0000269|PubMed:23285027}. Note=Associated with postsynaptic endosomes in hippocampal neurons. {ECO:0000250}.	0	Implicated in endocytosis. May recruit other proteins to membranes with high curvature (By similarity). {ECO:0000250}.	N/A	N/A	255	Group III	-25.5647	-3.01009	-4.10933	-10.8947	25.5647	25.2857	25.6483	0	22.2756	21.539	25.5647	25.2857	25.6483	20.3025	22.2756	21.539
Protein PRRC2A OS=Homo sapiens OX=9606 GN=PRRC2A PE=1 SV=3	PRRC2A	P48634	7916	Cytoplasm {ECO:0000269|PubMed:15752841}. Nucleus {ECO:0000269|PubMed:15752841}.	0	May play a role in the regulation of pre-mRNA splicing. {ECO:0000269|PubMed:14667819}.	N/A	N/A	636,744	Group III	-25.9622	-2.78622	-4.0765	-10.9416	25.9622	26.2857	24.9031	0	23.4995	20.8266	25.9622	26.2857	24.9031	20.6777	23.4995	20.8266
Eukaryotic initiation factor 4A-I OS=Homo sapiens OX=9606 GN=EIF4A1 PE=1 SV=1	EIF4A1	P60842	1973	0	0	ATP-dependent RNA helicase which is a subunit of the eIF4F complex involved in cap recognition and is required for mRNA binding to ribosome. In the current model of translation initiation, eIF4A unwinds RNA secondary structures in the 5'-UTR of mRNAs which is necessary to allow efficient binding of the small ribosomal subunit, and subsequent scanning for the initiator codon. {ECO:0000269|PubMed:1…	N/A	N/A	126,197	Group III	-3.29979	-27.648	-1.96002	-10.9693	28.7158	27.648	28.0166	25.416	0	26.0566	28.7158	27.648	28.0166	25.416	20.1469	26.0566
ADP-ribosylation factor GTPase-activating protein 1 OS=Homo sapiens OX=9606 GN=ARFGAP1 PE=1 SV=2	ARFGAP1	Q8N6T3	55738	Cytoplasm {ECO:0000250}. Golgi apparatus {ECO:0000250}. Note=Associates with the Golgi complex. {ECO:0000250}.	0	GTPase-activating protein (GAP) for the ADP ribosylation factor 1 (ARF1). Involved in membrane trafficking and /or vesicle transport. Promotes hydrolysis of the ARF1-bound GTP and thus, is required for the dissociation of coat proteins from Golgi-derived membranes and vesicles, a prerequisite for vesicle's fusion with target compartment. Probably regulates ARF1-mediated transport via its interact…	N/A	N/A	183,208	Group III	-3.44003	-26.3456	-3.18423	-10.9899	26.3698	26.3456	26.4557	22.9298	0	23.2714	26.3698	26.3456	26.4557	22.9298	21.6731	23.2714
Protein SAAL1 OS=Homo sapiens OX=9606 GN=SAAL1 PE=1 SV=2	SAAL1	Q96ER3	113174	Nucleus {ECO:0000269|PubMed:22127701}.	0	Plays a role in promoting the proliferation of synovial fibroblasts in response to proinflammatory stimuli. {ECO:0000269|PubMed:22127701}.	N/A	N/A	146	Group III	-24.7707	-3.31572	-4.92429	-11.0036	24.7707	25.4753	26.3113	0	22.1596	21.387	24.7707	25.4753	26.3113	20.816	22.1596	21.387
Interleukin enhancer-binding factor 2 OS=Homo sapiens OX=9606 GN=ILF2 PE=1 SV=2	ILF2	Q12905	3608	Nucleus, nucleolus. Cytoplasm. Nucleus. Note=Localized in cytoplasmic mRNP granules containing untranslated mRNAs.	0	Appears to function predominantly as a heterodimeric complex with ILF3. This complex may regulate transcription of the IL2 gene during T-cell activation. It can also promote the formation of stable DNA-dependent protein kinase holoenzyme complexes on DNA. Essential for the efficient reshuttling of ILF3 (isoform 1 and isoform 2) into the nucleus. {ECO:0000269|PubMed:10574923, ECO:0000269|PubMed:11…	N/A	N/A	358	Group III	-24.7015	-3.84983	-4.59472	-11.0487	24.7015	24.6959	24.6514	0	20.8461	20.0567	24.7015	24.6959	24.6514	20.2597	20.8461	20.0567
Spliceosome RNA helicase DDX39B OS=Homo sapiens OX=9606 GN=DDX39B PE=1 SV=1	DDX39B	Q13838	7919	Nucleus. Nucleus speckle. Cytoplasm. Note=Can translocate to the cytoplasm in the presence of MX1. TREX complex assembly seems to occur in regions surrounding nuclear speckles known as perispeckles.	0	Involved in nuclear export of spliced and unspliced mRNA. Assembling component of the TREX complex which is thought to couple mRNA transcription, processing and nuclear export, and specifically associates with spliced mRNA and not with unspliced pre-mRNA. TREX is recruited to spliced mRNAs by a transcription-independent mechanism, binds to mRNA upstream of the exon-junction complex (EJC) and is r…	N/A	N/A	39	Group III	-3.35067	-3.4805	-26.4809	-11.104	26.4185	26.8092	26.4809	23.0679	23.3287	0	26.4185	26.8092	26.4809	23.0679	23.3287	20.6497
Proteasome activator complex subunit 2 OS=Homo sapiens OX=9606 GN=PSME2 PE=1 SV=4	PSME2	Q9UL46	5721	0	0	Implicated in immunoproteasome assembly and required for efficient antigen processing. The PA28 activator complex enhances the generation of class I binding peptides by altering the cleavage pattern of the proteasome.	N/A	N/A	33,42,239	Group III	-3.23904	-4.45259	-25.7076	-11.1331	24.9079	25.6794	25.7076	21.6689	21.2268	0	24.9079	25.6794	25.7076	21.6689	21.2268	19.568
PDZ and LIM domain protein 5 OS=Homo sapiens OX=9606 GN=PDLIM5 PE=1 SV=5	PDLIM5	Q96HC4	10611	Cell junction, synapse, postsynaptic density {ECO:0000250|UniProtKB:Q62920}. Cell junction, synapse, presynapse {ECO:0000250|UniProtKB:Q62920}. Cell junction, synapse, postsynapse {ECO:0000250|UniProtKB:Q62920}. Cytoplasm, cytosol {ECO:0000250|UniProtKB:Q62920}. Note=Detected both at presynaptic and postsynaptic sites, exclusively at excitatory synapses, but not inhibitory synapses, in hippocampa…	0	May play an important role in the heart development by scaffolding PKC to the Z-disk region. May play a role in the regulation of cardiomyocyte expansion. Overexpression promotes the development of heart hypertrophy. Contributes to the regulation of dendritic spine morphogenesis in neurons. May restrain postsynaptic growth of excitatory synapses (By similarity). {ECO:0000250}.	N/A	N/A	125	Group III	-4.71528	-26.9155	-2.02215	-11.2176	27.3249	26.9155	26.6691	22.6096	0	24.647	27.3249	26.9155	26.6691	22.6096	20.7576	24.647
Dihydropyrimidinase-related protein 1 OS=Homo sapiens OX=9606 GN=CRMP1 PE=1 SV=1	CRMP1	Q14194	1400	Cytoplasm {ECO:0000269|PubMed:11562390}. Cytoplasm, cytoskeleton, microtubule organizing center, centrosome {ECO:0000269|PubMed:11562390}. Cytoplasm, cytoskeleton, spindle {ECO:0000269|PubMed:11562390}. Cell projection, growth cone {ECO:0000250|UniProtKB:P97427}. Cytoplasm, cytoskeleton {ECO:0000250|UniProtKB:P97427}. Perikaryon {ECO:0000250|UniProtKB:P97427}. Note=Associated with centrosomes and…	0	Necessary for signaling by class 3 semaphorins and subsequent remodeling of the cytoskeleton (PubMed:25358863). Plays a role in axon guidance (PubMed:25358863). During the axon guidance process, acts downstream of SEMA3A to promote FLNA dissociation from F-actin which results in the rearrangement of the actin cytoskeleton and the collapse of the growth cone (PubMed:25358863). Involved in invasive…	N/A	N/A	512	Group III	-26.1948	-4.63176	-3.11589	-11.3142	26.1948	26.3951	26.1574	0	21.7634	23.0415	26.1948	26.3951	26.1574	20.8621	21.7634	23.0415
Mitotic checkpoint protein BUB3 OS=Homo sapiens OX=9606 GN=BUB3 PE=1 SV=1	BUB3	O43684	9184	Nucleus. Chromosome, centromere, kinetochore {ECO:0000250}. Note=Starts to localize at kinetochores in prometaphase I (Pro-MI) stage and maintains the localization until the metaphase I-anaphase I (MI-AI) transition. {ECO:0000250}.	0	Has a dual function in spindle-assembly checkpoint signaling and in promoting the establishment of correct kinetochore-microtubule (K-MT) attachments. Promotes the formation of stable end-on bipolar attachments. Necessary for kinetochore localization of BUB1. Regulates chromosome segregation during oocyte meiosis. The BUB1/BUB3 complex plays a role in the inhibition of anaphase-promoting complex …	N/A	N/A	169	Group III	-4.81138	-2.96679	-26.1712	-11.3164	26.8113	26.6742	26.1712	21.9999	23.7075	0	26.8113	26.6742	26.1712	21.9999	23.7075	21.7238
Actin-related protein 3;Actin-related protein 3C;Actin-related protein 3B	ACTR3;ACTR3C;ACTR3B	P61158;Q9C0K3;Q9P1U1	10096	Cytoplasm, cytoskeleton {ECO:0000269|PubMed:19109554}. Cell projection {ECO:0000269|PubMed:9230079}. Nucleus {ECO:0000269|PubMed:16767080, ECO:0000269|PubMed:17220302, ECO:0000269|PubMed:29925947}. Note=In pre-apoptotic cells, colocalizes with MEFV in large specks (pyroptosomes) (PubMed:19109554).	0	ATP-binding component of the Arp2/3 complex, a multiprotein complex that mediates actin polymerization upon stimulation by nucleation-promoting factor (NPF) (PubMed:9000076). The Arp2/3 complex mediates the formation of branched actin networks in the cytoplasm, providing the force for cell motility (PubMed:9000076). Seems to contact the pointed end of the daughter actin filament (PubMed:9000076).…	N/A	N/A	202	Group III	-25.6209	-4.05767	-4.49606	-11.3916	25.6209	26.3457	26.2127	0	22.2881	21.7166	25.6209	26.3457	26.2127	20.6794	22.288	21.7166
La-related protein 1 OS=Homo sapiens OX=9606 GN=LARP1 PE=1 SV=2	LARP1	Q6PKG0	23367	Cytoplasm {ECO:0000269|PubMed:20430826, ECO:0000269|PubMed:24532714, ECO:0000269|PubMed:28650797}. Cytoplasmic granule {ECO:0000269|PubMed:24532714, ECO:0000269|PubMed:25940091}. Note=Colocalizes with RPTOR and PABPC1 in cytoplasmic granules that resemble stress granules. {ECO:0000269|PubMed:24532714, ECO:0000269|PubMed:25940091}.	0	RNA-binding protein that regulates the translation of specific target mRNA species downstream of the mTORC1 complex, in function of growth signals and nutrient availability (PubMed:20430826, PubMed:23711370, PubMed:24532714, PubMed:25940091, PubMed:28650797, PubMed:28673543, PubMed:29244122). Interacts on the one hand with the 3' poly-A tails that are present in all mRNA molecules, and on the oth…	N/A	N/A	491	Group III	-24.8079	-4.54209	-4.91704	-11.4224	24.8079	26.4595	26.6469	0	21.9174	21.7299	24.8079	26.4595	26.6469	21.3987	21.9174	21.7299
Protein CutA OS=Homo sapiens OX=9606 GN=CUTA PE=1 SV=2	CUTA	O60888	51596	0	0	May form part of a complex of membrane proteins attached to acetylcholinesterase (AChE).	N/A	N/A	107	Group III	-4.0937	-26.4273	-3.86082	-11.4606	26.4265	26.4273	26.6204	22.3328	0	22.7596	26.4265	26.4273	26.6204	22.3328	19.8793	22.7596
Eukaryotic translation initiation factor 2A OS=Homo sapiens OX=9606 GN=EIF2A PE=1 SV=3	EIF2A	Q9BY44	83939	0	0	Functions in the early steps of protein synthesis of a small number of specific mRNAs. Acts by directing the binding of methionyl-tRNAi to 40S ribosomal subunits. In contrast to the eIF-2 complex, it binds methionyl-tRNAi to 40S subunits in a codon-dependent manner, whereas the eIF-2 complex binds methionyl-tRNAi to 40S subunits in a GTP-dependent manner. {ECO:0000269|PubMed:12133843}.	N/A	N/A	400,446	Group III	-4.38551	-2.11505	-27.8883	-11.463	28.1077	27.5107	27.8883	23.7222	25.3956	0	28.1077	27.5107	27.8883	23.7222	25.3956	20.5359
60S ribosomal protein L23a OS=Homo sapiens OX=9606 GN=RPL23A PE=1 SV=1	RPL23A	P62750	6147	0	0	Component of the ribosome, a large ribonucleoprotein complex responsible for the synthesis of proteins in the cell. Binds a specific region on the 26S rRNA. May promote p53/TP53 degradation possibly through the stimulation of MDM2-mediated TP53 polyubiquitination (PubMed:26203195). {ECO:0000250, ECO:0000269|PubMed:26203195}.	N/A	N/A	74,117,144	Group III	-5.61335	-1.80415	-27.0723	-11.4966	27.1175	26.5002	27.0723	21.5042	24.696	0	27.1175	26.5002	27.0723	21.5042	24.696	19.746
Hexokinase-1;Hexokinase-2	HK1;HK2	P19367;P52789	3098	Mitochondrion outer membrane {ECO:0000269|PubMed:1985912, ECO:0000269|PubMed:27374331}; Peripheral membrane protein {ECO:0000305}. Cytoplasm, cytosol {ECO:0000269|PubMed:27374331}. Note=The mitochondrial-binding peptide (MBP) region promotes association with the mitochondrial outer membrane (Probable). Dissociates from the mitochondrial outer membrane following inhibition by N-acetyl-D-glucosamin…	0	Catalyzes the phosphorylation of various hexoses, such as D-glucose, D-glucosamine, D-fructose, D-mannose and 2-deoxy-D-glucose, to hexose 6-phosphate (D-glucose 6-phosphate, D-glucosamine 6-phosphate, D-fructose 6-phosphate, D-mannose 6-phosphate and 2-deoxy-D-glucose 6-phosphate, respectively) (PubMed:1637300, PubMed:25316723, PubMed:27374331). Does not phosphorylate N-acetyl-D-glucosamine (Pub…	N/A	N/A	461	Group III	-3.04402	-28.8311	-2.62384	-11.4996	28.5929	28.8311	29.1332	25.5489	0	26.5093	28.5929	28.8311	29.1332	25.5489	20.7396	26.5093
Polyadenylate-binding protein 1 OS=Homo sapiens OX=9606 GN=PABPC1 PE=1 SV=2	PABPC1	P11940	26986	Cytoplasm {ECO:0000269|PubMed:20573744, ECO:0000269|PubMed:21883093, ECO:0000269|PubMed:28733330, ECO:0000269|PubMed:31649314, ECO:0000269|PubMed:7908267, ECO:0000269|PubMed:9582337}. Cytoplasm, Stress granule {ECO:0000269|PubMed:21883093, ECO:0000269|PubMed:22872150, ECO:0000269|PubMed:27573237}. Nucleus {ECO:0000269|PubMed:18799579, ECO:0000269|PubMed:9582337}. Cell projection, lamellipodium {E…	0	Binds the poly(A) tail of mRNA, including that of its own transcript, and regulates processes of mRNA metabolism such as pre-mRNA splicing and mRNA stability (PubMed:11051545, PubMed:17212783, PubMed:25480299). Its function in translational initiation regulation can either be enhanced by PAIP1 or repressed by PAIP2 (PubMed:11051545, PubMed:20573744). Can probably bind to cytoplasmic RNA sequences…	N/A	N/A	382	Group III	-3.7886	-4.03045	-26.7141	-11.5111	27.8854	28.1724	26.7141	24.0968	24.142	0	27.8854	28.1724	26.7141	24.0968	24.142	21.2885
TBC1 domain family member 15 OS=Homo sapiens OX=9606 GN=TBC1D15 PE=1 SV=2	TBC1D15	Q8TC07	64786	Cytoplasm {ECO:0000250}.	0	Acts as a GTPase activating protein for RAB7A. Does not act on RAB4, RAB5 or RAB6 (By similarity). {ECO:0000250}.	N/A	N/A	65,256	Group III	-25.5105	-4.35218	-4.74022	-11.5343	25.5105	26.2361	26.4254	0	21.8839	21.6852	25.5105	26.2361	26.4254	20.7704	21.8839	21.6852
Metaxin-2 OS=Homo sapiens OX=9606 GN=MTX2 PE=1 SV=1	MTX2	O75431	10651	Mitochondrion outer membrane {ECO:0000269|PubMed:10381257}. Mitochondrion {ECO:0000269|PubMed:25997101}.	0	Involved in transport of proteins into the mitochondrion. {ECO:0000269|PubMed:10381257}.	MOM	Protein import, sorting and homeostasis > Protein import and sorting > SAM | Mitochondrial dynamics and surveillance > Intramitochondrial membrane interactions	202,253	Group III	-2.72402	-2.65851	-29.2863	-11.5563	29.6828	29.4583	29.2863	26.9588	26.7998	0	29.6828	29.4583	29.2863	26.9588	26.7998	20.4875
COMM domain-containing protein 1 OS=Homo sapiens OX=9606 GN=COMMD1 PE=1 SV=1	COMMD1	Q8N668	150684	Nucleus {ECO:0000269|PubMed:21778237, ECO:0000269|PubMed:28604741}. Cytoplasm {ECO:0000269|PubMed:21778237}. Endosome membrane {ECO:0000269|PubMed:18940794}. Cytoplasmic vesicle {ECO:0000269|PubMed:18940794}. Early endosome {ECO:0000269|PubMed:21483833, ECO:0000269|PubMed:25355947}. Recycling endosome {ECO:0000269|PubMed:21483833, ECO:0000269|PubMed:21741370}. Note=Shuttles between nucleus and cy…	0	Proposed scaffold protein that is implicated in diverse physiological processes and whose function may be in part linked to its ability to regulate ubiquitination of specific cellular proteins. Can modulate activity of cullin-RING E3 ubiquitin ligase (CRL) complexes by displacing CAND1; in vitro promotes CRL E3 activity and dissociates CAND1 from CUL1 and CUL2 (PubMed:21778237). Promotes ubiquiti…	N/A	N/A	27	Group III	-4.47882	-4.66575	-25.5766	-11.5737	25.0413	25.4407	25.5766	20.5624	20.7749	0	25.0413	25.4407	25.5766	20.5624	20.7749	20.657
Outer mitochondrial transmembrane helix translocase OS=Homo sapiens OX=9606 GN=ATAD1 PE=1 SV=1	ATAD1	Q8NBU5	84896	Mitochondrion outer membrane {ECO:0000269|PubMed:24843043}; Single-pass membrane protein {ECO:0000255}. Peroxisome membrane {ECO:0000269|PubMed:24843043}; Single-pass membrane protein {ECO:0000255}. Cell junction, synapse, postsynaptic cell membrane {ECO:0000250|UniProtKB:Q9D5T0}; Single-pass membrane protein {ECO:0000255}.	16..32; /note="Helical"; /evidence="ECO:0000255"	Outer mitochondrial translocase required to remove mislocalized tail-anchored transmembrane proteins on mitochondria (PubMed:24843043). Specifically recognizes and binds tail-anchored transmembrane proteins: acts as a dislocase that mediates the ATP-dependent extraction of mistargeted tail-anchored transmembrane proteins from the mitochondrion outer membrane (By similarity). Also plays a critical…	MOM	Protein import, sorting and homeostasis > Protein homeostasis > Proteases	167	Group III	-4.19052	-28.0297	-2.52117	-11.5805	27.8009	28.0297	27.7641	23.6104	0	25.243	27.8009	28.0297	27.7641	23.6104	19.044	25.243
ATP-dependent RNA helicase DDX19A OS=Homo sapiens OX=9606 GN=DDX19A PE=1 SV=1	DDX19A	Q9NUU7	55308	Cytoplasm {ECO:0000250|UniProtKB:Q9UMR2}. Nucleus, nucleoplasm {ECO:0000250|UniProtKB:Q9UMR2}. Note=Associates with the nuclear pore complex cytoplasmic fibrils. {ECO:0000250|UniProtKB:Q9UMR2}.	0	ATP-dependent RNA helicase involved in mRNA export from the nucleus. Rather than unwinding RNA duplexes, DDX19 functions as a remodeler of ribonucleoprotein particles, whereby proteins bound to nuclear mRNA are dissociated and replaced by cytoplasmic mRNA binding proteins. {ECO:0000250|UniProtKB:Q9UMR2}.	N/A	N/A	88	Group III	-3.64294	-3.76768	-27.3705	-11.5937	27.3703	27.3711	27.3705	23.7273	23.6034	0	27.3703	27.3711	27.3705	23.7273	23.6034	18.8932
Y-box-binding protein 3 OS=Homo sapiens OX=9606 GN=YBX3 PE=1 SV=4	YBX3	P16989	8531	Cytoplasm. Nucleus.	0	Binds to the GM-CSF promoter. Seems to act as a repressor. Binds also to full-length mRNA and to short RNA sequences containing the consensus site 5'-UCCAUCA-3'. May have a role in translation repression (By similarity). {ECO:0000250}.	N/A	N/A	240,287	Group III	-3.49973	-29.0083	-2.50912	-11.6724	28.6978	29.0083	28.4998	25.198	0	25.9907	28.6978	29.0083	28.4998	25.198	20.754	25.9907
Intraflagellar transport protein 25 homolog OS=Homo sapiens OX=9606 GN=HSPB11 PE=1 SV=1	HSPB11	Q9Y547	51668	Cell projection, cilium {ECO:0000250|UniProtKB:Q9D6H2}.	0	Component of the IFT complex B required for sonic hedgehog/SHH signaling. May mediate transport of SHH components: required for the export of SMO and PTCH1 receptors out of the cilium and the accumulation of GLI2 at the ciliary tip in response to activation of the SHH pathway, suggesting it is involved in the dynamic transport of SHH signaling molecules within the cilium. Not required for ciliary…	N/A	N/A	67	Group III	-26.7645	-2.96657	-5.39612	-11.709	26.7645	26.9129	27.4412	0	23.9463	22.0451	26.7645	26.9129	27.4412	19.8176	23.9463	22.0451
Lysine--tRNA ligase OS=Homo sapiens OX=9606 GN=KARS1 PE=1 SV=3	KARS1	Q15046	3735	[Isoform Cytoplasmic]: Cytoplasm, cytosol {ECO:0000269|PubMed:10952987, ECO:0000269|PubMed:19289464, ECO:0000269|PubMed:23159739, ECO:0000269|PubMed:28887846}. Cytoplasm {ECO:0000269|PubMed:15220430}. Nucleus {ECO:0000269|PubMed:15220430, ECO:0000269|PubMed:23159739}. Cell membrane {ECO:0000269|PubMed:15220430}; Peripheral membrane protein {ECO:0000269|PubMed:15220430}. Secreted {ECO:0000269|PubM…	0	Catalyzes the specific attachment of an amino acid to its cognate tRNA in a 2 step reaction: the amino acid (AA) is first activated by ATP to form AA-AMP and then transferred to the acceptor end of the tRNA (PubMed:9278442, PubMed:18029264, PubMed:18272479). When secreted, acts as a signaling molecule that induces immune response through the activation of monocyte/macrophages (PubMed:15851690). C…	Matrix	Mitochondrial central dogma > Translation > mt-tRNA synthetases	112	Group III	-3.47531	-4.32581	-27.3796	-11.7269	28.4645	28.3666	27.3796	24.9892	24.0408	0	28.4645	28.3666	27.3796	24.9892	24.0408	20.2875
Zinc finger CCCH-type antiviral protein 1 OS=Homo sapiens OX=9606 GN=ZC3HAV1 PE=1 SV=3	ZC3HAV1	Q7Z2W4	56829	[Isoform 1]: Cytoplasm {ECO:0000250|UniProtKB:Q8K3Y6}. Nucleus {ECO:0000250|UniProtKB:Q8K3Y6}. Note=Localizes in the cytoplasm at steady state, but shuttles between nucleus and cytoplasm in a XPO1-dependent manner. {ECO:0000250|UniProtKB:Q8K3Y6}.; [Isoform 2]: Cytoplasm {ECO:0000269|PubMed:21102435}.	0	Antiviral protein which inhibits the replication of viruses by recruiting the cellular RNA degradation machineries to degrade the viral mRNAs. Binds to a ZAP-responsive element (ZRE) present in the target viral mRNA, recruits cellular poly(A)-specific ribonuclease PARN to remove the poly(A) tail, and the 3'-5' exoribonuclease complex exosome to degrade the RNA body from the 3'-end. It also recrui…	N/A	N/A	77,299,348,410	Group III	-3.87614	-27.9284	-3.42801	-11.7442	28.3721	27.9284	28.306	24.4959	0	24.878	28.3721	27.9284	28.306	24.4959	20.9635	24.878
Spectrin alpha chain, non-erythrocytic 1 OS=Homo sapiens OX=9606 GN=SPTAN1 PE=1 SV=3	SPTAN1	Q13813	6709	Cytoplasm, cytoskeleton. Cytoplasm, cell cortex. Note=Expressed along the cell membrane in podocytes and presumptive tubule cells during glomerulogenesis and is expressed along lateral cell margins in tubule cells. {ECO:0000250}.	0	Fodrin, which seems to be involved in secretion, interacts with calmodulin in a calcium-dependent manner and is thus candidate for the calcium-dependent movement of the cytoskeleton at the membrane.	N/A	N/A	942,1517	Group III	-3.10523	-28.5449	-3.60831	-11.7528	29.0443	28.5449	28.3458	25.9391	0	24.7375	29.0443	28.5449	28.3458	25.9391	20.5004	24.7375
Poly(rC)-binding protein 1 OS=Homo sapiens OX=9606 GN=PCBP1 PE=1 SV=2	PCBP1	Q15365	5093	Nucleus. Cytoplasm. Note=Loosely bound in the nucleus. May shuttle between the nucleus and the cytoplasm.	0	Single-stranded nucleic acid binding protein that binds preferentially to oligo dC. In case of infection by poliovirus, plays a role in initiation of viral RNA replication in concert with the viral protein 3CD (PubMed:12414943). {ECO:0000269|PubMed:12414943}.	N/A	N/A	270,341	Group III	-3.05906	-27.0296	-5.27718	-11.7886	26.5738	27.0296	27.4917	23.5147	0	22.2146	26.5738	27.0296	27.4917	23.5147	20.3394	22.2146
Ran GTPase-activating protein 1 OS=Homo sapiens OX=9606 GN=RANGAP1 PE=1 SV=1	RANGAP1	P46060	5905	Cytoplasm {ECO:0000269|PubMed:15037602, ECO:0000305|PubMed:8146159}. Nucleus, nucleoplasm {ECO:0000269|PubMed:8146159}. Nucleus envelope {ECO:0000269|PubMed:11854305, ECO:0000269|PubMed:15037602}. Chromosome, centromere, kinetochore {ECO:0000269|PubMed:11854305}. Cytoplasm, cytoskeleton, spindle {ECO:0000269|PubMed:11854305, ECO:0000269|PubMed:15037602}. Note=Cytoplasmic during interphase. Detect…	0	GTPase activator for RAN (PubMed:8146159, PubMed:8896452, PubMed:16428860). Converts cytoplasmic GTP-bound RAN to GDP-bound RAN, which is essential for RAN-mediated nuclear import and export (PubMed:8896452, PubMed:27160050). Mediates dissociation of cargo from nuclear export complexes containing XPO1, RAN and RANBP2 after nuclear export (PubMed:27160050). {ECO:0000269|PubMed:16428860, ECO:000026…	N/A	N/A	585	Group III	-28.3794	-5.64218	-1.42467	-11.8154	28.3794	28.3385	23.6523	0	22.6963	22.2276	28.3794	28.3385	23.6523	20.9166	22.6963	22.2276
Calmodulin-3 OS=Homo sapiens OX=9606 GN=CALM3 PE=1 SV=1	CALM3	P0DP25	801	Cytoplasm, cytoskeleton, spindle {ECO:0000269|PubMed:16760425}. Cytoplasm, cytoskeleton, spindle pole {ECO:0000269|PubMed:16760425}. Cytoplasm, cytoskeleton, microtubule organizing center, centrosome {ECO:0000269|PubMed:14654843}. Note=Distributed throughout the cell during interphase, but during mitosis becomes dramatically localized to the spindle poles and the spindle microtubules.	0	Calmodulin mediates the control of a large number of enzymes, ion channels, aquaporins and other proteins through calcium-binding. Is a regulator of voltage-dependent L-type calcium channels (PubMed:31454269). Among the enzymes to be stimulated by the calmodulin-calcium complex are a number of protein kinases and phosphatases. Together with CCP110 and centrin, is involved in a genetic pathway tha…	N/A	N/A	#N/A	Group III	-3.29512	-3.75272	-28.569	-11.8723	29.0548	28.6065	28.569	25.7597	24.8538	0	29.0548	28.6065	28.569	25.7597	24.8538	22.5953
Protein enabled homolog OS=Homo sapiens OX=9606 GN=ENAH PE=1 SV=2	ENAH	Q8N8S7	55740	Cytoplasm. Cytoplasm, cytoskeleton {ECO:0000250}. Cell projection, lamellipodium {ECO:0000250}. Cell projection, filopodium {ECO:0000250}. Cell junction, synapse {ECO:0000250}. Cell junction, focal adhesion. Note=Targeted to the leading edge of lamellipodia and filopodia by MRL family members. Colocalizes at filopodial tips with a number of other proteins including vinculin and zyxlin. Colocalize…	0	Ena/VASP proteins are actin-associated proteins involved in a range of processes dependent on cytoskeleton remodeling and cell polarity such as axon guidance and lamellipodial and filopodial dynamics in migrating cells. ENAH induces the formation of F-actin rich outgrowths in fibroblasts. Acts synergistically with BAIAP2-alpha and downstream of NTN1 to promote filipodia formation (By similarity).…	N/A	N/A	529	Group III	-4.35594	-4.13541	-27.1533	-11.8816	27.075	27.0197	27.1533	22.7191	22.8843	0	27.075	27.0197	27.1533	22.7191	22.8843	19.5197
TRPM8 channel-associated factor 1 OS=Homo sapiens OX=9606 GN=TCAF1 PE=1 SV=3	TCAF1	Q9Y4C2	9747	Cell membrane {ECO:0000269|PubMed:25559186}. Note=Colocalizes with TRPM8 on the plasma membrane. {ECO:0000269|PubMed:25559186}.	0	Positively regulates the plasma membrane cation channel TRPM8 activity. Involved in the recruitment of TRPM8 to the cell surface. Promotes prostate cancer cell migration inhibition in a TRPM8-dependent manner. {ECO:0000269|PubMed:25559186}.	N/A	N/A	902	Group III	-25.7941	-5.7544	-4.09855	-11.8824	25.7941	25.2581	26.0964	0	19.5037	21.9979	25.7941	25.2581	26.0964	19.595	19.5037	21.9979
60S ribosomal protein L14 OS=Homo sapiens OX=9606 GN=RPL14 PE=1 SV=4	RPL14	P50914	9045	0	0	Component of the large ribosomal subunit. {ECO:0000305|PubMed:12962325}.	N/A	N/A	14	Group III	-2.51217	-4.73052	-28.4251	-11.8893	28.607	28.658	28.4251	26.0949	23.9275	0	28.607	28.658	28.4251	26.0949	23.9275	20.4148
Spectrin beta chain, non-erythrocytic 1 OS=Homo sapiens OX=9606 GN=SPTBN1 PE=1 SV=2	SPTBN1	Q01082	6711	Cytoplasm, cytoskeleton {ECO:0000250}. Cytoplasm, myofibril, sarcomere, M line {ECO:0000250}. Note=Colocalizes with ANK2 in a distinct intracellular compartment of neonatal cardiomyocytes. {ECO:0000250}.; [Isoform 2]: Cell membrane {ECO:0000250}; Peripheral membrane protein {ECO:0000250}; Cytoplasmic side {ECO:0000250}.	0	Fodrin, which seems to be involved in secretion, interacts with calmodulin in a calcium-dependent manner and is thus candidate for the calcium-dependent movement of the cytoskeleton at the membrane.	N/A	N/A	556,796,1644	Group III	-28.2146	-4.33368	-3.66621	-12.0715	28.2146	28.2244	28.5095	0	23.8907	24.8433	28.2146	28.2244	28.5095	21.4209	23.8907	24.8433
Aldehyde dehydrogenase, mitochondrial OS=Homo sapiens OX=9606 GN=ALDH2 PE=1 SV=2	ALDH2	P05091	217	Mitochondrion matrix.	0	0	Matrix	Metabolism > Detoxification > Xenobiotic metabolism	170	Group III	-4.02283	-5.28591	-27.1044	-12.1377	26.9257	27.177	27.1044	22.9029	21.8911	0	26.9257	27.177	27.1044	22.9029	21.8911	20.046
RNA-binding protein FXR2 OS=Homo sapiens OX=9606 GN=FXR2 PE=1 SV=2	FXR2	P51116	9513	Cytoplasm.	0	RNA-binding protein.	N/A	N/A	409,443,502,614	Group III	-4.07628	-4.70845	-27.9583	-12.2477	27.8459	27.7798	27.9583	23.7696	23.0713	0	27.8459	27.7798	27.9583	23.7696	23.0713	20.5461
Ribonucleoside-diphosphate reductase large subunit OS=Homo sapiens OX=9606 GN=RRM1 PE=1 SV=1	RRM1	P23921	6240	Cytoplasm.	0	Provides the precursors necessary for DNA synthesis. Catalyzes the biosynthesis of deoxyribonucleotides from the corresponding ribonucleotides.	N/A	N/A	48	Group III	-5.24023	-26.5312	-5.33086	-12.3674	26.3579	26.5312	27.3957	21.1177	0	22.0648	26.3579	26.5312	27.3957	21.1177	19.0593	22.0648
Tudor and KH domain-containing protein OS=Homo sapiens OX=9606 GN=TDRKH PE=1 SV=2	TDRKH	Q9Y2W6	11022	Cytoplasm {ECO:0000250|UniProtKB:Q80VL1}. Mitochondrion {ECO:0000250|UniProtKB:Q80VL1}. Note=Probable component of the meiotic nuage, also named P granule, a germ-cell-specific organelle required to repress transposon activity during meiosis. Colocalizes with pi- and piP-bodies, a subset of the nuage which contains secondary piRNAs. Associated with mitochondria in the germline. {ECO:0000250|UniPr…	0	Participates in the primary piRNA biogenesis pathway and is required during spermatogenesis to repress transposable elements and prevent their mobilization, which is essential for the germline integrity. The piRNA metabolic process mediates the repression of transposable elements during meiosis by forming complexes composed of piRNAs and Piwi proteins and govern the methylation and subsequent rep…	Membrane	0	387,458,491	Group III	-5.34354	-4.89823	-27.2794	-12.507	27.3601	27.1598	27.2794	22.0166	22.2616	0	27.3601	27.1598	27.2794	22.0166	22.2616	20.3675
Filamin-A OS=Homo sapiens OX=9606 GN=FLNA PE=1 SV=4	FLNA	P21333	2316	Cytoplasm, cell cortex {ECO:0000269|PubMed:16291724}. Cytoplasm, cytoskeleton {ECO:0000250|UniProtKB:Q8BTM8}. Perikaryon {ECO:0000250|UniProtKB:Q8BTM8}. Cell projection, growth cone {ECO:0000250|UniProtKB:Q8BTM8}. Note=Colocalizes with CPMR1 in the central region of DRG neuron growth cone (By similarity). Following SEMA3A stimulation of DRG neurons, colocalizes with F-actin (By similarity). {ECO:…	0	Promotes orthogonal branching of actin filaments and links actin filaments to membrane glycoproteins. Anchors various transmembrane proteins to the actin cytoskeleton and serves as a scaffold for a wide range of cytoplasmic signaling proteins. Interaction with FLNB may allow neuroblast migration from the ventricular zone into the cortical plate. Tethers cell surface-localized furin, modulates its…	N/A	N/A	373,775,1308	Group III	-4.21096	-5.79785	-28.6462	-12.885	28.8355	28.5688	28.6462	24.6246	22.7709	0	28.8355	28.5688	28.6462	24.6246	22.7709	19.8175
Peroxiredoxin-2 OS=Homo sapiens OX=9606 GN=PRDX2 PE=1 SV=5	PRDX2	P32119	7001	Cytoplasm {ECO:0000269|PubMed:9497357}.	0	Thiol-specific peroxidase that catalyzes the reduction of hydrogen peroxide and organic hydroperoxides to water and alcohols, respectively. Plays a role in cell protection against oxidative stress by detoxifying peroxides and as sensor of hydrogen peroxide-mediated signaling events. Might participate in the signaling cascades of growth factors and tumor necrosis factor-alpha by regulating the int…	unknown	Metabolism > Detoxification > ROS and glutathione metabolism	164	Group III	-5.03771	-29.9983	-4.06229	-13.0328	29.5035	29.9983	29.8775	24.4658	0	25.8152	29.5035	29.9983	29.8775	24.4658	19.5387	25.8152
Heat shock protein HSP 90-beta	HSP90AB1	P08238	3326	Cytoplasm {ECO:0000269|PubMed:16580629, ECO:0000269|PubMed:18239673, ECO:0000269|PubMed:24880080, ECO:0000269|PubMed:9482106}. Melanosome {ECO:0000269|PubMed:17081065}. Nucleus {ECO:0000269|PubMed:18239673}. Secreted {ECO:0000269|PubMed:20599762}. Cell membrane {ECO:0000269|PubMed:20599762}. Dynein axonemal particle {ECO:0000250|UniProtKB:Q6AZV1}. Note=Identified by mass spectrometry in melanosom…	0	Molecular chaperone that promotes the maturation, structural maintenance and proper regulation of specific target proteins involved for instance in cell cycle control and signal transduction. Undergoes a functional cycle linked to its ATPase activity. This cycle probably induces conformational changes in the client proteins, thereby causing their activation. Interacts dynamically with various co-…	N/A	N/A	596	Group III	-4.08771	-29.0859	-5.94117	-13.0383	29.1977	29.0859	29.5691	25.11	0	23.6279	29.1977	29.0859	29.5691	25.11	19.3558	23.6279
Filamin-B OS=Homo sapiens OX=9606 GN=FLNB PE=1 SV=2	FLNB	O75369	2317	[Isoform 1]: Cytoplasm, cell cortex. Cytoplasm, cytoskeleton. Cytoplasm, cytoskeleton, stress fiber. Cytoplasm, myofibril, sarcomere, Z line. Note=In differentiating myotubes, isoform 1, isoform 2 and isoform 3 are localized diffusely throughout the cytoplasm with regions of enrichment at the longitudinal actin stress fiber. In differentiated tubes, isoform 1 is also detected within the Z-lines.;…	0	Connects cell membrane constituents to the actin cytoskeleton. May promote orthogonal branching of actin filaments and links actin filaments to membrane glycoproteins. Anchors various transmembrane proteins to the actin cytoskeleton. Interaction with FLNA may allow neuroblast migration from the ventricular zone into the cortical plate. Various interactions and localizations of isoforms affect myo…	N/A	N/A	651,1530	Group III	-4.36087	-28.4714	-6.96423	-13.2655	28.0683	28.4714	28.2947	23.7075	0	21.3305	28.0683	28.4714	28.2947	23.7075	21.4509	21.3305
E3 ubiquitin/ISG15 ligase TRIM25 OS=Homo sapiens OX=9606 GN=TRIM25 PE=1 SV=2	TRIM25	Q14258	7706	Cytoplasm {ECO:0000269|PubMed:17392790}. Cytoplasm, Stress granule {ECO:0000269|PubMed:23950712}. Nucleus {ECO:0000250|UniProtKB:Q61510}.	0	Functions as a ubiquitin E3 ligase and as an ISG15 E3 ligase (PubMed:16352599). Involved in innate immune defense against viruses by mediating ubiquitination of DDX58 and IFIH1 (PubMed:17392790, PubMed:30193849). Mediates 'Lys-63'-linked polyubiquitination of the DDX58 N-terminal CARD-like region and may play a role in signal transduction that leads to the production of interferons in response to…	N/A	N/A	278,323,463	Group III	-23.1094	-23.5139	0.266428	-15.4523	23.1094	23.5139	23.6319	0	0	23.8983	23.1094	23.5139	23.6319	19.7111	21.4658	23.8983
Structural maintenance of chromosomes protein 4 OS=Homo sapiens OX=9606 GN=SMC4 PE=1 SV=2	SMC4	Q9NTJ3	10051	Nucleus {ECO:0000269|PubMed:10958694}. Cytoplasm {ECO:0000269|PubMed:10958694}. Chromosome {ECO:0000269|PubMed:10958694}. Note=In interphase cells, the majority of the condensin complex is found in the cytoplasm, while a minority of the complex is associated with chromatin. A subpopulation of the complex however remains associated with chromosome foci in interphase cells. During mitosis, most of …	0	Central component of the condensin complex, a complex required for conversion of interphase chromatin into mitotic-like condense chromosomes. The condensin complex probably introduces positive supercoils into relaxed DNA in the presence of type I topoisomerases and converts nicked DNA into positive knotted forms in the presence of type II topoisomerases. {ECO:0000269|PubMed:11136719}.	N/A	N/A	1103,1115,1140	Group III	-2.13621	-23.6806	-22.4719	-16.0962	25.7584	23.6806	22.4719	23.6222	0	0	25.7584	23.6806	22.4719	23.6222	19.7423	19.0437
Tyrosine-protein kinase CSK OS=Homo sapiens OX=9606 GN=CSK PE=1 SV=1	CSK	P41240	1445	Cytoplasm {ECO:0000250}. Cell membrane {ECO:0000250}. Note=Mainly cytoplasmic, also present in lipid rafts. {ECO:0000250}.	0	Non-receptor tyrosine-protein kinase that plays an important role in the regulation of cell growth, differentiation, migration and immune response. Phosphorylates tyrosine residues located in the C-terminal tails of Src-family kinases (SFKs) including LCK, SRC, HCK, FYN, LYN, CSK or YES1. Upon tail phosphorylation, Src-family members engage in intramolecular interactions between the phosphotyrosi…	N/A	N/A	97,133	Group III	-23.8316	-24.5743	-1.95481	-16.7869	23.8316	24.5743	24.7049	0	0	22.7501	23.8316	24.5743	24.7049	20.4412	20.3874	22.7501
Mitotic checkpoint serine/threonine-protein kinase BUB1 beta OS=Homo sapiens OX=9606 GN=BUB1B PE=1 SV=3	BUB1B	O60566	701	Cytoplasm. Nucleus. Chromosome, centromere, kinetochore. Cytoplasm, cytoskeleton, microtubule organizing center, centrosome. Note=Cytoplasmic in interphase cells. Associates with the kinetochores in early prophase. Kinetochore localization requires BUB1, PLK1 and KNL1.	0	Essential component of the mitotic checkpoint. Required for normal mitosis progression. The mitotic checkpoint delays anaphase until all chromosomes are properly attached to the mitotic spindle. One of its checkpoint functions is to inhibit the activity of the anaphase-promoting complex/cyclosome (APC/C) by blocking the binding of CDC20 to APC/C, independently of its kinase activity. The other is…	N/A	N/A	404	Group III	-23.5077	-24.9032	-2.21533	-16.8754	23.5077	24.9032	25.2329	0	0	23.0176	23.5077	24.9032	25.2329	20.0772	20.1834	23.0176
Drebrin OS=Homo sapiens OX=9606 GN=DBN1 PE=1 SV=4	DBN1	Q16643	1627	Cytoplasm {ECO:0000269|PubMed:20215400, ECO:0000269|PubMed:28966017, ECO:0000269|PubMed:8838578}. Cell projection, dendrite {ECO:0000269|PubMed:8838578}. Cytoplasm, cell cortex {ECO:0000269|PubMed:20215400}. Cell junction {ECO:0000269|PubMed:20215400}. Cell projection, growth cone {ECO:0000250|UniProtKB:Q9QXS6}. Note=In the absence of antigen, evenly distributed throughout subcortical regions of …	0	Actin cytoskeleton-organizing protein that plays a role in the formation of cell projections (PubMed:20215400). Required for actin polymerization at immunological synapses (IS) and for the recruitment of the chemokine receptor CXCR4 to IS (PubMed:20215400). Plays a role in dendritic spine morphogenesis and organization, including the localization of the dopamine receptor DRD1 to the dendritic spi…	N/A	N/A	80,163	Group III	-24.8218	-25.0113	-1.5411	-17.1247	24.8218	25.0113	25.4624	0	0	23.9213	24.8218	25.0113	25.4624	21.1088	20.4001	23.9213
Glycogen debranching enzyme OS=Homo sapiens OX=9606 GN=AGL PE=1 SV=3	AGL	P35573	178	Cytoplasm {ECO:0000269|PubMed:17908927}. Note=Under glycogenolytic conditions localizes to the nucleus.	0	Multifunctional enzyme acting as 1,4-alpha-D-glucan:1,4-alpha-D-glucan 4-alpha-D-glycosyltransferase and amylo-1,6-glucosidase in glycogen degradation.	N/A	N/A	721,1145,1489	Group III	-2.36964	-24.4429	-24.8274	-17.2133	24.0764	24.4429	24.8274	21.7068	0	0	24.0764	24.4429	24.8274	21.7068	20.5236	21.5856
Alpha-endosulfine OS=Homo sapiens OX=9606 GN=ENSA PE=1 SV=1	ENSA	O43768	2029	Cytoplasm {ECO:0000250}.	0	Protein phosphatase inhibitor that specifically inhibits protein phosphatase 2A (PP2A) during mitosis. When phosphorylated at Ser-67 during mitosis, specifically interacts with PPP2R2D (PR55-delta) and inhibits its activity, leading to inactivation of PP2A, an essential condition to keep cyclin-B1-CDK1 activity high during M phase (By similarity). Also acts as a stimulator of insulin secretion by…	N/A	N/A	41	Group III	-0.903345	-25.4568	-25.375	-17.245	26.0857	25.4568	25.375	25.1823	0	0	26.0857	25.4568	25.375	25.1823	20.0117	20.8156
Glycogen phosphorylase, liver form OS=Homo sapiens OX=9606 GN=PYGL PE=1 SV=4	PYGL	P06737	5836	0	0	Phosphorylase is an important allosteric enzyme in carbohydrate metabolism. Enzymes from different sources differ in their regulatory mechanisms and in their natural substrates. However, all known phosphorylases share catalytic and structural properties.	N/A	N/A	768	Group III	-24.6894	-2.5796	-24.868	-17.379	24.6894	24.8828	24.868	0	22.3032	0	24.6894	24.8828	24.868	21.8788	22.3032	20.722
Importin subunit alpha-7 OS=Homo sapiens OX=9606 GN=KPNA6 PE=1 SV=1	KPNA6	O60684	23633	0	0	Functions in nuclear protein import as an adapter protein for nuclear receptor KPNB1. Binds specifically and directly to substrates containing either a simple or bipartite NLS motif. Docking of the importin/substrate complex to the nuclear pore complex (NPC) is mediated by KPNB1 through binding to nucleoporin FxFG repeats and the complex is subsequently translocated through the pore by an energy …	N/A	N/A	71,416	Group III	-24.3922	-24.7415	-3.0122	-17.382	24.3922	24.7415	24.9163	0	0	21.9041	24.3922	24.7415	24.9163	21.1559	21.1217	21.9041
Signal transducer and activator of transcription 3 OS=Homo sapiens OX=9606 GN=STAT3 PE=1 SV=2	STAT3	P40763	6774	Cytoplasm {ECO:0000269|PubMed:28065600, ECO:0000269|PubMed:31899195}. Nucleus {ECO:0000269|PubMed:28065600, ECO:0000269|PubMed:31899195}. Note=Shuttles between the nucleus and the cytoplasm. Translocated into the nucleus upon tyrosine phosphorylation and dimerization, in response to signaling by activated FGFR1, FGFR2, FGFR3 or FGFR4. Constitutive nuclear presence is independent of tyrosine phosp…	0	Signal transducer and transcription activator that mediates cellular responses to interleukins, KITLG/SCF, LEP and other growth factors (PubMed:10688651, PubMed:12359225, PubMed:12873986, PubMed:15194700, PubMed:17344214, PubMed:18242580, PubMed:23084476). Once activated, recruits coactivators, such as NCOA1 or MED1, to the promoter region of the target gene (PubMed:17344214). May mediate cellula…	N/A	N/A	230	Group III	-3.11758	-24.8339	-24.2924	-17.4146	23.8719	24.8339	24.2924	20.7543	0	0	23.8719	24.8339	24.2924	20.7543	19.9678	20.574
Anaphase-promoting complex subunit 1 OS=Homo sapiens OX=9606 GN=ANAPC1 PE=1 SV=1	ANAPC1	Q9H1A4	64682	0	0	Component of the anaphase promoting complex/cyclosome (APC/C), a cell cycle-regulated E3 ubiquitin ligase that controls progression through mitosis and the G1 phase of the cell cycle. The APC/C complex acts by mediating ubiquitination and subsequent degradation of target proteins: it mainly mediates the formation of 'Lys-11'-linked polyubiquitin chains and, to a lower extent, the formation of 'Ly…	N/A	N/A	1394	Group III	-3.77213	-24.3089	-24.3721	-17.4844	23.6054	24.3089	24.3721	19.8332	0	0	23.6054	24.3089	24.3721	19.8332	19.8351	21.1535
WD repeat-containing protein 44 OS=Homo sapiens OX=9606 GN=WDR44 PE=1 SV=1	WDR44	Q5JSH3	54521	Cytoplasm, cytosol. Cytoplasm, perinuclear region. Endosome membrane. Golgi apparatus, trans-Golgi network. Note=Colocalized with RAB11 along microtubules oriented toward lamellipodia. {ECO:0000250}.	0	Downstream effector for RAB11. May be involved in vesicle recycling (By similarity). {ECO:0000250}.	N/A	N/A	44	Group III	-24.6829	-2.17109	-25.6597	-17.5045	24.6829	24.9748	25.6597	0	22.8037	0	24.6829	24.9748	25.6597	19.7885	22.8037	21.4243
Cysteine-rich and transmembrane domain-containing protein 1 OS=Homo sapiens OX=9606 GN=CYSTM1 PE=1 SV=1	CYSTM1	Q9H1C7	84418	Membrane {ECO:0000305}; Single-pass membrane protein {ECO:0000305}.	74..91; /note="Helical"; /evidence="ECO:0000255"	0	N/A	N/A	64	Group III	-25.4023	-1.45129	-25.7322	-17.5286	25.4023	25.5995	25.7322	0	24.1483	0	25.4023	25.5995	25.7322	20.3902	24.1483	20.165
Guanine nucleotide-binding protein subunit alpha-14 OS=Homo sapiens OX=9606 GN=GNA14 PE=1 SV=1	GNA14	O95837	9630	0	0	Guanine nucleotide-binding proteins (G proteins) are involved as modulators or transducers in various transmembrane signaling systems.	N/A	N/A	188	Group III	-24.9517	-2.68732	-25.2837	-17.6409	24.9517	24.8195	25.2837	0	22.1322	0	24.9517	24.8195	25.2837	20.3554	22.1322	21.1961
F-box only protein 17 OS=Homo sapiens OX=9606 GN=FBXO17 PE=1 SV=1	FBXO17	Q96EF6	115290	0	0	Substrate-recognition component of the SCF (SKP1-CUL1-F-box protein)-type E3 ubiquitin ligase complex. Able to recognize and bind denatured glycoproteins, which are modified with complex-type oligosaccharides. Also recognizes sulfated glycans. Does not bind high-mannose glycoproteins.	N/A	N/A	75,207	Group III	-2.13755	-25.2091	-25.6031	-17.6499	24.6307	25.2091	25.6031	22.4932	0	0	24.6307	25.2091	25.6031	22.4932	20.1419	20.5877
Clathrin interactor 1 OS=Homo sapiens OX=9606 GN=CLINT1 PE=1 SV=1	CLINT1	Q14677	9685	Cytoplasm. Cytoplasm, perinuclear region. Membrane; Peripheral membrane protein. Cytoplasmic vesicle, clathrin-coated vesicle. Note=Found throughout the cell, with the exception of the cell surface. Concentrated in the perinuclear region and associated with clathrin-coated vesicles close to the trans-Golgi network.	0	Binds to membranes enriched in phosphatidylinositol 4,5-bisphosphate (PtdIns(4,5)P2). May have a role in transport via clathrin-coated vesicles from the trans-Golgi network to endosomes. Stimulates clathrin assembly. {ECO:0000269|PubMed:12429846, ECO:0000269|PubMed:12538641}.	N/A	N/A	106	Group III	-2.09461	-25.4935	-25.4254	-17.6712	26.3871	25.4935	25.4254	24.2925	0	0	26.3871	25.4935	25.4254	24.2925	20.5307	21.4755
Glucose-6-phosphate 1-dehydrogenase OS=Homo sapiens OX=9606 GN=G6PD PE=1 SV=4	G6PD	P11413	2539	Cytoplasm, cytosol {ECO:0000269|PubMed:743300}. Membrane; Peripheral membrane protein {ECO:0000269|PubMed:743300}.	0	Catalyzes the rate-limiting step of the oxidative pentose-phosphate pathway, which represents a route for the dissimilation of carbohydrates besides glycolysis. The main function of this enzyme is to provide reducing power (NADPH) and pentose phosphates for fatty acid and nucleic acid synthesis. {ECO:0000269|PubMed:15858258, ECO:0000269|PubMed:24769394, ECO:0000269|PubMed:26479991, ECO:0000269|Pu…	N/A	N/A	343	Group III	-23.9341	-24.3857	-4.73912	-17.6863	23.9341	24.3857	25.4347	0	0	20.6956	23.9341	24.3857	25.4347	21.2281	20.3996	20.6956
Tumor protein D52 OS=Homo sapiens OX=9606 GN=TPD52 PE=1 SV=2	TPD52	P55327	7163	0	0	0	N/A	N/A	136	Group III	-0.951302	-26.8272	-25.4526	-17.7437	25.7105	26.8272	25.4526	24.7592	0	0	25.7105	26.8272	25.4526	24.7592	20.6393	21.9498
Annexin A4 OS=Homo sapiens OX=9606 GN=ANXA4 PE=1 SV=4	ANXA4	P09525	307	Zymogen granule membrane {ECO:0000250|UniProtKB:P50994}; Peripheral membrane protein {ECO:0000250|UniProtKB:P50994}.	0	Calcium/phospholipid-binding protein which promotes membrane fusion and is involved in exocytosis. {ECO:0000250}.	N/A	N/A	43	Group III	-24.5514	-25.5537	-3.36844	-17.8245	24.5514	25.5537	25.7425	0	0	22.3741	24.5514	25.5537	25.7425	19.8109	20.4842	22.3741
TBC1 domain family member 5 OS=Homo sapiens OX=9606 GN=TBC1D5 PE=1 SV=1	TBC1D5	Q92609	9779	Endosome membrane {ECO:0000269|PubMed:20923837}. Cytoplasmic vesicle, autophagosome {ECO:0000269|PubMed:22354992}. Note=During starvation induced autophagy is relocalized from endosomal localization to LC3-positive autophagosomes. {ECO:0000269|PubMed:22354992}.	0	May act as a GTPase-activating protein (GAP) for Rab family protein(s). May act as a GAP for RAB7A. Can displace RAB7A and retromer CSC subcomplex from the endosomal membrane to the cytosol; at least retromer displacement seems to require its catalytic activity (PubMed:19531583, PubMed:20923837). Required for retrograde transport of cargo proteins from endosomes to the trans-Golgi network (TGN); …	N/A	N/A	2	Group III	-1.93281	-25.5212	-26.1518	-17.8686	25.8307	25.5212	26.1518	23.8979	0	0	25.8307	25.5212	26.1518	23.8979	19.9887	20.1878
Ribose-phosphate pyrophosphokinase 1 OS=Homo sapiens OX=9606 GN=PRPS1 PE=1 SV=2	PRPS1	P60891	5631	0	0	Catalyzes the synthesis of phosphoribosylpyrophosphate (PRPP) that is essential for nucleotide synthesis.	N/A	N/A	311	Group III	-25.4385	-2.3633	-25.8888	-17.8969	25.4385	25.6943	25.8888	0	23.331	0	25.4385	25.6943	25.8888	19.358	23.331	21.5302
Insulin-degrading enzyme OS=Homo sapiens OX=9606 GN=IDE PE=1 SV=4	IDE	P14735	3416	Cytoplasm, cytosol {ECO:0000269|PubMed:20364150, ECO:0000269|PubMed:9830016}. Cell membrane {ECO:0000250|UniProtKB:P35559}. Secreted {ECO:0000269|PubMed:9830016}. Note=Present at the cell surface of neuron cells. The membrane-associated isoform is approximately 5 kDa larger than the known cytosolic isoform.	0	Plays a role in the cellular breakdown of insulin, APP peptides, IAPP peptides, natriuretic peptides, glucagon, bradykinin, kallidin, and other peptides, and thereby plays a role in intercellular peptide signaling (PubMed:2293021, PubMed:10684867, PubMed:26968463, PubMed:17051221, PubMed:17613531, PubMed:18986166, PubMed:19321446, PubMed:23922390, PubMed:24847884, PubMed:26394692, PubMed:29596046…	Matrix	Protein import, sorting and homeostasis > Protein homeostasis > Proteases	224,314	Group III	-25.6027	-2.98384	-25.2064	-17.931	25.6027	25.0968	25.2064	0	22.1129	0	25.6027	25.0968	25.2064	20.0726	22.1129	20.1447
Cysteine and histidine-rich domain-containing protein 1 OS=Homo sapiens OX=9606 GN=CHORDC1 PE=1 SV=2	CHORDC1	Q9UHD1	26973	0	0	Regulates centrosome duplication, probably by inhibiting the kinase activity of ROCK2 (PubMed:20230755). Proposed to act as co-chaperone for HSP90 (PubMed:20230755). May play a role in the regulation of NOD1 via a HSP90 chaperone complex (PubMed:20230755). In vitro, has intrinsic chaperone activity (PubMed:20230755). This function may be achieved by inhibiting association of ROCK2 with NPM1 (PubM…	N/A	N/A	6	Group III	-2.27206	-25.9807	-25.6629	-17.9719	25.461	25.9807	25.6629	23.189	0	0	25.461	25.9807	25.6629	23.189	20.3188	21.9117
Glycine--tRNA ligase OS=Homo sapiens OX=9606 GN=GARS1 PE=1 SV=3	GARS1	P41250	2617	Cytoplasm {ECO:0000269|PubMed:17035524}. Cell projection, axon {ECO:0000269|PubMed:17035524}. Secreted {ECO:0000250|UniProtKB:Q9CZD3}. Secreted, extracellular exosome {ECO:0000250|UniProtKB:Q9CZD3}. Note=In transfected COS7 cells, not detected in mitochondria, nor in Golgi apparatus (PubMed:17035524). Secreted by motor neuron, possibly through the exosome pathway (By similarity). {ECO:0000250|Uni…	0	Catalyzes the ATP-dependent ligation of glycine to the 3'-end of its cognate tRNA, via the formation of an aminoacyl-adenylate intermediate (Gly-AMP) (PubMed:17544401, PubMed:28675565, PubMed:24898252). Also produces diadenosine tetraphosphate (Ap4A), a universal pleiotropic signaling molecule needed for cell regulation pathways, by direct condensation of 2 ATPs. Thereby, may play a special role …	Matrix	Mitochondrial central dogma > Translation > mt-tRNA synthetases	566	Group III	-25.0542	-25.3884	-3.49082	-17.9778	25.0542	25.3884	26.2615	0	0	22.7706	25.0542	25.3884	26.2615	19.7166	19.559	22.7706
Polyadenylate-binding protein 1;Polyadenylate-binding protein 4	PABPC1;PABPC4	P11940;Q13310	26986	Cytoplasm {ECO:0000269|PubMed:20573744, ECO:0000269|PubMed:21883093, ECO:0000269|PubMed:28733330, ECO:0000269|PubMed:31649314, ECO:0000269|PubMed:7908267, ECO:0000269|PubMed:9582337}. Cytoplasm, Stress granule {ECO:0000269|PubMed:21883093, ECO:0000269|PubMed:22872150, ECO:0000269|PubMed:27573237}. Nucleus {ECO:0000269|PubMed:18799579, ECO:0000269|PubMed:9582337}. Cell projection, lamellipodium {E…	0	Binds the poly(A) tail of mRNA, including that of its own transcript, and regulates processes of mRNA metabolism such as pre-mRNA splicing and mRNA stability (PubMed:11051545, PubMed:17212783, PubMed:25480299). Its function in translational initiation regulation can either be enhanced by PAIP1 or repressed by PAIP2 (PubMed:11051545, PubMed:20573744). Can probably bind to cytoplasmic RNA sequences…	N/A	N/A	116	Group III	-25.9131	-24.9285	-3.11298	-17.9849	25.9131	24.9285	26.5121	0	0	23.3991	25.9131	24.9285	26.5121	21.2015	21.7438	23.3991
Heat shock 70 kDa protein 4L OS=Homo sapiens OX=9606 GN=HSPA4L PE=1 SV=3	HSPA4L	O95757	22824	Cytoplasm {ECO:0000250}. Nucleus {ECO:0000250}. Note=May translocate to the nucleus after heat shock. {ECO:0000250}.	0	Possesses chaperone activity in vitro where it inhibits aggregation of citrate synthase. {ECO:0000250}.	N/A	N/A	230,787	Group III	-3.84067	-24.8399	-25.2752	-17.9852	26.1776	24.8399	25.2752	22.3369	0	0	26.1776	24.8399	25.2752	22.3369	21.422	20.3149
DNA damage-binding protein 1 OS=Homo sapiens OX=9606 GN=DDB1 PE=1 SV=1	DDB1	Q16531	1642	Cytoplasm {ECO:0000269|PubMed:10777491, ECO:0000269|PubMed:11673459, ECO:0000269|PubMed:18593899}. Nucleus {ECO:0000269|PubMed:10777491, ECO:0000269|PubMed:11673459, ECO:0000269|PubMed:18593899}. Note=Primarily cytoplasmic (PubMed:10777491, PubMed:11673459). Translocates to the nucleus following UV irradiation and subsequently accumulates at sites of DNA damage (PubMed:10777491, PubMed:11673459).…	0	Protein, which is both involved in DNA repair and protein ubiquitination, as part of the UV-DDB complex and DCX (DDB1-CUL4-X-box) complexes, respectively (PubMed:15448697, PubMed:14739464, PubMed:16260596, PubMed:16482215, PubMed:17079684, PubMed:16407242, PubMed:16407252, PubMed:16940174). Core component of the UV-DDB complex (UV-damaged DNA-binding protein complex), a complex that recognizes UV…	N/A	N/A	245,660	Group III	-3.33344	-25.2655	-25.5386	-18.0458	26.5415	25.2655	25.5386	23.208	0	0	26.5415	25.2655	25.5386	23.208	20.5036	19.7783
Caldesmon OS=Homo sapiens OX=9606 GN=CALD1 PE=1 SV=3	CALD1	Q05682	800	Cytoplasm, cytoskeleton {ECO:0000250|UniProtKB:P13505}. Cytoplasm, myofibril {ECO:0000250|UniProtKB:P13505}. Cytoplasm, cytoskeleton, stress fiber {ECO:0000250|UniProtKB:P13505}. Note=On thin filaments in smooth muscle and on stress fibers in fibroblasts (nonmuscle). {ECO:0000250|UniProtKB:P13505}.	0	Actin- and myosin-binding protein implicated in the regulation of actomyosin interactions in smooth muscle and nonmuscle cells (could act as a bridge between myosin and actin filaments). Stimulates actin binding of tropomyosin which increases the stabilization of actin filament structure. In muscle tissues, inhibits the actomyosin ATPase by binding to F-actin. This inhibition is attenuated by cal…	N/A	N/A	682	Group III	-1.93648	-26.1083	-26.2156	-18.0868	25.5674	26.1083	26.2156	23.6309	0	0	25.5674	26.1082	26.2156	23.6309	20.2806	21.8428
Eukaryotic translation initiation factor 5B OS=Homo sapiens OX=9606 GN=EIF5B PE=1 SV=4	EIF5B	O60841	9669	Cytoplasm {ECO:0000250|UniProtKB:Q05D44}.	0	Plays a role in translation initiation. Translational GTPase that catalyzes the joining of the 40S and 60S subunits to form the 80S initiation complex with the initiator methionine-tRNA in the P-site base paired to the start codon. GTP binding and hydrolysis induces conformational changes in the enzyme that renders it active for productive interactions with the ribosome. The release of the enzyme…	N/A	N/A	446,1100	Group III	-24.5953	-5.12504	-24.6584	-18.1262	24.5953	25.1348	24.6584	0	20.0098	0	24.5953	25.1348	24.6584	20.488	20.0098	19.6108
Squalene synthase OS=Homo sapiens OX=9606 GN=FDFT1 PE=1 SV=1	FDFT1	P37268	2222	Endoplasmic reticulum membrane {ECO:0000250|UniProtKB:Q02769}; Multi-pass membrane protein {ECO:0000255}.	284..304; /note="Helical"; /evidence="ECO:0000255"; 384..404; /note="Helical"; /evidence="ECO:0000255"	Catalyzes the condensation of 2 farnesyl pyrophosphate (FPP) moieties to form squalene. Proceeds in two distinct steps. In the first half-reaction, two molecules of FPP react to form the stable presqualene diphosphate intermediate (PSQPP), with concomitant release of a proton and a molecule of inorganic diphosphate. In the second half-reaction, PSQPP undergoes heterolysis, isomerization, and redu…	N/A	N/A	73	Group III	-23.8861	-24.4925	-6.0098	-18.1295	23.8861	24.4925	24.9734	0	0	18.9636	23.8861	24.4925	24.9734	19.5364	19.6289	18.9636
Torsin-1A-interacting protein 1 OS=Homo sapiens OX=9606 GN=TOR1AIP1 PE=1 SV=2	TOR1AIP1	Q5JTV8	26092	Nucleus inner membrane {ECO:0000269|PubMed:12061773, ECO:0000269|PubMed:24275647}; Single-pass membrane protein {ECO:0000269|PubMed:12061773, ECO:0000269|PubMed:24275647}.	339..355; /note="Helical"; /evidence="ECO:0000255"	Required for nuclear membrane integrity. Induces TOR1A and TOR1B ATPase activity and is required for their location on the nuclear membrane. Binds to A- and B-type lamins. Possible role in membrane attachment and assembly of the nuclear lamina. {ECO:0000269|PubMed:23569223}.	N/A	N/A	200,203,283	Group III	-1.9635	-26.4106	-26.1544	-18.1762	26.1222	26.4106	26.1544	24.1587	0	0	26.1222	26.4106	26.1544	24.1587	20.4088	20.0216
Golgi resident protein GCP60 OS=Homo sapiens OX=9606 GN=ACBD3 PE=1 SV=4	ACBD3	Q9H3P7	64746	Golgi apparatus membrane {ECO:0000269|PubMed:22124328, ECO:0000269|PubMed:27009356, ECO:0000269|PubMed:30755512, ECO:0000269|PubMed:31381608}; Peripheral membrane protein {ECO:0000305|PubMed:31381608}; Cytoplasmic side {ECO:0000250}. Mitochondrion {ECO:0000250}. Note=Also mitochondrial (via its interaction with PBR). {ECO:0000250}.	0	Involved in the maintenance of Golgi structure by interacting with giantin, affecting protein transport between the endoplasmic reticulum and Golgi (PubMed:11590181). Involved in hormone-induced steroid biosynthesis in testicular Leydig cells (By similarity). Recruits PI4KB to the Golgi apparatus membrane; enhances the enzyme activity of PI4KB activity via its membrane recruitment thereby increas…	N/A	N/A	483	Group III	-3.26295	-26.6951	-24.7269	-18.2283	27.2038	26.6951	24.7269	23.9408	0	0	27.2038	26.6951	24.7269	23.9408	21.1809	21.5401
Peflin OS=Homo sapiens OX=9606 GN=PEF1 PE=1 SV=1	PEF1	Q9UBV8	553115	Cytoplasm {ECO:0000269|PubMed:11278427}. Endoplasmic reticulum {ECO:0000250|UniProtKB:Q641Z8}. Membrane {ECO:0000269|PubMed:11278427}; Peripheral membrane protein {ECO:0000269|PubMed:11278427}. Cytoplasmic vesicle, COPII-coated vesicle membrane {ECO:0000269|PubMed:27716508}; Peripheral membrane protein {ECO:0000305}. Note=Membrane-associated in the presence of Ca(2+) (PubMed:11278427). Localizes …	0	Calcium-binding protein that acts as an adapter that bridges unrelated proteins or stabilizes weak protein-protein complexes in response to calcium. Together with PDCD6, acts as calcium-dependent adapter for the BCR(KLHL12) complex, a complex involved in endoplasmic reticulum (ER)-Golgi transport by regulating the size of COPII coats (PubMed:27716508). In response to cytosolic calcium increase, t…	N/A	N/A	174,193	Group III	-1.40504	-26.5831	-26.7183	-18.2355	25.6359	26.5831	26.7183	24.2308	0	0	25.6359	26.5831	26.7183	24.2308	19.9554	20.5609
AP-3 complex subunit delta-1 OS=Homo sapiens OX=9606 GN=AP3D1 PE=1 SV=1	AP3D1	O14617	8943	Cytoplasm {ECO:0000250}. Golgi apparatus membrane {ECO:0000250}; Peripheral membrane protein {ECO:0000250}; Cytoplasmic side {ECO:0000250}.	0	Part of the AP-3 complex, an adaptor-related complex which is not clathrin-associated. The complex is associated with the Golgi region as well as more peripheral structures. It facilitates the budding of vesicles from the Golgi membrane and may be directly involved in trafficking to lysosomes. Involved in process of CD8+ T-cell and NK cell degranulation (PubMed:26744459). In concert with the BLOC…	N/A	N/A	682,693	Group III	-3.98061	-25.3853	-25.341	-18.2356	24.769	25.3853	25.341	20.7883	0	0	24.769	25.3853	25.341	20.7883	20.474	20.9981
Paxillin OS=Homo sapiens OX=9606 GN=PXN PE=1 SV=3	PXN	P49023	5829	Cytoplasm, cytoskeleton {ECO:0000269|PubMed:20489202}. Cell junction, focal adhesion {ECO:0000269|PubMed:20489202, ECO:0000269|PubMed:23128389}. Cytoplasm, cell cortex {ECO:0000250|UniProtKB:Q8VI36}. Note=Colocalizes with integrins at the cell periphery. Colocalize with PXN to membrane ruffles and the leading edge of migrating cells (PubMed:23128389). {ECO:0000250, ECO:0000269|PubMed:23128389}.	0	Cytoskeletal protein involved in actin-membrane attachment at sites of cell adhesion to the extracellular matrix (focal adhesion).	N/A	N/A	88	Group III	-26.1883	-2.89767	-25.7551	-18.2804	26.1883	25.7808	25.7551	0	22.8832	0	26.1883	25.7808	25.7551	20.7826	22.8832	20.229
Calcyclin-binding protein OS=Homo sapiens OX=9606 GN=CACYBP PE=1 SV=2	CACYBP	Q9HB71	27101	Nucleus {ECO:0000269|PubMed:12895292}. Cytoplasm {ECO:0000269|PubMed:12895292}. Note=Cytoplasmic at low calcium concentrations. In neuroblastoma cells, after a retinoic acid (RA) induction and calcium increase, it localizes in both the nucleus and cytoplasm. The nuclear fraction may be phosphorylated.	0	May be involved in calcium-dependent ubiquitination and subsequent proteasomal degradation of target proteins. Probably serves as a molecular bridge in ubiquitin E3 complexes. Participates in the ubiquitin-mediated degradation of beta-catenin (CTNNB1). {ECO:0000269|PubMed:16085652}.	N/A	N/A	71,181	Group III	-27.8503	0.211929	-27.3612	-18.3332	27.8503	27.5698	27.3612	0	27.7817	0	27.8503	27.5698	27.3612	19.2858	27.7817	21.6646
La-related protein 4B OS=Homo sapiens OX=9606 GN=LARP4B PE=1 SV=3	LARP4B	Q92615	23185	Cytoplasm, cytosol {ECO:0000269|PubMed:20573744}. Note=Localized in cytoplasmic mRNP granules containing untranslated mRNAs in response to arsenite treatment. {ECO:0000269|PubMed:20573744}.	0	Stimulates mRNA translation. {ECO:0000269|PubMed:20573744}.	N/A	N/A	470,693	Group III	-26.3012	-2.4644	-26.2498	-18.3385	26.3012	26.516	26.2498	0	24.0516	0	26.3012	26.516	26.2498	20.8504	24.0516	22.0181
26S proteasome regulatory subunit 4 OS=Homo sapiens OX=9606 GN=PSMC1 PE=1 SV=1	PSMC1	P62191	5700	Cytoplasm. Nucleus. Membrane {ECO:0000305}; Lipid-anchor {ECO:0000305}.	0	Component of the 26S proteasome, a multiprotein complex involved in the ATP-dependent degradation of ubiquitinated proteins. This complex plays a key role in the maintenance of protein homeostasis by removing misfolded or damaged proteins, which could impair cellular functions, and by removing proteins whose functions are no longer required. Therefore, the proteasome participates in numerous cell…	N/A	N/A	25	Group III	-2.83802	-25.9065	-26.2927	-18.3457	26.2589	25.9065	26.2927	23.4209	0	0	26.2589	25.9065	26.2927	23.4209	20.8445	21.1297
Eukaryotic translation initiation factor 4B OS=Homo sapiens OX=9606 GN=EIF4B PE=1 SV=2	EIF4B	P23588	1975	0	0	Required for the binding of mRNA to ribosomes. Functions in close association with EIF4-F and EIF4-A. Binds near the 5'-terminal cap of mRNA in presence of EIF-4F and ATP. Promotes the ATPase activity and the ATP-dependent RNA unwinding activity of both EIF4-A and EIF4-F.	N/A	N/A	33,211,224,285	Group III	-25.518	-3.64769	-26.0021	-18.3893	25.518	25.9662	26.0021	0	22.3185	0	25.518	25.9662	26.0021	21.5636	22.3185	20.0326
Phosphomannomutase 2 OS=Homo sapiens OX=9606 GN=PMM2 PE=1 SV=1	PMM2	O15305	5373	Cytoplasm.	0	Involved in the synthesis of the GDP-mannose and dolichol-phosphate-mannose required for a number of critical mannosyl transfer reactions. {ECO:0000250|UniProtKB:Q92871}.	N/A	N/A	229	Group III	-26.3173	-3.06065	-26.0022	-18.4601	26.3173	26.1746	26.0022	0	23.114	0	26.3173	26.1746	26.0022	19.5459	23.114	20.4029
Partner of Y14 and mago OS=Homo sapiens OX=9606 GN=PYM1 PE=1 SV=1	PYM1	Q9BRP8	84305	Cytoplasm {ECO:0000269|PubMed:14968132, ECO:0000269|PubMed:18026120}. Nucleus, nucleolus {ECO:0000269|PubMed:14968132}. Nucleus, nucleoplasm {ECO:0000269|PubMed:14968132}. Note=Shuttles between the nucleus and the cytoplasm (PubMed:14968132). Nuclear export is mediated by XPO1/CRM1 (PubMed:14968132). {ECO:0000269|PubMed:14968132}.	0	Key regulator of the exon junction complex (EJC), a multiprotein complex that associates immediately upstream of the exon-exon junction on mRNAs and serves as a positional landmark for the intron exon structure of genes and directs post-transcriptional processes in the cytoplasm such as mRNA export, nonsense-mediated mRNA decay (NMD) or translation. Acts as an EJC disassembly factor, allowing tra…	N/A	N/A	15	Group III	-2.82343	-26.1958	-26.5152	-18.5115	26.4584	26.1958	26.5152	23.635	0	0	26.4584	26.1958	26.5152	23.635	20.0113	19.6129
Protein LSM12 OS=Homo sapiens OX=9606 GN=LSM12 PE=1 SV=2	LSM12	Q3MHD2	124801	0	0	0	N/A	N/A	103	Group III	-25.9685	-26.2046	-3.36586	-18.513	25.9685	26.2046	24.7461	0	0	21.3803	25.9685	26.2046	24.7461	19.4312	20.9153	21.3803
60S ribosomal protein L5 OS=Homo sapiens OX=9606 GN=RPL5 PE=1 SV=3	RPL5	P46777	6125	Cytoplasm {ECO:0000269|PubMed:15469983, ECO:0000269|Ref.7}. Nucleus, nucleolus {ECO:0000269|PubMed:15469983, ECO:0000269|Ref.7}.	0	Component of the ribosome, a large ribonucleoprotein complex responsible for the synthesis of proteins in the cell. The small ribosomal subunit (SSU) binds messenger RNAs (mRNAs) and translates the encoded message by selecting cognate aminoacyl-transfer RNA (tRNA) molecules. The large subunit (LSU) contains the ribosomal catalytic site termed the peptidyl transferase center (PTC), which catalyzes…	N/A	N/A	66	Group III	-2.73845	-26.3544	-26.6506	-18.5812	27.7982	26.3544	26.6506	25.0598	0	0	27.7982	26.3544	26.6506	25.0598	19.4213	19.6587
Glutathione reductase, mitochondrial OS=Homo sapiens OX=9606 GN=GSR PE=1 SV=2	GSR	P00390	2936	[Isoform Mitochondrial]: Mitochondrion.; [Isoform Cytoplasmic]: Cytoplasm.	0	Maintains high levels of reduced glutathione in the cytosol.	Matrix	Metabolism > Detoxification > ROS and glutathione metabolism	400	Group III	-2.38542	-26.5772	-26.7869	-18.5832	27.5456	26.5772	26.7869	25.1602	0	0	27.5456	26.5772	26.7869	25.1602	21.2985	20.1736
Probable ubiquitin carboxyl-terminal hydrolase FAF-X OS=Homo sapiens OX=9606 GN=USP9X PE=1 SV=4	USP9X	Q93008	8239	Cytoplasm {ECO:0000269|PubMed:19135894}. Cell projection, growth cone {ECO:0000269|PubMed:24607389}.	0	Deubiquitinase involved both in the processing of ubiquitin precursors and of ubiquitinated proteins. May therefore play an important regulatory role at the level of protein turnover by preventing degradation of proteins through the removal of conjugated ubiquitin. Specifically hydrolyzes 'Lys-48'-, 'Lys-29'- and 'Lys-33'-linked polyubiquitins chains. Essential component of TGF-beta/BMP signaling…	N/A	N/A	1620,1757	Group III	-27.06	-26.7703	-1.96122	-18.5972	27.06	26.7703	27.1785	0	0	25.2172	27.06	26.7703	27.1785	20.4432	21.3884	25.2172
Eukaryotic translation initiation factor 3 subunit D OS=Homo sapiens OX=9606 GN=EIF3D PE=1 SV=1	EIF3D	O15371	8664	Cytoplasm {ECO:0000255|HAMAP-Rule:MF_03003}.	0	mRNA cap-binding component of the eukaryotic translation initiation factor 3 (eIF-3) complex, a complex required for several steps in the initiation of protein synthesis of a specialized repertoire of mRNAs (PubMed:27462815). The eIF-3 complex associates with the 40S ribosome and facilitates the recruitment of eIF-1, eIF-1A, eIF-2:GTP:methionyl-tRNAi and eIF-5 to form the 43S pre-initiation compl…	N/A	N/A	50,318	Group III	-2.73437	-26.82	-26.2592	-18.6045	26.6016	26.82	26.2592	23.8673	0	0	26.6016	26.82	26.2592	23.8673	19.6765	19.586
Protein phosphatase 1 regulatory subunit 12A OS=Homo sapiens OX=9606 GN=PPP1R12A PE=1 SV=1	PPP1R12A	O14974	4659	Cytoplasm {ECO:0000269|PubMed:12923170, ECO:0000269|PubMed:18477460}. Cytoplasm, cytoskeleton, stress fiber {ECO:0000269|PubMed:12923170}. Note=Also along actomyosin filaments. {ECO:0000269|PubMed:12923170}.	0	Key regulator of protein phosphatase 1C (PPP1C). Mediates binding to myosin. As part of the PPP1C complex, involved in dephosphorylation of PLK1. Capable of inhibiting HIF1AN-dependent suppression of HIF1A activity. {ECO:0000269|PubMed:18477460, ECO:0000269|PubMed:19245366, ECO:0000269|PubMed:20354225}.	N/A	N/A	279,446,496,528,549	Group III	-3.2771	-26.3972	-26.4991	-18.7245	26.2877	26.3972	26.4991	23.0106	0	0	26.2877	26.3972	26.4991	23.0106	19.286	19.2411
DnaJ homolog subfamily A member 2 OS=Homo sapiens OX=9606 GN=DNAJA2 PE=1 SV=1	DNAJA2	O60884	10294	Membrane {ECO:0000305}; Lipid-anchor {ECO:0000305}.	0	Co-chaperone of Hsc70. Stimulates ATP hydrolysis and the folding of unfolded proteins mediated by HSPA1A/B (in vitro) (PubMed:24318877). {ECO:0000269|PubMed:24318877}.	N/A	N/A	69	Group III	-3.83967	-26.3712	-26.1745	-18.7951	26.4926	26.3712	26.1745	22.6529	0	0	26.4926	26.3712	26.1745	22.6529	18.7681	21.5321
Ubiquitin carboxyl-terminal hydrolase 10 OS=Homo sapiens OX=9606 GN=USP10 PE=1 SV=2	USP10	Q14694	9100	Cytoplasm {ECO:0000269|PubMed:20096447}. Nucleus {ECO:0000269|PubMed:20096447, ECO:0000269|PubMed:24845384}. Early endosome {ECO:0000269|PubMed:19398555}. Note=Cytoplasmic in normal conditions (PubMed:20096447). After DNA damage, translocates to the nucleus following phosphorylation by ATM (PubMed:20096447). {ECO:0000269|PubMed:20096447}.	0	Hydrolase that can remove conjugated ubiquitin from target proteins such as p53/TP53, BECN1, SNX3 and CFTR. Acts as an essential regulator of p53/TP53 stability: in unstressed cells, specifically deubiquitinates p53/TP53 in the cytoplasm, leading to counteract MDM2 action and stabilize p53/TP53. Following DNA damage, translocates to the nucleus and deubiquitinates p53/TP53, leading to regulate th…	N/A	N/A	77,364,615,776	Group III	-27.1007	-2.78658	-26.6	-18.8291	27.1007	26.6527	26.6	0	23.8661	0	27.1007	26.6527	26.6	20.8078	23.8661	21.6153
Helicase MOV-10 OS=Homo sapiens OX=9606 GN=MOV10 PE=1 SV=2	MOV10	Q9HCE1	4343	Cytoplasm, P-body {ECO:0000269|PubMed:16289642, ECO:0000269|PubMed:24726324, ECO:0000269|PubMed:27974568, ECO:0000269|PubMed:30122351}. Cytoplasm, Cytoplasmic ribonucleoprotein granule {ECO:0000269|PubMed:30122351}. Cytoplasm, Stress granule {ECO:0000269|PubMed:23093941}. Nucleus {ECO:0000250|UniProtKB:P23249}. Cytoplasm {ECO:0000250|UniProtKB:P23249}. Note=Co-enriched in cytoplasmic foci with TU…	0	5' to 3' RNA helicase contributing to UPF1 mRNA target degradation by translocation along 3' UTRs (PubMed:24726324). Required for microRNA (miRNA)-mediated gene silencing by the RNA-induced silencing complex (RISC). Required for both miRNA-mediated translational repression and miRNA-mediated cleavage of complementary mRNAs by RISC (PubMed:16289642, PubMed:17507929, PubMed:22791714). In cooperatio…	N/A	N/A	980	Group III	-25.9489	-27.6181	-2.93367	-18.8336	25.9489	27.6181	26.5657	0	0	23.632	25.9489	27.6181	26.5657	20.245	20.3051	23.632
Ataxin-2-like protein OS=Homo sapiens OX=9606 GN=ATXN2L PE=1 SV=2	ATXN2L	Q8WWM7	11273	Membrane {ECO:0000269|PubMed:11784712}; Peripheral membrane protein {ECO:0000269|PubMed:11784712}. Cytoplasm {ECO:0000269|PubMed:23209657}. Nucleus speckle {ECO:0000269|PubMed:23209657}. Cytoplasmic granule {ECO:0000269|PubMed:23209657}. Note=Predominantly cytoplasmic but is also detected in nuclear speckles (PubMed:23209657). Component of cytoplasmic stress granules (PubMed:23209657). Inhibition…	0	Involved in the regulation of stress granule and P-body formation. {ECO:0000269|PubMed:23209657}.	N/A	N/A	264	Group III	-3.40203	-26.9528	-26.5909	-18.9819	26.8906	26.9528	26.5909	23.4886	0	0	26.8906	26.9528	26.5909	23.4886	20.9804	21.357
Ubiquilin-2 OS=Homo sapiens OX=9606 GN=UBQLN2 PE=1 SV=2	UBQLN2	Q9UHD9	29978	Cytoplasm {ECO:0000269|PubMed:18199683}. Nucleus {ECO:0000269|PubMed:9853615}. Membrane {ECO:0000250|UniProtKB:Q9QZM0}. Cytoplasmic vesicle, autophagosome {ECO:0000269|PubMed:19148225}. Note=Colocalizes with a subset of proteasomes, namely those that are cytoskeleton associated or free in the cytosol. Associated with fibers in mitotic cells. {ECO:0000269|PubMed:10983987}.	0	Plays an important role in the regulation of different protein degradation mechanisms and pathways including ubiquitin-proteasome system (UPS), autophagy and the endoplasmic reticulum-associated protein degradation (ERAD) pathway. Mediates the proteasomal targeting of misfolded or accumulated proteins for degradation by binding (via UBA domain) to their polyubiquitin chains and by interacting (vi…	N/A	N/A	265	Group III	-4.3404	-25.6985	-27.1988	-19.0792	27.2651	25.6985	27.1988	22.9247	0	0	27.2651	25.6985	27.1988	22.9247	20.6134	20.3096
Beta-synuclein OS=Homo sapiens OX=9606 GN=SNCB PE=1 SV=1	SNCB	Q16143	6620	Cytoplasm.	0	Non-amyloid component of senile plaques found in Alzheimer disease. Could act as a regulator of SNCA aggregation process. Protects neurons from staurosporine and 6-hydroxy dopamine (6OHDA)-stimulated caspase activation in a p53/TP53-dependent manner. Contributes to restore the SNCA anti-apoptotic function abolished by 6OHDA. Not found in the Lewy bodies associated with Parkinson disease.	N/A	N/A	39	Group III	-2.42444	-27.3572	-27.774	-19.1852	27.2237	27.3572	27.774	24.7993	0	0	27.2237	27.3572	27.774	24.7993	20.8815	20.8994
60S ribosomal protein L29 OS=Homo sapiens OX=9606 GN=RPL29 PE=1 SV=2	RPL29	P47914	6159	0	0	Component of the large ribosomal subunit. {ECO:0000305|PubMed:12962325}.	N/A	N/A	98	Group III	-3.75141	-26.965	-26.8935	-19.2033	27.2648	26.965	26.8935	23.5134	0	0	27.2648	26.965	26.8935	23.5134	21.1827	21.1159
Stress-induced-phosphoprotein 1 OS=Homo sapiens OX=9606 GN=STIP1 PE=1 SV=1	STIP1	P31948	10963	Cytoplasm {ECO:0000250|UniProtKB:Q60864}. Nucleus {ECO:0000250|UniProtKB:Q60864}. Dynein axonemal particle {ECO:0000250|UniProtKB:Q7ZWU1}.	0	Acts as a co-chaperone for HSP90AA1 (PubMed:27353360). Mediates the association of the molecular chaperones HSPA8/HSC70 and HSP90 (By similarity). {ECO:0000250|UniProtKB:O35814, ECO:0000303|PubMed:27353360}.	N/A	N/A	354,468,476	Group III	-26.8738	-4.00661	-26.7482	-19.2095	26.8738	26.8402	26.7482	0	22.8336	0	26.8738	26.8402	26.7482	20.4677	22.8336	20.8437
Sorting nexin-12 OS=Homo sapiens OX=9606 GN=SNX12 PE=1 SV=4	SNX12	Q9UMY4	29934	Membrane {ECO:0000305}; Peripheral membrane protein {ECO:0000305}; Cytoplasmic side {ECO:0000305}.	0	May be involved in several stages of intracellular trafficking. {ECO:0000250}.	N/A	N/A	23	Group III	-26.273	-4.13879	-27.2824	-19.2314	26.273	25.9662	27.2824	0	21.8275	0	26.273	25.9662	27.2824	20.7518	21.8275	20.4288
Double-stranded RNA-binding protein Staufen homolog 1 OS=Homo sapiens OX=9606 GN=STAU1 PE=1 SV=2	STAU1	O95793	6780	Cytoplasm {ECO:0000269|PubMed:19029303}. Rough endoplasmic reticulum {ECO:0000269|PubMed:19029303}. Note=Localizes exclusively with the rough reticulum endoplasmic (RER).	0	Binds double-stranded RNA (regardless of the sequence) and tubulin. May play a role in specific positioning of mRNAs at given sites in the cell by cross-linking cytoskeletal and RNA components, and in stimulating their translation at the site.; (Microbial infection) Plays a role in virus particles production of many viruses including of HIV-1, HERV-K, ebola virus and influenza virus. Acts by inte…	N/A	N/A	281,461	Group III	-2.75517	-27.3816	-27.563	-19.2333	27.4252	27.3816	27.563	24.67	0	0	27.4252	27.3816	27.563	24.67	19.9297	20.5988
Calponin-3 OS=Homo sapiens OX=9606 GN=CNN3 PE=1 SV=1	CNN3	Q15417	1266	0	0	Thin filament-associated protein that is implicated in the regulation and modulation of smooth muscle contraction. It is capable of binding to actin, calmodulin and tropomyosin. The interaction of calponin with actin inhibits the actomyosin Mg-ATPase activity.	N/A	N/A	261	Group III	-2.25879	-27.6446	-27.8105	-19.2379	27.9734	27.6446	27.8105	25.7147	0	0	27.9734	27.6446	27.8105	25.7147	21.6647	21.3574
Serine/threonine-protein phosphatase PP1-gamma catalytic subunit OS=Homo sapiens OX=9606 GN=PPP1CC PE=1 SV=1	PPP1CC	P36873	5501	Cytoplasm {ECO:0000269|PubMed:11739654}. Nucleus. Nucleus, nucleolus {ECO:0000269|PubMed:11739654, ECO:0000269|PubMed:20926688, ECO:0000269|PubMed:23789093}. Nucleus, nucleoplasm {ECO:0000269|PubMed:11739654}. Nucleus speckle {ECO:0000269|PubMed:11739654}. Chromosome, centromere, kinetochore {ECO:0000269|PubMed:12529430}. Cleavage furrow {ECO:0000269|PubMed:12529430}. Midbody {ECO:0000269|PubMed:…	0	Protein phosphatase that associates with over 200 regulatory proteins to form highly specific holoenzymes which dephosphorylate hundreds of biological targets. Protein phosphatase 1 (PP1) is essential for cell division, and participates in the regulation of glycogen metabolism, muscle contractility and protein synthesis. Dephosphorylates RPS6KB1. Involved in regulation of ionic conductances and l…	N/A	N/A	254	Group III	-3.63805	-27.2185	-26.8902	-19.2489	27.5169	27.2185	26.8902	23.8789	0	0	27.5169	27.2185	26.8902	23.8789	19.516	22.0058
Vinculin OS=Homo sapiens OX=9606 GN=VCL PE=1 SV=4	VCL	P18206	7414	Cell membrane {ECO:0000250|UniProtKB:P12003}; Peripheral membrane protein {ECO:0000250|UniProtKB:P12003}; Cytoplasmic side {ECO:0000250|UniProtKB:P12003}. Cell junction, adherens junction {ECO:0000250|UniProtKB:P12003}. Cell junction, focal adhesion {ECO:0000250|UniProtKB:P12003}. Cytoplasm, cytoskeleton {ECO:0000250|UniProtKB:P85972}. Cell membrane, sarcolemma {ECO:0000250|UniProtKB:Q64727}; Per…	0	Actin filament (F-actin)-binding protein involved in cell-matrix adhesion and cell-cell adhesion. Regulates cell-surface E-cadherin expression and potentiates mechanosensing by the E-cadherin complex. May also play important roles in cell morphology and locomotion. {ECO:0000269|PubMed:20484056}.	N/A	N/A	100,692,822	Group III	-2.55516	-27.3166	-28.0322	-19.3013	26.9966	27.3166	28.0322	24.4415	0	0	26.9966	27.3166	28.0322	24.4415	22.2035	20.1396
BTB/POZ domain-containing protein KCTD12 OS=Homo sapiens OX=9606 GN=KCTD12 PE=1 SV=1	KCTD12	Q96CX2	115207	Cell junction, synapse, presynaptic cell membrane. Cell junction, synapse, postsynaptic cell membrane {ECO:0000250}.	0	Auxiliary subunit of GABA-B receptors that determine the pharmacology and kinetics of the receptor response. Increases agonist potency and markedly alter the G-protein signaling of the receptors by accelerating onset and promoting desensitization (By similarity). {ECO:0000250}.	N/A	N/A	106	Group III	-26.5389	-26.64	-4.79163	-19.3235	26.5389	26.64	26.5144	0	0	21.7228	26.5389	26.64	26.5144	20.357	20.7101	21.7228
BAG family molecular chaperone regulator 3 OS=Homo sapiens OX=9606 GN=BAG3 PE=1 SV=3	BAG3	O95817	9531	Nucleus {ECO:0000269|PubMed:26159920}. Cytoplasm {ECO:0000269|PubMed:26159920}. Note=Colocalizes with HSF1 to the nucleus upon heat stress (PubMed:26159920). {ECO:0000269|PubMed:26159920}.	0	Co-chaperone for HSP70 and HSC70 chaperone proteins. Acts as a nucleotide-exchange factor (NEF) promoting the release of ADP from the HSP70 and HSC70 proteins thereby triggering client/substrate protein release. Nucleotide release is mediated via its binding to the nucleotide-binding domain (NBD) of HSPA8/HSC70 where as the substrate release is mediated via its binding to the substrate-binding do…	N/A	N/A	93,205,508	Group III	-27.6836	-3.95796	-26.8568	-19.4994	27.6836	27.2821	26.8568	0	23.3241	0	27.6836	27.2821	26.8568	19.6859	23.3241	20.7168
Drebrin-like protein OS=Homo sapiens OX=9606 GN=DBNL PE=1 SV=1	DBNL	Q9UJU6	28988	Cytoplasm, cytoskeleton {ECO:0000250|UniProtKB:Q62418}. Cell projection, lamellipodium {ECO:0000250|UniProtKB:Q62418}. Cell projection, ruffle {ECO:0000250|UniProtKB:Q62418}. Cytoplasm, cell cortex {ECO:0000250|UniProtKB:Q62418}. Cytoplasm, cytosol {ECO:0000250|UniProtKB:Q9JHL4}. Cell junction, synapse {ECO:0000250|UniProtKB:Q62418}. Perikaryon {ECO:0000250|UniProtKB:Q62418}. Cell projection, neu…	0	Adapter protein that binds F-actin and DNM1, and thereby plays a role in receptor-mediated endocytosis. Plays a role in the reorganization of the actin cytoskeleton, formation of cell projections, such as neurites, in neuron morphogenesis and synapse formation via its interaction with WASL and COBL. Does not bind G-actin and promote actin polymerization by itself. Required for the formation of or…	N/A	N/A	140,162,224	Group III	-2.66154	-28.3517	-27.5385	-19.5172	28.2847	28.3517	27.5385	25.6231	0	0	28.2847	28.3517	27.5385	25.6231	20.4404	18.909
Lamina-associated polypeptide 2, isoforms beta/gamma OS=Homo sapiens OX=9606 GN=TMPO PE=1 SV=2	TMPO	P42167	7112	Nucleus inner membrane; Single-pass type II membrane protein. Note=Tightly associated with the nuclear lamina.; [Isoform Zeta]: Cytoplasm {ECO:0000269|PubMed:18403046}.	411..434; /note="Helical; Signal-anchor for type II membrane protein"; /evidence="ECO:0000255"	May help direct the assembly of the nuclear lamina and thereby help maintain the structural organization of the nuclear envelope. Possible receptor for attachment of lamin filaments to the inner nuclear membrane. May be involved in the control of initiation of DNA replication through its interaction with NAKAP95.; Thymopoietin (TP) and Thymopentin (TP5) may play a role in T-cell development and f…	N/A	N/A	223,394	Group III	-4.03005	-27.0234	-27.5679	-19.5405	27.1411	27.0234	27.5679	23.1111	0	0	27.1411	27.0234	27.5679	23.1111	20.7366	20.8733
T-complex protein 1 subunit zeta OS=Homo sapiens OX=9606 GN=CCT6A PE=1 SV=3	CCT6A	P40227	908	Cytoplasm {ECO:0000269|PubMed:8034610}.	0	Component of the chaperonin-containing T-complex (TRiC), a molecular chaperone complex that assists the folding of proteins upon ATP hydrolysis (PubMed:25467444). The TRiC complex mediates the folding of WRAP53/TCAB1, thereby regulating telomere maintenance (PubMed:25467444). The TRiC complex plays a role in the folding of actin and tubulin (Probable). {ECO:0000269|PubMed:25467444, ECO:0000305}.	N/A	N/A	250	Group III	-2.66951	-28.1147	-28.0144	-19.5995	27.1409	28.1147	28.0144	24.4714	0	0	27.1409	28.1147	28.0144	24.4714	20.651	20.333
Heat shock protein HSP 90-beta;Putative heat shock protein HSP 90-beta-3	HSP90AB1;HSP90AB3P	P08238;Q58FF7	3326	Cytoplasm {ECO:0000269|PubMed:16580629, ECO:0000269|PubMed:18239673, ECO:0000269|PubMed:24880080, ECO:0000269|PubMed:9482106}. Melanosome {ECO:0000269|PubMed:17081065}. Nucleus {ECO:0000269|PubMed:18239673}. Secreted {ECO:0000269|PubMed:20599762}. Cell membrane {ECO:0000269|PubMed:20599762}. Dynein axonemal particle {ECO:0000250|UniProtKB:Q6AZV1}. Note=Identified by mass spectrometry in melanosom…	0	Molecular chaperone that promotes the maturation, structural maintenance and proper regulation of specific target proteins involved for instance in cell cycle control and signal transduction. Undergoes a functional cycle linked to its ATPase activity. This cycle probably induces conformational changes in the client proteins, thereby causing their activation. Interacts dynamically with various co-…	N/A	N/A	619	Group III	-4.92525	-27.5799	-26.8313	-19.7788	28.2515	27.5799	26.8313	23.3262	0	0	28.2515	27.5799	26.8313	23.3262	19.7451	21.2742
60S acidic ribosomal protein P0 OS=Homo sapiens OX=9606 GN=RPLP0 PE=1 SV=1	RPLP0	P05388	6175	Nucleus {ECO:0000269|PubMed:19188445}. Cytoplasm {ECO:0000269|PubMed:19188445}. Note=Localized in cytoplasmic mRNP granules containing untranslated mRNAs (PubMed:19188445, PubMed:17289661). {ECO:0000269|PubMed:17289661, ECO:0000269|PubMed:19188445}.	0	Ribosomal protein P0 is the functional equivalent of E.coli protein L10.	N/A	N/A	24	Group III	-28.1563	-27.5786	-3.80299	-19.846	28.1563	27.5786	27.7571	0	0	23.9541	28.1563	27.5786	27.7571	20.2562	19.6357	23.9541
NudC domain-containing protein 3 OS=Homo sapiens OX=9606 GN=NUDCD3 PE=1 SV=3	NUDCD3	Q8IVD9	23386	0	0	0	N/A	N/A	312	Group III	-25.7932	-26.505	-7.31077	-19.8697	25.7932	26.505	26.73	0	0	19.4192	25.7932	26.505	26.73	20.5174	20.2281	19.4192
Inositol-3-phosphate synthase 1 OS=Homo sapiens OX=9606 GN=ISYNA1 PE=1 SV=1	ISYNA1	Q9NPH2	51477	Cytoplasm {ECO:0000250}.	0	Key enzyme in myo-inositol biosynthesis pathway that catalyzes the conversion of glucose 6-phosphate to 1-myo-inositol 1-phosphate in a NAD-dependent manner. Rate-limiting enzyme in the synthesis of all inositol-containing compounds. {ECO:0000269|PubMed:15024000}.	N/A	N/A	525	Group III	-3.91495	-27.8174	-27.8991	-19.8772	28.9733	27.8174	27.8991	25.0583	0	0	28.9733	27.8174	27.8991	25.0583	20.2956	20.8663
Polyadenylate-binding protein 1;Polyadenylate-binding protein 3	PABPC1;PABPC3	P11940;Q9H361	26986	Cytoplasm {ECO:0000269|PubMed:20573744, ECO:0000269|PubMed:21883093, ECO:0000269|PubMed:28733330, ECO:0000269|PubMed:31649314, ECO:0000269|PubMed:7908267, ECO:0000269|PubMed:9582337}. Cytoplasm, Stress granule {ECO:0000269|PubMed:21883093, ECO:0000269|PubMed:22872150, ECO:0000269|PubMed:27573237}. Nucleus {ECO:0000269|PubMed:18799579, ECO:0000269|PubMed:9582337}. Cell projection, lamellipodium {E…	0	Binds the poly(A) tail of mRNA, including that of its own transcript, and regulates processes of mRNA metabolism such as pre-mRNA splicing and mRNA stability (PubMed:11051545, PubMed:17212783, PubMed:25480299). Its function in translational initiation regulation can either be enhanced by PAIP1 or repressed by PAIP2 (PubMed:11051545, PubMed:20573744). Can probably bind to cytoplasmic RNA sequences…	N/A	N/A	364	Group III	-28.7623	-2.66826	-28.4194	-19.95	28.7623	28.3905	28.4194	0	25.7222	0	28.7623	28.3905	28.4194	21.7822	25.7222	21.4775
40S ribosomal protein S3 OS=Homo sapiens OX=9606 GN=RPS3 PE=1 SV=2	RPS3	P23396	6188	Cytoplasm {ECO:0000269|PubMed:16314389, ECO:0000269|PubMed:17289661, ECO:0000269|PubMed:17560175, ECO:0000269|PubMed:18045535, ECO:0000269|PubMed:20217897, ECO:0000269|PubMed:21871177}. Nucleus {ECO:0000269|PubMed:17560175, ECO:0000269|PubMed:18045535, ECO:0000269|PubMed:19460357, ECO:0000269|PubMed:20217897, ECO:0000269|PubMed:21871177}. Nucleus, nucleolus {ECO:0000269|PubMed:16314389, ECO:00002…	0	Involved in translation as a component of the 40S small ribosomal subunit (PubMed:8706699). Has endonuclease activity and plays a role in repair of damaged DNA (PubMed:7775413). Cleaves phosphodiester bonds of DNAs containing altered bases with broad specificity and cleaves supercoiled DNA more efficiently than relaxed DNA (PubMed:15707971). Displays high binding affinity for 7,8-dihydro-8-oxogua…	N/A	N/A	87,120	Group III	-5.94084	-27.2014	-26.8339	-19.992	27.3713	27.2014	26.8339	21.4304	0	0	27.3713	27.2014	26.8339	21.4304	20.1948	20.9266
Mitochondrial carrier homolog 2 OS=Homo sapiens OX=9606 GN=MTCH2 PE=1 SV=1	MTCH2	Q9Y6C9	23788	Mitochondrion inner membrane {ECO:0000305}; Multi-pass membrane protein {ECO:0000305}.	8..28; /note="Helical"; /evidence="ECO:0000255"; 175..195; /note="Helical"; /evidence="ECO:0000255"; 224..244; /note="Helical"; /evidence="ECO:0000255"	The substrate transported is not yet known. Induces mitochondrial depolarization.	MOM	Small molecule transport > SLC25A family | Mitochondrial dynamics and surveillance > Fusion	95	Group III	-28.0897	-28.3531	-3.65043	-20.0311	28.0897	28.3531	28.2271	0	0	24.5766	28.0897	28.3531	28.2271	21.8444	21.5042	24.5766
Ras GTPase-activating-like protein IQGAP1 OS=Homo sapiens OX=9606 GN=IQGAP1 PE=1 SV=1	IQGAP1	P46940	8826	Cell membrane {ECO:0000269|PubMed:15355962, ECO:0000269|PubMed:29033352}. Nucleus {ECO:0000269|PubMed:20883816, ECO:0000269|PubMed:29033352}. Cytoplasm {ECO:0000269|PubMed:20883816, ECO:0000269|PubMed:29033352}. Note=Subcellular distribution is regulated by the cell cycle, nuclear levels increase at G1/S phase (PubMed:20883816). {ECO:0000269|PubMed:20883816}.	0	Plays a crucial role in regulating the dynamics and assembly of the actin cytoskeleton. Binds to activated CDC42 but does not stimulate its GTPase activity. It associates with calmodulin. Could serve as an assembly scaffold for the organization of a multimolecular complex that would interface incoming signals to the reorganization of the actin cytoskeleton at the plasma membrane. May promote neur…	N/A	N/A	17,192	Group III	-3.87212	-28.5121	-27.7361	-20.0401	27.8306	28.5121	27.7361	23.9585	0	0	27.8306	28.5121	27.7361	23.9585	21.781	22.4639
60S ribosomal protein L10a OS=Homo sapiens OX=9606 GN=RPL10A PE=1 SV=2	RPL10A	P62906	4736	0	0	Component of the large ribosomal subunit. {ECO:0000305|PubMed:12962325}.	N/A	N/A	11,107	Group III	-2.09059	-29.124	-29.8219	-20.3455	29.7287	29.124	29.8219	27.6381	0	0	29.7287	29.124	29.8219	27.6381	22.5177	20.7468
Farnesyl pyrophosphate synthase OS=Homo sapiens OX=9606 GN=FDPS PE=1 SV=4	FDPS	P14324	2224	Cytoplasm.	0	Key enzyme in isoprenoid biosynthesis which catalyzes the formation of farnesyl diphosphate (FPP), a precursor for several classes of essential metabolites including sterols, dolichols, carotenoids, and ubiquinones. FPP also serves as substrate for protein farnesylation and geranylgeranylation. Catalyzes the sequential condensation of isopentenyl pyrophosphate with the allylic pyrophosphates, dim…	MIM	Metabolism > Lipid metabolism > Cholesterol-associated	349	Group III	-3.95249	-28.914	-28.9049	-20.5905	28.4122	28.914	28.9049	24.4597	0	0	28.4122	28.914	28.9049	24.4597	20.266	22.0664
Mitochondrial outer membrane protein SLC25A46 OS=Homo sapiens OX=9606 GN=SLC25A46 PE=1 SV=1	SLC25A46	Q96AG3	91137	Mitochondrion outer membrane {ECO:0000269|PubMed:26168012}; Multi-pass membrane protein {ECO:0000255}.	103..123; /note="Helical; Name=1"; /evidence="ECO:0000255"; 167..187; /note="Helical; Name=2"; /evidence="ECO:0000255"; 202..222; /note="Helical; Name=3"; /evidence="ECO:0000255"; 258..278; /note="Helical; Name=4"; /evidence="ECO:0000255"; 314..334; /note="Helical; Name=5"; /evidence="ECO:0000255"; 382..402; /note="Helical; Name=6"; /evidence="ECO:0000255"	May play a role in mitochondrial dynamics by controlling mitochondrial membrane fission. {ECO:0000269|PubMed:26168012}.	MOM	Small molecule transport > SLC25A family | Mitochondrial dynamics and surveillance > Fission | Mitochondrial dynamics and surveillance > Intramitochondrial membrane interactions	14	Group III	-4.94534	-29.3464	-27.7359	-20.6759	29.5811	29.3464	27.7359	24.6358	0	0	29.5811	29.3464	27.7359	24.6358	20.7926	22.2013
Programmed cell death 6-interacting protein OS=Homo sapiens OX=9606 GN=PDCD6IP PE=1 SV=1	PDCD6IP	Q8WUM4	10015	Cytoplasm, cytosol {ECO:0000250|UniProtKB:Q9QZA2}. Melanosome {ECO:0000269|PubMed:17081065}. Cytoplasm, cytoskeleton, microtubule organizing center, centrosome {ECO:0000269|PubMed:17556548, ECO:0000269|PubMed:17853893}. Secreted, extracellular exosome {ECO:0000269|PubMed:22660413}. Cell junction, tight junction {ECO:0000250|UniProtKB:Q9WU78}. Midbody, Midbody ring {ECO:0000269|PubMed:17853893, EC…	0	Multifunctional protein involved in endocytosis, multivesicular body biogenesis, membrane repair, cytokinesis, apoptosis and maintenance of tight junction integrity. Class E VPS protein involved in concentration and sorting of cargo proteins of the multivesicular body (MVB) for incorporation into intralumenal vesicles (ILVs) that are generated by invagination and scission from the limiting membra…	N/A	N/A	660,727	Group III	-4.92363	-28.6292	-28.5946	-20.7158	28.3098	28.6292	28.5946	23.3861	0	0	28.3098	28.6292	28.5946	23.3861	20.5651	19.6479
Actin, cytoplasmic 2;Actin, cytoplasmic 2, N-terminally processed;Actin, cytoplasmic 1;Actin, cytoplasmic 1, N-terminally processed;Beta-actin-like protein 2;Actin, alpha skeletal muscle;Actin, alpha cardiac muscle 1;Actin, gamma-enteric smooth muscle;Actin, aortic smooth muscle	ACTG1;ACTB;ACTBL2;ACTA1;ACTC1;ACTG2;ACTA2	P63261;P60709;Q562R1;P68133;P68032;P63267;P62736	71	Cytoplasm, cytoskeleton {ECO:0000269|PubMed:28493397}.	0	Actins are highly conserved proteins that are involved in various types of cell motility and are ubiquitously expressed in all eukaryotic cells. {ECO:0000305|PubMed:29581253}.	N/A	N/A	188	Group III	-28.4161	-5.50023	-28.5188	-20.8117	28.4161	28.1528	28.5188	0	22.6526	0	28.4161	28.1528	28.5188	20.5409	22.6526	20.7009
Cysteine and glycine-rich protein 2 OS=Homo sapiens OX=9606 GN=CSRP2 PE=1 SV=3	CSRP2	Q16527	1466	Nucleus {ECO:0000250}.	0	Drastically down-regulated in response to PDGF-BB or cell injury, that promote smooth muscle cell proliferation and dedifferentiation. Seems to play a role in the development of the embryonic vascular system.	N/A	N/A	182	Group III	-4.78844	-28.7822	-28.8948	-20.8218	28.9981	28.7822	28.8948	24.2097	0	0	28.9981	28.7822	28.8948	24.2097	21.0208	19.8825
Putative glycerol kinase 3;Glycerol kinase	GK3P;GK	Q14409;P32189	0	Mitochondrion outer membrane {ECO:0000250}; Peripheral membrane protein {ECO:0000250}; Cytoplasmic side {ECO:0000250}. Cytoplasm {ECO:0000250}. Note=In sperm the majority of the enzyme is bound to mitochondria. {ECO:0000250}.	0	Key enzyme in the regulation of glycerol uptake and metabolism.	N/A	N/A	65,443	Group III	-4.70801	-29.1832	-28.9967	-20.9626	27.3981	29.1832	28.9967	22.6901	0	0	27.3981	29.1832	28.9967	22.6901	21.1886	20.1582
CD2-associated protein OS=Homo sapiens OX=9606 GN=CD2AP PE=1 SV=1	CD2AP	Q9Y5K6	23607	Cytoplasm, cytoskeleton {ECO:0000269|PubMed:15800069}. Cell projection, ruffle {ECO:0000269|PubMed:10339567}. Cell junction {ECO:0000269|PubMed:22891260}. Note=Colocalizes with F-actin and BCAR1/p130Cas in membrane ruffles (PubMed:10339567). Located at podocyte slit diaphragm between podocyte foot processes (By similarity). During late anaphase and telophase, concentrates in the vicinity of the m…	0	Seems to act as an adapter protein between membrane proteins and the actin cytoskeleton (PubMed:10339567). In collaboration with CBLC, modulates the rate of RET turnover and may act as regulatory checkpoint that limits the potency of GDNF on neuronal survival. Controls CBLC function, converting it from an inhibitor to a promoter of RET degradation (By similarity). May play a role in receptor clus…	N/A	N/A	88,361,409,548	Group III	-4.56947	-29.2882	-29.0956	-20.9844	29.8167	29.2882	29.0956	25.2473	0	0	29.8167	29.2882	29.0956	25.2473	18.9342	21.4143
E3 ubiquitin-protein ligase Itchy homolog OS=Homo sapiens OX=9606 GN=ITCH PE=1 SV=2	ITCH	Q96J02	83737	Cell membrane {ECO:0000269|PubMed:14602072}; Peripheral membrane protein {ECO:0000305|PubMed:14602072}; Cytoplasmic side {ECO:0000305|PubMed:14602072}. Cytoplasm {ECO:0000269|PubMed:14602072}. Nucleus {ECO:0000269|PubMed:20858735}. Early endosome membrane {ECO:0000269|PubMed:14602072, ECO:0000269|PubMed:23146885, ECO:0000269|PubMed:24790097}; Peripheral membrane protein {ECO:0000305|PubMed:146020…	0	Acts as an E3 ubiquitin-protein ligase which accepts ubiquitin from an E2 ubiquitin-conjugating enzyme in the form of a thioester and then directly transfers the ubiquitin to targeted substrates (PubMed:14602072, PubMed:17028573, PubMed:16387660, PubMed:18718448, PubMed:18718449, PubMed:11046148, PubMed:19592251, PubMed:19116316, PubMed:19881509, PubMed:20491914, PubMed:20392206, PubMed:20068034,…	N/A	N/A	103,589	Group IV	-23.0428	-23.5528	-23.4513	-23.349	23.0428	23.5528	23.4513	0	0	0	23.0428	23.5528	23.4513	21.6591	21.6723	21.4214
Conserved oligomeric Golgi complex subunit 7 OS=Homo sapiens OX=9606 GN=COG7 PE=1 SV=1	COG7	P83436	91949	Golgi apparatus membrane {ECO:0000269|PubMed:11980916}; Peripheral membrane protein {ECO:0000269|PubMed:11980916}.	0	Required for normal Golgi function. {ECO:0000269|PubMed:11980916}.	N/A	N/A	717	Group IV	-23.1572	-23.8158	-23.1845	-23.3858	23.1572	23.8158	23.1845	0	0	0	23.1572	23.8158	23.1845	21.4245	20.522	20.7459
Erythroid differentiation-related factor 1 OS=Homo sapiens OX=9606 GN=EDRF1 PE=1 SV=1	EDRF1	Q3B7T1	26098	Nucleus {ECO:0000305}.	0	Transcription factor involved in erythroid differentiation. Involved in transcriptional activation of the globin gene. {ECO:0000269|PubMed:12609092}.	N/A	N/A	607	Group IV	-23.0523	-23.8275	-23.5498	-23.4765	23.0523	23.8275	23.5498	0	0	0	23.0523	23.8275	23.5498	19.1774	20.5733	20.9689
Ran-binding protein 9 OS=Homo sapiens OX=9606 GN=RANBP9 PE=1 SV=1	RANBP9	Q96S59	10048	Cytoplasm {ECO:0000269|PubMed:11470507, ECO:0000269|PubMed:14511641, ECO:0000269|PubMed:15381419, ECO:0000269|PubMed:15558019, ECO:0000269|PubMed:17467196, ECO:0000269|PubMed:18222118, ECO:0000269|PubMed:24143168}. Nucleus {ECO:0000269|PubMed:11470507, ECO:0000269|PubMed:14511641, ECO:0000269|PubMed:15381419, ECO:0000269|PubMed:15558019, ECO:0000269|PubMed:17467196, ECO:0000269|PubMed:18222118}. …	0	May act as scaffolding protein, and as adapter protein to couple membrane receptors to intracellular signaling pathways (Probable). Acts as a mediator of cell spreading and actin cytoskeleton rearrangement (PubMed:18710924). Core component of the CTLH E3 ubiquitin-protein ligase complex that selectively accepts ubiquitin from UBE2H and mediates ubiquitination and subsequent proteasomal degradatio…	N/A	N/A	526	Group IV	-23.7031	-23.6232	-23.576	-23.6341	23.7031	23.6232	23.576	0	0	0	23.7031	23.6232	23.576	19.7301	21.1512	20.6163
Phosphatidylinositol-3-phosphatase SAC1 OS=Homo sapiens OX=9606 GN=SACM1L PE=1 SV=2	SACM1L	Q9NTJ5	22908	Endoplasmic reticulum membrane {ECO:0000269|PubMed:27044890, ECO:0000269|PubMed:29461204, ECO:0000269|PubMed:31806350}; Multi-pass membrane protein {ECO:0000255}. Golgi apparatus membrane {ECO:0000269|PubMed:29461204, ECO:0000269|PubMed:31806350}. Note=Trafficking between the ER and Golgi is regulated by nutrient status and by TMEM39A (PubMed:31806350). Localizes to endoplasmic reticulum-plasma m…	521..541; /note="Helical"; /evidence="ECO:0000255"; 549..569; /note="Helical"; /evidence="ECO:0000255"	Phosphoinositide phosphatase which catalyzes the hydrolysis of phosphatidylinositol 4-phosphate (PtdIns(4)P) (PubMed:24209621, PubMed:27044890, PubMed:29461204, PubMed:30659099). Can also catalyze the hydrolysis of phosphatidylinositol 3-phosphate (PtdIns(3)P) and has low activity towards phosphatidylinositol-3,5-bisphosphate (PtdIns(3,5)P2) (By similarity). Shows a very robust PtdIns(4)P phospha…	N/A	N/A	205	Group IV	-22.8873	-24.3097	-24.2748	-23.8239	22.8873	24.3097	24.2748	0	0	0	22.8873	24.3097	24.2748	19.9156	20.0463	21.1114
Elongation factor 1-gamma OS=Homo sapiens OX=9606 GN=EEF1G PE=1 SV=3	EEF1G	P26641	1937	0	0	Probably plays a role in anchoring the complex to other cellular components.	N/A	N/A	145	Group IV	-23.5203	-24.1318	-24.0137	-23.8886	23.5203	24.1318	24.0137	0	0	0	23.5203	24.1318	24.0137	20.4742	19.5707	19.9351
Centrosomal protein of 55 kDa OS=Homo sapiens OX=9606 GN=CEP55 PE=1 SV=3	CEP55	Q53EZ4	55165	Cytoplasm {ECO:0000269|PubMed:28264986}. Cytoplasm, cytoskeleton, microtubule organizing center, centrosome, centriole {ECO:0000269|PubMed:16198290}. Cytoplasm, cytoskeleton, microtubule organizing center, centrosome {ECO:0000269|PubMed:16198290}. Cleavage furrow {ECO:0000269|PubMed:16198290}. Midbody, Midbody ring {ECO:0000269|PubMed:16198290, ECO:0000269|PubMed:17853893, ECO:0000269|PubMed:1864…	0	Plays a role in mitotic exit and cytokinesis (PubMed:16198290, PubMed:17853893). Recruits PDCD6IP and TSG101 to midbody during cytokinesis. Required for successful completion of cytokinesis (PubMed:17853893). Not required for microtubule nucleation (PubMed:16198290). Plays a role in the development of the brain and kidney (PubMed:28264986). {ECO:0000269|PubMed:16198290, ECO:0000269|PubMed:1785389…	N/A	N/A	336,461	Group IV	-24.3034	-23.9131	-23.5139	-23.9101	24.3034	23.9131	23.5139	0	0	0	24.3034	23.9131	23.5139	20.4315	20.3088	20.9863
Calpain small subunit 1 OS=Homo sapiens OX=9606 GN=CAPNS1 PE=1 SV=1	CAPNS1	P04632	826	Cytoplasm {ECO:0000250}. Cell membrane {ECO:0000250}. Note=Translocates to the plasma membrane upon calcium binding. {ECO:0000250}.	0	Regulatory subunit of the calcium-regulated non-lysosomal thiol-protease which catalyzes limited proteolysis of substrates involved in cytoskeletal remodeling and signal transduction.	N/A	N/A	76,87	Group IV	-24.0616	-24.0507	-23.8554	-23.9892	24.0616	24.0507	23.8554	0	0	0	24.0616	24.0507	23.8554	20.2985	20.3765	21.3503
Hepatocyte growth factor-regulated tyrosine kinase substrate OS=Homo sapiens OX=9606 GN=HGS PE=1 SV=1	HGS	O14964	9146	Cytoplasm {ECO:0000250|UniProtKB:Q9JJ50}. Early endosome membrane {ECO:0000269|PubMed:23166352, ECO:0000269|PubMed:24790097}; Peripheral membrane protein {ECO:0000305|PubMed:23166352, ECO:0000305|PubMed:24790097}; Cytoplasmic side {ECO:0000305|PubMed:23166352, ECO:0000305|PubMed:24790097}. Endosome, multivesicular body membrane {ECO:0000250|UniProtKB:Q9JJ50}; Peripheral membrane protein {ECO:0000…	0	Involved in intracellular signal transduction mediated by cytokines and growth factors. When associated with STAM, it suppresses DNA signaling upon stimulation by IL-2 and GM-CSF. Could be a direct effector of PI3-kinase in vesicular pathway via early endosomes and may regulate trafficking to early and late endosomes by recruiting clathrin. May concentrate ubiquitinated receptors within clathrin-…	N/A	N/A	63	Group IV	-23.9183	-23.9375	-24.1991	-24.0183	23.9183	23.9375	24.1991	0	0	0	23.9183	23.9375	24.1991	20.674	20.7605	19.9273
Zinc finger CCCH domain-containing protein 7B OS=Homo sapiens OX=9606 GN=ZC3H7B PE=1 SV=2	ZC3H7B	Q9UGR2	23264	Nucleus {ECO:0000269|PubMed:18799579}. Note=Nuclear localization seems to be depleted upon rotavirus A infection.	0	May be a specific regulator of miRNA biogenesis. Binds to microRNAs MIR7-1, MIR16-2 and MIR29A hairpins recognizing the 'ATA(A/T)' motif in the apical loop. {ECO:0000269|PubMed:28431233}.	N/A	N/A	370	Group IV	-23.9659	-23.9668	-24.5278	-24.1535	23.9659	23.9668	24.5278	0	0	0	23.9659	23.9668	24.5278	19.6494	19.5581	20.2601
Kinesin-like protein KIF11 OS=Homo sapiens OX=9606 GN=KIF11 PE=1 SV=2	KIF11	P52732	3832	Cytoplasm {ECO:0000269|PubMed:19001501, ECO:0000269|PubMed:23857769}. Cytoplasm, cytoskeleton, spindle pole {ECO:0000269|PubMed:19001501}.	0	Motor protein required for establishing a bipolar spindle during mitosis (PubMed:19001501). Required in non-mitotic cells for transport of secretory proteins from the Golgi complex to the cell surface (PubMed:23857769). {ECO:0000269|PubMed:19001501, ECO:0000269|PubMed:23857769}.	N/A	N/A	352	Group IV	-23.9119	-23.6078	-24.9563	-24.1587	23.9119	23.6078	24.9563	0	0	0	23.9119	23.6078	24.9563	20.8459	20.2726	20.3483
Kinesin heavy chain isoform 5C OS=Homo sapiens OX=9606 GN=KIF5C PE=1 SV=1	KIF5C	O60282	3800	Cytoplasm, cytoskeleton {ECO:0000305}. Cell projection, dendrite {ECO:0000269|PubMed:24812067}. Note=Abundant in distal regions of dendrites. {ECO:0000269|PubMed:24812067}.	0	Involved in synaptic transmission (PubMed:24812067). Mediates dendritic trafficking of mRNAs (By similarity). Kinesin is a microtubule-associated force-producing protein that may play a role in organelle transport. Required for anterograde axonal transportation of MAPK8IP3/JIP3 which is essential for MAPK8IP3/JIP3 function in axon elongation (By similarity). {ECO:0000250|UniProtKB:P28738, ECO:000…	N/A	N/A	931,955	Group IV	-24.2337	-24.2946	-24.0416	-24.19	24.2337	24.2946	24.0416	0	0	0	24.2337	24.2946	24.0416	21.9936	21.139	20.7022
Splicing factor U2AF 26 kDa subunit OS=Homo sapiens OX=9606 GN=U2AF1L4 PE=1 SV=2	U2AF1L4	Q8WU68	199746	Nucleus {ECO:0000250|UniProtKB:Q8BGJ9}. Nucleus speckle {ECO:0000250|UniProtKB:Q8BGJ9}. Cytoplasm {ECO:0000250|UniProtKB:Q8BGJ9}. Note=Interaction with C1QBP is required for the nuclear translocation. Displays active nucleo-cytoplasmic shuttling. {ECO:0000250|UniProtKB:Q8BGJ9}.		RNA-binding protein that function as a pre-mRNA splicing factor. Plays a critical role in both constitutive and enhancer-dependent splicing by mediating protein-protein interactions and protein-RNA interactions required for accurate 3'-splice site selection. Acts by enhancing the binding of U2AF2 to weak pyrimidine tracts. Also participates in the regulation of alternative pre-mRNA splicing. Acti…	N/A	N/A	4	Group IV	-24.2044	-24.1789	-24.3048	-24.2294	24.2044	24.1789	24.3048	0	0	0	24.2044	24.1789	24.3048	21.2531	20.7739	19.7699
Vacuolar protein sorting-associated protein 33B OS=Homo sapiens OX=9606 GN=VPS33B PE=1 SV=2	VPS33B	Q9H267	26276	Late endosome membrane {ECO:0000269|PubMed:15052268}; Peripheral membrane protein; Cytoplasmic side. Lysosome membrane {ECO:0000269|PubMed:15052268}; Peripheral membrane protein; Cytoplasmic side. Early endosome {ECO:0000269|PubMed:21411634}. Cytoplasmic vesicle, clathrin-coated vesicle {ECO:0000269|PubMed:21411634}. Recycling endosome {ECO:0000269|PubMed:22753090}. Note=Colocalizes in clusters w…	0	May play a role in vesicle-mediated protein trafficking to lysosomal compartments and in membrane docking/fusion reactions of late endosomes/lysosomes. Mediates phagolysosomal fusion in macrophages (PubMed:18474358). Proposed to be involved in endosomal maturation implicating VIPAS39. In epithelial cells, the VPS33B:VIPAS39 complex may play a role in the apical recycling pathway and in the mainte…	N/A	N/A	28	Group IV	-23.954	-24.4794	-24.3254	-24.2529	23.954	24.4794	24.3254	0	0	0	23.954	24.4794	24.3254	21.2188	19.9457	21.6237
Major facilitator superfamily domain-containing protein 3 OS=Homo sapiens OX=9606 GN=MFSD3 PE=1 SV=1	MFSD3	Q96ES6	113655	Membrane {ECO:0000305}; Multi-pass membrane protein {ECO:0000305}.	10..30; /note="Helical"; /evidence="ECO:0000255"; 40..60; /note="Helical"; /evidence="ECO:0000255"; 73..93; /note="Helical"; /evidence="ECO:0000255"; 94..114; /note="Helical"; /evidence="ECO:0000255"; 138..158; /note="Helical"; /evidence="ECO:0000255"; 166..186; /note="Helical"; /evidence="ECO:0000255"; 209..229; /note="Helical"; /evidence="ECO:0000255"; 250..270; /note="Helical"; /evidence="ECO:…	0	N/A	N/A	47	Group IV	-24.8045	-24.0496	-24.4021	-24.4187	24.8045	24.0496	24.4021	0	0	0	24.8045	24.0496	24.4021	21.1001	20.0229	19.9706
Abl interactor 1 OS=Homo sapiens OX=9606 GN=ABI1 PE=1 SV=4	ABI1	Q8IZP0	10006	Cytoplasm {ECO:0000250}. Nucleus {ECO:0000250}. Cell projection, lamellipodium {ECO:0000250}. Cell projection, filopodium {ECO:0000250}. Cell projection, growth cone {ECO:0000250}. Cell junction, synapse, postsynaptic density {ECO:0000250}. Cytoplasm, cytoskeleton {ECO:0000250}. Note=Localized to protruding lamellipodia and filopodia tips. Also localized to neuronal growth cones and synaptosomes.…	0	May act in negative regulation of cell growth and transformation by interacting with nonreceptor tyrosine kinases ABL1 and/or ABL2. May play a role in regulation of EGF-induced Erk pathway activation. Involved in cytoskeletal reorganization and EGFR signaling. Together with EPS8 participates in transduction of signals from Ras to Rac. In vitro, a trimeric complex of ABI1, EPS8 and SOS1 exhibits R…	N/A	N/A	333	Group IV	-24.5501	-24.3629	-24.58	-24.4977	24.5501	24.3629	24.58	0	0	0	24.5501	24.3629	24.58	21.0615	20.3975	20.4691
Phosphatidylserine synthase 1 OS=Homo sapiens OX=9606 GN=PTDSS1 PE=1 SV=1	PTDSS1	P48651	9791	Endoplasmic reticulum membrane {ECO:0000250|UniProtKB:Q99LH2}; Multi-pass membrane protein {ECO:0000250|UniProtKB:Q99LH2}. Note=Highly enriched in the mitochondria-associated membrane (MAM). {ECO:0000250|UniProtKB:Q99LH2}.	36..56; /note="Helical"; /evidence="ECO:0000255"; 73..93; /note="Helical"; /evidence="ECO:0000255"; 103..123; /note="Helical"; /evidence="ECO:0000255"; 187..207; /note="Helical"; /evidence="ECO:0000255"; 217..237; /note="Helical"; /evidence="ECO:0000255"; 287..307; /note="Helical"; /evidence="ECO:0000255"; 320..342; /note="Helical"; /evidence="ECO:0000255"; 356..376; /note="Helical"; /evidence="E…	Catalyzes a base-exchange reaction in which the polar head group of phosphatidylethanolamine (PE) or phosphatidylcholine (PC) is replaced by L-serine (PubMed:19014349, PubMed:24241535). Catalyzes mainly the conversion of phosphatidylcholine (PubMed:19014349, PubMed:24241535). Also converts, in vitro and to a lesser extent, phosphatidylethanolamine (PubMed:19014349, PubMed:24241535). {ECO:0000269|…	N/A	N/A	274	Group IV	-24.9716	-24.5037	-24.3909	-24.6221	24.9716	24.5037	24.3909	0	0	0	24.9716	24.5037	24.3909	20.4244	20.3346	19.6506
Protein LSM14 homolog A OS=Homo sapiens OX=9606 GN=LSM14A PE=1 SV=3	LSM14A	Q8ND56	26065	Cytoplasm, P-body {ECO:0000269|PubMed:16484376, ECO:0000269|PubMed:17074753, ECO:0000269|PubMed:32354837}. Cytoplasm, cytoskeleton, spindle {ECO:0000269|PubMed:26339800}. Cytoplasm, Stress granule {ECO:0000269|PubMed:16484376}.	0	Essential for formation of P-bodies, cytoplasmic structures that provide storage sites for translationally inactive mRNAs and protect them from degradation (PubMed:16484376, PubMed:17074753, PubMed:29510985). Acts as a repressor of mRNA translation (PubMed:29510985). May play a role in mitotic spindle assembly (PubMed:26339800). {ECO:0000269|PubMed:16484376, ECO:0000269|PubMed:17074753, ECO:00002…	N/A	N/A	64,455	Group IV	-25.8109	-23.8304	-24.3185	-24.6533	25.8109	23.8304	24.3185	0	0	0	25.8109	23.8304	24.3185	20.7313	20.6064	20.3571
[truncated: 46 more rows]
