# Supplementary material for: Intracristal space proteome mapping using super-resolution proximity labeling with isotope-coded probes
Source: Nat Commun. 2025 Aug 20;16:7757. doi: 10.1038/s41467-025-62756-0 (PMC12368266; doi:10.1038/s41467-025-62756-0)
Supplement: Supplementary file 9 — Supplementary Data 7 [file 41467_2025_62756_MOESM9_ESM.xlsx]

## Sheet: TMEM177-AGK_protein_Fig3c-d
Uniprot Reference							MitoCarta Reference			Figure 3c	RI Value (Figure 3c)					Volcano Plot		AGK-APEX2 intensity (Log2 intensity after imputation)				TMEM177-APEX2 intensity (Log2 intensity after imputation)				AGK-APEX2 intensity (Log2 intensity, before normalization and imputation)				TMEM177-APEX2 intensity (Log2 intensity, normalization and imputation)				SCO1/TDRKH dataset (Supplementary Dataset 6)
Protein name	Gene name	Uniprot number	Gene ID	Subcellular location [CC]	Transmembrane	Function [CC]	MitoCarta3.0_SubMitoLocalization	MitoCarta3.0_MitoPathways	LDBP-, HDBP-modified peptides	Group	Rep-1 (LDBP/HDBP)	Rep-2 (LDBP/HDBP)	Rep-3 (HDBP/LDBP)	Rep-4 (HDBP/LDBP)	RI (Average)	Log2 Fold Change	-Log10 P-Value	Rep-1 (HDBP)	Rep-2 (HDBP)	Rep-3 (LDBP)	Rep-4 (LDBP)	Rep-1 (LDBP)	Rep-2 (LDBP)	Rep-3 (HDBP)	Rep-4 (HDBP)	Rep-1 (HDBP)	Rep-2 (HDBP)	Rep-3 (LDBP)	Rep-4 (LDBP)	Rep-1 (LDBP)	Rep-2 (LDBP)	Rep-3 (HDBP)	Rep-4 (HDBP)	RI-Value (Averaged, after normalization and imputation)
Transmembrane protein 177 OS=Homo sapiens OX=9606 GN=TMEM177 PE=1 SV=1	TMEM177	Q53S58	80775	Mitochondrion inner membrane {ECO:0000269|PubMed:29154948}; Multi-pass membrane protein {ECO:0000255}.	18..38; /note="Helical"; /evidence="ECO:0000255"; 167..187; /note="Helical"; /evidence="ECO:0000255"; 198..218; /note="Helical"; /evidence="ECO:0000255"	Plays a role in the early steps of cytochrome c oxidase subunit II (MT-CO2/COX2) maturation and is required for the stabilization of COX20 and the newly synthesized MT-CO2/COX2 protein. {ECO:0000269|PubMed:29154948}.	MIM	OXPHOS > Complex IV > CIV assembly factors | OXPHOS > OXPHOS assembly factors	160,242,250,272	ICS	5.36423	6.03488	6.17657	5.89267	5.86709	5.86709	7.47567	28.0272	27.7828	27.5397	28.0367	33.3914	33.8177	33.7163	33.9294	28.3157	27.9704	27.5958	28.0494	33.5474	33.9495	33.2304	33.3844	3.99719
10 kDa heat shock protein, mitochondrial OS=Homo sapiens OX=9606 GN=HSPE1 PE=1 SV=2	HSPE1	P61604	3336	Mitochondrion matrix.	0	Co-chaperonin implicated in mitochondrial protein import and macromolecular assembly. Together with Hsp60, facilitates the correct folding of imported proteins. May also prevent misfolding and promote the refolding and proper assembly of unfolded polypeptides generated under stress conditions in the mitochondrial matrix (PubMed:7912672, PubMed:1346131, PubMed:11422376). The functional units of th…	Matrix	Protein import, sorting and homeostasis > Protein homeostasis > Chaperones	76	ICS	5.0024	5.09645	4.57333	4.7736	4.86144	4.86144	6.92295	22.5937	22.4019	22.473	22.2328	27.5961	27.4984	27.0463	27.0064	0	0	0	0	27.2385	27.131	26.4729	26.4982	N.D. (Not detected)
Delta(3,5)-Delta(2,4)-dienoyl-CoA isomerase, mitochondrial OS=Homo sapiens OX=9606 GN=ECH1 PE=1 SV=2	ECH1	Q13011	1891	Mitochondrion {ECO:0000250|UniProtKB:Q62651}. Peroxisome {ECO:0000250|UniProtKB:Q62651}.	0	Isomerization of 3-trans,5-cis-dienoyl-CoA to 2-trans,4-trans-dienoyl-CoA. {ECO:0000250|UniProtKB:Q62651}.	Matrix	Metabolism > Lipid metabolism	149	ICS	3.48977	5.87358	6.32389	3.21838	4.7264	4.7264	2.85228	25.3282	22.6043	22.3325	25.4412	28.8179	28.4779	28.6564	28.6596	25.5865	0	22.4474	25.5072	28.5686	28.1879	28.1041	28.1426	3.07555
Thioredoxin-dependent peroxide reductase, mitochondrial OS=Homo sapiens OX=9606 GN=PRDX3 PE=1 SV=3	PRDX3	P30048	10935	Mitochondrion {ECO:0000250|UniProtKB:P35705}. Cytoplasm {ECO:0000305|PubMed:12492477}. Early endosome {ECO:0000269|PubMed:15750338}. Note=Localizes to early endosomes in a RPS6KC1-dependent manner. {ECO:0000269|PubMed:15750338}.	0	Thiol-specific peroxidase that catalyzes the reduction of hydrogen peroxide and organic hydroperoxides to water and alcohols, respectively. Plays a role in cell protection against oxidative stress by detoxifying peroxides (PubMed:7733872, PubMed:17707404). Acts synergistically with MAP3K13 to regulate the activation of NF-kappa-B in the cytosol (PubMed:12492477). {ECO:0000269|PubMed:12492477, ECO…	Matrix	Metabolism > Detoxification > ROS and glutathione metabolism	221	ICS	5.63463	4.32724	4.45815	4.02416	4.61104	4.61104	3.85348	21.8135	23.1185	23.1333	21.8977	27.4481	27.4457	27.5914	25.9219	0	0	0	0	27.0774	27.0742	27.0252	25.4195	N.D.
Single-stranded DNA-binding protein, mitochondrial OS=Homo sapiens OX=9606 GN=SSBP1 PE=1 SV=1	SSBP1	Q04837	6742	Mitochondrion {ECO:0000269|PubMed:18063578}. Mitochondrion matrix, mitochondrion nucleoid {ECO:0000269|PubMed:18063578}.	0	Binds preferentially and cooperatively to pyrimidine rich single-stranded DNA (ss-DNA) (PubMed:21953457, PubMed:23290262). In vitro, required to maintain the copy number of mitochondrial DNA (mtDNA) and plays crucial roles during mtDNA replication that stimulate activity of the replisome components POLG and TWNK at the replication fork (PubMed:21953457, PubMed:12975372, PubMed:26446790, PubMed:15…	Matrix	Mitochondrial central dogma > mtDNA maintenance > mtDNA replication | Mitochondrial central dogma > mtDNA maintenance > mtDNA nucleoid	73	ICS	4.52162	5.30731	4.81048	3.53225	4.54291	4.54291	4.84657	22.0939	21.3403	21.341	21.8121	26.6155	26.6476	26.1514	25.3444	0	0	0	0	26.171	26.2131	25.5663	24.845	N.D.
Glutamine amidotransferase-like class 1 domain-containing protein 3, mitochondrial OS=Homo sapiens OX=9606 GN=GATD3 PE=1 SV=1	GATD3	P0DPI2	8209	Mitochondrion {ECO:0000305}.	0	0	Matrix	0	206	ICS	4.85312	4.54825	3.03687	5.2955	4.43343	4.43343	4.70634	21.7395	22.0896	22.5134	21.3282	26.5927	26.6378	25.5503	26.6237	0	0	0	0	26.1461	26.2025	24.9573	26.1176	N.D.
60 kDa heat shock protein, mitochondrial OS=Homo sapiens OX=9606 GN=HSPD1 PE=1 SV=2	HSPD1	P10809	3329	Mitochondrion matrix.	0	Chaperonin implicated in mitochondrial protein import and macromolecular assembly. Together with Hsp10, facilitates the correct folding of imported proteins. May also prevent misfolding and promote the refolding and proper assembly of unfolded polypeptides generated under stress conditions in the mitochondrial matrix (PubMed:1346131, PubMed:11422376). The functional units of these chaperonins con…	Matrix	Protein import, sorting and homeostasis > Protein homeostasis > Chaperones	385	ICS	3.50699	4.21819	5.82713	2.91543	4.11693	4.11693	3.19783	22.9783	22.7588	20.9719	23.9731	26.4853	26.977	26.799	26.8885	23.2105	0	0	24.0692	26.0293	26.5684	26.2224	26.3809	N.D.
ATP synthase subunit beta, mitochondrial OS=Homo sapiens OX=9606 GN=ATP5F1B PE=1 SV=3	ATP5F1B	P06576	506	Mitochondrion inner membrane {ECO:0000250|UniProtKB:P00829}; Peripheral membrane protein {ECO:0000250|UniProtKB:P00829}; Matrix side {ECO:0000250|UniProtKB:P00829}.	0	Mitochondrial membrane ATP synthase (F(1)F(0) ATP synthase or Complex V) produces ATP from ADP in the presence of a proton gradient across the membrane which is generated by electron transport complexes of the respiratory chain. F-type ATPases consist of two structural domains, F(1) - containing the extramembraneous catalytic core, and F(0) - containing the membrane proton channel, linked togethe…	MIM	OXPHOS > Complex V > CV subunits | OXPHOS > OXPHOS subunits	395	ICS	3.35772	2.99542	4.03749	2.6162	3.25171	3.25171	4.94133	21.9256	21.9591	21.5845	22.558	25.2834	24.9545	25.622	25.1742	22.146	0	0	22.6833	24.7208	24.3863	25.03	24.6758	N.D.
Metalloendopeptidase OMA1, mitochondrial OS=Homo sapiens OX=9606 GN=OMA1 PE=1 SV=1	OMA1	Q96E52	115209	Mitochondrion inner membrane {ECO:0000269|PubMed:32132707, ECO:0000305|PubMed:20038677}; Single-pass membrane protein {ECO:0000250|UniProtKB:Q9D8H7}.	196..216; /note="Helical"; /evidence="ECO:0000255"	Metalloprotease that is part of the quality control system in the inner membrane of mitochondria (PubMed:20038677, PubMed:25605331, PubMed:32132706, PubMed:32132707). Activated in response to various mitochondrial stress, leading to the proteolytic cleavage of target proteins, such as OPA1, UQCC3 and DELE1 (PubMed:20038677, PubMed:25275009, PubMed:32132706, PubMed:32132707). Following stress cond…	MIM	Protein import, sorting and homeostasis > Protein homeostasis > Proteases | Mitochondrial dynamics and surveillance > Fusion | Mitochondrial dynamics and surveillance > Fission	516	ICS	2.66088	3.68553	3.19335	2.94909	3.12221	3.12221	3.2874	23.095	22.0437	21.3602	22.0538	25.7559	25.7292	24.5535	25.0028	23.3285	0	0	0	25.2352	25.2221	23.9475	24.5053	N.D.
tRNA methyltransferase 10 homolog C OS=Homo sapiens OX=9606 GN=TRMT10C PE=1 SV=2	TRMT10C	Q7L0Y3	54931	Mitochondrion matrix, mitochondrion nucleoid {ECO:0000269|PubMed:18984158, ECO:0000269|PubMed:23473034, ECO:0000269|PubMed:24703694}.	0	Mitochondrial tRNA N(1)-methyltransferase involved in mitochondrial tRNA maturation (PubMed:18984158, PubMed:21593607, PubMed:23042678, PubMed:27132592). Component of mitochondrial ribonuclease P, a complex composed of TRMT10C/MRPP1, HSD17B10/MRPP2 and PRORP/MRPP3, which cleaves tRNA molecules in their 5'-ends (PubMed:18984158). Together with HSD17B10/MRPP2, forms a subcomplex of the mitochondria…	Matrix	Mitochondrial central dogma > mtRNA metabolism > mtRNA granules | Mitochondrial central dogma > mtRNA metabolism > Polycistronic mtRNA processing | Mitochondrial central dogma > mtRNA metabolism > mt-tRNA modifications	49	ICS	2.17638	3.67801	3.38088	3.07857	3.07846	3.07846	4.55719	22.895	21.9353	21.8569	22.0339	25.0714	25.6133	25.2378	25.1124	0	0	0	0	24.4901	25.097	24.6407	24.6143	N.D.
GrpE protein homolog 1, mitochondrial OS=Homo sapiens OX=9606 GN=GRPEL1 PE=1 SV=2	GRPEL1	Q9HAV7	80273	Mitochondrion matrix {ECO:0000269|PubMed:11311562}.	0	Essential component of the PAM complex, a complex required for the translocation of transit peptide-containing proteins from the inner membrane into the mitochondrial matrix in an ATP-dependent manner (By similarity). Seems to control the nucleotide-dependent binding of mitochondrial HSP70 to substrate proteins (PubMed:11311562). {ECO:0000250|UniProtKB:P38523, ECO:0000269|PubMed:11311562}.	Matrix	Protein import, sorting and homeostasis > Protein import and sorting > Import motor | Metabolism > Metals and cofactors > Fe-S cluster biosynthesis	173	ICS	4.39987	2.54205	3.76888	0.842262	2.88826	2.88826	2.66608	21.3217	22.0934	21.827	23.1071	25.7216	24.6354	25.5959	23.9493	0	0	0	0	25.1979	24.042	25.0035	23.4574	N.D.
Heat shock protein 75 kDa, mitochondrial OS=Homo sapiens OX=9606 GN=TRAP1 PE=1 SV=3	TRAP1	Q12931	10131	Mitochondrion {ECO:0000269|PubMed:23564345}. Mitochondrion inner membrane {ECO:0000269|PubMed:23564345}. Mitochondrion matrix {ECO:0000269|PubMed:23564345}.	0	Chaperone that expresses an ATPase activity. Involved in maintaining mitochondrial function and polarization, downstream of PINK1 and mitochondrial complex I. Is a negative regulator of mitochondrial respiration able to modulate the balance between oxidative phosphorylation and aerobic glycolysis. The impact of TRAP1 on mitochondrial respiration is probably mediated by modulation of mitochondrial…	Matrix	Protein import, sorting and homeostasis > Protein homeostasis > Chaperones	317	ICS	2.86656	2.72375	2.48076	2.54244	2.65338	2.65338	6.50858	23.311	23.5697	23.5913	23.3642	26.1776	26.2935	26.072	25.9066	23.5469	23.487	23.6919	23.4728	25.6943	25.831	25.4859	25.4043	N.D.
Stress-70 protein, mitochondrial OS=Homo sapiens OX=9606 GN=HSPA9 PE=1 SV=2	HSPA9	P38646	3313	Mitochondrion {ECO:0000269|PubMed:22002106, ECO:0000269|PubMed:26702583}. Nucleus, nucleolus {ECO:0000269|PubMed:22002106}.	0	Chaperone protein which plays an important role in mitochondrial iron-sulfur cluster (ISC) biogenesis. Interacts with and stabilizes ISC cluster assembly proteins FXN, NFU1, NFS1 and ISCU (PubMed:26702583). Regulates erythropoiesis via stabilization of ISC assembly (PubMed:21123823, PubMed:26702583). May play a role in the control of cell proliferation and cellular aging (By similarity). {ECO:000…	Matrix	Metabolism > Metals and cofactors > Fe-S cluster biosynthesis	118,230,568	ICS	2.59737	1.45382	2.19215	4.21671	2.61501	2.61501	2.04401	23.1259	24.0909	23.0985	20.8968	25.7233	25.5447	25.2907	25.1135	23.3597	24.0416	23.2048	0	25.1997	25.0231	24.6943	24.6153	N.D.
Cytochrome c oxidase subunit 5B, mitochondrial OS=Homo sapiens OX=9606 GN=COX5B PE=1 SV=2	COX5B	P10606	1329	Mitochondrion inner membrane {ECO:0000269|PubMed:30030519}; Peripheral membrane protein {ECO:0000269|PubMed:30030519}; Matrix side {ECO:0000269|PubMed:30030519}.	0	Component of the cytochrome c oxidase, the last enzyme in the mitochondrial electron transport chain which drives oxidative phosphorylation. The respiratory chain contains 3 multisubunit complexes succinate dehydrogenase (complex II, CII), ubiquinol-cytochrome c oxidoreductase (cytochrome b-c1 complex, complex III, CIII) and cytochrome c oxidase (complex IV, CIV), that cooperate to transfer elect…	MIM	OXPHOS > Complex IV > CIV subunits | OXPHOS > OXPHOS subunits	62	ICS	3.15003	3.8371	0.697649	2.20723	2.47301	2.47301	1.9229	22.0952	21.6842	24.792	23.0027	25.2452	25.5213	25.4896	25.2099	0	0	24.8791	0	24.6793	24.9978	24.8958	24.7113	N.D.
NADH dehydrogenase [ubiquinone] 1 beta subcomplex subunit 5, mitochondrial OS=Homo sapiens OX=9606 GN=NDUFB5 PE=1 SV=1	NDUFB5	O43674	4711	Mitochondrion inner membrane {ECO:0000305|PubMed:12611891}; Single-pass membrane protein {ECO:0000305}; Matrix side {ECO:0000305}.	73..93; /note="Helical"; /evidence="ECO:0000255"	Accessory subunit of the mitochondrial membrane respiratory chain NADH dehydrogenase (Complex I), that is believed not to be involved in catalysis. Complex I functions in the transfer of electrons from NADH to the respiratory chain. The immediate electron acceptor for the enzyme is believed to be ubiquinone. {ECO:0000269|PubMed:27626371}.	MIM	OXPHOS > Complex I > CI subunits | OXPHOS > OXPHOS subunits	126	ICS	2.06717	1.72007	3.25076	1.65681	2.1737	2.1737	2.58514	22.9074	23.1274	21.2793	22.8035	24.9745	24.8475	24.5301	24.4604	23.1387	23.0163	0	0	24.3846	24.2708	23.9237	23.9657	N.D.
Mitochondrial import inner membrane translocase subunit Tim17-A OS=Homo sapiens OX=9606 GN=TIMM17A PE=1 SV=1	TIMM17A	Q99595	10440	Mitochondrion inner membrane; Multi-pass membrane protein.	17..37; /note="Helical"; /evidence="ECO:0000255"; 63..77; /note="Helical"; /evidence="ECO:0000255"; 113..133; /note="Helical"; /evidence="ECO:0000255"	Essential component of the TIM23 complex, a complex that mediates the translocation of transit peptide-containing proteins across the mitochondrial inner membrane.	MIM	Protein import, sorting and homeostasis > Protein import and sorting > TIM23 presequence pathway	167	ICS	1.70207	1.35801	2.11121	3.49501	2.16657	2.16657	2.59874	25.7513	26.2764	25.2063	24.2946	27.4533	27.6344	27.3175	27.7896	26.0144	26.3673	25.2888	24.3841	27.0831	27.2778	26.7477	27.2772	N.D.
NADH dehydrogenase [ubiquinone] 1 alpha subcomplex assembly factor 2 OS=Homo sapiens OX=9606 GN=NDUFAF2 PE=1 SV=1	NDUFAF2	Q8N183	91942	Mitochondrion {ECO:0000269|PubMed:15774466}.	0	Acts as a molecular chaperone for mitochondrial complex I assembly (PubMed:16200211, PubMed:19384974). Complex I functions in the transfer of electrons from NADH to the respiratory chain. The immediate electron acceptor for the enzyme is believed to be ubiquinone (PubMed:16200211, PubMed:27626371). {ECO:0000269|PubMed:16200211, ECO:0000269|PubMed:19384974, ECO:0000269|PubMed:27626371}.	MIM	OXPHOS > Complex I > CI assembly factors | OXPHOS > OXPHOS assembly factors	137	ICS	2.56787	1.25741	2.83751	1.25306	1.97896	1.97896	2.86393	22.0983	23.2558	22.5753	23.1599	24.6662	24.5132	25.4129	24.4129	0	0	0	0	24.0489	23.9101	24.8181	23.9185	N.D.
Protein CCSMST1 OS=Homo sapiens OX=9606 GN=CCSMST1 PE=2 SV=1	CCSMST1	Q4G0I0	283951	Membrane {ECO:0000305}; Single-pass type I membrane protein {ECO:0000305}.	79..95; /note="Helical"; /evidence="ECO:0000255"	0	IMS	0	128	ICS	1.23838	1.47803	2.29038	2.44452	1.86283	1.86283	3.66144	27.6886	27.6628	27.4698	27.0593	28.927	29.1409	29.7602	29.5038	27.9734	27.8427	27.5267	27.092	28.6873	28.9032	29.2224	28.9823	N.D.
Mitochondrial import inner membrane translocase subunit Tim13 OS=Homo sapiens OX=9606 GN=TIMM13 PE=1 SV=1	TIMM13	Q9Y5L4	26517	Mitochondrion inner membrane {ECO:0000269|PubMed:11489896}; Peripheral membrane protein {ECO:0000269|PubMed:11489896}; Intermembrane side {ECO:0000269|PubMed:11489896}.	0	Mitochondrial intermembrane chaperone that participates in the import and insertion of some multi-pass transmembrane proteins into the mitochondrial inner membrane. Also required for the transfer of beta-barrel precursors from the TOM complex to the sorting and assembly machinery (SAM complex) of the outer membrane. Acts as a chaperone-like protein that protects the hydrophobic precursors from ag…	MIM	Protein import, sorting and homeostasis > Protein homeostasis > Chaperones | Protein import, sorting and homeostasis > Protein import and sorting	73	ICS	1.65441	0.765125	1.61829	3.28848	1.83158	1.83158	1.39115	23.9824	24.4121	23.3641	21.3657	25.6368	25.1772	24.9824	24.6542	24.2257	24.3834	23.4673	0	25.1055	24.6266	24.3819	24.1585	N.D.
Cytochrome c oxidase assembly protein COX16 homolog, mitochondrial OS=Homo sapiens OX=9606 GN=COX16 PE=1 SV=1	COX16	Q9P0S2	51241	Mitochondrion inner membrane {ECO:0000269|PubMed:29355485, ECO:0000269|PubMed:29381136}; Single-pass membrane protein {ECO:0000305|PubMed:29381136}.	15..37; /note="Helical"; /evidence="ECO:0000255"	Required for the assembly of the mitochondrial respiratory chain complex IV (CIV), also known as cytochrome c oxidase (PubMed:29355485, PubMed:29381136). Promotes the insertion of copper into the active site of cytochrome c oxidase subunit II (MT-CO2/COX2) (PubMed:29355485, PubMed:29381136). Interacts specifically with newly synthesized MT-CO2/COX and its copper center-forming metallochaperones S…	MIM	OXPHOS > Complex IV > CIV assembly factors | OXPHOS > OXPHOS assembly factors	67	ICS	0.931652	0.721952	3.28191	1.9192	1.71368	1.71368	1.43304	24.8426	25.4915	22.5525	24.2857	25.7743	26.2134	25.8344	26.2049	25.0956	25.532	0	24.3754	25.2552	25.7446	25.2452	25.7009	N.D.
Elongation factor Tu, mitochondrial OS=Homo sapiens OX=9606 GN=TUFM PE=1 SV=3	TUFM	P49411	7284	Mitochondrion {ECO:0000269|PubMed:22749352}.	0	Promotes the GTP-dependent binding of aminoacyl-tRNA to the A-site of ribosomes during protein biosynthesis. Plays also a role in the regulation of autophagy and innate immunity. Recruits ATG5-ATG12 and NLRX1 at mitochondria and serves as a checkpoint of the RIG-I/DDX58-MAVS pathway. In turn, inhibits RLR-mediated type I interferon while promoting autophagy. {ECO:0000269|PubMed:22749352, ECO:0000…	Matrix	Mitochondrial central dogma > Translation > Translation factors	266	ICS	2.25319	1.69834	0.605829	1.78434	1.58542	1.58542	2.91978	21.946	22.0934	22.3585	21.9353	24.1992	23.7917	22.9644	23.7196	0	21.9159	22.4731	22.0733	23.5405	23.1317	22.3375	23.2289	N.D.
Complex I assembly factor TMEM126B, mitochondrial OS=Homo sapiens OX=9606 GN=TMEM126B PE=1 SV=2	TMEM126B	Q8IUX1	55863	Mitochondrion membrane {ECO:0000269|PubMed:24191001}; Multi-pass membrane protein {ECO:0000269|PubMed:24191001}.	72..92; /note="Helical"; /evidence="ECO:0000255"; 110..130; /note="Helical"; /evidence="ECO:0000255"; 141..161; /note="Helical"; /evidence="ECO:0000255"; 199..219; /note="Helical"; /evidence="ECO:0000255"	Chaperone protein involved in the assembly of the mitochondrial NADH:ubiquinone oxidoreductase complex (complex I). Participates in constructing the membrane arm of complex I. {ECO:0000269|PubMed:24191001, ECO:0000269|PubMed:27374773, ECO:0000269|PubMed:27374774}.	MIM	OXPHOS > Complex I > CI assembly factors | OXPHOS > OXPHOS assembly factors	6,131	ICS	1.21992	1.04533	2.32097	1.67312	1.56483	1.56483	2.73691	26.2429	26.8129	25.558	25.8276	27.4629	27.8582	27.879	27.5007	26.5115	26.9382	25.6365	25.8856	27.0934	27.5193	27.3166	26.9898	2.6629
NADH dehydrogenase [ubiquinone] 1 beta subcomplex subunit 10 OS=Homo sapiens OX=9606 GN=NDUFB10 PE=1 SV=3	NDUFB10	O96000	4716	Mitochondrion inner membrane {ECO:0000305|PubMed:12611891}; Peripheral membrane protein {ECO:0000305}; Matrix side {ECO:0000305}.	0	Accessory subunit of the mitochondrial membrane respiratory chain NADH dehydrogenase (Complex I), that is believed not to be involved in catalysis. Complex I functions in the transfer of electrons from NADH to the respiratory chain. The immediate electron acceptor for the enzyme is believed to be ubiquinone. {ECO:0000269|PubMed:27626371}.	MIM	OXPHOS > Complex I > CI subunits | OXPHOS > OXPHOS subunits	10,90,115	ICS	1.37554	1.16602	1.75851	1.95844	1.56463	1.56463	2.91996	25.8716	26.5103	25.6899	25.2988	27.2471	27.6763	27.4484	27.2572	26.136	26.6162	25.7669	25.3677	26.8586	27.323	26.8803	26.7477	2.32513
NADH dehydrogenase [ubiquinone] 1 subunit C2 OS=Homo sapiens OX=9606 GN=NDUFC2 PE=1 SV=1	NDUFC2	O95298	4718	Mitochondrion inner membrane {ECO:0000305|PubMed:12611891}; Single-pass membrane protein {ECO:0000255}; Matrix side {ECO:0000305}.	56..75; /note="Helical"; /evidence="ECO:0000255"	Accessory subunit of the mitochondrial membrane respiratory chain NADH dehydrogenase (Complex I), that is believed not to be involved in catalysis. Complex I functions in the transfer of electrons from NADH to the respiratory chain. The immediate electron acceptor for the enzyme is believed to be ubiquinone. {ECO:0000269|PubMed:27626371}.	MIM	OXPHOS > Complex I > CI subunits | OXPHOS > OXPHOS subunits	108	ICS	1.15398	0.608952	1.43498	2.76213	1.49001	1.49001	1.53403	26.9582	27.0555	25.6894	25.1121	28.1122	27.6644	27.1244	27.8743	27.2348	27.1964	25.7664	25.1849	27.8003	27.3102	26.5521	27.3614	N.D.
Reactive oxygen species modulator 1 OS=Homo sapiens OX=9606 GN=ROMO1 PE=1 SV=1	ROMO1	P60602	140823	Mitochondrion inner membrane {ECO:0000269|PubMed:16842742, ECO:0000269|PubMed:19535734}; Single-pass membrane protein {ECO:0000269|PubMed:16842742, ECO:0000269|PubMed:19535734}.	22..44; /note="Helical"; /evidence="ECO:0000255"	Induces production of reactive oxygen species (ROS) which are necessary for cell proliferation. May play a role in inducing oxidative DNA damage and replicative senescence. May play a role in the coordination of mitochondrial morphology and cell proliferation.; Has antibacterial activity against a variety of bacteria including S.aureus, P.aeruginosa and M.tuberculosis. Acts by inducing bacterial …	MIM	Protein import, sorting and homeostasis > Protein import and sorting > TIM23 presequence pathway | Small molecule transport	8	ICS	1.12941	1.10201	1.78308	1.92417	1.48467	1.48467	4.03899	30.3495	30.3389	30.1652	29.9697	31.4789	31.4409	31.9483	31.8938	30.664	30.6905	30.1917	29.9426	31.4654	31.385	31.4392	31.3596	2.70235
Synaptosomal-associated protein 29 OS=Homo sapiens OX=9606 GN=SNAP29 PE=1 SV=1	SNAP29	O95721	9342	Cytoplasm {ECO:0000269|PubMed:23217709}. Golgi apparatus membrane {ECO:0000250|UniProtKB:Q9Z2P6}; Peripheral membrane protein {ECO:0000305}. Cytoplasmic vesicle, autophagosome membrane {ECO:0000269|PubMed:25686604}; Peripheral membrane protein {ECO:0000305}. Cell projection, cilium membrane {ECO:0000269|PubMed:25686250}; Peripheral membrane protein {ECO:0000305}. Note=Appears to be mostly membran…	0	SNAREs, soluble N-ethylmaleimide-sensitive factor-attachment protein receptors, are essential proteins for fusion of cellular membranes. SNAREs localized on opposing membranes assemble to form a trans-SNARE complex, an extended, parallel four alpha-helical bundle that drives membrane fusion. SNAP29 is a SNARE involved in autophagy through the direct control of autophagosome membrane fusion with t…	IMS	Mitochondrial dynamics and surveillance > Autophagy	122,160,189	ICS	2.07235	1.02852	1.19063	1.31407	1.40139	1.40139	1.25537	23.6112	26.0586	25.1833	25.3044	25.6835	27.0871	26.3739	26.6184	23.8503	26.1355	25.266	25.3732	25.1564	26.6873	25.7918	26.1123	-0.915847
Citrate synthase, mitochondrial OS=Homo sapiens OX=9606 GN=CS PE=1 SV=2	CS	O75390	1431	Mitochondrion matrix.	0	0	Matrix	Metabolism > Carbohydrate metabolism > TCA cycle	185	ICS	1.89302	1.54923	1.4637	0.645473	1.38786	1.38786	2.51897	22.8677	22.8983	22.4028	22.9965	24.7607	24.4475	23.8665	23.642	23.0985	22.7724	22.5169	23.1127	24.1518	23.8392	23.2514	23.1517	N.D.
TP53-regulated inhibitor of apoptosis 1 OS=Homo sapiens OX=9606 GN=TRIAP1 PE=1 SV=1	TRIAP1	O43715	51499	Mitochondrion {ECO:0000269|PubMed:15735003, ECO:0000269|PubMed:23931759}. Mitochondrion intermembrane space {ECO:0000269|PubMed:23931759}.	0	Involved in the modulation of the mitochondrial apoptotic pathway by ensuring the accumulation of cardiolipin (CL) in mitochondrial membranes. In vitro, the TRIAP1:PRELID1 complex mediates the transfer of phosphatidic acid (PA) between liposomes and probably functions as a PA transporter across the mitochondrion intermembrane space to provide PA for CL synthesis in the inner membrane (PubMed:2393…	IMS	Metabolism > Lipid metabolism > Cardiolipin synthesis | Metabolism > Lipid metabolism > Phospholipid metabolism	15,44	ICS	-0.0586281	0.717098	0.603565	4.23774	1.37494	1.37494	0.929261	24.6082	23.6357	24.1951	21.5232	24.5496	24.3528	24.7986	25.7609	24.8586	23.5571	24.2889	0	23.922	23.737	24.1958	25.2593	N.D.
AarF domain-containing protein kinase 1 OS=Homo sapiens OX=9606 GN=ADCK1 PE=1 SV=2	ADCK1	Q86TW2	57143	Secreted {ECO:0000305}.	0	Appears to be essential for maintaining mitochondrial cristae formation and mitochondrial function by acting via YME1L1 in a kinase-independent manner to regulate essential mitochondrial structural proteins OPA1 and IMMT (PubMed:31125351). The action of this enzyme is not yet clear (Probable). It is not known if it has protein kinase activity and what type of substrate it would phosphorylate (Ser…	unknown	0	420	ICS	1.21446	1.38144	0.933065	1.90018	1.35729	1.35729	3.6201	22.6298	22.4412	22.8737	22.0622	23.8443	23.8227	23.8067	23.9624	22.858	22.2861	22.9825	22.1976	23.1542	23.165	23.1909	23.4704	N.D.
Cytochrome c oxidase assembly factor 1 homolog OS=Homo sapiens OX=9606 GN=COA1 PE=1 SV=1	COA1	Q9GZY4	55744	Mitochondrion inner membrane {ECO:0000269|PubMed:22356826, ECO:0000269|PubMed:23260140}; Single-pass membrane protein {ECO:0000269|PubMed:22356826, ECO:0000269|PubMed:23260140}.	15..37; /note="Helical"; /evidence="ECO:0000255"	Component of the MITRAC (mitochondrial translation regulation assembly intermediate of cytochrome c oxidase complex) complex, that regulates cytochrome c oxidase assembly. MITRAC complexes regulate both translation of mitochondrial encoded components and assembly of nuclear-encoded components imported in mitochondrion. Required for assembly of mitochondrial respiratory chain complex I and complex…	MIM	OXPHOS > Complex I > CI assembly factors | OXPHOS > Complex IV > CIV assembly factors | OXPHOS > OXPHOS assembly factors	72,103	ICS	1.24928	1.14615	1.59308	1.26228	1.3127	1.3127	4.03055	25.9541	25.7856	25.3496	25.7059	27.2034	26.9318	26.9427	26.9681	26.2195	25.845	25.4304	25.7664	26.8109	26.5197	26.3679	26.4601	N.D.
Neudesin OS=Homo sapiens OX=9606 GN=NENF PE=1 SV=1	NENF	Q9UMX5	29937	Secreted, extracellular space {ECO:0000269|PubMed:31536960}. Mitochondrion {ECO:0000269|PubMed:31536960}. Endoplasmic reticulum {ECO:0000269|PubMed:31536960}. Note=Localized to mitochondria and endoplasmic reticulum by PINK1 and PARK7. {ECO:0000269|PubMed:31536960}.	0	Acts as a neurotrophic factor in postnatal mature neurons enhancing neuronal survival (PubMed:31536960). Promotes cell proliferation and neurogenesis in undifferentiated neural progenitor cells at the embryonic stage and inhibits differentiation of astrocytes (By similarity). Its neurotrophic activity is exerted via MAPK1/ERK2, MAPK3/ERK1 and AKT1/AKT pathways (By similarity). Neurotrophic activi…	#N/A	#N/A	88	ICS	0.76528	1.15698	2.22854	1.05402	1.3012	1.3012	0.595205	21.9143	24.4293	23.9694	24.7782	22.6795	25.5863	26.198	25.8322	0	24.4017	24.0659	24.8578	0	25.068	25.6135	25.3302	N.D.
Cytochrome c oxidase assembly protein COX11, mitochondrial OS=Homo sapiens OX=9606 GN=COX11 PE=1 SV=3	COX11	Q9Y6N1	1353	Mitochondrion inner membrane {ECO:0000269|PubMed:15229189, ECO:0000269|PubMed:9878253}; Single-pass membrane protein {ECO:0000269|PubMed:9878253}; Intermembrane side {ECO:0000269|PubMed:9878253}.	96..114; /note="Helical"; /evidence="ECO:0000255"	Exerts its effect at some terminal stage of cytochrome c oxidase synthesis, probably by being involved in the insertion of the copper B into subunit I. {ECO:0000250}.	MIM	OXPHOS > Complex IV > CIV assembly factors | Metabolism > Metals and cofactors > Copper metabolism | OXPHOS > OXPHOS assembly factors	238,275	ICS	0.698629	0.992182	1.56967	1.9312	1.29792	1.29792	2.26684	26.9553	26.3846	26.1456	25.5294	27.654	27.3768	27.7153	27.4606	27.2319	26.4825	26.2175	25.5936	27.3015	26.9999	27.1507	26.95	N.D.
Mitochondrial import inner membrane translocase subunit Tim23 OS=Homo sapiens OX=9606 GN=TIMM23 PE=1 SV=1	TIMM23	O14925	100287932	Mitochondrion inner membrane {ECO:0000269|PubMed:25997101}; Multi-pass membrane protein {ECO:0000255}.	73..93; /note="Helical"; /evidence="ECO:0000255"; 125..145; /note="Helical"; /evidence="ECO:0000255"; 181..197; /note="Helical"; /evidence="ECO:0000255"	Essential component of the TIM23 complex, a complex that mediates the translocation of transit peptide-containing proteins across the mitochondrial inner membrane. {ECO:0000305|PubMed:10339406}.	#N/A	#N/A	52	ICS	0.682024	0.643845	2.21363	1.10298	1.16062	1.16062	1.89955	28.986	29.1825	27.7828	28.9522	29.668	29.8263	29.9964	30.0552	29.2852	29.4598	27.8362	28.9461	29.494	29.6429	29.4618	29.5308	1.12292
NADH dehydrogenase [ubiquinone] 1 alpha subcomplex subunit 13 OS=Homo sapiens OX=9606 GN=NDUFA13 PE=1 SV=3	NDUFA13	Q9P0J0	51079	Mitochondrion inner membrane {ECO:0000269|PubMed:12628925, ECO:0000269|PubMed:15059901, ECO:0000269|PubMed:15367666}; Single-pass membrane protein {ECO:0000255}; Matrix side. Nucleus {ECO:0000269|PubMed:12628925}. Note=Localizes mainly in the mitochondrion (PubMed:12628925). May be translocated into the nucleus upon IFN/RA treatment. {ECO:0000269|PubMed:12628925, ECO:0000269|PubMed:15059901}.	30..51; /note="Helical"; /evidence="ECO:0000255"	Accessory subunit of the mitochondrial membrane respiratory chain NADH dehydrogenase (Complex I), that is believed not to be involved in catalysis (PubMed:27626371). Complex I functions in the transfer of electrons from NADH to the respiratory chain. The immediate electron acceptor for the enzyme is believed to be ubiquinone (PubMed:27626371). Involved in the interferon/all-trans-retinoic acid (I…	MIM	OXPHOS > Complex I > CI subunits | OXPHOS > OXPHOS subunits	125	ICS	1.1694	0.487314	1.67358	1.19456	1.13121	1.13121	1.84484	23.8843	24.2742	22.8501	23.8757	25.0537	24.7616	24.5237	25.0703	24.1266	24.2367	22.9591	23.9738	24.4708	24.1781	23.9172	24.5724	2.5375
Ceramide kinase OS=Homo sapiens OX=9606 GN=CERK PE=1 SV=1	CERK	Q8TCT0	64781	Cytoplasm {ECO:0000269|PubMed:19168031}. Cell membrane {ECO:0000269|PubMed:16269826, ECO:0000269|PubMed:19168031}; Peripheral membrane protein {ECO:0000269|PubMed:19168031}.	0	Catalyzes specifically the phosphorylation of ceramide to form ceramide 1-phosphate (PubMed:11956206, PubMed:16269826, PubMed:19168031). Acts efficiently on natural and analog ceramides (C6, C8, C16 ceramides, and C8-dihydroceramide), to a lesser extent on C2-ceramide and C6-dihydroceramide, but not on other lipids, such as various sphingosines (PubMed:11956206, PubMed:16269826, PubMed:19168031).…	#N/A	#N/A	311	ICS	0.590134	0.845987	1.99935	1.07274	1.12705	1.12705	2.21335	24.7504	24.4369	23.7895	24.7751	25.3406	25.2829	25.7889	25.8479	25.0023	24.4098	23.888	24.8548	24.7831	24.7406	25.199	25.3458	N.D.
Growth hormone-inducible transmembrane protein OS=Homo sapiens OX=9606 GN=GHITM PE=1 SV=2	GHITM	Q9H3K2	27069	Mitochondrion inner membrane {ECO:0000269|PubMed:18417609}; Multi-pass membrane protein {ECO:0000269|PubMed:18417609}.	83..103; /note="Helical"; /evidence="ECO:0000255"; 126..146; /note="Helical"; /evidence="ECO:0000255"; 160..180; /note="Helical"; /evidence="ECO:0000255"; 191..211; /note="Helical"; /evidence="ECO:0000255"; 214..234; /note="Helical"; /evidence="ECO:0000255"; 245..265; /note="Helical"; /evidence="ECO:0000255"; 272..292; /note="Helical"; /evidence="ECO:0000255"	Required for the mitochondrial tubular network and cristae organization. Involved in apoptotic release of cytochrome c. {ECO:0000269|PubMed:18417609}.	MIM	Mitochondrial dynamics and surveillance > Apoptosis	119,308	ICS	0.739803	0.880953	1.05375	1.70106	1.09389	1.09389	1.70437	28.0835	28.323	27.6802	26.8654	28.8234	29.2039	28.7339	28.5665	28.3727	28.5452	27.7347	26.9021	28.5745	28.9713	28.1827	28.05	0.0249653
Caseinolytic peptidase B protein homolog OS=Homo sapiens OX=9606 GN=CLPB PE=1 SV=1	CLPB	Q9H078	81570	Mitochondrion intermembrane space {ECO:0000269|PubMed:25597510, ECO:0000269|PubMed:31522117}.	0	May function as a regulatory ATPase and be related to secretion/protein trafficking process. Involved in mitochondrial-mediated antiviral innate immunity, activates RIG-I-mediated signal transduction and production of IFNB1 and proinflammatory cytokine IL6 (PubMed:31522117). {ECO:0000269|PubMed:31522117}.	IMS	Protein import, sorting and homeostasis > Protein homeostasis > Proteases	203,430,567,638	ICS	0.967691	1.27689	1.53165	0.517345	1.0734	1.0734	2.68247	28.713	28.4688	28.2591	29.2181	29.6807	29.7457	29.7907	29.7354	29.0092	28.7003	28.3071	29.2064	29.5079	29.5558	29.2534	29.2127	2.63342
Biorientation of chromosomes in cell division protein 1 OS=Homo sapiens OX=9606 GN=BOD1 PE=1 SV=2	BOD1	Q96IK1	91272	Cytoplasm, cytoskeleton, microtubule organizing center, centrosome {ECO:0000269|PubMed:17938248}. Chromosome, centromere, kinetochore {ECO:0000269|PubMed:17938248}. Note=Localizes at the centrosomes throughout the cell cycle, only dissociating during cytokinesis. Localizes at the kinetochore from prometaphase until anaphase.	0	Required for proper chromosome biorientation through the detection or correction of syntelic attachments in mitotic spindles. {ECO:0000269|PubMed:17938248}.	#N/A	#N/A	82	ICS	1.32166	0.884083	1.14465	0.719896	1.01757	1.01757	3.27365	24.4043	24.8472	24.3091	24.6851	25.726	25.7312	25.4538	25.405	24.6524	24.8464	24.4017	24.7666	25.2027	25.2243	24.8595	24.9053	N.D.
NADH dehydrogenase [ubiquinone] iron-sulfur protein 5 OS=Homo sapiens OX=9606 GN=NDUFS5 PE=1 SV=3	NDUFS5	O43920	4725	Mitochondrion inner membrane {ECO:0000305|PubMed:12611891}; Peripheral membrane protein {ECO:0000305}. Mitochondrion intermembrane space {ECO:0000305}.	0	Accessory subunit of the mitochondrial membrane respiratory chain NADH dehydrogenase (Complex I), that is believed not to be involved in catalysis. Complex I functions in the transfer of electrons from NADH to the respiratory chain. The immediate electron acceptor for the enzyme is believed to be ubiquinone. {ECO:0000269|PubMed:27626371}.	MIM	OXPHOS > Complex I > CI subunits | OXPHOS > OXPHOS subunits	27,49,60,92	ICS	0.672859	0.618092	1.23668	1.44831	0.993983	0.993983	2.60259	27.4875	27.5878	27.6457	27.2575	28.1604	28.2059	28.8824	28.7058	27.77	27.7628	27.7006	27.2862	27.8527	27.8944	28.3331	28.1886	1.43246
Cytochrome c oxidase subunit 4 isoform 1, mitochondrial OS=Homo sapiens OX=9606 GN=COX4I1 PE=1 SV=1	COX4I1	P13073	1327	Mitochondrion inner membrane {ECO:0000269|PubMed:30030519}; Single-pass membrane protein {ECO:0000269|PubMed:30030519}.	99..124; /note="Helical"; /evidence="ECO:0000250|UniProtKB:P00423"	Component of the cytochrome c oxidase, the last enzyme in the mitochondrial electron transport chain which drives oxidative phosphorylation. The respiratory chain contains 3 multisubunit complexes succinate dehydrogenase (complex II, CII), ubiquinol-cytochrome c oxidoreductase (cytochrome b-c1 complex, complex III, CIII) and cytochrome c oxidase (complex IV, CIV), that cooperate to transfer elect…	MIM	OXPHOS > Complex IV > CIV subunits | OXPHOS > OXPHOS subunits	162	ICS	0.401003	0.821671	1.61531	1.07032	0.977077	0.977077	2.31017	27.6845	27.5141	26.7154	27.108	28.0855	28.3358	28.3307	28.1783	27.9692	27.6845	26.7808	27.1397	27.7713	28.0346	27.7742	27.6638	N.D.
Putative monooxygenase p33MONOX OS=Homo sapiens OX=9606 GN=KIAA1191 PE=1 SV=1	KIAA1191	Q96A73	57179	Cytoplasm {ECO:0000250}.	0	Potential NADPH-dependent oxidoreductase. May be involved in the regulation of neuronal survival, differentiation and axonal outgrowth.	#N/A	#N/A	64,132	ICS	0.67697	1.02583	0.809923	1.03715	0.887469	0.887469	2.64757	26.2472	25.7528	25.7694	25.5258	26.9242	26.7787	26.5793	26.563	26.5158	25.8101	25.8455	25.5901	26.507	26.3545	25.9998	26.0571	N.D.
Cytochrome c oxidase subunit 6A1, mitochondrial OS=Homo sapiens OX=9606 GN=COX6A1 PE=1 SV=4	COX6A1	P12074	1337	Mitochondrion inner membrane {ECO:0000269|PubMed:30030519}; Single-pass membrane protein {ECO:0000269|PubMed:30030519}.	35..59; /note="Helical"; /evidence="ECO:0000250|UniProtKB:P07471"	Component of the cytochrome c oxidase, the last enzyme in the mitochondrial electron transport chain which drives oxidative phosphorylation. The respiratory chain contains 3 multisubunit complexes succinate dehydrogenase (complex II, CII), ubiquinol-cytochrome c oxidoreductase (cytochrome b-c1 complex, complex III, CIII) and cytochrome c oxidase (complex IV, CIV), that cooperate to transfer elect…	MIM	OXPHOS > Complex IV > CIV subunits | OXPHOS > OXPHOS subunits	74	ICS	0.550451	0.25596	2.13695	0.535849	0.869802	0.869802	1.4251	24.629	24.6569	24.0076	24.9125	25.1794	24.9128	26.1445	25.4483	24.8796	24.6439	24.1036	24.9893	24.6077	24.3413	25.5593	24.9484	N.D.
Mitochondrial import inner membrane translocase subunit Tim10 OS=Homo sapiens OX=9606 GN=TIMM10 PE=1 SV=1	TIMM10	P62072	26519	Mitochondrion inner membrane {ECO:0000269|PubMed:11489896, ECO:0000269|PubMed:14726512}; Peripheral membrane protein {ECO:0000269|PubMed:11489896, ECO:0000269|PubMed:14726512}; Intermembrane side {ECO:0000269|PubMed:11489896, ECO:0000269|PubMed:14726512}.	0	Mitochondrial intermembrane chaperone that participates in the import and insertion of multi-pass transmembrane proteins into the mitochondrial inner membrane. May also be required for the transfer of beta-barrel precursors from the TOM complex to the sorting and assembly machinery (SAM complex) of the outer membrane. Acts as a chaperone-like protein that protects the hydrophobic precursors from …	MIM	Protein import, sorting and homeostasis > Protein homeostasis > Chaperones | Protein import, sorting and homeostasis > Protein import and sorting	22,58	ICS	0.397312	1.45735	0.526312	1.06908	0.862514	0.862514	1.84359	24.6663	24.7281	24.7018	24.5108	25.0636	26.1854	25.2281	25.5799	24.9173	24.7196	24.7899	24.5959	24.4815	25.7144	24.6309	25.0792	0.691261
Mitochondrial import inner membrane translocase subunit Tim29 OS=Homo sapiens OX=9606 GN=TIMM29 PE=1 SV=2	TIMM29	Q9BSF4	90580	Mitochondrion inner membrane {ECO:0000269|PubMed:27554484, ECO:0000269|PubMed:27718247}; Single-pass membrane protein {ECO:0000305}; Intermembrane side {ECO:0000269|PubMed:27718247}.	60..77; /note="Helical"; /evidence="ECO:0000255"	Component of the TIM22 complex, a complex that mediates the import and insertion of multi-pass transmembrane proteins into the mitochondrial inner membrane. The TIM22 complex forms a twin-pore translocase that uses the membrane potential as the external driving force. Required for the stability of the TIM22 complex and functions in the assembly of the TIMM22 protein into the TIM22 complex. May fa…	MIM	Protein import, sorting and homeostasis > Protein import and sorting > TIM22 carrier pathway	217	ICS	0.937136	0.517879	1.12396	0.835888	0.853716	0.853716	2.14381	24.9413	25.4799	25.1917	24.7681	25.8784	25.9977	26.3156	25.604	25.1953	25.5197	25.2743	24.8479	25.3686	25.5119	25.7327	25.1033	N.D.
HIG1 domain family member 1A, mitochondrial OS=Homo sapiens OX=9606 GN=HIGD1A PE=1 SV=1	HIGD1A	Q9Y241	25994	Mitochondrion membrane {ECO:0000255|PROSITE-ProRule:PRU00836, ECO:0000269|PubMed:22342701}; Multi-pass membrane protein {ECO:0000255|PROSITE-ProRule:PRU00836, ECO:0000269|PubMed:22342701}. Mitochondrion inner membrane {ECO:0000305|PubMed:22342701}.	26..46; /note="Helical"; /evidence="ECO:0000255|PROSITE-ProRule:PRU00836"; 60..80; /note="Helical"; /evidence="ECO:0000255|PROSITE-ProRule:PRU00836"	Proposed subunit of cytochrome c oxidase (COX, complex IV), which is the terminal component of the mitochondrial respiratory chain that catalyzes the reduction of oxygen to water. May play a role in the assembly of respiratory supercomplexes. {ECO:0000269|PubMed:22342701}.	MIM	OXPHOS > Complex IV > CIV assembly factors | OXPHOS > OXPHOS assembly factors | OXPHOS > Respirasome assembly	12	ICS	0.48702	0.654676	1.03137	1.06788	0.810237	0.810237	3.34283	29.4895	29.4288	29.3188	29.0953	29.9765	30.0834	30.3502	30.1632	29.7944	29.7219	29.3549	29.0862	29.8299	29.9203	29.8201	29.6382	N.D.
Cytochrome c oxidase assembly protein COX20, mitochondrial OS=Homo sapiens OX=9606 GN=COX20 PE=1 SV=2	COX20	Q5RI15	116228	Mitochondrion inner membrane {ECO:0000269|PubMed:23125284, ECO:0000269|PubMed:29154948}; Multi-pass membrane protein {ECO:0000255}.	34..51; /note="Helical"; /evidence="ECO:0000255"; 61..77; /note="Helical"; /evidence="ECO:0000255"	Essential for the assembly of the mitochondrial respiratory chain complex IV (CIV), also known as cytochrome c oxidase (PubMed:23125284). Acts as a chaperone in the early steps of cytochrome c oxidase subunit II (MT-CO2/COX2) maturation, stabilizing the newly synthesized protein and presenting it to metallochaperones SCO1/2 which in turn facilitates the incorporation of the mature MT-CO2/COX2 int…	MIM	OXPHOS > Complex IV > CIV assembly factors | OXPHOS > OXPHOS assembly factors	101	ICS	0.918173	0.585096	0.736021	0.92581	0.791275	0.791275	2.31769	26.8142	27.0024	26.416	26.5312	27.7324	27.5875	27.152	27.457	27.0892	27.1399	26.4848	26.5748	27.3868	27.2272	26.58	26.9464	1.40015
Mitochondrial import inner membrane translocase subunit Tim10 B OS=Homo sapiens OX=9606 GN=TIMM10B PE=1 SV=1	TIMM10B	Q9Y5J6	26515	Mitochondrion inner membrane {ECO:0000269|PubMed:11489896, ECO:0000269|PubMed:14726512}; Peripheral membrane protein {ECO:0000269|PubMed:11489896, ECO:0000269|PubMed:14726512}.	0	Component of the TIM22 complex, a complex that mediates the import and insertion of multi-pass transmembrane proteins into the mitochondrial inner membrane. The TIM22 complex forms a twin-pore translocase that uses the membrane potential as the external driving force. In the TIM22 complex, it may act as a docking point for the soluble 70 kDa complex that guides the target proteins in transit thro…	MIM	Protein import, sorting and homeostasis > Protein homeostasis > Chaperones | Protein import, sorting and homeostasis > Protein import and sorting	82	ICS	0.329483	0.571383	0.95998	1.27166	0.783127	0.783127	1.25214	25.8514	26.696	25.7154	25.7895	26.1809	27.2674	26.6754	27.0612	26.1157	26.8139	25.7921	25.8484	25.6979	26.8818	26.0971	26.5527	0.588298
Calcium uptake protein 1, mitochondrial OS=Homo sapiens OX=9606 GN=MICU1 PE=1 SV=1	MICU1	Q9BPX6	10367	Mitochondrion inner membrane {ECO:0000269|PubMed:20693986, ECO:0000269|PubMed:24332854, ECO:0000269|PubMed:26387864, ECO:0000269|PubMed:26774479, ECO:0000269|PubMed:27099988, ECO:0000305|PubMed:24231807}; Single-pass membrane protein {ECO:0000255}. Mitochondrion intermembrane space {ECO:0000269|PubMed:23747253, ECO:0000269|PubMed:24560927, ECO:0000269|PubMed:26387864}.	34..52; /note="Helical"; /evidence="ECO:0000255"	Key regulator of mitochondrial calcium uniporter (MCU) that senses calcium level via its EF-hand domains (PubMed:20693986, PubMed:23101630, PubMed:23747253, PubMed:24313810, PubMed:24332854, PubMed:24503055, PubMed:24560927, PubMed:26341627, PubMed:26903221, PubMed:27099988). MICU1 and MICU2 form a disulfide-linked heterodimer that stimulates and inhibits MCU activity, depending on the concentrat…	MIM	Signaling > Calcium homeostasis > Calcium cycle | Signaling > Calcium homeostasis > EF hand proteins | Small molecule transport > Calcium uniporter	121,281,384	ICS	0.453785	0.988491	1.07147	0.602652	0.779099	0.779099	3.11169	26.4546	26.0115	26.0684	26.4166	26.9084	27	27.1399	27.0192	26.7256	26.0854	26.1411	26.4625	26.4898	26.5933	26.5677	26.511	1.50386
MICOS complex subunit MIC25 OS=Homo sapiens OX=9606 GN=CHCHD6 PE=1 SV=1	CHCHD6	Q9BRQ6	84303	Mitochondrion inner membrane {ECO:0000305|PubMed:22228767}; Lipid-anchor {ECO:0000305|PubMed:22228767}. Mitochondrion {ECO:0000269|PubMed:25781180, ECO:0000269|PubMed:25997101}.	0	Component of the MICOS complex, a large protein complex of the mitochondrial inner membrane that plays crucial roles in the maintenance of crista junctions, inner membrane architecture, and formation of contact sites to the outer membrane. {ECO:0000269|PubMed:22228767}.	MIM	Mitochondrial dynamics and surveillance > Cristae formation > MICOS complex	90	ICS	0.974674	0.467403	0.908007	0.739237	0.77233	0.77233	2.17015	26.1195	26.7244	26.4822	26.0938	27.0941	27.1918	27.3902	26.8331	26.3867	26.8441	26.5502	26.1464	26.692	26.8003	26.8213	26.3258	1.47558
NADH dehydrogenase [ubiquinone] 1 alpha subcomplex subunit 3 OS=Homo sapiens OX=9606 GN=NDUFA3 PE=1 SV=1	NDUFA3	O95167	4696	Mitochondrion inner membrane {ECO:0000305|PubMed:12611891}; Single-pass membrane protein {ECO:0000255}.	19..39; /note="Helical"; /evidence="ECO:0000255"	Accessory subunit of the mitochondrial membrane respiratory chain NADH dehydrogenase (Complex I), that is believed not to be involved in catalysis. Complex I functions in the transfer of electrons from NADH to the respiratory chain. The immediate electron acceptor for the enzyme is believed to be ubiquinone. {ECO:0000269|PubMed:27626371}.	MIM	OXPHOS > Complex I > CI subunits | OXPHOS > OXPHOS subunits	41,51,53	ICS	0.6586	0.474598	0.97987	0.942604	0.763918	0.763918	2.32042	24.7264	24.7922	24.5362	24.133	25.385	25.2668	25.5161	25.0756	24.978	24.7879	24.6262	24.2258	24.8314	24.7233	24.9226	24.5777	2.63766
Palmitoyl-protein thioesterase ABHD10, mitochondrial OS=Homo sapiens OX=9606 GN=ABHD10 PE=1 SV=1	ABHD10	Q9NUJ1	55347	Mitochondrion {ECO:0000269|PubMed:31740833}.	0	Acts as an acyl-protein thioesterase that hydrolyzes fatty acids from acylated residues in proteins (PubMed:31740833). Regulates the mitochondrial S-depalmitoylation of the nucleophilic active site residue of peroxiredoxin-5/PRDX5, a key antioxidant protein, therefore modulating mitochondrial antioxidant ability (PubMed:31740833). Also catalyzes the deglucuronidation of mycophenolic acid acyl-glu…	Matrix	Metabolism > Detoxification > Xenobiotic metabolism	292	ICS	-0.219313	-0.0766773	1.63853	1.68134	0.75597	0.75597	0.718387	22.4597	22.3181	20.7178	20.5268	22.2404	22.2414	22.3563	22.2081	0	0	20.8509	20.6937	21.4081	21.4589	21.7214	21.7254	N.D.
Serine protease HTRA2, mitochondrial OS=Homo sapiens OX=9606 GN=HTRA2 PE=1 SV=2	HTRA2	O43464	27429	Mitochondrion intermembrane space. Mitochondrion membrane {ECO:0000305}; Single-pass membrane protein {ECO:0000305}. Note=Predominantly present in the intermembrane space. Released into the cytosol following apoptotic stimuli, such as UV treatment, and stimulation of mitochondria with caspase-8 truncated BID/tBID.	105..125; /note="Helical"; /evidence="ECO:0000255"	Serine protease that shows proteolytic activity against a non-specific substrate beta-casein. Promotes or induces cell death either by direct binding to and inhibition of BIRC proteins (also called inhibitor of apoptosis proteins, IAPs), leading to an increase in caspase activity, or by a BIRC inhibition-independent, caspase-independent and serine protease activity-dependent mechanism. Cleaves TH…	MIM	Protein import, sorting and homeostasis > Protein homeostasis > Proteases | Mitochondrial dynamics and surveillance > Apoptosis	147,163,216,451	ICS	0.707897	0.783516	0.778193	0.753212	0.755704	0.755704	5.27201	27.7222	27.694	27.8248	27.6928	28.4301	28.4775	28.603	28.446	28.0073	27.8758	27.8777	27.7125	28.1464	28.1875	28.05	27.9302	1.60404
NADH dehydrogenase [ubiquinone] 1 beta subcomplex subunit 7 OS=Homo sapiens OX=9606 GN=NDUFB7 PE=1 SV=4	NDUFB7	P17568	4713	Mitochondrion inner membrane {ECO:0000269|PubMed:21310150}; Peripheral membrane protein {ECO:0000269|PubMed:21310150}. Mitochondrion intermembrane space {ECO:0000269|PubMed:21310150}.	0	Accessory subunit of the mitochondrial membrane respiratory chain NADH dehydrogenase (Complex I), that is believed not to be involved in catalysis. Complex I functions in the transfer of electrons from NADH to the respiratory chain. The immediate electron acceptor for the enzyme is believed to be ubiquinone. {ECO:0000269|PubMed:27626371}.	MIM	OXPHOS > Complex I > CI subunits | OXPHOS > OXPHOS subunits	58,89	ICS	1.10938	0.50168	0.523272	0.806988	0.735331	0.735331	1.9333	23.6314	24.5009	24.4236	24.1016	24.7408	25.0026	24.9469	24.9086	23.8708	24.4779	24.5149	24.1951	24.1302	24.4382	24.346	24.4116	N.D.
OCIA domain-containing protein 1 OS=Homo sapiens OX=9606 GN=OCIAD1 PE=1 SV=1	OCIAD1	Q9NX40	54940	Endosome {ECO:0000250|UniProtKB:Q9CRD0}.	0	Maintains stem cell potency (By similarity). Increases STAT3 phosphorylation and controls ERK phosphorylation (By similarity). May act as a scaffold, increasing STAT3 recruitment onto endosomes (By similarity). Involved in integrin-mediated cancer cell adhesion and colony formation in ovarian cancer (PubMed:20515946). {ECO:0000250|UniProtKB:Q9CRD0, ECO:0000269|PubMed:20515946}.	MOM (MIM in this study according to Ref. 46)	0	128,129,199,210,239	ICS	0.614336	0.515871	0.906483	0.864622	0.725328	0.725328	3.91554	29.0605	29.1229	28.8586	28.7988	29.6748	29.6388	29.7651	29.6634	29.3606	29.3964	28.8999	28.7958	29.5014	29.4405	29.2274	29.1411	-1.29105
Mitochondrial glutamate carrier 1 OS=Homo sapiens OX=9606 GN=SLC25A22 PE=1 SV=1	SLC25A22	Q9H936	79751	Mitochondrion inner membrane {ECO:0000305}; Multi-pass membrane protein {ECO:0000305}.	12..32; /note="Helical; Name=1"; /evidence="ECO:0000255"; 62..82; /note="Helical; Name=2"; /evidence="ECO:0000255"; 107..127; /note="Helical; Name=3"; /evidence="ECO:0000255"; 189..209; /note="Helical; Name=4"; /evidence="ECO:0000255"; 223..243; /note="Helical; Name=5"; /evidence="ECO:0000255"; 292..312; /note="Helical; Name=6"; /evidence="ECO:0000255"	Involved in the transport of glutamate across the inner mitochondrial membrane. Glutamate is cotransported with H(+). {ECO:0000269|PubMed:11897791}.	MIM	Small molecule transport > SLC25A family	204	ICS	1.02458	0.84446	0.694759	0.33083	0.723658	0.723658	0.722862	21.0752	21.1557	21.7277	22.8501	22.0998	22.0001	22.4225	23.1809	21.286	20.918	21.8494	22.9693	21.255	21.1985	21.7885	22.6931	2.00374
Presenilins-associated rhomboid-like protein, mitochondrial OS=Homo sapiens OX=9606 GN=PARL PE=1 SV=2	PARL	Q9H300	55486	Mitochondrion inner membrane {ECO:0000269|PubMed:17116872, ECO:0000269|PubMed:22354088}; Multi-pass membrane protein {ECO:0000269|PubMed:17116872}.; [P-beta]: Nucleus {ECO:0000269|PubMed:17116872}. Note=Translocated into the nucleus by an unknown mechanism (PubMed:17116872). {ECO:0000269|PubMed:17116872}.	102..121; /note="Helical"; /evidence="ECO:0000255"; 168..187; /note="Helical"; /evidence="ECO:0000255"; 208..230; /note="Helical"; /evidence="ECO:0000255"; 245..262; /note="Helical"; /evidence="ECO:0000255"; 273..289; /note="Helical"; /evidence="ECO:0000255"; 296..318; /note="Helical"; /evidence="ECO:0000255"; 333..354; /note="Helical"; /evidence="ECO:0000255"	Required for the control of apoptosis during postnatal growth. Essential for proteolytic processing of an antiapoptotic form of OPA1 which prevents the release of mitochondrial cytochrome c in response to intrinsic apoptotic signals (By similarity). Required for the maturation of PINK1 into its 52kDa mature form after its cleavage by mitochondrial-processing peptidase (MPP) (PubMed:22354088). Pro…	MIM	Protein import, sorting and homeostasis > Protein homeostasis > Proteases | Mitochondrial dynamics and surveillance > Mitophagy | Mitochondrial dynamics and surveillance > Autophagy	131	ICS	0.779366	0.994705	0.711603	0.404282	0.722489	0.722489	2.81481	26.7771	26.8852	26.9419	26.8622	27.5565	27.8799	27.6535	27.2664	27.0517	27.0152	27.0048	26.8989	27.1953	27.5427	27.0881	26.7568	N.D.
Mitochondrial 2-oxoglutarate/malate carrier protein OS=Homo sapiens OX=9606 GN=SLC25A11 PE=1 SV=3	SLC25A11	Q02978	8402	Mitochondrion inner membrane {ECO:0000250|UniProtKB:P97700}; Multi-pass membrane protein {ECO:0000250|UniProtKB:P97700}.	24..42; /note="Helical; Name=1"; /evidence="ECO:0000255"; 83..101; /note="Helical; Name=2"; /evidence="ECO:0000255"; 119..140; /note="Helical; Name=3"; /evidence="ECO:0000255"; 183..202; /note="Helical; Name=4"; /evidence="ECO:0000255"; 222..240; /note="Helical; Name=5"; /evidence="ECO:0000255"; 281..300; /note="Helical; Name=6"; /evidence="ECO:0000255"	Catalyzes the transport of 2-oxoglutarate across the inner mitochondrial membrane in an electroneutral exchange for malate or other dicarboxylic acids, and plays an important role in several metabolic processes, including the malate-aspartate shuttle, the oxoglutarate/isocitrate shuttle, in gluconeogenesis from lactate, and in nitrogen metabolism. Maintains mitochondrial fusion and fission events…	MIM	Metabolism > Carbohydrate metabolism > Gluconeogenesis | Metabolism > Carbohydrate metabolism > Malate-aspartate shuttle | Metabolism > Carbohydrate metabolism > TCA-associated | Small molecule transport > SLC25A family	102,202	ICS	0.65925	0.818346	0.738794	0.661911	0.719575	0.719575	2.99935	28.6052	28.5887	28.6461	28.3258	29.2645	29.407	29.3849	28.9878	28.9002	28.828	28.6897	28.3325	29.0547	29.1905	28.8422	28.469	1.98991
Dynamin-like 120 kDa protein, mitochondrial OS=Homo sapiens OX=9606 GN=OPA1 PE=1 SV=3	OPA1	O60313	4976	Mitochondrion inner membrane {ECO:0000269|PubMed:11017079, ECO:0000269|PubMed:16778770, ECO:0000269|PubMed:20974897, ECO:0000269|PubMed:28746876}; Single-pass membrane protein {ECO:0000255}. Mitochondrion intermembrane space {ECO:0000250|UniProtKB:P58281}. Mitochondrion membrane {ECO:0000269|PubMed:24616225}. Note=Detected at contact sites between endoplasmic reticulum and mitochondrion membranes…	97..113; /note="Helical"; /evidence="ECO:0000255"	Dynamin-related GTPase that is essential for normal mitochondrial morphology by regulating the equilibrium between mitochondrial fusion and mitochondrial fission (PubMed:16778770, PubMed:17709429, PubMed:20185555, PubMed:24616225, PubMed:28746876). Coexpression of isoform 1 with shorter alternative products is required for optimal activity in promoting mitochondrial fusion (PubMed:17709429). Bind…	MIM	Mitochondrial dynamics and surveillance > Fusion | Mitochondrial dynamics and surveillance > Cristae formation	498,746,808,841	ICS	0.512751	0.763374	0.595766	0.962662	0.708638	0.708638	3.88908	28.268	28.1062	28.1266	28.081	28.7808	28.8696	28.7223	29.0437	28.5592	28.3145	28.1761	28.0927	28.5281	28.6105	28.1709	28.5246	1.44085
Serine/threonine-protein phosphatase PGAM5, mitochondrial OS=Homo sapiens OX=9606 GN=PGAM5 PE=1 SV=2	PGAM5	Q96HS1	192111	Mitochondrion outer membrane {ECO:0000269|PubMed:18387606}; Single-pass membrane protein {ECO:0000269|PubMed:18387606}. Note=Isoform 2 overexpression results in the formation of disconnected punctuate mitochondria distributed throughout the cytoplasm. Isoform 1 overexpression results in the clustering of mitochondria around the nucleus.	7..29; /note="Helical"; /evidence="ECO:0000255"	Displays phosphatase activity for serine/threonine residues, and, dephosphorylates and activates MAP3K5 kinase. Has apparently no phosphoglycerate mutase activity. May be regulator of mitochondrial dynamics. Substrate for a KEAP1-dependent ubiquitin ligase complex. Contributes to the repression of NFE2L2-dependent gene expression. Acts as a central mediator for programmed necrosis induced by TNF,…	MOM (MIM in this study according to Ref. 45)	Mitochondrial dynamics and surveillance > Mitophagy | Mitochondrial dynamics and surveillance > Autophagy	92,224	ICS	0.745531	0.571878	0.565178	0.837339	0.679982	0.679982	1.87545	25.3725	25.7081	26.0592	25.3847	26.1181	26.28	26.6244	26.2221	25.6314	25.7626	26.1321	25.4519	25.6295	25.8164	26.0455	25.718	N.D.
Creatine kinase U-type, mitochondrial OS=Homo sapiens OX=9606 GN=CKMT1B PE=1 SV=1	CKMT1B	P12532	1159	Mitochondrion inner membrane; Peripheral membrane protein; Intermembrane side.	0	Reversibly catalyzes the transfer of phosphate between ATP and various phosphogens (e.g. creatine phosphate). Creatine kinase isoenzymes play a central role in energy transduction in tissues with large, fluctuating energy demands, such as skeletal muscle, heart, brain and spermatozoa.	#N/A	#N/A	153,392	ICS	0.550909	0.720022	0.736248	0.629787	0.659242	0.659242	0.815584	27.8519	28.9984	28.7265	28.9586	28.4028	29.7184	29.4628	29.5884	28.1385	29.2639	28.7692	28.9523	28.1167	29.5264	28.9211	29.0664	2.48989
Calcium uptake protein 2, mitochondrial OS=Homo sapiens OX=9606 GN=MICU2 PE=1 SV=2	MICU2	Q8IYU8	221154	Mitochondrion intermembrane space {ECO:0000269|PubMed:24231807, ECO:0000269|PubMed:24560927, ECO:0000269|PubMed:26774479, ECO:0000269|PubMed:27099988}.	0	Key regulator of mitochondrial calcium uniporter (MCU) required to limit calcium uptake by MCU when cytoplasmic calcium is low (PubMed:24503055, PubMed:24560927, PubMed:26903221). MICU1 and MICU2 form a disulfide-linked heterodimer that stimulate and inhibit MCU activity, depending on the concentration of calcium (PubMed:24560927). MICU2 acts as a gatekeeper of MCU that senses calcium level via i…	MIM	Signaling > Calcium homeostasis > Calcium cycle | Signaling > Calcium homeostasis > EF hand proteins | Small molecule transport > Calcium uniporter	79,220	ICS	0.349548	0.461039	0.839119	0.979116	0.657206	0.657206	2.71664	28.5028	28.5339	28.1239	28.1235	28.8523	28.995	28.963	29.1027	28.7966	28.7697	28.1734	28.1344	28.606	28.7458	28.4148	28.5833	2.2048
Endonuclease G, mitochondrial OS=Homo sapiens OX=9606 GN=ENDOG PE=1 SV=4	ENDOG	Q14249	2021	Mitochondrion.	0	Cleaves DNA at double-stranded (DG)n.(DC)n and at single-stranded (DC)n tracts. In addition to deoxyribonuclease activities, also has ribonuclease (RNase) and RNase H activities. Capable of generating the RNA primers required by DNA polymerase gamma to initiate replication of mitochondrial DNA (By similarity). {ECO:0000250}.	IMS	Mitochondrial central dogma > mtDNA maintenance > mtDNA stability and decay | Mitochondrial central dogma > mtRNA metabolism > mtRNA stability and decay | Mitochondrial dynamics and surveillance > Apoptosis	67	ICS	0.272865	0.258966	0.883596	1.16817	0.645899	0.645899	1.5849	23.9669	24.0568	23.2931	23.261	24.2398	24.3158	24.1767	24.4291	24.2101	24.0053	23.3972	23.3717	23.5847	23.6971	23.5657	23.9346	N.D.
Distal membrane-arm assembly complex protein 1 OS=Homo sapiens OX=9606 GN=DMAC1 PE=1 SV=1	DMAC1	Q96GE9	90871	Mitochondrion inner membrane {ECO:0000269|PubMed:27626371}; Multi-pass membrane protein {ECO:0000305}.	52..69; /note="Helical"; /evidence="ECO:0000255"; 82..104; /note="Helical"; /evidence="ECO:0000255"	Required for the assembly of the mitochondrial NADH:ubiquinone oxidoreductase complex (complex I). Involved in the assembly of the distal region of complex I. {ECO:0000269|PubMed:27626371}.	MIM	OXPHOS > Complex I > CI assembly factors | OXPHOS > OXPHOS assembly factors	12	ICS	0.399515	0.455992	0.86252	0.8041	0.630532	0.630532	0.692584	29.6559	29.1373	29.1913	28.0543	30.0554	29.5933	30.0539	28.8584	29.9627	29.4117	29.2288	28.0666	29.9158	29.3914	29.5199	28.3403	N.D.
ATP-dependent zinc metalloprotease YME1L1 OS=Homo sapiens OX=9606 GN=YME1L1 PE=1 SV=2	YME1L1	Q96TA2	10730	Mitochondrion inner membrane {ECO:0000269|PubMed:10843804, ECO:0000269|PubMed:22262461}. Mitochondrion {ECO:0000269|PubMed:26923599, ECO:0000269|PubMed:27495975}.	296..316; /note="Helical"; /evidence="ECO:0000255"	ATP-dependent metalloprotease that catalyzes the degradation of folded and unfolded proteins with a suitable degron sequence in the mitochondrial intermembrane region (PubMed:26923599, PubMed:27786171). Plays an important role in regulating mitochondrial morphology and function by cleaving OPA1 at position S2, giving rise to a form of OPA1 that promotes maintenance of normal mitochondrial structu…	MIM	Protein import, sorting and homeostasis > Protein homeostasis > Proteases	753	ICS	0.655674	0.485357	0.761013	0.568066	0.617527	0.617527	4.73756	27.1427	27.2332	27.1525	27.2661	27.7984	27.7185	27.9135	27.8342	27.4213	27.3854	27.213	27.2946	27.4587	27.3686	27.3515	27.3216	2.00445
Cytochrome c oxidase assembly factor 7 OS=Homo sapiens OX=9606 GN=COA7 PE=1 SV=2	COA7	Q96BR5	65260	Mitochondrion intermembrane space {ECO:0000269|PubMed:24333015, ECO:0000269|PubMed:30885959}. Note=The import in the mitochondrion intermembrane space is mediated by CHCHD4/MIA40. {ECO:0000269|PubMed:30885959}.	0	Required for assembly of mitochondrial respiratory chain complex I and complex IV. {ECO:0000269|PubMed:24333015}.	IMS	OXPHOS > Complex IV > CIV assembly factors | OXPHOS > OXPHOS assembly factors	38,43,72	OCS	0.970169	0.35232	0.212971	0.757793	0.573313	0.573313	2.15319	23.4057	23.8369	23.8009	23.7263	24.3758	24.1892	24.0139	24.4841	23.6426	23.7713	23.8992	23.8275	23.7328	23.5605	23.4007	23.9893	N.D.
Importin subunit beta-1 OS=Homo sapiens OX=9606 GN=KPNB1 PE=1 SV=2	KPNB1	Q14974	3837	Cytoplasm {ECO:0000269|PubMed:11891849}. Nucleus envelope {ECO:0000269|PubMed:11891849}.	0	Functions in nuclear protein import, either in association with an adapter protein, like an importin-alpha subunit, which binds to nuclear localization signals (NLS) in cargo substrates, or by acting as autonomous nuclear transport receptor. Acting autonomously, serves itself as NLS receptor. Docking of the importin/substrate complex to the nuclear pore complex (NPC) is mediated by KPNB1 through …	#N/A	#N/A	321	OCS	0.219389	0.681431	1.38209	-0.181377	0.525383	0.525383	0.480367	22.2525	23.1846	21.4655	22.5073	22.4719	23.866	22.8476	22.3259	22.4765	0	21.5901	22.6336	0	0	0	0	-3.7888
Oxygen-dependent coproporphyrinogen-III oxidase, mitochondrial OS=Homo sapiens OX=9606 GN=CPOX PE=1 SV=3	CPOX	P36551	1371	Mitochondrion intermembrane space.	0	Involved in the heme biosynthesis. Catalyzes the aerobic oxidative decarboxylation of propionate groups of rings A and B of coproporphyrinogen-III to yield the vinyl groups in protoporphyrinogen-IX.	MIM	Metabolism > Metals and cofactors > Heme synthesis and processing	322	OCS	0.239239	0.34403	0.971304	0.533175	0.521937	0.521937	0.500803	27.8185	26.7739	26.5532	27.9967	28.0577	27.1179	27.5245	28.5299	28.1047	26.8967	26.6205	28.0102	27.741	26.7205	26.9574	28.0136	0.0217692
Protein SCO2 homolog, mitochondrial OS=Homo sapiens OX=9606 GN=SCO2 PE=1 SV=3	SCO2	O43819	9997	Mitochondrion inner membrane {ECO:0000269|PubMed:15229189}; Single-pass membrane protein {ECO:0000255}.	61..78; /note="Helical"; /evidence="ECO:0000255"	Copper metallochaperone essential for the synthesis and maturation of cytochrome c oxidase subunit II (MT-CO2/COX2). Involved in transporting copper to the Cu(A) site on MT-CO2/COX2 (PubMed:15229189, PubMed:17189203). Also acts as a thiol-disulfide oxidoreductase to regulate the redox state of the cysteines in SCO1 during maturation of MT-CO2/COX2 (PubMed:19336478). {ECO:0000269|PubMed:15229189, …	MIM	OXPHOS > Complex IV > CIV assembly factors | Metabolism > Metals and cofactors > Copper metabolism | OXPHOS > OXPHOS assembly factors	180,205,208,209	OCS	0.297874	0.56163	0.937128	0.251234	0.511967	0.511967	2.3429	28.3201	28.2341	27.9819	28.2746	28.6179	28.7958	28.919	28.5258	28.6119	28.4506	28.033	28.2823	28.3509	28.5309	28.3702	28.0095	1.49429
Electrogenic aspartate/glutamate antiporter SLC25A12, mitochondrial OS=Homo sapiens OX=9606 GN=SLC25A12 PE=1 SV=2	SLC25A12	O75746	8604	Mitochondrion inner membrane {ECO:0000269|PubMed:9722566}; Multi-pass membrane protein {ECO:0000269|PubMed:9722566}.	330..347; /note="Helical; Name=1"; /evidence="ECO:0000305|PubMed:9722566"; 391..410; /note="Helical; Name=2"; /evidence="ECO:0000305|PubMed:9722566"; 434..447; /note="Helical; Name=3"; /evidence="ECO:0000305|PubMed:9722566"; 483..502; /note="Helical; Name=4"; /evidence="ECO:0000305|PubMed:9722566"; 522..539; /note="Helical; Name=5"; /evidence="ECO:0000305|PubMed:9722566"; 579..598; /note="Helical…	Mitochondrial and calcium-binding carrier that catalyzes the calcium-dependent exchange of cytoplasmic glutamate with mitochondrial aspartate across the mitochondrial inner membrane (PubMed:11566871, PubMed:25410934). May have a function in the urea cycle (PubMed:11566871). {ECO:0000269|PubMed:11566871, ECO:0000269|PubMed:25410934}.	MIM	Metabolism > Carbohydrate metabolism > Malate-aspartate shuttle | Metabolism > Amino acid metabolism > Glutamate metabolism | Signaling > Calcium homeostasis > EF hand proteins | Small molecule transport > SLC25A family	33,302,498,502,598,606,656	OCS	0.507658	0.382149	0.59551	0.53323	0.504637	0.504637	1.79783	25.9054	26.0619	25.4708	25.7747	26.4131	26.444	26.0663	26.308	26.1702	26.139	25.5503	25.8338	25.9506	25.9934	25.4801	25.8035	2.62727
Apoptosis-inducing factor 1, mitochondrial OS=Homo sapiens OX=9606 GN=AIFM1 PE=1 SV=1	AIFM1	O95831	9131	Mitochondrion intermembrane space {ECO:0000269|PubMed:15775970, ECO:0000269|PubMed:24914854, ECO:0000269|PubMed:26004228}. Mitochondrion inner membrane. Cytoplasm {ECO:0000269|PubMed:15775970}. Nucleus {ECO:0000269|PubMed:15775970, ECO:0000269|PubMed:17094969}. Cytoplasm, perinuclear region {ECO:0000269|PubMed:17094969}. Note=Proteolytic cleavage during or just after translocation into the mitoch…	0	Functions both as NADH oxidoreductase and as regulator of apoptosis (PubMed:20362274, PubMed:23217327, PubMed:17094969). In response to apoptotic stimuli, it is released from the mitochondrion intermembrane space into the cytosol and to the nucleus, where it functions as a proapoptotic factor in a caspase-independent pathway. The soluble form (AIFsol) found in the nucleus induces 'parthanatos' i.…	MIM	Protein import, sorting and homeostasis > Protein import and sorting > MIA40 | OXPHOS > Complex I > CI assembly factors | OXPHOS > OXPHOS assembly factors | Mitochondrial dynamics and surveillance > Apoptosis	95,170,347,443,560	OCS	0.501253	0.383257	0.670794	0.410126	0.491357	0.491357	3.84861	28.0732	28.1701	28.0503	28.068	28.5745	28.5534	28.7211	28.4782	28.3623	28.3825	28.1007	28.08	28.3036	28.2694	28.1697	27.9621	1.61646
Electrogenic aspartate/glutamate antiporter SLC25A13, mitochondrial OS=Homo sapiens OX=9606 GN=SLC25A13 PE=1 SV=2	SLC25A13	Q9UJS0	10165	Mitochondrion inner membrane {ECO:0000269|PubMed:10642534}; Multi-pass membrane protein {ECO:0000269|PubMed:10642534}.	332..349; /note="Helical; Name=1"; /evidence="ECO:0000250|UniProtKB:O75746"; 393..412; /note="Helical; Name=2"; /evidence="ECO:0000250|UniProtKB:O75746"; 436..449; /note="Helical; Name=3"; /evidence="ECO:0000250|UniProtKB:O75746"; 485..504; /note="Helical; Name=4"; /evidence="ECO:0000250|UniProtKB:O75746"; 524..541; /note="Helical; Name=5"; /evidence="ECO:0000250|UniProtKB:O75746"; 581..600; /not…	Mitochondrial and calcium-binding carrier that catalyzes the calcium-dependent exchange of cytoplasmic glutamate with mitochondrial aspartate across the mitochondrial inner membrane (PubMed:11566871, PubMed:25410934). May have a function in the urea cycle (PubMed:11566871). {ECO:0000269|PubMed:11566871, ECO:0000269|PubMed:25410934}.	MIM	Metabolism > Carbohydrate metabolism > Malate-aspartate shuttle | Metabolism > Amino acid metabolism > Urea cycle | Signaling > Calcium homeostasis > EF hand proteins | Small molecule transport > SLC25A family	279,330,500,504,600,608,640,657	OCS	0.569729	0.29681	0.620289	0.477196	0.491006	0.491006	1.40293	26.0163	26.1151	25.4882	26.1091	26.5861	26.4119	26.1085	26.5863	26.2824	26.1956	25.5675	26.1614	26.1389	25.9587	25.5229	26.0804	2.1294
Creatine kinase U-type, mitochondrial;Creatine kinase S-type, mitochondrial	CKMT1A;CKMT2	P12532;P17540	1159	Mitochondrion inner membrane; Peripheral membrane protein; Intermembrane side.	0	Reversibly catalyzes the transfer of phosphate between ATP and various phosphogens (e.g. creatine phosphate). Creatine kinase isoenzymes play a central role in energy transduction in tissues with large, fluctuating energy demands, such as skeletal muscle, heart, brain and spermatozoa.	#N/A	#N/A	312	OCS	0.434299	0.829079	0.185169	0.505598	0.488536	0.488536	1.92986	27.9557	27.7227	27.9306	28.1091	28.39	28.5518	28.1158	28.6147	28.2435	27.9064	27.9823	28.1203	28.1028	28.2677	27.5565	28.098	3.31549
COX assembly mitochondrial protein 2 homolog OS=Homo sapiens OX=9606 GN=CMC2 PE=1 SV=1	CMC2	Q9NRP2	56942	Mitochondrion {ECO:0000269|PubMed:20220131}.	0	May be involved in cytochrome c oxidase biogenesis. {ECO:0000250}.	IMS	OXPHOS > Complex IV > CIV assembly factors | OXPHOS > OXPHOS assembly factors	52	OCS	0.328636	-0.0965633	0.815355	0.897154	0.486145	0.486145	1.56634	27.4212	27.6073	27.2039	27.0459	27.7498	27.5107	28.0192	27.9431	27.7029	27.7836	27.2638	27.0789	27.4058	27.1444	27.4586	27.4299	2.05451
Cytochrome c oxidase subunit 6B1 OS=Homo sapiens OX=9606 GN=COX6B1 PE=1 SV=2	COX6B1	P14854	1340	Mitochondrion inner membrane {ECO:0000269|PubMed:30030519}; Peripheral membrane protein {ECO:0000269|PubMed:30030519}; Intermembrane side {ECO:0000269|PubMed:30030519}.	0	Component of the cytochrome c oxidase, the last enzyme in the mitochondrial electron transport chain which drives oxidative phosphorylation. The respiratory chain contains 3 multisubunit complexes succinate dehydrogenase (complex II, CII), ubiquinol-cytochrome c oxidoreductase (cytochrome b-c1 complex, complex III, CIII) and cytochrome c oxidase (complex IV, CIV), that cooperate to transfer elect…	MIM	OXPHOS > Complex IV > CIV subunits | OXPHOS > OXPHOS subunits	34,57,61	OCS	0.219807	0.31625	0.843063	0.421556	0.450169	0.450169	1.63001	28.9268	28.8656	28.3055	28.8622	29.1466	29.1818	29.1485	29.2838	29.2254	29.1226	28.3529	28.8579	28.9264	28.9474	28.6027	28.7635	3.50062
NADH dehydrogenase [ubiquinone] 1 alpha subcomplex subunit 8 OS=Homo sapiens OX=9606 GN=NDUFA8 PE=1 SV=3	NDUFA8	P51970	4702	Mitochondrion inner membrane {ECO:0000269|PubMed:21310150}; Peripheral membrane protein {ECO:0000269|PubMed:21310150}. Mitochondrion intermembrane space {ECO:0000269|PubMed:21310150}. Mitochondrion {ECO:0000269|PubMed:23676665}.	0	Accessory subunit of the mitochondrial membrane respiratory chain NADH dehydrogenase (Complex I), that is believed not to be involved in catalysis. Complex I functions in the transfer of electrons from NADH to the respiratory chain. The immediate electron acceptor for the enzyme is believed to be ubiquinone. {ECO:0000269|PubMed:27626371}.	MIM	OXPHOS > Complex I > CI subunits | OXPHOS > OXPHOS subunits	32,142	OCS	0.232655	0.370386	0.486734	0.662226	0.438	0.438	2.67116	30.3527	30.2412	30.1952	29.9598	30.5854	30.6116	30.6819	30.6221	30.6673	30.5865	30.2213	29.933	30.4927	30.4902	30.1562	30.0946	1.2395
Cytochrome c oxidase assembly factor 5 OS=Homo sapiens OX=9606 GN=COA5 PE=1 SV=1	COA5	Q86WW8	493753	0	0	Involved in an early step of the mitochondrial complex IV assembly process. {ECO:0000269|PubMed:21457908}.	IMS	OXPHOS > Complex IV > CIV assembly factors | OXPHOS > OXPHOS assembly factors	4,5,52	OCS	0.58942	0.195307	0.699369	0.242283	0.431595	0.431595	1.68287	26.0777	26.4856	25.9939	26.0992	26.6671	26.681	26.6932	26.3414	26.3444	26.59	26.0674	26.1516	26.2271	26.2491	26.1152	25.8368	N.D.
Mitochondrial folate transporter/carrier OS=Homo sapiens OX=9606 GN=SLC25A32 PE=1 SV=2	SLC25A32	Q9H2D1	81034	Mitochondrion inner membrane {ECO:0000305|PubMed:29666258}; Multi-pass membrane protein {ECO:0000255}.	26..43; /note="Helical; Name=1"; /evidence="ECO:0000255"; 89..106; /note="Helical; Name=2"; /evidence="ECO:0000255"; 123..143; /note="Helical; Name=3"; /evidence="ECO:0000255"; 186..203; /note="Helical; Name=4"; /evidence="ECO:0000255"; 227..243; /note="Helical; Name=5"; /evidence="ECO:0000255"; 281..300; /note="Helical; Name=6"; /evidence="ECO:0000255"	Transports folate across the inner membranes of mitochondria (PubMed:15140890, PubMed:29666258). Can also transport FAD across the mitochondrial inner membrane (PubMed:16165386). {ECO:0000269|PubMed:15140890, ECO:0000269|PubMed:16165386, ECO:0000269|PubMed:29666258}.	MIM	Metabolism > Vitamin metabolism > Vitamin B2 metabolism | Metabolism > Vitamin metabolism > Folate and 1-C metabolism | Small molecule transport > SLC25A family	227	OCS	0.435452	0.231144	0.595705	0.411705	0.418501	0.418501	0.693022	24.1583	24.4585	23.6435	23.4717	24.5938	24.6896	24.2392	23.8834	24.4036	24.4327	23.7436	23.5781	23.9701	24.1004	23.629	23.3918	1.27314
Diablo IAP-binding mitochondrial protein OS=Homo sapiens OX=9606 GN=DIABLO PE=1 SV=1	DIABLO	Q9NR28	56616	Mitochondrion {ECO:0000269|PubMed:14523016}. Note=Released into the cytosol when cells undergo apoptosis.	0	Promotes apoptosis by activating caspases in the cytochrome c/Apaf-1/caspase-9 pathway. Acts by opposing the inhibitory activity of inhibitor of apoptosis proteins (IAP). Inhibits the activity of BIRC6/bruce by inhibiting its binding to caspases. Isoform 3 attenuates the stability and apoptosis-inhibiting activity of XIAP/BIRC4 by promoting XIAP/BIRC4 ubiquitination and degradation through the ub…	IMS	Mitochondrial dynamics and surveillance > Apoptosis	117,172,235	OCS	0.317646	0.446121	0.374741	0.498949	0.409364	0.409364	2.70727	28.4828	28.3521	28.4563	28.174	28.8004	28.7982	28.8311	28.673	28.7764	28.5762	28.5021	28.1838	28.5496	28.5335	28.2811	28.1559	2.60921
Cytochrome c oxidase subunit NDUFA4 OS=Homo sapiens OX=9606 GN=NDUFA4 PE=1 SV=1	NDUFA4	O00483	4697	Mitochondrion inner membrane {ECO:0000269|PubMed:23746447, ECO:0000269|PubMed:30030519}; Single-pass membrane protein {ECO:0000269|PubMed:30030519}.	15..37; /note="Helical"; /evidence="ECO:0000269|PubMed:30030519"	Component of the cytochrome c oxidase, the last enzyme in the mitochondrial electron transport chain which drives oxidative phosphorylation. The respiratory chain contains 3 multisubunit complexes succinate dehydrogenase (complex II, CII), ubiquinol-cytochrome c oxidoreductase (cytochrome b-c1 complex, complex III, CIII) and cytochrome c oxidase (complex IV, CIV), that cooperate to transfer elect…	MIM	OXPHOS > Complex IV > CIV subunits | OXPHOS > OXPHOS subunits	62	OCS	1.17663	0.223536	0.472044	-0.238546	0.408417	0.408417	0.866763	26.0059	26.8552	26.5807	26.8258	27.1826	27.0788	27.0527	26.5873	26.2719	26.9833	26.6476	26.8633	26.7883	26.6783	26.4794	26.0813	2.14988
Holocytochrome c-type synthase OS=Homo sapiens OX=9606 GN=HCCS PE=1 SV=1	HCCS	P53701	3052	Mitochondrion inner membrane {ECO:0000305|PubMed:17033964}. Membrane {ECO:0000269|PubMed:23150584}; Lipid-anchor {ECO:0000305|PubMed:25255805, ECO:0000305|PubMed:25807930}.	0	Lyase that catalyzes the covalent linking of the heme group to the cytochrome C apoprotein to produce the mature functional cytochrome. {ECO:0000269|PubMed:23150584}.	IMS	Metabolism > Metals and cofactors > Heme synthesis and processing | OXPHOS > OXPHOS subunits | OXPHOS > Cytochrome C	51,61,63,148,238	OCS	0.344791	0.892168	0.240898	0.111254	0.397278	0.397278	1.11023	27.1709	26.4433	27.14	27.1827	27.5157	27.3355	27.3809	27.2939	27.4498	26.5449	27.2006	27.2129	27.1509	26.9553	26.8119	26.7842	N.D.
ATPase family AAA domain-containing protein 3B OS=Homo sapiens OX=9606 GN=ATAD3B PE=1 SV=1	ATAD3B	Q5T9A4	83858	Mitochondrion inner membrane {ECO:0000269|PubMed:16909202, ECO:0000269|PubMed:18063578}; Peripheral membrane protein {ECO:0000269|PubMed:16909202, ECO:0000269|PubMed:18063578}. Note=Has been found to co-purify with nucleoids (PubMed:22453275). Since it does not face the mitochondrial matrix, the association with nucleoids could be mediated by ATAD3A. {ECO:0000269|PubMed:22453275}.	0	May play a role in a mitochondrial network organization typical for stem cells, characterized by reduced mitochondrial metabolism, low mtDNA copies and fragmentated mitochondrial network. may act by suppressing ATAD3A function, interfering with ATAD3A interaction with matrix nucleoid complexes. {ECO:0000269|PubMed:22664726}.	MIM	Mitochondrial central dogma > mtDNA maintenance > mtDNA nucleoid | Mitochondrial dynamics and surveillance > Organelle contact sites | Mitochondrial dynamics and surveillance > Intramitochondrial membrane interactions	96	OCS	0.83794	0.186586	0.187132	0.265102	0.36919	0.36919	0.822032	29.4811	29.7666	30.3655	30.0018	30.3191	29.9532	30.5527	30.2669	29.7859	30.0814	30.3898	29.9741	30.2028	29.7797	30.0253	29.7414	0.64196
Prostaglandin E synthase 2 OS=Homo sapiens OX=9606 GN=PTGES2 PE=1 SV=1	PTGES2	Q9H7Z7	80142	Golgi apparatus membrane {ECO:0000269|PubMed:12835322}; Single-pass membrane protein {ECO:0000255}.; [Prostaglandin E synthase 2 truncated form]: Cytoplasm, perinuclear region {ECO:0000269|PubMed:12835322}. Note=Synthesized as a Golgi membrane-bound protein, which is further cleaved into the predominant soluble truncated form. The truncated form is cytoplasmic and is enriched in the perinuclear r…	58..74; /note="Helical"; /evidence="ECO:0000255"	Isomerase that catalyzes the conversion of PGH2 into the more stable prostaglandin E2 (PGE2) (in vitro) (PubMed:12804604, PubMed:18198127, PubMed:17585783). The biological function and the GSH-dependent property of PTGES2 is still under debate (PubMed:18198127, PubMed:17585783). In vivo, PTGES2 could form a complex with GSH and heme and would not participate in PGE2 synthesis but would catalyze t…	MIM	Metabolism > Lipid metabolism > Eicosanoid metabolism	263,308	OCS	-0.0766239	0.461149	0.650501	0.387426	0.355613	0.355613	1.62343	27.9901	27.8307	27.725	27.9104	27.9134	28.2919	28.3755	28.2978	28.2782	28.0214	27.7791	27.9256	27.584	27.9872	27.8196	27.7828	2.78236
Testis development-related protein OS=Homo sapiens OX=9606 GN=TDRP PE=1 SV=2	TDRP	Q86YL5	157695	Nucleus {ECO:0000269|PubMed:20170638, ECO:0000269|PubMed:27069551}. Cytoplasm {ECO:0000269|PubMed:20170638, ECO:0000269|PubMed:27069551}. Note=Mainly nuclear. Also detected in cytoplasm near the midpiece of the flagellum. {ECO:0000269|PubMed:27069551}.	0	Contributes to normal sperm motility, but not essential for male fertility. {ECO:0000250|UniProtKB:Q8C5P7}.	#N/A	#N/A	146	OCS	0.308311	0.181217	0.243166	0.66783	0.350131	0.350131	0.69634	24.1779	24.0546	23.711	23.2607	24.4862	24.2358	23.9542	23.9285	24.4234	24.0029	23.8104	23.3715	23.8529	23.6108	23.3403	23.4367	N.D.
Mitochondrial ubiquitin ligase activator of NFKB 1 OS=Homo sapiens OX=9606 GN=MUL1 PE=1 SV=1	MUL1	Q969V5	79594	Mitochondrion outer membrane {ECO:0000269|PubMed:18207745, ECO:0000269|PubMed:18213395, ECO:0000269|PubMed:18591963, ECO:0000269|PubMed:21597459}; Multi-pass membrane protein {ECO:0000255}. Peroxisome {ECO:0000269|PubMed:18207745}. Note=Transported in mitochondrion-derived vesicles from the mitochondrion to the peroxisome. {ECO:0000269|PubMed:18207745}.	9..29; /note="Helical"; /evidence="ECO:0000255"; 239..259; /note="Helical"; /evidence="ECO:0000255"	Exhibits weak E3 ubiquitin-protein ligase activity (PubMed:18591963, PubMed:19407830, PubMed:22410793). E3 ubiquitin ligases accept ubiquitin from an E2 ubiquitin-conjugating enzyme in the form of a thioester and then directly transfer the ubiquitin to targeted substrates (PubMed:18591963, PubMed:19407830, PubMed:22410793). Can ubiquitinate AKT1 preferentially at 'Lys-284' involving 'Lys-48'-link…	MOM	Protein import, sorting and homeostasis > Protein homeostasis | Mitochondrial dynamics and surveillance > Fission | Signaling	156	OCS	-0.261776	0.530722	1.14447	-0.0262299	0.346796	0.346796	0.659423	23.5417	23.4132	23.1753	23.8081	23.2799	23.9439	24.3197	23.7819	23.7801	23.3204	23.2806	23.9076	22.5398	23.2958	23.7106	23.2908	N.D.
Cytochrome b-c1 complex subunit 8 OS=Homo sapiens OX=9606 GN=UQCRQ PE=1 SV=4	UQCRQ	O14949	27089	Mitochondrion inner membrane {ECO:0000250|UniProtKB:P08525}; Single-pass membrane protein {ECO:0000250|UniProtKB:P08525}.	40..68; /note="Helical"; /evidence="ECO:0000269|PubMed:28844695"	Component of the ubiquinol-cytochrome c oxidoreductase, a multisubunit transmembrane complex that is part of the mitochondrial electron transport chain which drives oxidative phosphorylation. The respiratory chain contains 3 multisubunit complexes succinate dehydrogenase (complex II, CII), ubiquinol-cytochrome c oxidoreductase (cytochrome b-c1 complex, complex III, CIII) and cytochrome c oxidase …	MIM	OXPHOS > Complex III > CIII subunits | OXPHOS > OXPHOS subunits	78	OCS	0.331732	0.301111	0.652903	0.0891418	0.343722	0.343722	2.0405	28.4624	28.5379	28.2306	28.596	28.7942	28.839	28.8835	28.6851	28.7558	28.7739	28.2789	28.5971	28.5427	28.5775	28.3342	28.168	2.21336
Brain acid soluble protein 1 OS=Homo sapiens OX=9606 GN=BASP1 PE=1 SV=2	BASP1	P80723	10409	Cell membrane; Lipid-anchor. Cell projection, growth cone. Note=Associated with the membranes of growth cones that form the tips of elongating axons.	0	0	#N/A	#N/A	12	OCS	2.21985	-1.09387	0.244165	-0.0612106	0.327233	0.327233	0.118285	21.395	24.86	25.4909	24.4527	23.6148	23.7662	25.735	24.3915	0	24.8601	25.5701	24.539	22.9044	23.1041	25.1445	23.8972	N.D.
Coiled-coil-helix-coiled-coil-helix domain-containing protein 10, mitochondrial OS=Homo sapiens OX=9606 GN=CHCHD10 PE=1 SV=1	CHCHD10	Q8WYQ3	400916	Mitochondrion intermembrane space {ECO:0000269|PubMed:24934289}. Note=Enriched at the cristae junctions. {ECO:0000269|PubMed:24934289}.	0	May be involved in the maintenance of mitochondrial organization and mitochondrial cristae structure. {ECO:0000269|PubMed:24934289}.	IMS	0	134,135	OCS	-0.451605	-0.437937	1.28151	0.903141	0.323778	0.323778	0.353756	26.2438	26.3947	25.3337	26.2383	25.7922	25.9568	26.6152	27.1415	26.5125	26.4932	25.4148	26.2879	25.2748	25.4677	26.0362	26.6326	N.D.
Mitochondrial intermembrane space import and assembly protein 40 OS=Homo sapiens OX=9606 GN=CHCHD4 PE=1 SV=1	CHCHD4	Q8N4Q1	131474	Mitochondrion intermembrane space {ECO:0000269|PubMed:16185709, ECO:0000269|PubMed:23186364, ECO:0000269|PubMed:23676665, ECO:0000269|PubMed:26004228}.	0	Central component of a redox-sensitive mitochondrial intermembrane space import machinery which is required for the biogenesis of respiratory chain complexes (PubMed:26004228). Functions as chaperone and catalyzes the formation of disulfide bonds in substrate proteins, such as COX17, COX19, MICU1 and COA7 (PubMed:16185709, PubMed:26387864, PubMed:19182799, PubMed:21059946, PubMed:23186364, PubMed…	IMS	Protein import, sorting and homeostasis > Protein import and sorting > MIA40	77	OCS	0.167034	0.299603	0.200546	0.46771	0.283723	0.283723	2.65257	29.6598	29.6568	29.6986	29.4909	29.8269	29.9564	29.8992	29.9587	29.9666	29.9646	29.7304	29.4737	29.6669	29.7833	29.3632	29.4347	2.8847
Sideroflexin-2 OS=Homo sapiens OX=9606 GN=SFXN2 PE=1 SV=2	SFXN2	Q96NB2	118980	Mitochondrion membrane {ECO:0000269|PubMed:30442778}; Multi-pass membrane protein {ECO:0000255}.	100..122; /note="Helical"; /evidence="ECO:0000255"; 142..164; /note="Helical"; /evidence="ECO:0000255"; 174..192; /note="Helical"; /evidence="ECO:0000255"; 228..250; /note="Helical"; /evidence="ECO:0000255"; 265..287; /note="Helical"; /evidence="ECO:0000255"	Mitochondrial amino-acid transporter that mediates transport of serine into mitochondria. {ECO:0000269|PubMed:30442778}.	MIM	Small molecule transport > Sideroflexins	69,74	OCS	0.217428	0.145275	0.509342	0.124821	0.249217	0.249217	0.929909	27.0383	26.8173	26.6762	27.1846	27.2557	26.9626	27.1856	27.3094	27.3158	26.943	26.7421	27.2147	26.8679	26.553	26.614	26.7996	N.D.
NAD-dependent protein deacetylase sirtuin-2 OS=Homo sapiens OX=9606 GN=SIRT2 PE=1 SV=2	SIRT2	Q8IXJ6	22933	Nucleus. Cytoplasm, perinuclear region. Cytoplasm. Cytoplasm, cytoskeleton. Cytoplasm, cytoskeleton, microtubule organizing center, centrosome. Cytoplasm, cytoskeleton, microtubule organizing center, centrosome, centriole. Cytoplasm, cytoskeleton, spindle. Midbody. Chromosome. Perikaryon {ECO:0000250}. Cell projection {ECO:0000250}. Cell projection, growth cone {ECO:0000250}. Myelin membrane {ECO…	0	NAD-dependent protein deacetylase, which deacetylates internal lysines on histone and alpha-tubulin as well as many other proteins such as key transcription factors (PubMed:24177535, PubMed:12620231, PubMed:16648462, PubMed:18249187, PubMed:18332217, PubMed:18995842, PubMed:20587414, PubMed:21081649, PubMed:20543840, PubMed:22014574, PubMed:21726808, PubMed:21949390, PubMed:22771473, PubMed:23468…	#N/A	#N/A	104	OCS	0.537937	0.587784	-0.296709	0.135334	0.241086	0.241086	0.48208	24.1026	23.8331	24.4037	23.7324	24.6405	24.4208	24.107	23.8677	24.3473	23.7672	24.4952	23.8335	24.021	23.8104	23.4951	23.3762	N.D.
Protein SCO1 homolog, mitochondrial OS=Homo sapiens OX=9606 GN=SCO1 PE=1 SV=1	SCO1	O75880	6341	Mitochondrion {ECO:0000269|PubMed:9878253}. Mitochondrion inner membrane {ECO:0000269|PubMed:15229189}; Single-pass membrane protein {ECO:0000255}.	93..111; /note="Helical"; /evidence="ECO:0000255"	Copper metallochaperone essential for the maturation of cytochrome c oxidase subunit II (MT-CO2/COX2). Not required for the synthesis of MT-CO2/COX2 but plays a crucial role in stabilizing MT-CO2/COX2 during its subsequent maturation. Involved in transporting copper to the Cu(A) site on MT-CO2/COX2 (PubMed:15659396, PubMed:16735468, PubMed:17189203, PubMed:19336478, PubMed:15229189). Plays an imp…	MIM	OXPHOS > Complex IV > CIV assembly factors | Metabolism > Metals and cofactors > Copper metabolism | OXPHOS > OXPHOS assembly factors	216,244,245,297	OCS	0.346603	0.0864697	0.425724	0.0226498	0.220362	0.220362	1.1567	27.1957	27.3605	27.0026	27.1964	27.5423	27.447	27.4283	27.219	27.4749	27.521	27.0647	27.2263	27.1799	27.0756	26.8599	26.7097	4.91462
Mitochondrial dicarboxylate carrier OS=Homo sapiens OX=9606 GN=SLC25A10 PE=1 SV=2	SLC25A10	Q9UBX3	1468	Mitochondrion inner membrane; Multi-pass membrane protein.	10..30; /note="Helical; Name=1"; /evidence="ECO:0000255"; 63..82; /note="Helical; Name=2"; /evidence="ECO:0000255"; 103..123; /note="Helical; Name=3"; /evidence="ECO:0000255"; 163..182; /note="Helical; Name=4"; /evidence="ECO:0000255"; 203..223; /note="Helical; Name=5"; /evidence="ECO:0000255"; 255..275; /note="Helical; Name=6"; /evidence="ECO:0000255"	Involved in translocation of malonate, malate and succinate in exchange for phosphate, sulfate, sulfite or thiosulfate across mitochondrial inner membrane.	MIM	Metabolism > Carbohydrate metabolism > Gluconeogenesis | Metabolism > Carbohydrate metabolism > Malate-aspartate shuttle | Small molecule transport > SLC25A family	82,182	OCS	0.613462	0.271374	-0.173712	0.148569	0.214923	0.214923	0.648797	27.2037	27.3783	27.5025	27.11	27.8172	27.6496	27.3288	27.2586	27.4831	27.5399	27.5591	27.1417	27.4792	27.2943	26.7592	26.7491	3.31837
Prohibitin-2 OS=Homo sapiens OX=9606 GN=PHB2 PE=1 SV=2	PHB2	Q99623	11331	Mitochondrion inner membrane {ECO:0000269|PubMed:20959514, ECO:0000269|PubMed:28017329}. Cytoplasm {ECO:0000269|PubMed:19496786, ECO:0000269|PubMed:32276428}. Nucleus {ECO:0000269|PubMed:19496786, ECO:0000269|PubMed:20959514}. Cell membrane {ECO:0000269|PubMed:22997079, ECO:0000269|PubMed:24003225}.; [Isoform 1]: Mitochondrion inner membrane {ECO:0000305|PubMed:31522117}.; [Isoform 2]: Mitochondr…	0	Protein with pleiotropic attributes mediated in a cell-compartment- and tissue-specific manner, which include the plasma membrane-associated cell signaling functions, mitochondrial chaperone, and transcriptional co-regulator of transcription factors and sex steroid hormones in the nucleus. {ECO:0000269|PubMed:10359819, ECO:0000269|PubMed:11302691, ECO:0000269|PubMed:20959514, ECO:0000269|PubMed:2…	MIM	Protein import, sorting and homeostasis > Protein homeostasis > Chaperones	34,77,81,121,193,272	OCS	-0.0145569	0.374834	0.172892	0.234497	0.191916	0.191916	1.07471	30.1751	29.8907	29.8902	30.0928	30.1605	30.2655	30.0631	30.3273	30.4876	30.2135	29.9198	30.0632	30.0302	30.1167	29.5293	29.8014	3.20151
Tetratricopeptide repeat protein 19, mitochondrial OS=Homo sapiens OX=9606 GN=TTC19 PE=1 SV=4	TTC19	Q6DKK2	54902	Mitochondrion inner membrane {ECO:0000269|PubMed:21278747}.	0	Required for the preservation of the structural and functional integrity of mitochondrial respiratory complex III by allowing the physiological turnover of the Rieske protein UQCRFS1 (PubMed:21278747, PubMed:28673544). Involved in the clearance of UQCRFS1 N-terminal fragments, which are produced upon incorporation of UQCRFS1 into the complex III and whose presence is detrimental for its catalytic…	MIM	OXPHOS > Complex III > CIII assembly factors | OXPHOS > OXPHOS assembly factors	127,165,189	OCS	-0.0538712	0.0282211	0.262165	0.51018	0.186674	0.186674	0.836917	28.7285	28.7477	28.4348	28.5131	28.6746	28.7759	28.697	29.0233	29.0249	28.9972	28.4808	28.516	28.4126	28.5095	28.1452	28.5044	1.88363
Prohibitin 1 OS=Homo sapiens OX=9606 GN=PHB1 PE=1 SV=1	PHB1	P35232	5245	Mitochondrion inner membrane {ECO:0000269|PubMed:14500729, ECO:0000269|PubMed:20959514}. Nucleus {ECO:0000269|PubMed:14500729, ECO:0000269|PubMed:20959514, ECO:0000269|PubMed:31899195}. Cytoplasm {ECO:0000269|PubMed:14500729, ECO:0000269|PubMed:31899195}. Cell membrane {ECO:0000269|PubMed:22997079, ECO:0000269|PubMed:24003225}.	0	Protein with pleiotropic attributes mediated in a cell-compartment- and tissue-specific manner, which include the plasma membrane-associated cell signaling functions, mitochondrial chaperone, and transcriptional co-regulator of transcription factors in the nucleus (PubMed:11302691, PubMed:20959514, PubMed:28017329, PubMed:31522117). Plays a role in adipose tissue and glucose Homeostasis in a sex-…	MIM	Protein import, sorting and homeostasis > Protein homeostasis > Chaperones	249,259	OCS	0.0214729	0.268055	0.169508	0.284933	0.185992	0.185992	0.667496	31.2928	31.045	31.3972	31.4391	31.3143	31.3131	31.5667	31.724	31.6179	31.4419	31.4098	31.3818	31.2862	31.247	31.0526	31.1907	2.26915
Calcium-binding mitochondrial carrier protein SCaMC-1 OS=Homo sapiens OX=9606 GN=SLC25A24 PE=1 SV=2	SLC25A24	Q6NUK1	29957	Mitochondrion inner membrane {ECO:0000269|PubMed:15054102, ECO:0000269|PubMed:15123600, ECO:0000269|PubMed:22015608}; Multi-pass membrane protein {ECO:0000269|PubMed:15054102, ECO:0000269|PubMed:15123600, ECO:0000269|PubMed:22015608}.	198..215; /note="Helical; Name=1"; /evidence="ECO:0000255"; 253..272; /note="Helical; Name=2"; /evidence="ECO:0000255"; 296..309; /note="Helical; Name=3"; /evidence="ECO:0000255"; 346..365; /note="Helical; Name=4"; /evidence="ECO:0000255"; 389..406; /note="Helical; Name=5"; /evidence="ECO:0000255"; 446..465; /note="Helical; Name=6"; /evidence="ECO:0000255"	Calcium-dependent mitochondrial solute carrier. Mediates the reversible, electroneutral exchange of Mg-ATP or Mg-ADP against phosphate ions, catalyzing the net uptake or efflux of adenine nucleotides across the mitochondrial inner membrane. Nucleotide transport is inactive when cytosolic calcium levels are low, and is activated by an increase in cytosolic calcium levels. May play a role in protec…	MIM	Metabolism > Nucleotide metabolism > Nucleotide import | Signaling > Calcium homeostasis > EF hand proteins | Small molecule transport > SLC25A family	150,371	OCS	0.0579586	0.170906	0.166946	-0.0205021	0.0938272	0.0938272	0.592996	27.5142	27.5508	27.5541	27.7838	27.5721	27.7217	27.7211	27.7633	27.797	27.7234	27.6101	27.8016	27.2124	27.372	27.1566	27.251	2.97508
Glutathione S-transferase omega-1 OS=Homo sapiens OX=9606 GN=GSTO1 PE=1 SV=2	GSTO1	P78417	9446	Cytoplasm, cytosol {ECO:0000269|PubMed:11511179}.	0	Exhibits glutathione-dependent thiol transferase and dehydroascorbate reductase activities. Has S-(phenacyl)glutathione reductase activity. Has also glutathione S-transferase activity. Participates in the biotransformation of inorganic arsenic and reduces monomethylarsonic acid (MMA) and dimethylarsonic acid. {ECO:0000269|PubMed:10783391, ECO:0000269|PubMed:11511179, ECO:0000269|PubMed:17226937, …	#N/A	#N/A	139	OCS	0.0087986	-0.0525818	0.354551	0.00115395	0.0779805	0.0779805	0.0152632	27.3461	22.1885	24.7836	27.2456	27.3549	22.1359	25.1382	27.2467	27.627	0	24.8709	27.2745	26.9759	0	24.5398	26.7372	1.45864
Sorting and assembly machinery component 50 homolog OS=Homo sapiens OX=9606 GN=SAMM50 PE=1 SV=3	SAMM50	Q9Y512	25813	Mitochondrion outer membrane {ECO:0000269|PubMed:15644312}; Multi-pass membrane protein. Cytoplasm {ECO:0000250|UniProtKB:Q6AXV4}. Mitochondrion {ECO:0000269|PubMed:25781180}.	0	Plays a crucial role in the maintenance of the structure of mitochondrial cristae and the proper assembly of the mitochondrial respiratory chain complexes (PubMed:22252321, PubMed:25781180). Required for the assembly of TOMM40 into the TOM complex (PubMed:15644312). {ECO:0000269|PubMed:15644312, ECO:0000269|PubMed:22252321, ECO:0000269|PubMed:25781180}.	MOM	Protein import, sorting and homeostasis > Protein import and sorting > SAM | Mitochondrial dynamics and surveillance > Intramitochondrial membrane interactions	132,165,172,193,215	OCS	0.242292	0.154959	-0.344355	0.237469	0.0725913	0.0725913	0.167871	24.4119	24.3844	24.9753	24.2388	24.6542	24.5394	24.6309	24.4763	24.66	24.3539	25.0603	24.3295	24.0359	23.9383	24.0259	23.9815	2.49094
Glycerol-3-phosphate dehydrogenase, mitochondrial OS=Homo sapiens OX=9606 GN=GPD2 PE=1 SV=3	GPD2	P43304	2820	Mitochondrion.	0	Calcium-responsive mitochondrial glycerol-3-phosphate dehydrogenase which seems to be a key component of the pancreatic beta-cell glucose-sensing device. {ECO:0000269|PubMed:9070847}.	MIM	Metabolism > Carbohydrate metabolism > Glycerol phosphate shuttle | Metabolism > Electron carriers > Q-linked reactions, other	193,382,480,586	OCS	0.142466	0.0774384	0.0735321	-0.0607719	0.058166	0.058166	0.327861	28.5632	28.4396	28.6758	28.6566	28.7056	28.517	28.7494	28.5959	28.8577	28.6693	28.7192	28.6565	28.4463	28.2301	28.1983	28.0792	2.33626
Cytochrome c oxidase assembly protein COX15 homolog OS=Homo sapiens OX=9606 GN=COX15 PE=1 SV=1	COX15	Q7KZN9	1355	Mitochondrion membrane {ECO:0000269|PubMed:9878253}; Multi-pass membrane protein {ECO:0000269|PubMed:9878253}.	68..88; /note="Helical"; /evidence="ECO:0000255"; 154..171; /note="Helical"; /evidence="ECO:0000255"; 184..204; /note="Helical"; /evidence="ECO:0000255"; 227..247; /note="Helical"; /evidence="ECO:0000255"; 269..289; /note="Helical"; /evidence="ECO:0000255"; 324..344; /note="Helical"; /evidence="ECO:0000255"; 357..377; /note="Helical"; /evidence="ECO:0000255"; 382..402; /note="Helical"; /evidence=…	May be involved in the biosynthesis of heme A. {ECO:0000269|PubMed:12474143}.	MIM	OXPHOS > Complex IV > CIV assembly factors | Metabolism > Metals and cofactors > Heme synthesis and processing | OXPHOS > OXPHOS assembly factors	124	OCS	0.119379	0.0467415	-0.0305614	0.0312519	0.0417027	0.0417027	0.237827	27.8852	28.0748	28.1428	27.937	28.0046	28.1215	28.1123	27.9682	28.1722	28.2811	28.1922	27.9517	27.6832	27.8034	27.5529	27.4549	3.15412
Mitochondrial import inner membrane translocase subunit TIM50 OS=Homo sapiens OX=9606 GN=TIMM50 PE=1 SV=2	TIMM50	Q3ZCQ8	92609	Mitochondrion inner membrane {ECO:0000269|PubMed:15044455}; Single-pass membrane protein {ECO:0000269|PubMed:15044455}.; [Isoform 2]: Nucleus speckle {ECO:0000269|PubMed:16008839}. Note=Nuclear and enriched in speckles with snRNPs. {ECO:0000269|PubMed:16008839}.	66..86; /note="Helical"; /evidence="ECO:0000255"	Essential component of the TIM23 complex, a complex that mediates the translocation of transit peptide-containing proteins across the mitochondrial inner membrane. Has some phosphatase activity in vitro; however such activity may not be relevant in vivo. {ECO:0000269|PubMed:15044455}.; [Isoform 2]: May participate in the release of snRNPs and SMN from the Cajal body. {ECO:0000269|PubMed:16008839}.	MIM	Protein import, sorting and homeostasis > Protein import and sorting > TIM23 presequence pathway	225,259,301	OCS	-0.305189	-0.342005	0.0770531	0.492723	-0.0193543	-0.0193543	0.0339971	30.775	30.9946	31.0611	30.6572	30.4698	30.6526	31.1382	31.1499	31.0943	31.3882	31.0775	30.616	30.3669	30.5344	30.6185	30.6196	0.847319
Lanosterol 14-alpha demethylase OS=Homo sapiens OX=9606 GN=CYP51A1 PE=1 SV=4	CYP51A1	Q16850	1595	Endoplasmic reticulum membrane {ECO:0000250|UniProtKB:Q64654}; Single-pass membrane protein {ECO:0000255}. Microsome membrane {ECO:0000250|UniProtKB:Q64654}; Single-pass membrane protein {ECO:0000255}.	24..44; /note="Helical"; /evidence="ECO:0000255"	A cytochrome P450 monooxygenase involved in sterol biosynthesis. Catalyzes 14-alpha demethylation of lanosterol and 24,25-dihydrolanosterol likely through sequential oxidative conversion of 14-alpha methyl group to hydroxymethyl, then to carboxylaldehyde, followed by the formation of the delta 14,15 double bond in the sterol core and concomitant release of formic acid (PubMed:20149798, PubMed:861…	#N/A	#N/A	107,131,145	OCS	0.408192	0.215563	-0.463902	-0.248522	-0.0221672	-0.0221672	0.0506353	28.4853	28.5779	29.0621	28.7706	28.8935	28.7934	28.5982	28.5221	28.779	28.8164	29.101	28.7682	28.6509	28.5284	28.0452	28.0058	-1.80137
Adenylate kinase 2, mitochondrial OS=Homo sapiens OX=9606 GN=AK2 PE=1 SV=2	AK2	P54819	204	Mitochondrion intermembrane space {ECO:0000255|HAMAP-Rule:MF_03168}.	0	Catalyzes the reversible transfer of the terminal phosphate group between ATP and AMP. Plays an important role in cellular energy homeostasis and in adenine nucleotide metabolism. Adenylate kinase activity is critical for regulation of the phosphate utilization and the AMP de novo biosynthesis pathways. Plays a key role in hematopoiesis. {ECO:0000255|HAMAP-Rule:MF_03168, ECO:0000269|PubMed:190434…	IMS	Metabolism > Nucleotide metabolism > Nucleotide synthesis and processing	12	OCS	0.122961	-0.0239353	0.0243683	-0.214594	-0.0228	-0.0228	0.122259	30.4684	30.6072	30.5702	30.5517	30.5914	30.5832	30.5946	30.3371	30.7843	30.976	30.5921	30.5127	30.4992	30.4595	30.0677	29.8112	1.59308
Mitochondrial import inner membrane translocase subunit Tim17-B OS=Homo sapiens OX=9606 GN=TIMM17B PE=1 SV=1	TIMM17B	O60830	10245	Mitochondrion inner membrane; Multi-pass membrane protein.	17..37; /note="Helical"; /evidence="ECO:0000255"; 61..77; /note="Helical"; /evidence="ECO:0000255"; 113..133; /note="Helical"; /evidence="ECO:0000255"	Essential component of the TIM23 complex, a complex that mediates the translocation of transit peptide-containing proteins across the mitochondrial inner membrane.	MIM	Protein import, sorting and homeostasis > Protein import and sorting > TIM23 presequence pathway	136	OCS	0.0495224	0.168962	-0.264164	-0.0491657	-0.0237112	-0.0237112	0.0775854	27.2185	26.8941	27.1906	27	27.268	27.0631	26.9264	26.9508	27.498	27.0246	27.2507	27.0339	26.8813	26.6613	26.3515	26.4429	2.46858
Phosphate carrier protein, mitochondrial OS=Homo sapiens OX=9606 GN=SLC25A3 PE=1 SV=2	SLC25A3	Q00325	5250	Mitochondrion inner membrane; Multi-pass membrane protein.	64..86; /note="Helical; Name=1"; /evidence="ECO:0000255"; 122..141; /note="Helical; Name=2"; /evidence="ECO:0000255"; 162..183; /note="Helical; Name=3"; /evidence="ECO:0000255"; 219..238; /note="Helical; Name=4"; /evidence="ECO:0000255"; 262..284; /note="Helical; Name=5"; /evidence="ECO:0000255"; 315..333; /note="Helical; Name=6"; /evidence="ECO:0000255"	Transport of phosphate groups from the cytosol to the mitochondrial matrix. Phosphate is cotransported with H(+). May play a role regulation of the mitochondrial permeability transition pore (mPTP).	MIM	Metabolism > Metals and cofactors > Copper metabolism | Signaling > Calcium homeostasis > Calcium cycle | Small molecule transport > SLC25A family	141,165,196,246	OCS	0.0371933	-0.0609455	-0.0768032	-0.00459099	-0.0262866	-0.0262866	0.0908479	28.9961	29.1649	29.0358	29.3179	29.0333	29.1039	28.959	29.3133	29.2955	29.4411	29.075	29.3042	28.8031	28.8634	28.4107	28.7928	2.6807
MICOS complex subunit MIC19 OS=Homo sapiens OX=9606 GN=CHCHD3 PE=1 SV=1	CHCHD3	Q9NX63	54927	Mitochondrion inner membrane {ECO:0000250|UniProtKB:Q9CRB9}; Lipid-anchor {ECO:0000305}; Intermembrane side {ECO:0000250|UniProtKB:Q9CRB9}. Cytoplasm {ECO:0000269|PubMed:22567091}. Nucleus {ECO:0000269|PubMed:22567091}. Mitochondrion {ECO:0000269|PubMed:25781180, ECO:0000269|PubMed:25997101}.	0	Component of the MICOS complex, a large protein complex of the mitochondrial inner membrane that plays crucial roles in the maintenance of crista junctions, inner membrane architecture, and formation of contact sites to the outer membrane. Has also been shown to function as a transcription factor which binds to the BAG1 promoter and represses BAG1 transcription. Plays an important role in the mai…	MIM	Mitochondrial dynamics and surveillance > Cristae formation > MICOS complex | Mitochondrial dynamics and surveillance > Intramitochondrial membrane interactions	49,53,141,163,177	OCS	-0.101553	-0.055685	-0.160124	-0.116463	-0.108456	-0.108456	0.509986	29.6799	29.6894	29.9972	29.8836	29.5784	29.6337	29.8371	29.7672	29.9869	29.9993	30.0256	29.8583	29.3964	29.435	29.3003	29.2443	2.7928
SLC35A4 upstream open reading frame protein OS=Homo sapiens OX=9606 GN=SLC35A4 PE=3 SV=1	SLC35A4	L0R6Q1	0	Membrane {ECO:0000255}; Single-pass membrane protein {ECO:0000255}.	62..84; /note="Helical"; /evidence="ECO:0000255"	0	#N/A	#N/A	94	OCS	0.0709114	-0.153898	-0.209932	-0.23831	-0.132807	-0.132807	0.926369	27.4169	27.5801	27.5787	27.4501	27.4878	27.4262	27.3687	27.2118	27.6986	27.7546	27.6344	27.4748	27.1206	27.0532	26.7996	26.7025	5.29665
HCLS1-associated protein X-1 OS=Homo sapiens OX=9606 GN=HAX1 PE=1 SV=2	HAX1	O00165	10456	Mitochondrion {ECO:0000269|PubMed:18971376, ECO:0000269|PubMed:9058808}. Endoplasmic reticulum {ECO:0000269|PubMed:18971376, ECO:0000269|PubMed:9058808}. Nucleus membrane {ECO:0000269|PubMed:9058808}. Cytoplasmic vesicle {ECO:0000250|UniProtKB:O35387}. Cytoplasm, cell cortex {ECO:0000269|PubMed:26997484}. Cell membrane {ECO:0000269|PubMed:26997484}; Peripheral membrane protein {ECO:0000269|PubMed…	0	Recruits the Arp2/3 complex to the cell cortex and regulates reorganization of the cortical actin cytoskeleton via its interaction with KCNC3 and the Arp2/3 complex (PubMed:26997484). Slows down the rate of inactivation of KCNC3 channels (PubMed:26997484). Promotes GNA13-mediated cell migration. Involved in the clathrin-mediated endocytosis pathway. May be involved in internalization of ABC trans…	#N/A	#N/A	132	OCS	0.187479	-0.500385	0.254007	-0.478662	-0.13439	-0.13439	0.137244	25.8475	26.7697	26.1225	25.6368	26.035	26.2693	26.3765	25.1582	26.1117	26.8922	26.1946	25.6988	25.539	25.8049	25.7943	24.6598	1.93483
Retinol dehydrogenase 13 OS=Homo sapiens OX=9606 GN=RDH13 PE=1 SV=2	RDH13	Q8NBN7	112724	Mitochondrion inner membrane {ECO:0000269|PubMed:18039331}; Peripheral membrane protein {ECO:0000269|PubMed:18039331}. Note=Localized on the outer side of the inner mitochondrial membrane. {ECO:0000269|PubMed:18039331}.	0	Retinol dehydrogenase with a clear preference for NADP. Oxidizes all-trans-retinol, but seems to reduce all-trans-retinal with much higher efficiency (PubMed:18039331). Has no activity toward steroids (PubMed:18039331). {ECO:0000269|PubMed:18039331}.	MIM	Metabolism > Vitamin metabolism > Vitamin A metabolism	24,273	OCS	-0.115189	-0.339729	0.332174	-0.626757	-0.187375	-0.187375	0.468267	23.4183	23.7539	23.0539	23.6118	23.3031	23.4142	23.386	22.9851	23.6554	23.683	23.1606	23.7154	22.5651	22.7243	22.7646	22.4983	N.D.
Cytochrome c1, heme protein, mitochondrial OS=Homo sapiens OX=9606 GN=CYC1 PE=1 SV=3	CYC1	P08574	1537	Mitochondrion inner membrane {ECO:0000250|UniProtKB:P07143}; Single-pass membrane protein {ECO:0000250|UniProtKB:P07143}.	282..315; /note="Helical"; /evidence="ECO:0000269|PubMed:28844695"	Component of the ubiquinol-cytochrome c oxidoreductase, a multisubunit transmembrane complex that is part of the mitochondrial electron transport chain which drives oxidative phosphorylation. The respiratory chain contains 3 multisubunit complexes succinate dehydrogenase (complex II, CII), ubiquinol-cytochrome c oxidoreductase (cytochrome b-c1 complex, complex III, CIII) and cytochrome c oxidase …	MIM	OXPHOS > Complex III > CIII subunits | Metabolism > Metals and cofactors > Heme-containing proteins | Metabolism > Electron carriers > Cytochromes | OXPHOS > OXPHOS subunits	140,174,179,199	OCS	0.355402	-0.450035	-0.572042	-0.115076	-0.195438	-0.195438	0.286013	26.4167	26.0179	26.605	26.4733	26.7721	25.5679	26.033	26.3583	26.6872	26.0922	26.6717	26.5181	26.3414	25.0481	25.4463	25.8535	2.70409
Regulator of microtubule dynamics protein 1 OS=Homo sapiens OX=9606 GN=RMDN1 PE=1 SV=1	RMDN1	Q96DB5	51115	Cytoplasm {ECO:0000269|PubMed:18070910}. Cytoplasm, cytoskeleton, spindle {ECO:0000269|PubMed:18070910}. Cytoplasm, cytoskeleton, spindle pole {ECO:0000269|PubMed:18070910}. Note=In interphase localizes in the cytoplasm, and during mitosis localizes to the spindle microtubules and spindle poles.	0	0	MOM	0	188,259	OCS	-0.313555	0.0411282	-0.0445004	-0.500633	-0.20439	-0.20439	0.432119	25.8015	25.6079	25.4984	25.3132	25.4879	25.6491	25.4539	24.8126	26.0652	25.656	25.5776	25.3818	24.9435	25.1357	24.8597	24.316	N.D.
ADP/ATP translocase 3 OS=Homo sapiens OX=9606 GN=SLC25A6 PE=1 SV=4	SLC25A6	P12236	293	Mitochondrion inner membrane {ECO:0000250|UniProtKB:P02722}; Multi-pass membrane protein {ECO:0000255}. Membrane {ECO:0000269|PubMed:27641616}; Multi-pass membrane protein {ECO:0000255}. Note=The complex formed with ARL2BP, ARL2 and SLC25A6/ANT3 is expressed in mitochondria (By similarity). May localize to non-mitochondrial membranes (By similarity). {ECO:0000250|UniProtKB:P12235}.	8..37; /note="Helical; Name=1"; /evidence="ECO:0000250|UniProtKB:P02722"; 75..99; /note="Helical; Name=2"; /evidence="ECO:0000250|UniProtKB:P02722"; 110..130; /note="Helical; Name=3"; /evidence="ECO:0000250|UniProtKB:P02722"; 179..199; /note="Helical; Name=4"; /evidence="ECO:0000250|UniProtKB:P02722"; 211..231; /note="Helical; Name=5"; /evidence="ECO:0000250|UniProtKB:P02722"; 274..291; /note="He…	ADP:ATP antiporter that mediates import of ADP into the mitochondrial matrix for ATP synthesis, and export of ATP out to fuel the cell (By similarity). Cycles between the cytoplasmic-open state (c-state) and the matrix-open state (m-state): operates by the alternating access mechanism with a single substrate-binding site intermittently exposed to either the cytosolic (c-state) or matrix (m-state)…	MIM	Metabolism > Nucleotide metabolism > Nucleotide import | Signaling > Calcium homeostasis > Mitochondrial permeability transition pore | Small molecule transport > SLC25A family	291	OCS	0.174088	-0.000818253	-0.358362	-0.70586	-0.222738	-0.222738	0.301548	24.9219	24.3076	24.3228	25.0679	25.096	24.3068	23.9645	24.3621	25.1758	24.2722	24.4153	25.1416	24.5169	23.6874	23.3507	23.868	3.46522
ATPase family AAA domain-containing protein 3B;ATPase family AAA domain-containing protein 3A	ATAD3B;ATAD3A	Q5T9A4;Q9NVI7	83858	Mitochondrion inner membrane {ECO:0000269|PubMed:16909202, ECO:0000269|PubMed:18063578}; Peripheral membrane protein {ECO:0000269|PubMed:16909202, ECO:0000269|PubMed:18063578}. Note=Has been found to co-purify with nucleoids (PubMed:22453275). Since it does not face the mitochondrial matrix, the association with nucleoids could be mediated by ATAD3A. {ECO:0000269|PubMed:22453275}.	0	May play a role in a mitochondrial network organization typical for stem cells, characterized by reduced mitochondrial metabolism, low mtDNA copies and fragmentated mitochondrial network. may act by suppressing ATAD3A function, interfering with ATAD3A interaction with matrix nucleoid complexes. {ECO:0000269|PubMed:22664726}.	#N/A	#N/A	70,141	OCS	-0.310131	-0.390539	-0.0130062	-0.191687	-0.226341	-0.226341	1.76914	29.6079	29.5282	29.3853	29.4434	29.2978	29.1377	29.3723	29.2517	29.9141	29.8278	29.4206	29.4271	29.091	28.8998	28.8294	28.7315	1.84683
MICOS complex subunit MIC60 OS=Homo sapiens OX=9606 GN=IMMT PE=1 SV=1	IMMT	Q16891	10989	Mitochondrion inner membrane {ECO:0000269|PubMed:25764979, ECO:0000269|PubMed:25997101}; Single-pass membrane protein {ECO:0000255}. Mitochondrion {ECO:0000269|PubMed:25781180}.	46..64; /note="Helical"; /evidence="ECO:0000255"	Component of the MICOS complex, a large protein complex of the mitochondrial inner membrane that plays crucial roles in the maintenance of crista junctions, inner membrane architecture, and formation of contact sites to the outer membrane. Plays an important role in the maintenance of the MICOS complex stability and the mitochondrial cristae morphology (PubMed:22114354, PubMed:25781180). {ECO:000…	MIM	Mitochondrial dynamics and surveillance > Cristae formation > MICOS complex	33,95,358,543,626,636	OCS	-0.421219	-0.101212	-0.231861	-0.176439	-0.232683	-0.232683	2.11782	29.1621	29.0304	29.0593	28.9555	28.7408	28.9292	28.8275	28.7791	29.4633	29.298	29.0983	28.9493	28.4847	28.6748	28.2775	28.2615	2.09956
Mitochondrial import inner membrane translocase subunit Tim21 OS=Homo sapiens OX=9606 GN=TIMM21 PE=1 SV=1	TIMM21	Q9BVV7	29090	Mitochondrion membrane {ECO:0000305}; Single-pass membrane protein {ECO:0000305}.	108..128; /note="Helical"; /evidence="ECO:0000255"	Participates in the translocation of transit peptide-containing proteins across the mitochondrial inner membrane. Also required for assembly of mitochondrial respiratory chain complex I and complex IV as component of the MITRAC (mitochondrial translation regulation assembly intermediate of cytochrome c oxidase complex) complex. Probably shuttles between the presequence translocase and respiratory…	MIM	Mitochondrial central dogma > Translation > Translation factors | Protein import, sorting and homeostasis > Protein import and sorting > TIM23 presequence pathway | OXPHOS > Complex IV > CIV assembly factors | OXPHOS > OXPHOS assembly factors	166,183,196,209,221	OCS	0.140169	-0.571587	-0.153555	-0.423954	-0.252232	-0.252232	1.09221	26.0894	26.4498	26.296	26.2727	26.2296	25.8783	26.1425	25.8487	26.3563	26.5519	26.3662	26.3216	25.7509	25.383	25.5572	25.3467	N.D.
ADP/ATP translocase 2 OS=Homo sapiens OX=9606 GN=SLC25A5 PE=1 SV=7	SLC25A5	P05141	292	Mitochondrion inner membrane {ECO:0000250|UniProtKB:P02722}; Multi-pass membrane protein {ECO:0000255}. Membrane {ECO:0000269|PubMed:27641616}; Multi-pass membrane protein {ECO:0000255}. Note=May localize to non-mitochondrial membranes. {ECO:0000269|PubMed:27641616}.	8..37; /note="Helical; Name=1"; /evidence="ECO:0000250|UniProtKB:P02722"; 75..99; /note="Helical; Name=2"; /evidence="ECO:0000250|UniProtKB:P02722"; 110..130; /note="Helical; Name=3"; /evidence="ECO:0000250|UniProtKB:P02722"; 179..199; /note="Helical; Name=4"; /evidence="ECO:0000250|UniProtKB:P02722"; 211..231; /note="Helical; Name=5"; /evidence="ECO:0000250|UniProtKB:P02722"; 274..291; /note="He…	ADP:ATP antiporter that mediates import of ADP into the mitochondrial matrix for ATP synthesis, and export of ATP out to fuel the cell (By similarity). Cycles between the cytoplasmic-open state (c-state) and the matrix-open state (m-state): operates by the alternating access mechanism with a single substrate-binding site intermittently exposed to either the cytosolic (c-state) or matrix (m-state)…	#N/A	#N/A	81	OCS	-0.0739174	0.0452538	-0.926647	-0.306496	-0.315452	-0.315452	0.295446	28.4088	28.2763	27.9944	29.1315	28.3349	28.3215	27.0678	28.825	28.7016	28.4955	28.0454	29.1216	28.0427	28.0192	26.4947	28.3071	N.D.
CAAX prenyl protease 1 homolog OS=Homo sapiens OX=9606 GN=ZMPSTE24 PE=1 SV=2	ZMPSTE24	O75844	10269	Endoplasmic reticulum membrane {ECO:0000269|PubMed:23539603}; Multi-pass membrane protein {ECO:0000269|PubMed:23539603}. Nucleus inner membrane {ECO:0000269|PubMed:23539603}; Multi-pass membrane protein {ECO:0000269|PubMed:23539603}.	19..39; /note="Helical"; /evidence="ECO:0000255"; 82..102; /note="Helical"; /evidence="ECO:0000255"; 124..144; /note="Helical"; /evidence="ECO:0000255"; 171..191; /note="Helical"; /evidence="ECO:0000255"; 196..216; /note="Helical"; /evidence="ECO:0000255"; 348..368; /note="Helical"; /evidence="ECO:0000255"; 383..405; /note="Helical"; /evidence="ECO:0000255"	Proteolytically removes the C-terminal three residues of farnesylated proteins. Acts on lamin A/C.	#N/A	#N/A	287	OCS	-0.204166	-0.484529	-0.317631	-0.31156	-0.329472	-0.329472	1.44006	22.0459	22.1722	22.0101	21.7472	21.8418	21.6877	21.6925	21.4357	22.2676	21.9998	22.1286	21.8891	0	0	0	0	-3.72089
Importin-5 OS=Homo sapiens OX=9606 GN=IPO5 PE=1 SV=4	IPO5	O00410	3843	Cytoplasm. Nucleus. Nucleus, nucleolus. Note=Nucleus; nuclear rim. Found particularly in the nuclear rim and nucleolus.	0	Functions in nuclear protein import as nuclear transport receptor. Serves as receptor for nuclear localization signals (NLS) in cargo substrates. Is thought to mediate docking of the importin/substrate complex to the nuclear pore complex (NPC) through binding to nucleoporin and the complex is subsequently translocated through the pore by an energy requiring, Ran-dependent mechanism. At the nucleo…	#N/A	#N/A	12	OCS	-1.00493	-0.90769	0.452032	-0.203564	-0.416038	-0.416038	0.323187	23.2534	22.9048	21.1248	22.9754	22.2485	21.9971	21.5768	22.7719	23.4886	22.7794	0	23.0921	0	0	0	0	-3.99042
Sulfotransferase 1A1 OS=Homo sapiens OX=9606 GN=SULT1A1 PE=1 SV=3	SULT1A1	P50225	6817	Cytoplasm {ECO:0000250|UniProtKB:P17988}.	0	Sulfotransferase that utilizes 3'-phospho-5'-adenylyl sulfate (PAPS) as sulfonate donor to catalyze the sulfate conjugation of a wide variety of acceptor molecules bearing a hydroxyl or an amine groupe. Sulfonation increases the water solubility of most compounds, and therefore their renal excretion, but it can also result in bioactivation to form active metabolites. Displays broad substrate spec…	#N/A	#N/A	14	OCS	-1.31026	0.611813	0.408558	-1.45572	-0.4364	-0.4364	0.42465	23.3388	21.982	22.9023	23.2934	22.0285	22.5939	23.3108	21.8377	23.5749	0	23.0107	23.4035	0	0	0	0	-3.63125
Mitochondrial import inner membrane translocase subunit Tim9 OS=Homo sapiens OX=9606 GN=TIMM9 PE=1 SV=1	TIMM9	Q9Y5J7	26520	Mitochondrion inner membrane {ECO:0000269|PubMed:11489896, ECO:0000269|PubMed:14726512}; Peripheral membrane protein {ECO:0000269|PubMed:11489896, ECO:0000269|PubMed:14726512}; Intermembrane side {ECO:0000269|PubMed:11489896, ECO:0000269|PubMed:14726512}.	0	Mitochondrial intermembrane chaperone that participates in the import and insertion of multi-pass transmembrane proteins into the mitochondrial inner membrane. May also be required for the transfer of beta-barrel precursors from the TOM complex to the sorting and assembly machinery (SAM complex) of the outer membrane. Acts as a chaperone-like protein that protects the hydrophobic precursors from …	MIM	Protein import, sorting and homeostasis > Protein homeostasis > Chaperones | Protein import, sorting and homeostasis > Protein import and sorting	21,70	OCS	-0.366764	-0.0463028	-0.776812	-0.70924	-0.47478	-0.47478	1.6442	28.8207	28.4701	28.7006	28.7219	28.4539	28.4238	27.9238	28.0126	29.1181	28.7018	28.7436	28.7204	28.1723	28.1296	27.3619	27.4991	2.67989
Voltage-dependent anion-selective channel protein 1 OS=Homo sapiens OX=9606 GN=VDAC1 PE=1 SV=2	VDAC1	P21796	7416	Mitochondrion outer membrane {ECO:0000269|PubMed:31015432, ECO:0000269|PubMed:31206022, ECO:0000269|PubMed:7539795}; Multi-pass membrane protein {ECO:0000269|PubMed:18755977, ECO:0000269|PubMed:18832158, ECO:0000269|PubMed:27641616}. Cell membrane {ECO:0000269|PubMed:25168729, ECO:0000269|PubMed:25296756}; Multi-pass membrane protein {ECO:0000269|PubMed:18755977, ECO:0000269|PubMed:18832158}. Mem…	26..35; /note="Beta stranded"; /evidence="ECO:0000269|PubMed:18755977, ECO:0000269|PubMed:18832158"; 39..47; /note="Beta stranded"; /evidence="ECO:0000269|PubMed:18755977, ECO:0000269|PubMed:18832158"; 54..64; /note="Beta stranded"; /evidence="ECO:0000269|PubMed:18755977, ECO:0000269|PubMed:18832158"; 69..76; /note="Beta stranded"; /evidence="ECO:0000269|PubMed:18755977, ECO:0000269|PubMed:188321…	Forms a channel through the mitochondrial outer membrane and also the plasma membrane. The channel at the outer mitochondrial membrane allows diffusion of small hydrophilic molecules; in the plasma membrane it is involved in cell volume regulation and apoptosis. It adopts an open conformation at low or zero membrane potential and a closed conformation at potentials above 30-40 mV. The open state …	MOM	Signaling > Calcium homeostasis > Mitochondrial permeability transition pore | Mitochondrial dynamics and surveillance > Organelle contact sites | Small molecule transport	7,22,67,173,225,247	OCS	-0.332918	-0.506212	-0.57267	-0.555422	-0.491806	-0.491806	4.38101	31.6813	31.6896	31.7848	31.7869	31.3484	31.1834	31.2121	31.2314	32.0107	32.1279	31.793	31.7224	31.3233	31.1071	30.6934	30.7007	1.54129
Mitochondrial antiviral-signaling protein OS=Homo sapiens OX=9606 GN=MAVS PE=1 SV=2	MAVS	Q7Z434	57506	Mitochondrion outer membrane {ECO:0000269|PubMed:16125763}. Mitochondrion {ECO:0000269|PubMed:11780052, ECO:0000269|PubMed:17709747, ECO:0000269|PubMed:20127681, ECO:0000269|PubMed:20628368, ECO:0000269|PubMed:21170385, ECO:0000269|PubMed:25135833}. Peroxisome {ECO:0000269|PubMed:20451243}.	514..534; /note="Helical"; /evidence="ECO:0000255"	Required for innate immune defense against viruses (PubMed:16125763, PubMed:16127453, PubMed:16153868, PubMed:16177806, PubMed:19631370, PubMed:20451243, PubMed:23087404, PubMed:20127681, PubMed:21170385). Acts downstream of DHX33, DDX58/RIG-I and IFIH1/MDA5, which detect intracellular dsRNA produced during viral replication, to coordinate pathways leading to the activation of NF-kappa-B, IRF3 an…	MOM	Signaling > Immune response	30,130	OCS	-2.59233	-0.538906	0.514549	0.39389	-0.555699	-0.555699	0.40272	24.3449	22.7537	21.8078	21.8481	21.7526	22.2148	22.3223	22.242	24.5923	22.6186	21.9286	0	0	0	0	0	-2.73188
Mitochondrial carrier homolog 1 OS=Homo sapiens OX=9606 GN=MTCH1 PE=1 SV=1	MTCH1	Q9NZJ7	23787	Mitochondrion outer membrane {ECO:0000305}; Multi-pass membrane protein {ECO:0000305}.	248..268; /note="Helical"; /evidence="ECO:0000255"; 315..335; /note="Helical"; /evidence="ECO:0000255"	Potential mitochondrial transporter. May play a role in apoptosis. {ECO:0000269|PubMed:12377771}.	MOM	Small molecule transport > SLC25A family	138,362	OMM/Cytosol	-0.278	-0.587229	-0.761221	-0.69776	-0.581052	-0.581052	2.16611	26.9593	27.3074	27.104	26.9536	26.6813	26.7202	26.3427	26.2559	27.2359	27.4645	27.165	26.9885	26.2426	26.2914	25.7601	25.7517	N.D.
Complex I assembly factor TIMMDC1, mitochondrial OS=Homo sapiens OX=9606 GN=TIMMDC1 PE=1 SV=2	TIMMDC1	Q9NPL8	51300	Mitochondrion membrane {ECO:0000269|PubMed:24191001}; Multi-pass membrane protein {ECO:0000269|PubMed:24191001}.	80..100; /note="Helical"; /evidence="ECO:0000255"; 137..159; /note="Helical"; /evidence="ECO:0000255"; 165..185; /note="Helical"; /evidence="ECO:0000255"; 189..209; /note="Helical"; /evidence="ECO:0000255"	Chaperone protein involved in the assembly of the mitochondrial NADH:ubiquinone oxidoreductase complex (complex I). Participates in constructing the membrane arm of complex I. {ECO:0000269|PubMed:24191001}.	MIM	OXPHOS > Complex I > CI assembly factors | OXPHOS > OXPHOS assembly factors	212	OMM/Cytosol	-1.04056	0.35079	-1.97324	0.279341	-0.595918	-0.595918	0.50174	26.219	25.8742	26.0105	26.0727	25.1785	26.225	24.0372	26.352	26.4873	25.9393	26.0839	26.1257	24.6066	25.757	23.4244	25.8473	3.02555
Cytochrome c OS=Homo sapiens OX=9606 GN=CYCS PE=1 SV=2	CYCS	P99999	54205	Mitochondrion intermembrane space. Note=Loosely associated with the inner membrane.	0	Electron carrier protein. The oxidized form of the cytochrome c heme group can accept an electron from the heme group of the cytochrome c1 subunit of cytochrome reductase. Cytochrome c then transfers this electron to the cytochrome oxidase complex, the final protein carrier in the mitochondrial electron-transport chain.; Plays a role in apoptosis. Suppression of the anti-apoptotic members or acti…	IMS	Metabolism > Metals and cofactors > Heme-containing proteins | Metabolism > Electron carriers > Cytochromes | OXPHOS > OXPHOS subunits | OXPHOS > Cytochrome C | Mitochondrial dynamics and surveillance > Apoptosis	98	OMM/Cytosol	-0.246429	-0.482031	-0.897057	-0.81069	-0.609052	-0.609052	0.195479	26.1701	22.6433	23.7887	25.8918	25.9236	22.1613	22.8916	25.0811	26.4378	0	23.8872	25.9485	25.4178	0	0	24.5831	0.961287
Glycerol kinase 2 OS=Homo sapiens OX=9606 GN=GK2 PE=1 SV=2	GK2	Q14410	2712	Mitochondrion outer membrane {ECO:0000250}; Peripheral membrane protein {ECO:0000250}; Cytoplasmic side {ECO:0000250}. Cytoplasm {ECO:0000250}. Note=In sperm the majority of the enzyme is bound to mitochondria. {ECO:0000250}.	0	Key enzyme in the regulation of glycerol uptake and metabolism. {ECO:0000250}.	#N/A	#N/A	109	OMM/Cytosol	-1.4698	-1.04293	0.117458	-0.0581188	-0.613348	-0.613348	1.05664	23.0814	22.4856	21.918	22.2365	21.6116	21.4427	22.0354	22.1783	23.3147	22.3333	22.0375	22.3683	0	0	0	0	N.D.
Migration and invasion enhancer 1 OS=Homo sapiens OX=9606 GN=MIEN1 PE=1 SV=1	MIEN1	Q9BRT3	84299	Cytoplasm, cytosol. Cell membrane; Lipid-anchor; Cytoplasmic side. Note=Concentrates at the leading edge of migrating cells. Localizes outside membrane raft regions.	0	Increases cell migration by inducing filopodia formation at the leading edge of migrating cells. Plays a role in regulation of apoptosis, possibly through control of CASP3. May be involved in a redox-related process. {ECO:0000269|PubMed:19503095, ECO:0000269|PubMed:21628459}.	#N/A	#N/A	50	OMM/Cytosol	-0.795412	-0.477911	-0.363842	-0.988665	-0.656457	-0.656457	0.476162	24.0867	22.3557	24.1236	24.4038	23.2913	21.8777	23.7597	23.4152	24.3312	0	24.2182	24.4911	22.5521	0	23.1432	22.9261	N.D.
Voltage-dependent anion-selective channel protein 2 OS=Homo sapiens OX=9606 GN=VDAC2 PE=1 SV=2	VDAC2	P45880	7417	Mitochondrion outer membrane {ECO:0000269|PubMed:31015432, ECO:0000269|PubMed:7539795}. Membrane {ECO:0000269|PubMed:27641616}. Note=May localize to non-mitochondrial membranes. {ECO:0000269|PubMed:27641616}.	37..46; /note="Beta stranded"; /evidence="ECO:0000250|UniProtKB:P21796"; 50..58; /note="Beta stranded"; /evidence="ECO:0000250|UniProtKB:P21796"; 65..75; /note="Beta stranded"; /evidence="ECO:0000250|UniProtKB:P21796"; 80..87; /note="Beta stranded"; /evidence="ECO:0000250|UniProtKB:P21796"; 91..100; /note="Beta stranded"; /evidence="ECO:0000250|UniProtKB:P21796"; 106..115; /note="Beta stranded"; …	Forms a channel through the mitochondrial outer membrane that allows diffusion of small hydrophilic molecules (By similarity). The channel adopts an open conformation at low or zero membrane potential and a closed conformation at potentials above 30-40 mV (By similarity). The open state has a weak anion selectivity whereas the closed state is cation-selective (By similarity). Binds various lipids…	MOM	Small molecule transport	78,184,236,258	OMM/Cytosol	-0.843042	-0.636562	-0.627201	-0.626688	-0.683373	-0.683373	3.17496	30.2957	30.2596	30.5028	30.3896	29.4526	29.623	29.8755	29.7629	30.6096	30.606	30.5254	30.3539	29.2595	29.4235	29.3393	29.24	2.14407
Tubulin beta chain;Tubulin beta-2B chain;Tubulin beta-2A chain;Tubulin beta-4B chain;Tubulin beta-3 chain	TUBB;TUBB2B;TUBB2A;TUBB4B;TUBB3	P07437;Q9BVA1;Q13885;P68371;Q13509	203068	Cytoplasm, cytoskeleton {ECO:0000269|PubMed:26637975}.	0	Tubulin is the major constituent of microtubules. It binds two moles of GTP, one at an exchangeable site on the beta chain and one at a non-exchangeable site on the alpha chain.	#N/A	#N/A	106	OMM/Cytosol	-0.703693	0.76173	-1.9141	-1.02178	-0.719461	-0.719461	0.845719	23.0211	22.2952	23.3006	23.4229	22.3174	23.0569	21.3865	22.4011	23.2537	0	23.4046	23.5304	0	0	0	0	N.D.
Serine/threonine-protein phosphatase 2A catalytic subunit alpha isoform OS=Homo sapiens OX=9606 GN=PPP2CA PE=1 SV=1	PPP2CA	P67775	5515	Cytoplasm {ECO:0000269|PubMed:16541025}. Nucleus {ECO:0000269|PubMed:16541025}. Chromosome, centromere {ECO:0000269|PubMed:16541025}. Cytoplasm, cytoskeleton, spindle pole {ECO:0000269|PubMed:16541025}. Note=In prometaphase cells, but not in anaphase cells, localizes at centromeres. During mitosis, also found at spindle poles. Centromeric localization requires the presence of SGO2 (By similarity)…	0	PP2A is the major phosphatase for microtubule-associated proteins (MAPs). PP2A can modulate the activity of phosphorylase B kinase casein kinase 2, mitogen-stimulated S6 kinase, and MAP-2 kinase. Cooperates with SGO2 to protect centromeric cohesin from separase-mediated cleavage in oocytes specifically during meiosis I (By similarity). Can dephosphorylate SV40 large T antigen and p53/TP53. Activa…	#N/A	#N/A	218,284	OMM/Cytosol	-0.971794	-0.679504	-0.498899	-0.780071	-0.732567	-0.732567	0.851022	23.0233	23.1128	23.4671	22.1667	22.0515	22.4333	22.9682	21.3866	23.2559	23.0007	23.5692	0	0	0	0	0	-3.48621
TraB domain-containing protein OS=Homo sapiens OX=9606 GN=TRABD PE=1 SV=1	TRABD	Q9H4I3	80305	0	0	0	#N/A	#N/A	365	OMM/Cytosol	-0.480711	-1.25037	-0.814028	-0.451849	-0.749238	-0.749238	0.786357	24.8751	25.3444	23.7304	24.5536	24.3944	24.0941	22.9163	24.1017	25.1284	25.3755	23.8295	24.6378	23.753	23.4579	22.2888	23.609	N.D.
Eukaryotic translation initiation factor 5A-1;Eukaryotic translation initiation factor 5A-1-like	EIF5A;EIF5AL1	P63241;Q6IS14	1984	Cytoplasm. Nucleus. Endoplasmic reticulum membrane; Peripheral membrane protein; Cytoplasmic side. Nucleus, nuclear pore complex. Note=Hypusine modification promotes the nuclear export and cytoplasmic localization and there was a dynamic shift in the localization from predominantly cytoplasmic to primarily nuclear under apoptotic inducing conditions.	0	mRNA-binding protein involved in translation elongation. Has an important function at the level of mRNA turnover, probably acting downstream of decapping. Involved in actin dynamics and cell cycle progression, mRNA decay and probably in a pathway involved in stress response and maintenance of cell wall integrity. With syntenin SDCBP, functions as a regulator of p53/TP53 and p53/TP53-dependent apo…	#N/A	#N/A	127	OMM/Cytosol	-0.603724	-0.843096	-0.138868	-1.59637	-0.795515	-0.795515	1.58107	22.9887	22.9011	22.9238	23.1188	22.385	22.058	22.7849	21.5224	23.221	22.7754	23.032	23.2325	21.5656	21.261	0	0	N.D.
Heat shock protein 105 kDa OS=Homo sapiens OX=9606 GN=HSPH1 PE=1 SV=1	HSPH1	Q92598	10808	Cytoplasm {ECO:0000269|PubMed:9931472}.	0	Acts as a nucleotide-exchange factor (NEF) for chaperone proteins HSPA1A and HSPA1B, promoting the release of ADP from HSPA1A/B thereby triggering client/substrate protein release (PubMed:24318877). Prevents the aggregation of denatured proteins in cells under severe stress, on which the ATP levels decrease markedly. Inhibits HSPA8/HSC70 ATPase and chaperone activities (By similarity). {ECO:00002…	#N/A	#N/A	322	OMM/Cytosol	-1.1598	-1.56992	-0.742039	0.25399	-0.80444	-0.80444	1.49502	23.6948	23.7795	23.58	23.1428	22.535	22.2095	22.838	23.3968	23.9349	23.7102	23.6808	23.256	21.7288	21.4245	0	0	-3.01758
Sideroflexin-1 OS=Homo sapiens OX=9606 GN=SFXN1 PE=1 SV=4	SFXN1	Q9H9B4	94081	Mitochondrion inner membrane {ECO:0000269|PubMed:30442778}; Multi-pass membrane protein {ECO:0000255}.	103..120; /note="Helical"; /evidence="ECO:0000255"; 147..167; /note="Helical"; /evidence="ECO:0000255"; 175..195; /note="Helical"; /evidence="ECO:0000255"; 229..249; /note="Helical"; /evidence="ECO:0000255"; 267..287; /note="Helical"; /evidence="ECO:0000255"	Mitochondrial serine transporter that mediates transport of serine into mitochondria, an important step of the one-carbon metabolism pathway (PubMed:30442778). Mitochondrial serine is converted to glycine and formate, which then exits to the cytosol where it is used to generate the charged folates that serve as one-carbon donors (PubMed:30442778). Transports both D-serine and L-serine (PubMed:304…	MIM	Metabolism > Amino acid metabolism > Serine metabolism | Metabolism > Vitamin metabolism > Folate and 1-C metabolism | Small molecule transport > Sideroflexins	73,75,151	OMM/Cytosol	-0.716928	-0.978233	-1.20127	-0.458536	-0.838743	-0.838743	1.71703	23.6501	23.8091	23.3216	22.9527	22.9332	22.8309	22.1203	22.4942	23.8897	23.7417	23.4253	23.0698	22.1623	22.0949	21.4823	22.01	3.45417
Hexokinase-1;Hexokinase-2	HK1;HK2	P19367;P52789	3098	Mitochondrion outer membrane {ECO:0000269|PubMed:1985912, ECO:0000269|PubMed:27374331}; Peripheral membrane protein {ECO:0000305}. Cytoplasm, cytosol {ECO:0000269|PubMed:27374331}. Note=The mitochondrial-binding peptide (MBP) region promotes association with the mitochondrial outer membrane (Probable). Dissociates from the mitochondrial outer membrane following inhibition by N-acetyl-D-glucosamin…	0	Catalyzes the phosphorylation of various hexoses, such as D-glucose, D-glucosamine, D-fructose, D-mannose and 2-deoxy-D-glucose, to hexose 6-phosphate (D-glucose 6-phosphate, D-glucosamine 6-phosphate, D-fructose 6-phosphate, D-mannose 6-phosphate and 2-deoxy-D-glucose 6-phosphate, respectively) (PubMed:1637300, PubMed:25316723, PubMed:27374331). Does not phosphorylate N-acetyl-D-glucosamine (Pub…	#N/A	#N/A	461	OMM/Cytosol	1.95302	2.09967	-3.79852	-3.76151	-0.876833	-0.876833	0.197062	25.7622	25.7284	25.723	25.2614	27.7152	27.8281	21.9245	21.4999	26.0254	25.7841	25.7996	25.3311	27.3682	27.4868	0	0	-4.58645
26S proteasome regulatory subunit 7 OS=Homo sapiens OX=9606 GN=PSMC2 PE=1 SV=3	PSMC2	P35998	5701	Cytoplasm {ECO:0000269|PubMed:22078707}. Note=Colocalizes with TRIM5 in cytoplasmic bodies. {ECO:0000269|PubMed:22078707}.	0	Component of the 26S proteasome, a multiprotein complex involved in the ATP-dependent degradation of ubiquitinated proteins. This complex plays a key role in the maintenance of protein homeostasis by removing misfolded or damaged proteins, which could impair cellular functions, and by removing proteins whose functions are no longer required. Therefore, the proteasome participates in numerous cell…	#N/A	#N/A	147	OMM/Cytosol	-1.35742	0.00473785	-1.08005	-1.47015	-0.975719	-0.975719	1.43433	23.53	23.2894	22.8896	23.6991	22.1726	23.2941	21.8096	22.229	23.7683	23.1886	22.9982	23.8009	0	0	0	0	-2.69835
Talin-1 OS=Homo sapiens OX=9606 GN=TLN1 PE=1 SV=3	TLN1	Q9Y490	7094	Cell projection, ruffle membrane {ECO:0000250}; Peripheral membrane protein {ECO:0000250}; Cytoplasmic side {ECO:0000250}. Cytoplasm, cytoskeleton {ECO:0000250}. Cell surface {ECO:0000250|UniProtKB:P26039}. Cell junction, focal adhesion {ECO:0000250|UniProtKB:P26039}. Note=Colocalizes with LAYN at the membrane ruffles. Localized preferentially in focal adhesions than fibrillar adhesions (By simil…	0	Probably involved in connections of major cytoskeletal structures to the plasma membrane. High molecular weight cytoskeletal protein concentrated at regions of cell-substratum contact and, in lymphocytes, at cell-cell contacts (By similarity). {ECO:0000250}.	#N/A	#N/A	436,1777	OMM/Cytosol	-1.36852	-0.379068	0.0301285	-2.26359	-0.995263	-0.995263	1.22539	23.5582	22.944	22.8984	23.3504	22.1897	22.5649	22.9285	21.0868	23.7968	22.8211	23.0069	23.4593	0	0	0	0	-3.42384
Eukaryotic translation initiation factor 3 subunit D OS=Homo sapiens OX=9606 GN=EIF3D PE=1 SV=1	EIF3D	O15371	8664	Cytoplasm {ECO:0000255|HAMAP-Rule:MF_03003}.	0	mRNA cap-binding component of the eukaryotic translation initiation factor 3 (eIF-3) complex, a complex required for several steps in the initiation of protein synthesis of a specialized repertoire of mRNAs (PubMed:27462815). The eIF-3 complex associates with the 40S ribosome and facilitates the recruitment of eIF-1, eIF-1A, eIF-2:GTP:methionyl-tRNAi and eIF-5 to form the 43S pre-initiation compl…	#N/A	#N/A	318	OMM/Cytosol	-1.72911	-2.12242	-0.605732	0.450342	-1.00173	-1.00173	0.959853	24.361	24.159	23.9046	22.3126	22.6319	22.0366	23.2989	22.7629	24.6086	24.1141	24.0018	0	0	0	0	0	-5.51701
Profilin-1 OS=Homo sapiens OX=9606 GN=PFN1 PE=1 SV=2	PFN1	P07737	5216	Cytoplasm, cytoskeleton.	0	Binds to actin and affects the structure of the cytoskeleton. At high concentrations, profilin prevents the polymerization of actin, whereas it enhances it at low concentrations. By binding to PIP2, it inhibits the formation of IP3 and DG. Inhibits androgen receptor (AR) and HTT aggregation and binding of G-actin is essential for its inhibition of AR. {ECO:0000269|PubMed:18573880}.	#N/A	#N/A	60	OMM/Cytosol	-0.950733	-0.970795	-1.24405	-0.872339	-1.00948	-1.00948	1.62898	26.3879	25.9992	26.4811	27.0609	25.4371	25.0285	25.237	26.1886	26.6581	26.0724	26.5492	27.0936	24.8882	24.466	24.6399	25.6847	N.D.
Stress-induced-phosphoprotein 1 OS=Homo sapiens OX=9606 GN=STIP1 PE=1 SV=1	STIP1	P31948	10963	Cytoplasm {ECO:0000250|UniProtKB:Q60864}. Nucleus {ECO:0000250|UniProtKB:Q60864}. Dynein axonemal particle {ECO:0000250|UniProtKB:Q7ZWU1}.	0	Acts as a co-chaperone for HSP90AA1 (PubMed:27353360). Mediates the association of the molecular chaperones HSPA8/HSC70 and HSP90 (By similarity). {ECO:0000250|UniProtKB:O35814, ECO:0000303|PubMed:27353360}.	#N/A	#N/A	354	OMM/Cytosol	-0.989342	-3.07645	-0.530382	0.549856	-1.01158	-1.01158	0.723234	23.3067	23.5126	22.9801	21.2973	22.3174	20.4361	22.4498	21.8472	23.5425	23.4261	23.0877	0	0	0	0	0	-5.43904
ELMO domain-containing protein 2 OS=Homo sapiens OX=9606 GN=ELMOD2 PE=1 SV=1	ELMOD2	Q8IZ81	255520	0	0	Acts as a GTPase-activating protein (GAP) toward guanine nucleotide exchange factors like ARL2, ARL3, ARF1 and ARF6, but not for GTPases outside the Arf family. Regulates IFN-related antiviral responses. {ECO:0000269|PubMed:17452337, ECO:0000269|PubMed:19966137}.	#N/A	#N/A	53	OMM/Cytosol	-0.806084	-0.4767	0.204571	-3.00139	-1.0199	-1.0199	0.48254	24.7449	24.7042	21.9408	24.4139	23.9388	24.2275	22.1453	21.4125	24.9967	24.6942	0	24.501	23.2571	23.6018	0	0	N.D.
ADP-ribosylation factor 5 OS=Homo sapiens OX=9606 GN=ARF5 PE=1 SV=2	ARF5	P84085	381	Golgi apparatus {ECO:0000269|PubMed:17555535}. Cytoplasm, perinuclear region {ECO:0000269|PubMed:17555535}. Membrane {ECO:0000305}; Lipid-anchor {ECO:0000305}. Golgi apparatus, trans-Golgi network membrane {ECO:0000250|UniProtKB:P84084}; Lipid-anchor {ECO:0000250|UniProtKB:P84084}.	0	GTP-binding protein involved in protein trafficking; may modulate vesicle budding and uncoating within the Golgi apparatus. {ECO:0000250|UniProtKB:P84084}.; (Microbial infection) Functions as an allosteric activator of the cholera toxin catalytic subunit, an ADP-ribosyltransferase. {ECO:0000305}.	#N/A	#N/A	58,81	OMM/Cytosol	-0.441751	-1.98436	-0.956026	-0.697805	-1.01999	-1.01999	1.43845	23.7798	23.7608	23.6265	24.0396	23.338	21.7765	22.6705	23.3418	24.0209	23.6903	23.7268	24.1344	0	0	0	22.8531	N.D.
MICOS complex subunit MIC26 OS=Homo sapiens OX=9606 GN=APOO PE=1 SV=1	APOO	Q9BUR5	79135	Mitochondrion inner membrane {ECO:0000269|PubMed:25764979}; Single-pass membrane protein {ECO:0000255}. Secreted {ECO:0000269|PubMed:16956892, ECO:0000269|PubMed:25764979}. Mitochondrion {ECO:0000269|PubMed:25781180}. Golgi apparatus membrane {ECO:0000269|PubMed:25764979}. Endoplasmic reticulum membrane {ECO:0000269|PubMed:25764979}. Note=Exists in three distinct forms: a glycosylated and secrete…	108..128; /note="Helical"; /evidence="ECO:0000255"	Component of the MICOS complex, a large protein complex of the mitochondrial inner membrane that plays crucial roles in the maintenance of crista junctions, inner membrane architecture, and formation of contact sites to the outer membrane. Plays a crucial role in crista junction formation and mitochondrial function (PubMed:25764979). Can promote cardiac lipotoxicity by enhancing mitochondrial res…	MIM	Mitochondrial dynamics and surveillance > Cristae formation > MICOS complex	167,174	OMM/Cytosol	-1.44879	-1.08555	-0.406818	-1.21962	-1.04019	-1.04019	2.91117	25.2758	25.1783	24.5439	25.0829	23.827	24.0927	24.1371	23.8633	25.5336	25.1987	24.6338	25.1563	23.1354	23.4564	23.5255	23.3718	1.19251
Golgi resident protein GCP60 OS=Homo sapiens OX=9606 GN=ACBD3 PE=1 SV=4	ACBD3	Q9H3P7	64746	Golgi apparatus membrane {ECO:0000269|PubMed:22124328, ECO:0000269|PubMed:27009356, ECO:0000269|PubMed:30755512, ECO:0000269|PubMed:31381608}; Peripheral membrane protein {ECO:0000305|PubMed:31381608}; Cytoplasmic side {ECO:0000250}. Mitochondrion {ECO:0000250}. Note=Also mitochondrial (via its interaction with PBR). {ECO:0000250}.	0	Involved in the maintenance of Golgi structure by interacting with giantin, affecting protein transport between the endoplasmic reticulum and Golgi (PubMed:11590181). Involved in hormone-induced steroid biosynthesis in testicular Leydig cells (By similarity). Recruits PI4KB to the Golgi apparatus membrane; enhances the enzyme activity of PI4KB activity via its membrane recruitment thereby increas…	#N/A	#N/A	483	OMM/Cytosol	-0.389347	-2.47879	-1.40095	0.0603237	-1.05219	-1.05219	0.665463	24.1047	24.1534	24.6455	21.9971	23.7154	21.6746	23.2446	22.0575	24.3494	24.108	24.7343	0	23.0139	0	0	0	-3.98797
Programmed cell death protein 5 OS=Homo sapiens OX=9606 GN=PDCD5 PE=1 SV=3	PDCD5	O14737	9141	0	0	May function in the process of apoptosis.	#N/A	#N/A	73,80	OMM/Cytosol	-1.24637	-0.781551	-0.896973	-1.31223	-1.05928	-1.05928	3.57769	27.4056	26.9769	27.0987	27.574	26.1593	26.1953	26.2017	26.2617	27.6872	27.1127	27.1598	27.5961	25.6743	25.7251	25.6173	25.7575	-3.57855
Mitochondrial thiamine pyrophosphate carrier OS=Homo sapiens OX=9606 GN=SLC25A19 PE=1 SV=1	SLC25A19	Q9HC21	60386	Mitochondrion inner membrane; Multi-pass membrane protein.	19..39; /note="Helical; Name=1"; /evidence="ECO:0000255"; 87..107; /note="Helical; Name=2"; /evidence="ECO:0000255"; 122..142; /note="Helical; Name=3"; /evidence="ECO:0000255"; 173..193; /note="Helical; Name=4"; /evidence="ECO:0000255"; 220..240; /note="Helical; Name=5"; /evidence="ECO:0000255"; 293..313; /note="Helical; Name=6"; /evidence="ECO:0000255"	Mitochondrial transporter mediating uptake of thiamine pyrophosphate (ThPP) into mitochondria. {ECO:0000269|PubMed:18280798}.	MIM	Metabolism > Vitamin metabolism > Vitamin B1 metabolism | Small molecule transport > SLC25A family	4,113	OMM/Cytosol	-0.854551	-1.11488	-1.32652	-1.12784	-1.10595	-1.10595	2.02686	26.5756	26.8981	26.4117	26.0017	25.721	25.7832	25.0851	24.8739	26.8479	27.0289	26.4805	26.0562	25.1972	25.2804	24.486	24.377	2.19931
Actin-like protein 6A OS=Homo sapiens OX=9606 GN=ACTL6A PE=1 SV=1	ACTL6A	O96019	86	Nucleus {ECO:0000269|PubMed:18026119}.	0	Involved in transcriptional activation and repression of select genes by chromatin remodeling (alteration of DNA-nucleosome topology). Component of SWI/SNF chromatin remodeling complexes that carry out key enzymatic activities, changing chromatin structure by altering DNA-histone contacts within a nucleosome in an ATP-dependent manner. Required for maximal ATPase activity of SMARCA4/BRG1/BAF190A …	#N/A	#N/A	186	OMM/Cytosol	-0.799355	-0.366272	-0.578161	-2.74065	-1.12111	-1.12111	0.596112	24.8208	22.4456	24.7423	24.133	24.0215	22.0793	24.1641	21.3923	25.0735	0	24.83	24.2258	23.3471	0	23.553	0	N.D.
Keratin, type I cytoskeletal 18 OS=Homo sapiens OX=9606 GN=KRT18 PE=1 SV=2	KRT18	P05783	3875	Cytoplasm, perinuclear region. Nucleus, nucleolus.	0	Involved in the uptake of thrombin-antithrombin complexes by hepatic cells (By similarity). When phosphorylated, plays a role in filament reorganization. Involved in the delivery of mutated CFTR to the plasma membrane. Together with KRT8, is involved in interleukin-6 (IL-6)-mediated barrier protection. {ECO:0000250, ECO:0000269|PubMed:15529338, ECO:0000269|PubMed:16424149, ECO:0000269|PubMed:1721…	#N/A	#N/A	13,24,36	OMM/Cytosol	-1.13952	-0.481812	-1.33608	-1.78312	-1.18513	-1.18513	1.95896	24.5292	24.7083	24.5438	24.4559	23.3897	24.2265	23.2077	22.6727	24.7787	24.6986	24.6337	24.5421	22.6593	23.6008	0	0	-3.00585
Obg-like ATPase 1 OS=Homo sapiens OX=9606 GN=OLA1 PE=1 SV=2	OLA1	Q9NTK5	29789	Cytoplasm {ECO:0000255|HAMAP-Rule:MF_03167, ECO:0000269|PubMed:20053727}. Nucleus {ECO:0000255|HAMAP-Rule:MF_03167, ECO:0000269|PubMed:20053727}. Nucleus, nucleolus {ECO:0000255|HAMAP-Rule:MF_03167, ECO:0000269|PubMed:20053727}. Note=Predominantly cytoplasmic, shuttles between the nucleus and the cytoplasm. {ECO:0000255|HAMAP-Rule:MF_03167}.	0	Hydrolyzes ATP, and can also hydrolyze GTP with lower efficiency. Has lower affinity for GTP. {ECO:0000255|HAMAP-Rule:MF_03167}.	#N/A	#N/A	254	OMM/Cytosol	-1.02006	-1.27575	-0.942141	-1.52779	-1.19143	-1.19143	1.57131	22.7386	22.9865	22.8407	21.961	21.7186	21.7108	21.8985	20.4332	22.9681	22.8664	22.9498	0	0	0	0	0	-3.80363
Clathrin heavy chain 1 OS=Homo sapiens OX=9606 GN=CLTC PE=1 SV=5	CLTC	Q00610	1213	Cytoplasmic vesicle membrane {ECO:0000269|PubMed:17081065}; Peripheral membrane protein {ECO:0000269|PubMed:17081065}; Cytoplasmic side {ECO:0000269|PubMed:17081065}. Membrane, coated pit {ECO:0000269|PubMed:17081065}; Peripheral membrane protein {ECO:0000269|PubMed:17081065}; Cytoplasmic side {ECO:0000269|PubMed:17081065}. Melanosome {ECO:0000269|PubMed:17081065}. Cytoplasm, cytoskeleton, spindl…	0	Clathrin is the major protein of the polyhedral coat of coated pits and vesicles. Two different adapter protein complexes link the clathrin lattice either to the plasma membrane or to the trans-Golgi network. Acts as component of the TACC3/ch-TOG/clathrin complex proposed to contribute to stabilization of kinetochore fibers of the mitotic spindle by acting as inter-microtubule bridge (PubMed:1585…	#N/A	#N/A	634,883,1487	OMM/Cytosol	-1.40458	-0.589502	-1.25482	-1.52059	-1.19237	-1.19237	2.39376	23.8472	24.1291	23.8446	24.1179	22.4426	23.5396	22.5898	22.5973	24.089	24.0822	23.9425	24.2111	0	22.8596	0	0	-2.38352
Plastin-3 OS=Homo sapiens OX=9606 GN=PLS3 PE=1 SV=4	PLS3	P13797	5358	Cytoplasm.	0	Actin-bundling protein found in intestinal microvilli, hair cell stereocilia, and fibroblast filopodia. May play a role in the regulation of bone development.	#N/A	#N/A	79	OMM/Cytosol	0.269852	-0.462471	-2.42814	-2.20311	-1.20597	-1.20597	1.20814	22.7864	22.3964	23.5601	23.8296	23.0563	21.9339	21.1319	21.6265	23.0164	22.2383	23.6611	23.9287	0	0	0	0	-3.76366
Sodium/potassium-transporting ATPase subunit alpha-1 OS=Homo sapiens OX=9606 GN=ATP1A1 PE=1 SV=1	ATP1A1	P05023	476	Basolateral cell membrane {ECO:0000250|UniProtKB:P06685}; Multi-pass membrane protein {ECO:0000255}. Cell membrane, sarcolemma {ECO:0000269|PubMed:7711835}; Multi-pass membrane protein {ECO:0000255}. Cell projection, axon {ECO:0000250|UniProtKB:P06685}. Melanosome {ECO:0000269|PubMed:17081065}. Note=Identified by mass spectrometry in melanosome fractions from stage I to stage IV. {ECO:0000269|Pub…	88..108; /note="Helical"; /evidence="ECO:0000255"; 132..152; /note="Helical"; /evidence="ECO:0000255"; 289..308; /note="Helical"; /evidence="ECO:0000255"; 321..338; /note="Helical"; /evidence="ECO:0000255"; 773..792; /note="Helical"; /evidence="ECO:0000255"; 803..823; /note="Helical"; /evidence="ECO:0000255"; 844..866; /note="Helical"; /evidence="ECO:0000255"; 919..938; /note="Helical"; /evidence…	This is the catalytic component of the active enzyme, which catalyzes the hydrolysis of ATP coupled with the exchange of sodium and potassium ions across the plasma membrane. This action creates the electrochemical gradient of sodium and potassium ions, providing the energy for active transport of various nutrients. {ECO:0000269|PubMed:29499166, ECO:0000269|PubMed:30388404}.	#N/A	#N/A	10	OMM/Cytosol	-0.0234356	-1.58759	-2.00022	-1.39635	-1.2519	-1.2519	0.997115	21.6425	24.134	24.2269	23.8384	21.619	22.5464	22.2266	22.442	0	24.0874	24.3204	23.9373	0	0	0	0	N.D.
Ubiquitin-like modifier-activating enzyme 5 OS=Homo sapiens OX=9606 GN=UBA5 PE=1 SV=1	UBA5	Q9GZZ9	79876	Cytoplasm {ECO:0000269|PubMed:18442052, ECO:0000269|PubMed:26872069}. Nucleus {ECO:0000269|PubMed:18442052}. Endoplasmic reticulum membrane {ECO:0000269|PubMed:30990354}. Golgi apparatus {ECO:0000269|PubMed:26872069}. Note=Localizes mainly in the cytoplasm, while it localizes to the nucleus in presence of SUMO2 (PubMed:18442052). Interaction with GABARAPL2 promotes localization to the endoplasmic…	0	E1-like enzyme which specifically catalyzes the first step in ufmylation (PubMed:15071506, PubMed:18442052, PubMed:25219498, PubMed:20368332, PubMed:27653677, PubMed:26929408, PubMed:27545674, PubMed:30412706, PubMed:27545681). Activates UFM1 by first adenylating its C-terminal glycine residue with ATP, and thereafter linking this residue to the side chain of a cysteine residue in E1, yielding a …	#N/A	#N/A	372	OMM/Cytosol	-1.13032	-0.62941	-2.36913	-0.894384	-1.25581	-1.25581	2.15046	23.3165	23.1848	24.0701	23.7061	22.1862	22.5554	21.701	22.8117	23.5524	23.0774	24.1654	23.8077	0	0	0	0	-3.11423
C-Jun-amino-terminal kinase-interacting protein 4 OS=Homo sapiens OX=9606 GN=SPAG9 PE=1 SV=4	SPAG9	O60271	9043	Cytoplasm {ECO:0000250|UniProtKB:Q58A65}. Cytoplasm, perinuclear region {ECO:0000250|UniProtKB:Q58A65}. Lysosome membrane {ECO:0000269|PubMed:29146937}. Note=Perinuclear distribution in response to stress signals such as UV radiation. {ECO:0000250|UniProtKB:Q58A65}.; [Isoform 5]: Cytoplasmic vesicle, secretory vesicle, acrosome {ECO:0000269|PubMed:15693750}. Note=Associated with the plasma membra…	0	The JNK-interacting protein (JIP) group of scaffold proteins selectively mediates JNK signaling by aggregating specific components of the MAPK cascade to form a functional JNK signaling module (PubMed:14743216). Regulates lysosomal positioning by acting as an adapter protein which links PIP4P1-positive lysosomes to the dynein-dynactin complex (PubMed:29146937). Assists PIKFYVE selective functiona…	#N/A	#N/A	578	OMM/Cytosol	-1.23623	-2.12006	-1.2136	-0.464031	-1.25848	-1.25848	1.2359	23.156	24.125	22.1933	23.2319	21.9198	22.0049	20.9797	22.7679	23.3901	24.0779	0	23.3433	0	0	0	0	-3.813
ATP-dependent 6-phosphofructokinase, platelet type OS=Homo sapiens OX=9606 GN=PFKP PE=1 SV=2	PFKP	Q01813	5214	Cytoplasm {ECO:0000255|HAMAP-Rule:MF_03184}.	0	Catalyzes the phosphorylation of D-fructose 6-phosphate to fructose 1,6-bisphosphate by ATP, the first committing step of glycolysis.	#N/A	#N/A	447	OMM/Cytosol	-1.85686	-0.730381	0.11422	-2.61055	-1.27089	-1.27089	0.785354	23.9965	23.2885	20.9099	23.7578	22.1397	22.5581	21.0241	21.1473	24.24	23.1876	0	23.8584	0	0	0	0	-1.76218
Ubiquitin-associated protein 2-like OS=Homo sapiens OX=9606 GN=UBAP2L PE=1 SV=2	UBAP2L	Q14157	9898	Cytoplasm, Stress granule {ECO:0000305|PubMed:29395067}.	0	Plays an important role in the activity of long-term repopulating hematopoietic stem cells (LT-HSCs). Required for efficient formation of stress granules (PubMed:29395067). {ECO:0000250|UniProtKB:Q80X50, ECO:0000269|PubMed:29395067}.	#N/A	#N/A	602,858	OMM/Cytosol	-0.780931	-1.84081	-1.48222	-0.99028	-1.27356	-1.27356	1.87543	22.7272	24.2371	23.8464	23.7884	21.9462	22.3963	22.3642	22.7981	22.9565	24.1972	23.9442	23.8883	0	0	0	0	N.D.
Asparagine synthetase [glutamine-hydrolyzing] OS=Homo sapiens OX=9606 GN=ASNS PE=1 SV=4	ASNS	P08243	440	0	0	0	#N/A	#N/A	216	OMM/Cytosol	-0.620535	-1.33927	-1.70285	-1.48643	-1.28727	-1.28727	1.16227	23.4592	22.3725	24.373	23.6927	22.8386	21.0333	22.6701	22.2063	23.6967	0	24.4648	23.7946	0	0	0	0	N.D.
Transitional endoplasmic reticulum ATPase OS=Homo sapiens OX=9606 GN=VCP PE=1 SV=4	VCP	P55072	7415	Cytoplasm, cytosol {ECO:0000269|PubMed:15456787}. Endoplasmic reticulum {ECO:0000269|PubMed:15215856}. Nucleus {ECO:0000269|PubMed:23042605, ECO:0000269|PubMed:26842564}. Cytoplasm, Stress granule {ECO:0000269|PubMed:29804830}. Note=Present in the neuronal hyaline inclusion bodies specifically found in motor neurons from amyotrophic lateral sclerosis patients (PubMed:15456787). Present in the Lew…	0	Necessary for the fragmentation of Golgi stacks during mitosis and for their reassembly after mitosis. Involved in the formation of the transitional endoplasmic reticulum (tER). The transfer of membranes from the endoplasmic reticulum to the Golgi apparatus occurs via 50-70 nm transition vesicles which derive from part-rough, part-smooth transitional elements of the endoplasmic reticulum (tER). V…	#N/A	#N/A	644	OMM/Cytosol	-1.85847	-1.78595	-1.28513	-0.256992	-1.29664	-1.29664	1.74649	24.243	23.9902	22.9704	23.2103	22.3846	22.2043	21.6853	22.9533	24.4893	23.9344	23.0781	23.3222	0	0	0	0	-3.6181
Polyadenylate-binding protein 3 OS=Homo sapiens OX=9606 GN=PABPC3 PE=1 SV=2	PABPC3	Q9H361	5042	Cytoplasm {ECO:0000250}.	0	Binds the poly(A) tail of mRNA. May be involved in cytoplasmic regulatory processes of mRNA metabolism. Binds poly(A) with a slightly lower affinity as compared to PABPC1.	#N/A	#N/A	364	OMM/Cytosol	-2.03554	-1.6725	0.668924	-2.38241	-1.35538	-1.35538	1.43203	23.9089	23.8566	22.2515	23.8749	21.8733	22.1841	22.9204	21.4924	24.1514	23.7922	0	23.973	0	0	0	0	N.D.
Syntenin-1 OS=Homo sapiens OX=9606 GN=SDCBP PE=1 SV=1	SDCBP	O00560	6386	Cell junction, focal adhesion {ECO:0000269|PubMed:11179419}. Cell junction, adherens junction {ECO:0000269|PubMed:11179419}. Cell membrane {ECO:0000269|PubMed:11179419, ECO:0000269|PubMed:25893292, ECO:0000269|PubMed:27386966}; Peripheral membrane protein {ECO:0000269|PubMed:11179419, ECO:0000269|PubMed:27386966}. Endoplasmic reticulum membrane {ECO:0000269|PubMed:17081065}; Peripheral membrane p…	0	Multifunctional adapter protein involved in diverse array of functions including trafficking of transmembrane proteins, neuro and immunomodulation, exosome biogenesis, and tumorigenesis (PubMed:26291527). Positively regulates TGFB1-mediated SMAD2/3 activation and TGFB1-induced epithelial-to-mesenchymal transition (EMT) and cell migration in various cell types. May increase TGFB1 signaling by enha…	#N/A	#N/A	4	OMM/Cytosol	-1.413	-0.445799	-2.20446	-1.40263	-1.36647	-1.36647	1.57648	23.6098	21.9463	23.7276	23.5829	22.1968	21.5005	21.5231	22.1803	23.849	0	23.8267	23.6871	0	0	0	0	-4.22761
Voltage-dependent anion-selective channel protein 3 OS=Homo sapiens OX=9606 GN=VDAC3 PE=1 SV=1	VDAC3	Q9Y277	7419	Mitochondrion outer membrane {ECO:0000250|UniProtKB:P21796}. Membrane {ECO:0000269|PubMed:27641616}. Note=May localize to non-mitochondrial membranes. {ECO:0000269|PubMed:27641616}.	26..35; /note="Beta stranded"; /evidence="ECO:0000250|UniProtKB:P21796"; 39..47; /note="Beta stranded"; /evidence="ECO:0000250|UniProtKB:P21796"; 54..64; /note="Beta stranded"; /evidence="ECO:0000250|UniProtKB:P21796"; 69..76; /note="Beta stranded"; /evidence="ECO:0000250|UniProtKB:P21796"; 80..89; /note="Beta stranded"; /evidence="ECO:0000250|UniProtKB:P21796"; 95..104; /note="Beta stranded"; /e…	Forms a channel through the mitochondrial outer membrane that allows diffusion of small hydrophilic molecules. {ECO:0000250|UniProtKB:P21796}.	MOM	Signaling > Calcium homeostasis > Mitochondrial permeability transition pore | Small molecule transport	48,67,173,247	OMM/Cytosol	-1.03528	-1.47157	-1.43021	-1.56784	-1.37623	-1.37623	5.16838	29.442	29.7238	29.6332	29.8424	28.4067	28.2522	28.203	28.2746	29.7464	30.0359	29.6657	29.818	28.1209	27.9444	27.6448	27.7597	2.16888
ATP-dependent RNA helicase DDX3X;ATP-dependent RNA helicase DDX3Y	DDX3X;DDX3Y	O00571;O15523	1654	Cell membrane {ECO:0000269|PubMed:23413191, ECO:0000269|PubMed:29899501}. Nucleus {ECO:0000269|PubMed:10329544, ECO:0000269|PubMed:15507209, ECO:0000269|PubMed:16818630, ECO:0000269|PubMed:18596238, ECO:0000269|PubMed:18636090, ECO:0000269|PubMed:22034099, ECO:0000269|PubMed:29899501, ECO:0000269|PubMed:30131165, ECO:0000269|PubMed:31575075}. Cytoplasm {ECO:0000269|PubMed:10329544, ECO:0000269|Pu…	0	Multifunctional ATP-dependent RNA helicase (PubMed:17357160, PubMed:21589879, PubMed:31575075). The ATPase activity can be stimulated by various ribo-and deoxynucleic acids indicative for a relaxed substrate specificity (PubMed:29222110). In vitro can unwind partially double-stranded DNA with a preference for 5'-single-stranded DNA overhangs (PubMed:17357160, PubMed:21589879). Binds RNA G-quadrup…	#N/A	#N/A	38,69	OMM/Cytosol	-1.77518	-1.06145	-1.46211	-1.25655	-1.38882	-1.38882	1.96311	24.3417	24.8077	25.3869	24.4974	22.5666	23.7463	23.9248	23.2409	24.5891	24.8044	25.4673	24.5828	0	23.0826	23.3105	22.7527	-2.19838
Ezrin OS=Homo sapiens OX=9606 GN=EZR PE=1 SV=4	EZR	P15311	7430	Apical cell membrane {ECO:0000269|PubMed:18046454}; Peripheral membrane protein {ECO:0000269|PubMed:18046454}; Cytoplasmic side {ECO:0000269|PubMed:18046454}. Cell projection {ECO:0000269|PubMed:18046454}. Cell projection, microvillus membrane {ECO:0000269|PubMed:18046454}; Peripheral membrane protein {ECO:0000269|PubMed:18046454}; Cytoplasmic side {ECO:0000269|PubMed:18046454}. Cell projection, …	0	Probably involved in connections of major cytoskeletal structures to the plasma membrane. In epithelial cells, required for the formation of microvilli and membrane ruffles on the apical pole. Along with PLEKHG6, required for normal macropinocytosis. {ECO:0000269|PubMed:17881735, ECO:0000269|PubMed:18270268, ECO:0000269|PubMed:19111582}.	#N/A	#N/A	85	OMM/Cytosol	-2.20595	-0.609344	-1.59107	-1.6062	-1.50314	-1.50314	2.79237	23.4092	22.3264	23.246	23.2826	21.2032	21.7171	21.655	21.6764	23.6461	22.1639	23.3506	23.3929	20.279	0	0	0	-3.22983
Eukaryotic translation initiation factor 3 subunit J OS=Homo sapiens OX=9606 GN=EIF3J PE=1 SV=2	EIF3J	O75822	8669	Cytoplasm {ECO:0000255|HAMAP-Rule:MF_03009}.	0	Component of the eukaryotic translation initiation factor 3 (eIF-3) complex, which is required for several steps in the initiation of protein synthesis (PubMed:25849773, PubMed:27462815). The eIF-3 complex associates with the 40S ribosome and facilitates the recruitment of eIF-1, eIF-1A, eIF-2:GTP:methionyl-tRNAi and eIF-5 to form the 43S pre-initiation complex (43S PIC). The eIF-3 complex stimul…	#N/A	#N/A	143	OMM/Cytosol	-1.77575	-1.08027	-0.758921	-2.40953	-1.50612	-1.50612	2.17513	23.9039	22.8969	23.5987	23.934	22.1281	21.8166	22.8398	21.5244	24.1463	0	23.6993	24.0309	0	0	0	0	N.D.
40S ribosomal protein S17 OS=Homo sapiens OX=9606 GN=RPS17 PE=1 SV=2	RPS17	P08708	6218	0	0	0	#N/A	#N/A	84	OMM/Cytosol	0.0480728	-3.00292	-1.52383	-1.79539	-1.56852	-1.56852	1.69654	22.6625	24.4071	23.6965	24.352	22.7106	21.4042	22.1726	22.5566	0	24.3781	23.796	24.4404	0	0	0	0	N.D.
FAS-associated factor 2 OS=Homo sapiens OX=9606 GN=FAF2 PE=1 SV=2	FAF2	Q96CS3	23197	Cytoplasm {ECO:0000269|PubMed:12372427}. Lipid droplet {ECO:0000269|PubMed:19773358, ECO:0000269|PubMed:23297223}. Endoplasmic reticulum {ECO:0000269|PubMed:18711132, ECO:0000269|PubMed:23297223}.	0	Plays an important role in endoplasmic reticulum-associated degradation (ERAD) that mediates ubiquitin-dependent degradation of misfolded endoplasmic reticulum proteins (PubMed:18711132, PubMed:24215460). By controlling the steady-state expression of the IGF1R receptor, indirectly regulates the insulin-like growth factor receptor signaling pathway (PubMed:26692333). Involved in inhibition of lipi…	#N/A	#N/A	297	OMM/Cytosol	-1.95261	0.619593	-1.78781	-3.25457	-1.59385	-1.59385	1.13296	23.9761	21.5773	24.2242	23.9127	22.0235	22.1969	22.4364	20.6581	24.2193	0	24.3178	24.0101	0	0	0	0	N.D.
Alanine--tRNA ligase, cytoplasmic OS=Homo sapiens OX=9606 GN=AARS1 PE=1 SV=2	AARS1	P49588	16	Cytoplasm {ECO:0000255|HAMAP-Rule:MF_03133, ECO:0000269|PubMed:27911835}.	0	Catalyzes the attachment of alanine to tRNA(Ala) in a two-step reaction: alanine is first activated by ATP to form Ala-AMP and then transferred to the acceptor end of tRNA(Ala) (PubMed:27622773, PubMed:27911835, PubMed:28493438). Also edits incorrectly charged tRNA(Ala) via its editing domain (PubMed:27622773, PubMed:27911835, PubMed:28493438). {ECO:0000255|HAMAP-Rule:MF_03133, ECO:0000269|PubMed…	#N/A	#N/A	468,667,690	OMM/Cytosol	-1.7063	-1.89612	-1.10122	-1.70462	-1.60206	-1.60206	3.92367	23.2635	23.292	23.3025	23.4869	21.5572	21.3959	22.2013	21.7823	23.4988	23.1914	23.4065	23.5931	0	20.5465	0	0	-3.19552
Heat shock protein HSP 90-alpha;Putative heat shock protein HSP 90-beta 2;Heat shock protein HSP 90-beta	HSP90AA1;HSP90AB2P;HSP90AB1	P07900;Q58FF8;P08238	3320	Nucleus {ECO:0000250|UniProtKB:P07901}. Cytoplasm {ECO:0000250|UniProtKB:P07901}. Melanosome {ECO:0000269|PubMed:17081065}. Cell membrane {ECO:0000269|PubMed:11276205}. Mitochondrion {ECO:0000269|PubMed:25609812}. Note=Identified by mass spectrometry in melanosome fractions from stage I to stage IV.	0	Molecular chaperone that promotes the maturation, structural maintenance and proper regulation of specific target proteins involved for instance in cell cycle control and signal transduction. Undergoes a functional cycle that is linked to its ATPase activity which is essential for its chaperone activity. This cycle probably induces conformational changes in the client proteins, thereby causing th…	#N/A	#N/A	284	OMM/Cytosol	-1.45051	-0.454748	-1.99744	-2.5826	-1.62133	-1.62133	2.22621	22.9848	22.4106	23.7429	23.3003	21.5343	21.9558	21.7454	20.7177	23.217	0	23.8418	23.4103	0	0	0	0	N.D.
Drebrin-like protein OS=Homo sapiens OX=9606 GN=DBNL PE=1 SV=1	DBNL	Q9UJU6	28988	Cytoplasm, cytoskeleton {ECO:0000250|UniProtKB:Q62418}. Cell projection, lamellipodium {ECO:0000250|UniProtKB:Q62418}. Cell projection, ruffle {ECO:0000250|UniProtKB:Q62418}. Cytoplasm, cell cortex {ECO:0000250|UniProtKB:Q62418}. Cytoplasm, cytosol {ECO:0000250|UniProtKB:Q9JHL4}. Cell junction, synapse {ECO:0000250|UniProtKB:Q62418}. Perikaryon {ECO:0000250|UniProtKB:Q62418}. Cell projection, neu…	0	Adapter protein that binds F-actin and DNM1, and thereby plays a role in receptor-mediated endocytosis. Plays a role in the reorganization of the actin cytoskeleton, formation of cell projections, such as neurites, in neuron morphogenesis and synapse formation via its interaction with WASL and COBL. Does not bind G-actin and promote actin polymerization by itself. Required for the formation of or…	#N/A	#N/A	224	OMM/Cytosol	-2.08831	0.265596	-2.46216	-2.25112	-1.634	-1.634	1.75533	23.4466	22.8004	23.7885	23.3071	21.3582	23.066	21.3264	21.0559	23.6839	22.6682	23.887	23.4169	0	0	0	0	-6.40076
F-actin-capping protein subunit alpha-1 OS=Homo sapiens OX=9606 GN=CAPZA1 PE=1 SV=3	CAPZA1	P52907	829	Cytoplasm, cytoskeleton {ECO:0000250}.	0	F-actin-capping proteins bind in a Ca(2+)-independent manner to the fast growing ends of actin filaments (barbed end) thereby blocking the exchange of subunits at these ends. Unlike other capping proteins (such as gelsolin and severin), these proteins do not sever actin filaments. May play a role in the formation of epithelial cell junctions. {ECO:0000269|PubMed:22891260}.	#N/A	#N/A	70	OMM/Cytosol	-2.53902	-1.07048	-1.60472	-1.33363	-1.63696	-1.63696	0.984578	24.5154	24.0402	21.9023	24.1632	21.9764	22.9697	20.2976	22.8296	24.7647	23.9876	0	24.2555	0	0	0	0	N.D.
Mitochondrial import receptor subunit TOM70 OS=Homo sapiens OX=9606 GN=TOMM70 PE=1 SV=1	TOMM70	O94826	9868	Mitochondrion outer membrane {ECO:0000269|PubMed:20628368, ECO:0000269|PubMed:25609812}; Single-pass membrane protein {ECO:0000255}.	39..59; /note="Helical"; /evidence="ECO:0000255"	Acts as receptor of the preprotein translocase complex of the outer mitochondrial membrane (TOM complex). Recognizes and mediates the translocation of mitochondrial preproteins from the cytosol into the mitochondria in a chaperone dependent manner (PubMed:12526792). Mediates TBK1 and IRF3 activation induced by MAVS in response to Sendai virus infection and promotes host antiviral responses during…	MOM	Protein import, sorting and homeostasis > Protein import and sorting > TOM	260,327,339	OMM/Cytosol	-1.78019	-0.857567	-2.03192	-1.89264	-1.64058	-1.64058	2.76056	24.2308	23.177	23.7096	23.5213	22.4506	22.3195	21.6777	21.6287	24.4769	23.0691	23.8089	23.6268	21.6369	0	0	0	-3.54912
Eukaryotic initiation factor 4A-I OS=Homo sapiens OX=9606 GN=EIF4A1 PE=1 SV=1	EIF4A1	P60842	1973	0	0	ATP-dependent RNA helicase which is a subunit of the eIF4F complex involved in cap recognition and is required for mRNA binding to ribosome. In the current model of translation initiation, eIF4A unwinds RNA secondary structures in the 5'-UTR of mRNAs which is necessary to allow efficient binding of the small ribosomal subunit, and subsequent scanning for the initiator codon. {ECO:0000269|PubMed:1…	#N/A	#N/A	197	OMM/Cytosol	0.839235	-1.03448	-3.30649	-3.12181	-1.65589	-1.65589	0.944272	21.8497	24.746	24.8434	24.6736	22.6889	23.7116	21.5369	21.5518	0	24.7388	24.93	24.7554	0	23.0451	0	0	-4.25363
Actin, cytoplasmic 2;Actin, cytoplasmic 2, N-terminally processed;Actin, cytoplasmic 1;Actin, cytoplasmic 1, N-terminally processed;POTE ankyrin domain family member E;POTE ankyrin domain family member I;POTE ankyrin domain family member F;Putative beta-a	ACTG1;ACTB;POTEE;POTEI;POTEF;POTEKP;POTEJ;ACTA1;ACTC1	P63261;P60709;Q6S8J3;P0CG38;A5A3E0;Q9BYX7;P0CG39;P68133;P68032	71	Cytoplasm, cytoskeleton {ECO:0000269|PubMed:28493397}.	0	Actins are highly conserved proteins that are involved in various types of cell motility and are ubiquitously expressed in all eukaryotic cells. {ECO:0000305|PubMed:29581253}.	#N/A	#N/A	91	OMM/Cytosol	-0.48838	-1.50586	-2.18349	-2.5461	-1.68096	-1.68096	1.27698	24.122	23.8552	24.9704	23.2954	23.6337	22.3494	22.7869	20.7493	24.3669	23.7908	25.0555	23.4055	22.9249	0	0	0	N.D.
Ras GTPase-activating-like protein IQGAP1 OS=Homo sapiens OX=9606 GN=IQGAP1 PE=1 SV=1	IQGAP1	P46940	8826	Cell membrane {ECO:0000269|PubMed:15355962, ECO:0000269|PubMed:29033352}. Nucleus {ECO:0000269|PubMed:20883816, ECO:0000269|PubMed:29033352}. Cytoplasm {ECO:0000269|PubMed:20883816, ECO:0000269|PubMed:29033352}. Note=Subcellular distribution is regulated by the cell cycle, nuclear levels increase at G1/S phase (PubMed:20883816). {ECO:0000269|PubMed:20883816}.	0	Plays a crucial role in regulating the dynamics and assembly of the actin cytoskeleton. Binds to activated CDC42 but does not stimulate its GTPase activity. It associates with calmodulin. Could serve as an assembly scaffold for the organization of a multimolecular complex that would interface incoming signals to the reorganization of the actin cytoskeleton at the plasma membrane. May promote neur…	#N/A	#N/A	17	OMM/Cytosol	-1.82687	-2.0984	-0.927675	-1.873	-1.68149	-1.68149	2.46143	24.3045	23.9351	22.8629	24.1714	22.4776	21.8367	21.9353	22.2984	24.5514	23.8758	0	24.2634	0	0	0	0	-5.29176
Heat shock protein HSP 90-beta OS=Homo sapiens OX=9606 GN=HSP90AB1 PE=1 SV=4	HSP90AB1	P08238	3326	Cytoplasm {ECO:0000269|PubMed:16580629, ECO:0000269|PubMed:18239673, ECO:0000269|PubMed:24880080, ECO:0000269|PubMed:9482106}. Melanosome {ECO:0000269|PubMed:17081065}. Nucleus {ECO:0000269|PubMed:18239673}. Secreted {ECO:0000269|PubMed:20599762}. Cell membrane {ECO:0000269|PubMed:20599762}. Dynein axonemal particle {ECO:0000250|UniProtKB:Q6AZV1}. Note=Identified by mass spectrometry in melanosom…	0	Molecular chaperone that promotes the maturation, structural maintenance and proper regulation of specific target proteins involved for instance in cell cycle control and signal transduction. Undergoes a functional cycle linked to its ATPase activity. This cycle probably induces conformational changes in the client proteins, thereby causing their activation. Interacts dynamically with various co-…	#N/A	#N/A	373,596	OMM/Cytosol	-3.60721	-0.722887	-0.546164	-1.85101	-1.68182	-1.68182	0.998651	24.9364	22.462	24.6611	24.8576	21.3292	21.7392	24.1149	23.0066	25.1904	0	24.7497	24.9356	0	0	23.5031	0	-6.58633
Peptidyl-prolyl cis-trans isomerase FKBP4 OS=Homo sapiens OX=9606 GN=FKBP4 PE=1 SV=3	FKBP4	Q02790	2288	Cytoplasm, cytosol {ECO:0000269|PubMed:2378870}. Mitochondrion {ECO:0000269|PubMed:21730050}. Nucleus {ECO:0000250|UniProtKB:P30416}. Cytoplasm, cytoskeleton {ECO:0000250|UniProtKB:Q9QVC8}. Cell projection, axon {ECO:0000250|UniProtKB:Q9QVC8}. Note=Shuttles from mitochondria to nucleus; co-localizes in mitochondria with the glucocorticoid receptor (PubMed:21730050). Colocalized with MAPT/TAU in t…	0	Immunophilin protein with PPIase and co-chaperone activities. Component of steroid receptors heterocomplexes through interaction with heat-shock protein 90 (HSP90). May play a role in the intracellular trafficking of heterooligomeric forms of steroid hormone receptors between cytoplasm and nuclear compartments. The isomerase activity controls neuronal growth cones via regulation of TRPC1 channel …	#N/A	#N/A	202,302	OMM/Cytosol	-0.852501	-3.1303	-2.02025	-0.771923	-1.69375	-1.69375	1.26433	23.7921	25.2798	24.0544	25.3398	22.9396	22.1495	22.0342	24.5679	24.0333	25.3068	24.1499	25.4079	0	0	0	24.0727	-3.14376
Importin-8 OS=Homo sapiens OX=9606 GN=IPO8 PE=1 SV=2	IPO8	O15397	10526	Cytoplasm {ECO:0000250}. Nucleus {ECO:0000250}.	0	Seems to function in nuclear protein import, either by acting as autonomous nuclear transport receptor or as an adapter-like protein in association with the importin-beta subunit KPNB1. Acting autonomously, is thought to serve itself as receptor for nuclear localization signals (NLS) and to promote translocation of import substrates through the nuclear pore complex (NPC) by an energy requiring, R…	#N/A	#N/A	995	OMM/Cytosol	-2.22489	-0.945124	-1.34881	-2.29636	-1.7038	-1.7038	2.96507	24.0187	23.5652	23.2059	24.1151	21.7938	22.62	21.8571	21.8188	24.2625	23.4821	23.3109	24.2084	0	0	0	0	-4.38789
CD2-associated protein OS=Homo sapiens OX=9606 GN=CD2AP PE=1 SV=1	CD2AP	Q9Y5K6	23607	Cytoplasm, cytoskeleton {ECO:0000269|PubMed:15800069}. Cell projection, ruffle {ECO:0000269|PubMed:10339567}. Cell junction {ECO:0000269|PubMed:22891260}. Note=Colocalizes with F-actin and BCAR1/p130Cas in membrane ruffles (PubMed:10339567). Located at podocyte slit diaphragm between podocyte foot processes (By similarity). During late anaphase and telophase, concentrates in the vicinity of the m…	0	Seems to act as an adapter protein between membrane proteins and the actin cytoskeleton (PubMed:10339567). In collaboration with CBLC, modulates the rate of RET turnover and may act as regulatory checkpoint that limits the potency of GDNF on neuronal survival. Controls CBLC function, converting it from an inhibitor to a promoter of RET degradation (By similarity). May play a role in receptor clus…	#N/A	#N/A	88	OMM/Cytosol	-1.28196	0.139893	-1.4501	-4.33788	-1.73251	-1.73251	0.816984	24.3171	21.4884	24.9385	24.9145	23.0352	21.6283	23.4884	20.5766	24.5642	0	25.024	24.9913	0	0	0	0	-7.53492
Protein transport protein Sec24C OS=Homo sapiens OX=9606 GN=SEC24C PE=1 SV=3	SEC24C	P53992	9632	Cytoplasmic vesicle, COPII-coated vesicle membrane {ECO:0000269|PubMed:10075675, ECO:0000269|PubMed:10329445}; Peripheral membrane protein {ECO:0000269|PubMed:10075675}; Cytoplasmic side {ECO:0000269|PubMed:10075675}. Endoplasmic reticulum membrane {ECO:0000269|PubMed:10075675, ECO:0000269|PubMed:10329445}; Peripheral membrane protein {ECO:0000269|PubMed:10075675}; Cytoplasmic side {ECO:0000269|P…	0	Component of the coat protein complex II (COPII) which promotes the formation of transport vesicles from the endoplasmic reticulum (ER). The coat has two main functions, the physical deformation of the endoplasmic reticulum membrane into vesicles and the selection of cargo molecules for their transport to the Golgi complex (PubMed:10214955, PubMed:17499046, PubMed:18843296, PubMed:20427317). Play…	#N/A	#N/A	413	OMM/Cytosol	-1.91652	-1.01586	-2.55792	-1.45293	-1.73581	-1.73581	2.84488	24.5069	24.6087	24.821	24.7198	22.5904	23.5929	22.2631	23.2669	24.7561	24.5926	24.9078	24.8006	0	0	0	0	N.D.
Cytochrome c	CYCS	P99999;P62894	54205	Mitochondrion intermembrane space. Note=Loosely associated with the inner membrane.	0	Electron carrier protein. The oxidized form of the cytochrome c heme group can accept an electron from the heme group of the cytochrome c1 subunit of cytochrome reductase. Cytochrome c then transfers this electron to the cytochrome oxidase complex, the final protein carrier in the mitochondrial electron-transport chain.; Plays a role in apoptosis. Suppression of the anti-apoptotic members or acti…	#N/A	#N/A	75	OMM/Cytosol	-0.658312	-1.28182	-0.821728	-4.2197	-1.74539	-1.74539	1.28207	24.5851	24.6052	24.3291	25.0162	23.9268	23.3234	23.5074	20.7965	24.8352	24.5889	24.4215	25.0909	23.244	22.6263	22.8876	0	0.961287
14-3-3 protein beta/alpha OS=Homo sapiens OX=9606 GN=YWHAB PE=1 SV=3	YWHAB	P31946	7529	Cytoplasm {ECO:0000269|PubMed:17081065}. Melanosome {ECO:0000269|PubMed:17081065}. Note=Identified by mass spectrometry in melanosome fractions from stage I to stage IV.; Vacuole membrane {ECO:0000269|PubMed:11260479}. Note=(Microbial infection) Upon infection with Chlamydia trachomatis, this protein is associated with the pathogen-containing vacuole membrane where it colocalizes with IncG. {ECO:…	0	Adapter protein implicated in the regulation of a large spectrum of both general and specialized signaling pathways. Binds to a large number of partners, usually by recognition of a phosphoserine or phosphothreonine motif. Binding generally results in the modulation of the activity of the binding partner. Negative regulator of osteogenesis. Blocks the nuclear translocation of the phosphorylated f…	#N/A	#N/A	213	OMM/Cytosol	-1.81665	-0.794266	-2.3508	-2.39159	-1.83833	-1.83833	1.84364	23.716	24.8014	25.0307	24.749	21.8994	24.0071	22.6799	22.3574	23.9564	24.7977	25.1152	24.8292	0	23.3641	22.0493	0	-3.15039
40S ribosomal protein S10 OS=Homo sapiens OX=9606 GN=RPS10 PE=1 SV=1	RPS10	P46783	6204	Cytoplasm {ECO:0000269|PubMed:20159986}. Nucleus, nucleolus {ECO:0000269|PubMed:20159986}. Note=Localized in the granular component (GC) region of the nucleolus. Methylation is required for its localization in the GC region. Colocalizes with NPS1 in the GC region of the nucleolus.	0	Component of the 40S ribosomal subunit.	#N/A	#N/A	82,127	OMM/Cytosol	-2.90664	-2.26741	0.357239	-2.6689	-1.87143	-1.87143	1.24902	24.7321	23.8692	21.1329	23.8487	21.8255	21.6018	21.4902	21.1798	24.9839	23.8057	0	23.9474	0	0	0	0	-2.88028
Receptor of activated protein C kinase 1 OS=Homo sapiens OX=9606 GN=RACK1 PE=1 SV=3	RACK1	P63244	10399	Cell membrane {ECO:0000269|PubMed:11312657, ECO:0000269|PubMed:17956333}; Peripheral membrane protein. Cytoplasm {ECO:0000269|PubMed:10849009, ECO:0000269|PubMed:11279199, ECO:0000269|PubMed:12958311, ECO:0000269|PubMed:19785988, ECO:0000269|PubMed:20499158, ECO:0000269|PubMed:20573744}. Cytoplasm, perinuclear region {ECO:0000269|PubMed:11279199, ECO:0000269|PubMed:12958311}. Nucleus {ECO:0000269…	0	Scaffolding protein involved in the recruitment, assembly and/or regulation of a variety of signaling molecules. Interacts with a wide variety of proteins and plays a role in many cellular processes. Component of the 40S ribosomal subunit involved in translational repression (PubMed:23636399). Involved in the initiation of the ribosome quality control (RQC), a pathway that takes place when a ribo…	#N/A	#N/A	246	OMM/Cytosol	-3.0009	-2.27596	0.809181	-3.09621	-1.89097	-1.89097	1.16525	25.2685	25.2739	21.9233	24.898	22.2676	22.9979	22.7325	21.8018	25.5262	25.3005	0	24.9752	0	0	0	0	-2.99292
Annexin A2;Putative annexin A2-like protein	ANXA2;ANXA2P2	P07355;A6NMY6	302	Secreted, extracellular space, extracellular matrix, basement membrane {ECO:0000269|PubMed:17081065}. Melanosome {ECO:0000269|PubMed:17081065}. Note=In the lamina beneath the plasma membrane. Identified by mass spectrometry in melanosome fractions from stage I to stage IV. Translocated from the cytoplasm to the cell surface through a Golgi-independent mechanism.	0	Calcium-regulated membrane-binding protein whose affinity for calcium is greatly enhanced by anionic phospholipids. It binds two calcium ions with high affinity. May be involved in heat-stress response. Inhibits PCSK9-enhanced LDLR degradation, probably reduces PCSK9 protein levels via a translational mechanism but also competes with LDLR for binding with PCSK9 (PubMed:18799458, PubMed:24808179, …	#N/A	#N/A	24	OMM/Cytosol	-2.52372	-0.839476	-2.32021	-1.88833	-1.89293	-1.89293	1.15057	24.6312	21.3915	24.5147	24.0699	22.1075	20.552	22.1945	22.1816	24.8818	0	24.605	24.1641	0	0	0	0	-3.35977
Huntingtin-interacting protein K OS=Homo sapiens OX=9606 GN=HYPK PE=1 SV=3	HYPK	Q9NX55	25764	Nucleus. Cytoplasm.	0	Has a chaperone-like activity preventing polyglutamine (polyQ) aggregation of HTT (PubMed:17947297). Protects against HTT polyQ-mediated apoptosis in Neuro2a neuronal cells (PubMed:17947297). Regulator of the N-terminal acetyltransferase NAA10-NAA15 complex (PubMed:20154145, PubMed:29754825). Has been in one study shown to be required for optimal NAA10-NAA15 complex-mediated N-terminal acetylatio…	#N/A	#N/A	49	OMM/Cytosol	-2.5258	-1.92838	-0.951391	-2.18219	-1.89694	-1.89694	1.45231	24.4344	22.9154	24.6943	24.4046	21.9086	20.987	23.7429	22.2224	24.6828	0	24.7826	24.4919	0	0	0	0	N.D.
Stearoyl-CoA desaturase OS=Homo sapiens OX=9606 GN=SCD PE=1 SV=2	SCD	O00767	6319	Endoplasmic reticulum membrane {ECO:0000269|PubMed:15907797}; Multi-pass membrane protein {ECO:0000269|PubMed:18765284, ECO:0000305}.	73..93; /note="Helical"; /evidence="ECO:0000269|PubMed:26098317"; 98..118; /note="Helical"; /evidence="ECO:0000269|PubMed:26098317"; 218..237; /note="Helical"; /evidence="ECO:0000269|PubMed:26098317"; 242..263; /note="Helical"; /evidence="ECO:0000269|PubMed:26098317"	Stearoyl-CoA desaturase that utilizes O(2) and electrons from reduced cytochrome b5 to introduce the first double bond into saturated fatty acyl-CoA substrates (PubMed:15907797, PubMed:18765284). Catalyzes the insertion of a cis double bond at the delta-9 position into fatty acyl-CoA substrates including palmitoyl-CoA and stearoyl-CoA (PubMed:15907797, PubMed:18765284). Gives rise to a mixture of…	#N/A	#N/A	14	OMM/Cytosol	-2.74924	-3.17085	1.62521	-3.3093	-1.90104	-1.90104	1.15286	24.6907	24.5497	21.7324	24.6726	21.9414	21.3789	23.3576	21.3633	24.9419	24.5298	0	24.7544	0	0	0	0	N.D.
Heat shock cognate 71 kDa protein OS=Homo sapiens OX=9606 GN=HSPA8 PE=1 SV=1	HSPA8	P11142	3312	Cytoplasm. Melanosome. Nucleus, nucleolus. Cell membrane. Note=Localized in cytoplasmic mRNP granules containing untranslated mRNAs. Translocates rapidly from the cytoplasm to the nuclei, and especially to the nucleoli, upon heat shock.	0	Molecular chaperone implicated in a wide variety of cellular processes, including protection of the proteome from stress, folding and transport of newly synthesized polypeptides, activation of proteolysis of misfolded proteins and the formation and dissociation of protein complexes. Plays a pivotal role in the protein quality control system, ensuring the correct folding of proteins, the re-foldin…	#N/A	#N/A	371,525,545,611	OMM/Cytosol	-0.833986	-1.81852	-2.90189	-2.17051	-1.93122	-1.93122	2.43219	23.6799	23.5657	23.8793	24.2873	22.8459	21.7472	20.9774	22.1168	23.9199	23.4827	23.9767	24.377	0	0	0	0	-3.80035
CBY1-interacting BAR domain-containing protein 2 OS=Homo sapiens OX=9606 GN=CIBAR2 PE=1 SV=2	CIBAR2	Q6ZTR7	339145	Cytoplasm, cytoskeleton, microtubule organizing center, centrosome, centriole {ECO:0000250|UniProtKB:Q3V2J0}. Cytoplasm, cytoskeleton, cilium basal body {ECO:0000250|UniProtKB:Q3V2J0}. Note=Extensive colocalization with CBY1 at mother centrioles. {ECO:0000250|UniProtKB:Q3V2J0}.	0	May play a role in ciliogenesis (By similarity). In cooperation with CBY1 may facilitate ciliogenesis likely by the recruitment and fusion of endosomal vesicles at distal appendages during early stages of ciliogenesis (PubMed:27528616). {ECO:0000250|UniProtKB:A1XBS5, ECO:0000269|PubMed:27528616}.	#N/A	#N/A	100	OMM/Cytosol	-0.997164	-2.63229	-2.66347	-1.51244	-1.95134	-1.95134	2.90262	23.8572	24.2349	24.1251	23.8735	22.86	21.6026	21.4617	22.3611	24.0991	24.1948	24.2198	23.9717	0	0	0	0	-4.38209
Tumor susceptibility gene 101 protein OS=Homo sapiens OX=9606 GN=TSG101 PE=1 SV=2	TSG101	Q99816	7251	Cytoplasm {ECO:0000269|PubMed:17853893}. Early endosome membrane {ECO:0000269|PubMed:23166352}; Peripheral membrane protein {ECO:0000305|PubMed:23166352}; Cytoplasmic side {ECO:0000305|PubMed:23166352}. Late endosome membrane {ECO:0000269|PubMed:11916981, ECO:0000269|PubMed:17229889}; Peripheral membrane protein. Cytoplasm, cytoskeleton, microtubule organizing center, centrosome {ECO:0000269|PubM…	0	Component of the ESCRT-I complex, a regulator of vesicular trafficking process. Binds to ubiquitinated cargo proteins and is required for the sorting of endocytic ubiquitinated cargos into multivesicular bodies (MVBs). Mediates the association between the ESCRT-0 and ESCRT-I complex. Required for completion of cytokinesis; the function requires CEP55. May be involved in cell growth and differenti…	#N/A	#N/A	42	OMM/Cytosol	-3.93548	-2.85566	1.01501	-2.11077	-1.97173	-1.97173	1.11577	24.1486	24.0624	21.0346	24.395	20.2131	21.2067	22.0496	22.2842	24.3938	24.0112	0	24.4825	0	0	0	0	-4.52113
Mitochondrial import receptor subunit TOM40 homolog OS=Homo sapiens OX=9606 GN=TOMM40 PE=1 SV=1	TOMM40	O96008	10452	Mitochondrion outer membrane {ECO:0000269|PubMed:15644312, ECO:0000269|PubMed:31206022}; Multi-pass membrane protein {ECO:0000255}. Note=Associates with the mitochondria-associated ER membrane via interaction with BCAP31. {ECO:0000269|PubMed:31206022}.	0	Channel-forming protein essential for import of protein precursors into mitochondria (PubMed:15644312, PubMed:31206022). Plays a role in the assembly of the mitochondrial membrane respiratory chain NADH dehydrogenase (Complex I) by forming a complex with BCAP31 and mediating the translocation of Complex I components from the cytosol to the mitochondria (PubMed:31206022). {ECO:0000269|PubMed:15644…	MOM	Protein import, sorting and homeostasis > Protein import and sorting > TOM	194,303	OMM/Cytosol	-0.337034	-0.515966	-3.13746	-4.10439	-2.02371	-2.02371	0.946144	25.3418	25.3313	24.6326	25.0075	25.0048	24.8153	21.4951	20.9031	25.6004	25.3615	24.7215	25.0823	24.4175	24.236	0	0	N.D.
T-complex protein 1 subunit theta OS=Homo sapiens OX=9606 GN=CCT8 PE=1 SV=4	CCT8	P50990	10694	Cytoplasm {ECO:0000269|PubMed:20080638}. Cytoplasm, cytoskeleton, microtubule organizing center, centrosome {ECO:0000269|PubMed:14654843, ECO:0000269|PubMed:20080638}. Cytoplasm, cytoskeleton, cilium basal body {ECO:0000250|UniProtKB:P42932}.	0	Component of the chaperonin-containing T-complex (TRiC), a molecular chaperone complex that assists the folding of proteins upon ATP hydrolysis (PubMed:25467444). The TRiC complex mediates the folding of WRAP53/TCAB1, thereby regulating telomere maintenance (PubMed:25467444). As part of the TRiC complex may play a role in the assembly of BBSome, a complex involved in ciliogenesis regulating trans…	#N/A	#N/A	351	OMM/Cytosol	-2.03444	-2.1375	-2.47681	-1.49389	-2.03566	-2.03566	3.23168	23.9653	24.5311	25.0924	23.9523	21.9308	22.3936	22.6156	22.4584	24.2084	24.51	25.1762	24.0488	0	0	0	0	-3.44801
Alpha-actinin-4 OS=Homo sapiens OX=9606 GN=ACTN4 PE=1 SV=2	ACTN4	O43707	81	Nucleus {ECO:0000269|PubMed:22351778, ECO:0000269|PubMed:9508771}. Cytoplasm {ECO:0000269|PubMed:22351778, ECO:0000269|PubMed:9508771}. Cell junction {ECO:0000250|UniProtKB:P57780}. Cytoplasm, cytoskeleton, stress fiber {ECO:0000269|PubMed:9508771}. Note=Localized in cytoplasmic mRNP granules containing untranslated mRNAs. Nuclear translocation can be induced by the PI3 kinase inhibitor wortmanni…	0	F-actin cross-linking protein which is thought to anchor actin to a variety of intracellular structures. This is a bundling protein (Probable). Probably involved in vesicular trafficking via its association with the CART complex. The CART complex is necessary for efficient transferrin receptor recycling but not for EGFR degradation (PubMed:15772161). Involved in tight junction assembly in epithel…	#N/A	#N/A	700,799	OMM/Cytosol	-1.41178	-0.995861	-2.7459	-3.00976	-2.04083	-2.04083	1.32826	24.5948	22.2081	24.8006	25.4468	23.183	21.2122	22.0547	22.437	24.845	0	24.8876	25.5126	22.4343	0	0	21.9531	-4.59912
Rab GDP dissociation inhibitor beta OS=Homo sapiens OX=9606 GN=GDI2 PE=1 SV=2	GDI2	P50395	2665	Cytoplasm {ECO:0000250}. Membrane {ECO:0000250}; Peripheral membrane protein {ECO:0000250}.	0	Regulates the GDP/GTP exchange reaction of most Rab proteins by inhibiting the dissociation of GDP from them, and the subsequent binding of GTP to them.	#N/A	#N/A	442	OMM/Cytosol	-1.63272	-1.01642	-1.96606	-3.55269	-2.04197	-2.04197	1.92364	24.2456	22.4945	23.7366	24.23	22.6129	21.4781	21.7705	20.6773	24.4919	0	23.8356	24.3209	0	0	0	0	-3.06788
Ubiquitin-60S ribosomal protein L40 OS=Homo sapiens OX=9606 GN=UBA52 PE=1 SV=2	UBA52	P62987	7311	[Ubiquitin]: Cytoplasm {ECO:0000250}. Nucleus {ECO:0000250}.; [60S ribosomal protein L40]: Cytoplasm {ECO:0000250}.	0	[Ubiquitin]: Exists either covalently attached to another protein, or free (unanchored). When covalently bound, it is conjugated to target proteins via an isopeptide bond either as a monomer (monoubiquitin), a polymer linked via different Lys residues of the ubiquitin (polyubiquitin chains) or a linear polymer linked via the initiator Met of the ubiquitin (linear polyubiquitin chains). Polyubiqui…	#N/A	#N/A	59	OMM/Cytosol	-2.62762	-1.9632	-0.930693	-2.65389	-2.04385	-2.04385	2.74805	24.4669	23.9723	24.0287	24.0211	21.8393	22.0091	23.098	21.3672	24.7157	23.9153	24.1245	24.1162	0	0	0	0	N.D.
Filamin-B OS=Homo sapiens OX=9606 GN=FLNB PE=1 SV=2	FLNB	O75369	2317	[Isoform 1]: Cytoplasm, cell cortex. Cytoplasm, cytoskeleton. Cytoplasm, cytoskeleton, stress fiber. Cytoplasm, myofibril, sarcomere, Z line. Note=In differentiating myotubes, isoform 1, isoform 2 and isoform 3 are localized diffusely throughout the cytoplasm with regions of enrichment at the longitudinal actin stress fiber. In differentiated tubes, isoform 1 is also detected within the Z-lines.;…	0	Connects cell membrane constituents to the actin cytoskeleton. May promote orthogonal branching of actin filaments and links actin filaments to membrane glycoproteins. Anchors various transmembrane proteins to the actin cytoskeleton. Interaction with FLNA may allow neuroblast migration from the ventricular zone into the cortical plate. Various interactions and localizations of isoforms affect myo…	#N/A	#N/A	1530	OMM/Cytosol	-3.05113	-1.58493	-2.81124	-0.992355	-2.10991	-2.10991	2.6771	23.6187	23.524	23.8275	23.2289	20.5676	21.939	21.0163	22.2365	23.858	23.4383	23.9256	23.3403	0	0	0	0	-6.1152
T-complex protein 1 subunit beta OS=Homo sapiens OX=9606 GN=CCT2 PE=1 SV=4	CCT2	P78371	10576	Cytoplasm {ECO:0000269|PubMed:20080638}.	0	Component of the chaperonin-containing T-complex (TRiC), a molecular chaperone complex that assists the folding of proteins upon ATP hydrolysis (PubMed:25467444). The TRiC complex mediates the folding of WRAP53/TCAB1, thereby regulating telomere maintenance (PubMed:25467444). As part of the TRiC complex may play a role in the assembly of BBSome, a complex involved in ciliogenesis regulating trans…	#N/A	#N/A	213	OMM/Cytosol	-0.584076	-0.80003	-1.70012	-5.36164	-2.11147	-2.11147	1.04756	24.1392	23.7389	23.7789	24.2555	23.5551	22.9389	22.0787	18.8939	24.3843	23.667	23.8774	24.3459	0	22.2115	0	0	-3.21185
Arginine--tRNA ligase, cytoplasmic OS=Homo sapiens OX=9606 GN=RARS1 PE=1 SV=2	RARS1	P54136	5917	Cytoplasm {ECO:0000269|PubMed:10791971, ECO:0000269|PubMed:16055448, ECO:0000269|PubMed:16430231}. Cytoplasm, cytosol {ECO:0000269|PubMed:19289464}.	0	Forms part of a macromolecular complex that catalyzes the attachment of specific amino acids to cognate tRNAs during protein synthesis (PubMed:25288775). Modulates the secretion of AIMP1 and may be involved in generation of the inflammatory cytokine EMAP2 from AIMP1 (PubMed:17443684). {ECO:0000269|PubMed:17443684, ECO:0000269|PubMed:25288775}.	#N/A	#N/A	92,291	OMM/Cytosol	-2.07192	-2.75356	-2.75463	-0.883343	-2.11586	-2.11586	2.6543	24.1496	24.295	24.8305	24.2373	22.0777	21.5414	22.0758	23.3539	24.3948	24.2588	24.9172	24.328	0	0	0	0	-5.57965
Plasminogen activator inhibitor 1 RNA-binding protein OS=Homo sapiens OX=9606 GN=SERBP1 PE=1 SV=2	SERBP1	Q8NC51	26135	Cytoplasm {ECO:0000269|PubMed:12505151, ECO:0000269|PubMed:28695742}. Nucleus {ECO:0000269|PubMed:12505151, ECO:0000269|PubMed:28695742}. Cytoplasm, perinuclear region {ECO:0000269|PubMed:12505151}.	0	May play a role in the regulation of mRNA stability. Binds to the 3'-most 134 nt of the SERPINE1/PAI1 mRNA, a region which confers cyclic nucleotide regulation of message decay. Seems to play a role in PML-nuclear bodies formation (PubMed:28695742). {ECO:0000269|PubMed:11001948, ECO:0000269|PubMed:28695742}.	#N/A	#N/A	207	OMM/Cytosol	-1.99738	-2.09144	-2.68318	-1.89526	-2.16682	-2.16682	2.95381	24.7842	24.6669	26.0829	25.0313	22.7868	22.5755	23.3997	23.136	25.0365	24.6546	26.1555	25.1057	0	0	0	0	-4.13968
Annexin A2 OS=Homo sapiens OX=9606 GN=ANXA2 PE=1 SV=2	ANXA2	P07355	302	Secreted, extracellular space, extracellular matrix, basement membrane {ECO:0000269|PubMed:17081065}. Melanosome {ECO:0000269|PubMed:17081065}. Note=In the lamina beneath the plasma membrane. Identified by mass spectrometry in melanosome fractions from stage I to stage IV. Translocated from the cytoplasm to the cell surface through a Golgi-independent mechanism.	0	Calcium-regulated membrane-binding protein whose affinity for calcium is greatly enhanced by anionic phospholipids. It binds two calcium ions with high affinity. May be involved in heat-stress response. Inhibits PCSK9-enhanced LDLR degradation, probably reduces PCSK9 protein levels via a translational mechanism but also competes with LDLR for binding with PCSK9 (PubMed:18799458, PubMed:24808179, …	#N/A	#N/A	188	OMM/Cytosol	-1.79642	-2.71753	0.0380001	-4.21639	-2.17308	-2.17308	1.49962	24.5524	24.4317	22.2149	24.5186	22.756	21.7142	22.2529	20.3022	24.8021	24.4043	0	24.6036	0	0	0	0	N.D.
ADP-sugar pyrophosphatase OS=Homo sapiens OX=9606 GN=NUDT5 PE=1 SV=1	NUDT5	Q9UKK9	11164	Nucleus {ECO:0000305|PubMed:27257257}.	0	Enzyme that can either act as an ADP-sugar pyrophosphatase in absence of diphosphate or catalyze the synthesis of ATP in presence of diphosphate (PubMed:27257257). In absence of diphosphate, hydrolyzes with similar activities various modified nucleoside diphosphates such as ADP-ribose, ADP-mannose, ADP-glucose, 8-oxo-GDP and 8-oxo-dGDP (PubMed:10567213, PubMed:10722730, PubMed:19699693, PubMed:21…	unknown	Metabolism > Nucleotide metabolism > Nucleotide synthesis and processing	16,74	OMM/Cytosol	-1.34726	-3.72119	-2.0808	-1.61262	-2.19047	-2.19047	2.05658	24.4705	24.3353	24.6166	24.491	23.1233	20.6141	22.5357	22.8784	24.7193	24.3017	24.7057	24.5765	0	0	0	0	-4.7852
Heat shock 70 kDa protein 1B;Heat shock 70 kDa protein 1A	HSPA1B;HSPA1A	P0DMV9;P0DMV8	3303	Cytoplasm {ECO:0000269|PubMed:17289661}. Cytoplasm, cytoskeleton, microtubule organizing center, centrosome {ECO:0000269|PubMed:27137183}. Note=Localized in cytoplasmic mRNP granules containing untranslated mRNAs.	0	Molecular chaperone implicated in a wide variety of cellular processes, including protection of the proteome from stress, folding and transport of newly synthesized polypeptides, activation of proteolysis of misfolded proteins and the formation and dissociation of protein complexes. Plays a pivotal role in the protein quality control system, ensuring the correct folding of proteins, the re-foldin…	#N/A	#N/A	294,525,611	OMM/Cytosol	-2.00961	-1.70124	-2.17428	-2.94337	-2.20713	-2.20713	3.91672	30.4189	29.861	30.0935	30.8983	28.4093	28.1598	27.9192	27.9549	30.7342	30.1819	30.1208	30.8521	28.1238	27.8447	27.3573	27.4417	-3.1938
Copine-3 OS=Homo sapiens OX=9606 GN=CPNE3 PE=1 SV=1	CPNE3	O75131	8895	Nucleus {ECO:0000269|PubMed:20010870, ECO:0000269|PubMed:21087455}. Cytoplasm {ECO:0000269|PubMed:12949241, ECO:0000269|PubMed:20010870, ECO:0000269|PubMed:21087455}. Cell membrane {ECO:0000269|PubMed:20010870, ECO:0000269|PubMed:21087455}. Cell junction {ECO:0000269|PubMed:20010870}. Cell junction, focal adhesion {ECO:0000269|PubMed:20010870}. Note=Associates to the membrane in a calcium-depende…	0	Calcium-dependent phospholipid-binding protein that plays a role in ERBB2-mediated tumor cell migration in response to growth factor heregulin stimulation (PubMed:20010870). {ECO:0000269|PubMed:20010870}.	#N/A	#N/A	43	OMM/Cytosol	-2.72659	-2.34547	-1.62819	-2.18062	-2.22022	-2.22022	3.32611	23.5893	23.8545	23.6245	24.2779	20.8627	21.509	21.9964	22.0973	23.8282	23.79	23.7249	24.3678	0	0	0	0	-2.09316
ATP-dependent RNA helicase DDX19A OS=Homo sapiens OX=9606 GN=DDX19A PE=1 SV=1	DDX19A	Q9NUU7	55308	Cytoplasm {ECO:0000250|UniProtKB:Q9UMR2}. Nucleus, nucleoplasm {ECO:0000250|UniProtKB:Q9UMR2}. Note=Associates with the nuclear pore complex cytoplasmic fibrils. {ECO:0000250|UniProtKB:Q9UMR2}.	0	ATP-dependent RNA helicase involved in mRNA export from the nucleus. Rather than unwinding RNA duplexes, DDX19 functions as a remodeler of ribonucleoprotein particles, whereby proteins bound to nuclear mRNA are dissociated and replaced by cytoplasmic mRNA binding proteins. {ECO:0000250|UniProtKB:Q9UMR2}.	#N/A	#N/A	88	OMM/Cytosol	-3.49487	-2.24079	-1.0407	-2.13835	-2.22868	-2.22868	2.30085	24.55	24.1156	24.4781	24.643	21.0551	21.8748	23.4374	22.5047	24.7996	24.0678	24.5688	24.7254	0	0	0	0	-5.29598
Phosphatidylethanolamine-binding protein 1 OS=Homo sapiens OX=9606 GN=PEBP1 PE=1 SV=3	PEBP1	P30086	5037	Cytoplasm {ECO:0000250}.	0	Binds ATP, opioids and phosphatidylethanolamine. Has lower affinity for phosphatidylinositol and phosphatidylcholine. Serine protease inhibitor which inhibits thrombin, neuropsin and chymotrypsin but not trypsin, tissue type plasminogen activator and elastase (By similarity). Inhibits the kinase activity of RAF1 by inhibiting its activation and by dissociating the RAF1/MEK complex and acting as a…	#N/A	#N/A	181	OMM/Cytosol	-3.03108	-2.81469	-0.727961	-2.38038	-2.23853	-2.23853	2.48502	24.4614	24.9463	24.1438	25.0853	21.4303	22.1316	23.4159	22.7049	24.7101	24.9518	24.2383	25.1586	0	0	0	0	-3.32124
NHL repeat-containing protein 2 OS=Homo sapiens OX=9606 GN=NHLRC2 PE=1 SV=1	NHLRC2	Q8NBF2	374354	Cytoplasm, cytosol {ECO:0000269|PubMed:30239752}.	0	Required for normal embryonic development. {ECO:0000250|UniProtKB:Q8BZW8}.	#N/A	#N/A	23	OMM/Cytosol	-2.75169	-3.00383	-2.16761	-1.04898	-2.24303	-2.24303	2.42768	24.2353	24.1139	24.2052	24.3797	21.4836	21.1101	22.0376	23.3308	24.4815	24.0661	24.2989	24.4675	0	0	0	0	-3.22989
ATP-binding cassette sub-family F member 1 OS=Homo sapiens OX=9606 GN=ABCF1 PE=1 SV=2	ABCF1	Q8NE71	23	[Isoform 2]: Cytoplasm {ECO:0000269|PubMed:19570978}. Nucleus, nucleoplasm {ECO:0000269|PubMed:19570978}. Nucleus envelope {ECO:0000269|PubMed:19570978}.	0	Isoform 2 is required for efficient Cap- and IRES-mediated mRNA translation initiation. Isoform 2 is not involved in the ribosome biogenesis. {ECO:0000269|PubMed:19570978}.	#N/A	#N/A	250	OMM/Cytosol	-1.44728	-0.544708	-3.9933	-3.11051	-2.27395	-2.27395	2.10765	22.9116	22.2965	24.6127	23.819	21.4643	21.7518	20.6194	20.7085	23.1429	0	24.7019	23.9183	0	0	0	0	-3.7207
Coatomer subunit beta' OS=Homo sapiens OX=9606 GN=COPB2 PE=1 SV=2	COPB2	P35606	9276	Cytoplasm, cytosol {ECO:0000250}. Golgi apparatus membrane {ECO:0000250}; Peripheral membrane protein {ECO:0000250}; Cytoplasmic side {ECO:0000250}. Cytoplasmic vesicle, COPI-coated vesicle membrane {ECO:0000250}; Peripheral membrane protein {ECO:0000250}; Cytoplasmic side {ECO:0000250}. Note=The coatomer is cytoplasmic or polymerized on the cytoplasmic side of the Golgi, as well as on the vesicl…	0	The coatomer is a cytosolic protein complex that binds to dilysine motifs and reversibly associates with Golgi non-clathrin-coated vesicles, which further mediate biosynthetic protein transport from the ER, via the Golgi up to the trans Golgi network. Coatomer complex is required for budding from Golgi membranes, and is essential for the retrograde Golgi-to-ER transport of dilysine-tagged protein…	#N/A	#N/A	794	OMM/Cytosol	-2.61921	-3.20244	-1.07311	-2.31376	-2.30213	-2.30213	2.98478	23.8493	24.3504	23.7987	24.1927	21.23	21.148	22.7256	21.879	24.0911	24.3177	23.8971	24.2844	0	0	0	21.3981	-3.03154
Tubulin-folding cofactor B OS=Homo sapiens OX=9606 GN=TBCB PE=1 SV=2	TBCB	Q99426	1155	Cytoplasm {ECO:0000269|PubMed:15831477, ECO:0000269|PubMed:22777741}. Cytoplasm, cytoskeleton {ECO:0000269|PubMed:15831477}. Note=Colocalizes with microtubules. In differentiated neurons, located in the cytoplasm. In differentiating neurons, accumulates at the growth cone. {ECO:0000269|PubMed:15831477}.	0	Binds to alpha-tubulin folding intermediates after their interaction with cytosolic chaperonin in the pathway leading from newly synthesized tubulin to properly folded heterodimer (PubMed:9265649). Involved in regulation of tubulin heterodimer dissociation. May function as a negative regulator of axonal growth (By similarity). {ECO:0000250|UniProtKB:Q9D1E6, ECO:0000269|PubMed:9265649}.	#N/A	#N/A	98	OMM/Cytosol	-2.01661	-2.89021	-2.55044	-1.76511	-2.30559	-2.30559	4.34178	23.9915	24.5636	24.6215	24.2368	21.9749	21.6734	22.071	22.4717	24.2349	24.5446	24.7105	24.3275	0	0	0	0	N.D.
ATP-dependent RNA helicase DDX3X OS=Homo sapiens OX=9606 GN=DDX3X PE=1 SV=3	DDX3X	O00571	1654	Cell membrane {ECO:0000269|PubMed:23413191, ECO:0000269|PubMed:29899501}. Nucleus {ECO:0000269|PubMed:10329544, ECO:0000269|PubMed:15507209, ECO:0000269|PubMed:16818630, ECO:0000269|PubMed:18596238, ECO:0000269|PubMed:18636090, ECO:0000269|PubMed:22034099, ECO:0000269|PubMed:29899501, ECO:0000269|PubMed:30131165, ECO:0000269|PubMed:31575075}. Cytoplasm {ECO:0000269|PubMed:10329544, ECO:0000269|Pu…	0	Multifunctional ATP-dependent RNA helicase (PubMed:17357160, PubMed:21589879, PubMed:31575075). The ATPase activity can be stimulated by various ribo-and deoxynucleic acids indicative for a relaxed substrate specificity (PubMed:29222110). In vitro can unwind partially double-stranded DNA with a preference for 5'-single-stranded DNA overhangs (PubMed:17357160, PubMed:21589879). Binds RNA G-quadrup…	#N/A	#N/A	104	OMM/Cytosol	-1.71404	-2.79291	-2.14148	-2.59637	-2.3112	-2.3112	4.09953	24.2484	24.1891	24.2428	24.4069	22.5344	21.3962	22.1013	21.8105	24.4947	24.146	24.3361	24.4941	0	0	0	0	N.D.
Annexin A6 OS=Homo sapiens OX=9606 GN=ANXA6 PE=1 SV=3	ANXA6	P08133	309	Cytoplasm {ECO:0000250}. Melanosome {ECO:0000269|PubMed:17081065}. Note=Identified by mass spectrometry in melanosome fractions from stage I to stage IV.	0	May associate with CD21. May regulate the release of Ca(2+) from intracellular stores.	#N/A	#N/A	30,76	OMM/Cytosol	-1.71355	-2.59987	-2.81972	-2.22009	-2.33831	-2.33831	3.85798	24.5321	24.4432	24.4603	24.6399	22.8186	21.8433	21.6406	22.4198	24.7816	24.4165	24.5512	24.7223	0	0	0	0	-3.61267
60S ribosomal protein L10a OS=Homo sapiens OX=9606 GN=RPL10A PE=1 SV=2	RPL10A	P62906	4736	0	0	Component of the large ribosomal subunit. {ECO:0000305|PubMed:12962325}.	#N/A	#N/A	11,107	OMM/Cytosol	-3.295	-2.77527	-1.06131	-2.2688	-2.3501	-2.3501	2.97496	24.9411	23.9924	23.638	23.9957	21.6461	21.2171	22.5767	21.7269	25.1952	23.9368	23.7382	24.0914	0	0	0	0	-5.92397
T-complex protein 1 subunit epsilon OS=Homo sapiens OX=9606 GN=CCT5 PE=1 SV=1	CCT5	P48643	22948	Cytoplasm {ECO:0000269|PubMed:20080638}. Cytoplasm, cytoskeleton, microtubule organizing center, centrosome {ECO:0000269|PubMed:14654843, ECO:0000269|PubMed:20080638}.	0	Component of the chaperonin-containing T-complex (TRiC), a molecular chaperone complex that assists the folding of proteins upon ATP hydrolysis (PubMed:25467444). The TRiC complex mediates the folding of WRAP53/TCAB1, thereby regulating telomere maintenance (PubMed:25467444). As part of the TRiC complex may play a role in the assembly of BBSome, a complex involved in ciliogenesis regulating trans…	#N/A	#N/A	12	OMM/Cytosol	-2.36255	-1.40372	-2.52442	-3.24709	-2.38445	-2.38445	3.39469	23.4976	22.4491	23.4781	24.0168	21.135	21.0454	20.9537	20.7697	23.7355	0	23.5801	24.112	0	0	0	0	-3.4006
Ras-related protein Rab-7a OS=Homo sapiens OX=9606 GN=RAB7A PE=1 SV=1	RAB7A	P51149	7879	Cytoplasmic vesicle, phagosome membrane {ECO:0000269|PubMed:12944476, ECO:0000269|PubMed:21255211}; Peripheral membrane protein {ECO:0000305}; Cytoplasmic side {ECO:0000305}. Late endosome membrane {ECO:0000269|PubMed:12944476, ECO:0000269|PubMed:14617358, ECO:0000269|PubMed:16176980, ECO:0000269|PubMed:20028791, ECO:0000269|PubMed:28325809}; Peripheral membrane protein {ECO:0000305}; Cytoplasmic…	0	Small GTPase which cycles between active GTP-bound and inactive GDP-bound states. In its active state, binds to a variety of effector proteins playing a key role in the regulation of endo-lysosomal trafficking. Governs early-to-late endosomal maturation, microtubule minus-end as well as plus-end directed endosomal migration and positioning, and endosome-lysosome transport through different protei…	#N/A	#N/A	183	OMM/Cytosol	-2.25425	-2.18154	-2.62309	-2.49395	-2.38821	-2.38821	3.4882	24.0285	24.2733	24.2646	25.1212	21.7743	22.0918	21.6415	22.6273	24.2724	24.2357	24.3577	25.1938	0	0	0	0	-2.9248
Mitochondrial import receptor subunit TOM20 homolog OS=Homo sapiens OX=9606 GN=TOMM20 PE=1 SV=1	TOMM20	Q15388	9804	Mitochondrion outer membrane {ECO:0000269|PubMed:20628368, ECO:0000269|PubMed:25764979, ECO:0000269|PubMed:25997101, ECO:0000269|PubMed:31644573}; Single-pass membrane protein {ECO:0000255}.	7..24; /note="Helical"; /evidence="ECO:0000255"	Central component of the receptor complex responsible for the recognition and translocation of cytosolically synthesized mitochondrial preproteins. Together with TOM22 functions as the transit peptide receptor at the surface of the mitochondrion outer membrane and facilitates the movement of preproteins into the TOM40 translocation pore (By similarity). Required for the translocation across the m…	MOM	Protein import, sorting and homeostasis > Protein import and sorting > TOM | Mitochondrial dynamics and surveillance	86	OMM/Cytosol	-1.52867	-2.11561	-2.75651	-3.18365	-2.39611	-2.39611	3.76621	24.2169	24.3186	24.4166	24.6608	22.6882	22.203	21.6601	21.4771	24.4628	24.2839	24.508	24.7428	21.8956	21.4175	0	0	-3.12015
Eukaryotic translation initiation factor 4H OS=Homo sapiens OX=9606 GN=EIF4H PE=1 SV=5	EIF4H	Q15056	7458	Cytoplasm, perinuclear region {ECO:0000250}.	0	Stimulates the RNA helicase activity of EIF4A in the translation initiation complex. Binds weakly mRNA. {ECO:0000269|PubMed:10585411, ECO:0000269|PubMed:11418588}.	#N/A	#N/A	7,12,101	OMM/Cytosol	-2.83205	-2.95308	-2.04432	-1.8026	-2.40801	-2.40801	3.34331	24.1485	24.3469	24.6422	24.169	21.3164	21.3938	22.5979	22.3664	24.3936	24.314	24.731	24.2611	0	0	0	0	-3.07164
Src substrate cortactin OS=Homo sapiens OX=9606 GN=CTTN PE=1 SV=2	CTTN	Q14247	2017	Cytoplasm, cytoskeleton {ECO:0000269|PubMed:12151401}. Cell projection, lamellipodium {ECO:0000269|PubMed:12151401}. Cell projection, ruffle. Cell projection, dendrite {ECO:0000250}. Cell projection {ECO:0000250|UniProtKB:Q66HL2}. Cell membrane {ECO:0000305|PubMed:17959782}; Peripheral membrane protein {ECO:0000305}; Cytoplasmic side {ECO:0000305}. Cell projection, podosome {ECO:0000250|UniProtKB…	0	Contributes to the organization of the actin cytoskeleton and cell shape (PubMed:21296879). Plays a role in the formation of lamellipodia and in cell migration. Plays a role in the regulation of neuron morphology, axon growth and formation of neuronal growth cones (By similarity). Through its interaction with CTTNBP2, involved in the regulation of neuronal spine density (By similarity). Plays a r…	#N/A	#N/A	104,141,178,199,302,334,421	OMM/Cytosol	-2.91154	-2.70526	-2.26196	-1.7964	-2.41879	-2.41879	4.71964	24.7711	24.8722	24.4853	24.4973	21.8595	22.167	22.2233	22.7009	25.0232	24.873	24.5759	24.5826	0	0	0	0	-2.71383
Heat shock 70 kDa protein 1B;Heat shock 70 kDa protein 1A;Heat shock 70 kDa protein 1-like	HSPA1B;HSPA1A;HSPA1L	P0DMV9;P0DMV8;P34931	3303	Cytoplasm {ECO:0000269|PubMed:17289661}. Cytoplasm, cytoskeleton, microtubule organizing center, centrosome {ECO:0000269|PubMed:27137183}. Note=Localized in cytoplasmic mRNP granules containing untranslated mRNAs.	0	Molecular chaperone implicated in a wide variety of cellular processes, including protection of the proteome from stress, folding and transport of newly synthesized polypeptides, activation of proteolysis of misfolded proteins and the formation and dissociation of protein complexes. Plays a pivotal role in the protein quality control system, ensuring the correct folding of proteins, the re-foldin…	#N/A	#N/A	525	OMM/Cytosol	-3.80006	-1.34702	-2.89661	-1.65068	-2.4236	-2.4236	2.57123	24.9213	23.8744	25.058	24.747	21.1212	22.5274	22.1614	23.0963	25.1751	23.8112	25.1421	24.8272	0	0	0	0	-3.75949
Armadillo repeat-containing protein 10 OS=Homo sapiens OX=9606 GN=ARMC10 PE=1 SV=1	ARMC10	Q8N2F6	83787	Endoplasmic reticulum membrane {ECO:0000269|PubMed:12839973}; Single-pass membrane protein {ECO:0000269|PubMed:12839973}.	5..27; /note="Helical"; /evidence="ECO:0000255"	May play a role in cell survival and cell growth. May suppress the transcriptional activity of p53/TP53. {ECO:0000269|PubMed:12839973, ECO:0000269|PubMed:17904127}.	MOM	Mitochondrial dynamics and surveillance > Fission | Mitochondrial dynamics and surveillance > Trafficking	103	OMM/Cytosol	-2.3224	-3.14123	-2.55453	-1.75048	-2.44216	-2.44216	3.56354	24.9285	24.4774	24.685	24.2416	22.6061	21.3362	22.1304	22.4911	25.1824	24.4529	24.7733	24.3322	0	0	21.4926	0	-2.83525
CCHC-type zinc finger nucleic acid binding protein OS=Homo sapiens OX=9606 GN=CNBP PE=1 SV=1	CNBP	P62633	7555	Cytoplasm {ECO:0000250}. Endoplasmic reticulum {ECO:0000250}.	0	Single-stranded DNA-binding protein, with specificity to the sterol regulatory element (SRE). Involved in sterol-mediated repression.	#N/A	#N/A	159	OMM/Cytosol	-2.42918	-2.91589	-2.57827	-1.94145	-2.4662	-2.4662	3.58372	23.6578	24.7432	23.8222	24.037	21.2286	21.8273	21.2439	22.0956	23.8975	24.7357	23.9203	24.1319	0	0	0	0	-3.27238
60S ribosomal protein L3 OS=Homo sapiens OX=9606 GN=RPL3 PE=1 SV=2	RPL3	P39023	6122	Nucleus, nucleolus {ECO:0000269|PubMed:16963496}. Cytoplasm {ECO:0000269|PubMed:16963496}.	0	The L3 protein is a component of the large subunit of cytoplasmic ribosomes. {ECO:0000305|PubMed:12962325}.	#N/A	#N/A	307	OMM/Cytosol	-2.77226	-3.16618	-2.01894	-1.91803	-2.46885	-2.46885	4.04782	23.8081	23.8485	23.6993	23.7084	21.0358	20.6823	21.6804	21.7904	24.0495	23.7836	23.7988	23.81	0	0	0	0	N.D.
Tubulin-specific chaperone E OS=Homo sapiens OX=9606 GN=TBCE PE=1 SV=1	TBCE	Q15813	6905	Cytoplasm {ECO:0000250}. Cytoplasm, cytoskeleton {ECO:0000250}.	0	Tubulin-folding protein; involved in the second step of the tubulin folding pathway and in the regulation of tubulin heterodimer dissociation. Required for correct organization of microtubule cytoskeleton and mitotic splindle, and maintenance of the neuronal microtubule network. {ECO:0000269|PubMed:11847227, ECO:0000269|PubMed:27666369}.	#N/A	#N/A	452	OMM/Cytosol	-3.30444	-3.17513	-1.2105	-2.22607	-2.47904	-2.47904	1.94881	24.7464	24.3144	24.8388	23.3767	21.442	21.1393	23.6283	21.1506	24.9983	24.2794	24.9254	23.4851	0	0	0	0	-4.25211
Cysteine and histidine-rich domain-containing protein 1 OS=Homo sapiens OX=9606 GN=CHORDC1 PE=1 SV=2	CHORDC1	Q9UHD1	26973	0	0	Regulates centrosome duplication, probably by inhibiting the kinase activity of ROCK2 (PubMed:20230755). Proposed to act as co-chaperone for HSP90 (PubMed:20230755). May play a role in the regulation of NOD1 via a HSP90 chaperone complex (PubMed:20230755). In vitro, has intrinsic chaperone activity (PubMed:20230755). This function may be achieved by inhibiting association of ROCK2 with NPM1 (PubM…	#N/A	#N/A	6	OMM/Cytosol	-2.29133	-2.57233	-2.23573	-2.89873	-2.49953	-2.49953	4.48905	24.8399	25.3473	25.3532	25.1112	22.5486	22.775	23.1174	22.2125	25.0928	25.3786	25.434	25.184	21.7436	22.0346	22.4925	0	-3.89509
Heat shock protein HSP 90-alpha OS=Homo sapiens OX=9606 GN=HSP90AA1 PE=1 SV=5	HSP90AA1	P07900	3320	Nucleus {ECO:0000250|UniProtKB:P07901}. Cytoplasm {ECO:0000250|UniProtKB:P07901}. Melanosome {ECO:0000269|PubMed:17081065}. Cell membrane {ECO:0000269|PubMed:11276205}. Mitochondrion {ECO:0000269|PubMed:25609812}. Note=Identified by mass spectrometry in melanosome fractions from stage I to stage IV.	0	Molecular chaperone that promotes the maturation, structural maintenance and proper regulation of specific target proteins involved for instance in cell cycle control and signal transduction. Undergoes a functional cycle that is linked to its ATPase activity which is essential for its chaperone activity. This cycle probably induces conformational changes in the client proteins, thereby causing th…	#N/A	#N/A	604,627	OMM/Cytosol	-2.39668	-3.54214	-2.52995	-1.63485	-2.52591	-2.52591	3.34322	24.248	24.162	24.2722	23.9359	21.8513	20.6198	21.7422	22.3011	24.4943	24.1172	24.3652	24.0328	0	0	0	0	-3.00684
Vimentin;Peripherin	VIM;PRPH	P08670;P41219	7431	Cytoplasm {ECO:0000269|PubMed:21465480, ECO:0000269|PubMed:29496907}. Cytoplasm, cytoskeleton {ECO:0000269|PubMed:18408015, ECO:0000269|PubMed:29496907}. Nucleus matrix {ECO:0000250|UniProtKB:P31000}. Cell membrane {ECO:0000250|UniProtKB:P20152}.	0	Vimentins are class-III intermediate filaments found in various non-epithelial cells, especially mesenchymal cells. Vimentin is attached to the nucleus, endoplasmic reticulum, and mitochondria, either laterally or terminally. {ECO:0000269|PubMed:21746880}.; Involved with LARP6 in the stabilization of type I collagen mRNAs for CO1A1 and CO1A2. {ECO:0000269|PubMed:21746880}.	#N/A	#N/A	291	OMM/Cytosol	-3.47849	0.00993919	-3.92431	-2.71174	-2.52615	-2.52615	1.88816	24.855	22.0978	24.9379	24.6084	21.3765	22.1077	21.0136	21.8967	25.108	0	25.0234	24.6915	0	0	0	0	-2.88967
PDZ and LIM domain protein 1 OS=Homo sapiens OX=9606 GN=PDLIM1 PE=1 SV=4	PDLIM1	O00151	9124	Cytoplasm {ECO:0000269|PubMed:10861853, ECO:0000269|PubMed:11110697}. Cytoplasm, cytoskeleton {ECO:0000269|PubMed:10861853, ECO:0000269|PubMed:11110697}. Cytoplasm, myofibril, sarcomere, Z line {ECO:0000269|PubMed:10861853}. Note=Associates with actin stress fibers. {ECO:0000269|PubMed:11110697}.	0	Cytoskeletal protein that may act as an adapter that brings other proteins (like kinases) to the cytoskeleton (PubMed:10861853). Involved in assembly, disassembly and directioning of stress fibers in fibroblasts. Required for the localization of ACTN1 and PALLD to stress fibers. Required for cell migration and in maintaining cell polarity of fibroblasts (By similarity). {ECO:0000250|UniProtKB:P52…	#N/A	#N/A	321	OMM/Cytosol	0.0488873	-2.83771	-4.57543	-2.86532	-2.55739	-2.55739	1.36813	22.5869	25.6561	25.7155	26.4502	22.6358	22.8184	21.1401	23.5849	0	25.7072	25.7922	26.4954	0	22.0814	0	0	-4.37337
Ras-related protein Rab-1A OS=Homo sapiens OX=9606 GN=RAB1A PE=1 SV=3	RAB1A	P62820	5861	Golgi apparatus {ECO:0000269|PubMed:22939626}. Endoplasmic reticulum {ECO:0000269|PubMed:22939626}. Early endosome {ECO:0000269|PubMed:21303926}. Cytoplasm, cytosol {ECO:0000305|PubMed:19942850}. Membrane {ECO:0000269|PubMed:19942850, ECO:0000269|PubMed:23815289}. Melanosome {ECO:0000250|UniProtKB:P62821}. Note=Alternates between membrane-associated and cytosolic forms. {ECO:0000305|PubMed:199428…	0	The small GTPases Rab are key regulators of intracellular membrane trafficking, from the formation of transport vesicles to their fusion with membranes (PubMed:20639577, PubMed:20861236, PubMed:21303926, PubMed:22939626). Rabs cycle between an inactive GDP-bound form and an active GTP-bound form that is able to recruit to membranes different sets of downstream effectors directly responsible for v…	#N/A	#N/A	136	OMM/Cytosol	-2.53883	-2.96469	-2.38487	-2.36129	-2.56242	-2.56242	4.36966	24.1457	24.207	24.4057	24.5954	21.6069	21.2423	22.0209	22.2341	24.3909	24.1651	24.4972	24.6787	0	0	0	0	-3.15133
40S ribosomal protein S3a OS=Homo sapiens OX=9606 GN=RPS3A PE=1 SV=2	RPS3A	P61247	6189	Cytoplasm {ECO:0000255|HAMAP-Rule:MF_03122, ECO:0000269|PubMed:17289661}. Nucleus {ECO:0000255|HAMAP-Rule:MF_03122}. Note=Localized in cytoplasmic mRNP granules containing untranslated mRNAs.	0	May play a role during erythropoiesis through regulation of transcription factor DDIT3. {ECO:0000255|HAMAP-Rule:MF_03122}.	#N/A	#N/A	256	OMM/Cytosol	-2.58096	-2.44478	0.478739	-5.74458	-2.57289	-2.57289	1.21291	27.6605	27.4484	24.3825	27.5858	25.0796	25.0036	24.8612	21.8413	27.945	27.6145	24.4742	27.6077	24.4989	24.4393	24.2592	0	-2.23451
Actin, cytoplasmic 2;Actin, cytoplasmic 2, N-terminally processed;Actin, cytoplasmic 1;Actin, cytoplasmic 1, N-terminally processed;Actin, alpha skeletal muscle;Actin, alpha cardiac muscle 1;Actin, gamma-enteric smooth muscle;Actin, aortic smooth muscle	ACTG1;ACTB;ACTA1;ACTC1;ACTG2;ACTA2	P63261;P60709;P68133;P68032;P63267;P62736	71	Cytoplasm, cytoskeleton {ECO:0000269|PubMed:28493397}.	0	Actins are highly conserved proteins that are involved in various types of cell motility and are ubiquitously expressed in all eukaryotic cells. {ECO:0000305|PubMed:29581253}.	#N/A	#N/A	53	OMM/Cytosol	-3.11371	-1.76006	-2.21984	-3.42932	-2.63073	-2.63073	2.85437	24.5755	24.6519	24.1859	24.1632	21.4618	22.8918	21.966	20.7339	24.8255	24.6385	24.2798	24.2555	0	0	0	0	N.D.
Dihydrofolate reductase OS=Homo sapiens OX=9606 GN=DHFR PE=1 SV=2	DHFR	P00374	1719	Mitochondrion {ECO:0000250|UniProtKB:P00375}. Cytoplasm {ECO:0000250|UniProtKB:P00375}.	0	Key enzyme in folate metabolism. Contributes to the de novo mitochondrial thymidylate biosynthesis pathway. Catalyzes an essential reaction for de novo glycine and purine synthesis, and for DNA precursor synthesis. Binds its own mRNA and that of DHFR2. {ECO:0000269|PubMed:12096917, ECO:0000269|PubMed:21876188}.	#N/A	#N/A	163	OMM/Cytosol	-3.20365	-2.68064	-2.00167	-2.7229	-2.65221	-2.65221	3.36176	23.7857	23.9493	23.9558	23.2248	20.582	21.2687	21.9542	20.5019	24.0268	23.8909	24.0524	23.3363	0	0	0	0	3.73718
Calponin-2 OS=Homo sapiens OX=9606 GN=CNN2 PE=1 SV=4	CNN2	Q99439	1265	0	0	Thin filament-associated protein that is implicated in the regulation and modulation of smooth muscle contraction. It is capable of binding to actin, calmodulin and tropomyosin. The interaction of calponin with actin inhibits the actomyosin Mg-ATPase activity.	#N/A	#N/A	12	OMM/Cytosol	-3.5427	-1.4856	-3.7955	-1.89254	-2.67908	-2.67908	2.24342	25.0243	24.7743	25.0365	23.2865	21.4816	23.2887	21.241	21.394	25.2793	24.7688	25.1209	0	0	0	0	0	N.D.
Adenylosuccinate synthetase isozyme 2 OS=Homo sapiens OX=9606 GN=ADSS2 PE=1 SV=3	ADSS2	P30520	159	Cytoplasm {ECO:0000255|HAMAP-Rule:MF_03127}. Mitochondrion {ECO:0000250|UniProtKB:A4Z6H1}. Note=Partially associated with particulate fractions.	0	Plays an important role in the de novo pathway and in the salvage pathway of purine nucleotide biosynthesis. Catalyzes the first committed step in the biosynthesis of AMP from IMP. {ECO:0000250|UniProtKB:P46664}.	#N/A	#N/A	206	OMM/Cytosol	-2.75083	-3.21404	-2.57351	-2.18719	-2.68139	-2.68139	3.11467	24.6016	24.1231	25.0287	23.7319	21.8508	20.9091	22.4552	21.5447	24.8519	24.0758	25.1132	23.833	0	0	0	0	-3.88761
Protein LYRIC OS=Homo sapiens OX=9606 GN=MTDH PE=1 SV=2	MTDH	Q86UE4	92140	Endoplasmic reticulum membrane; Single-pass membrane protein. Nucleus membrane {ECO:0000250}; Single-pass membrane protein {ECO:0000250}. Cell junction, tight junction {ECO:0000250}. Nucleus, nucleolus {ECO:0000250}. Cytoplasm, perinuclear region. Note=In epithelial cells, recruited to tight junctions (TJ) during the maturation of the TJ complexes. A nucleolar staining may be due to nuclear targe…	49..69; /note="Helical"; /evidence="ECO:0000255"	Downregulates SLC1A2/EAAT2 promoter activity when expressed ectopically. Activates the nuclear factor kappa-B (NF-kappa-B) transcription factor. Promotes anchorage-independent growth of immortalized melanocytes and astrocytes which is a key component in tumor cell expansion. Promotes lung metastasis and also has an effect on bone and brain metastasis, possibly by enhancing the seeding of tumor ce…	#N/A	#N/A	364	OMM/Cytosol	-2.87907	-2.07784	-3.36163	-2.41197	-2.68263	-2.68263	4.1283	25.218	25.0699	25.0393	24.8383	22.3389	22.992	21.6777	22.4263	25.4752	25.0833	25.1236	24.9167	0	0	0	0	N.D.
Glutamine--fructose-6-phosphate aminotransferase [isomerizing] 2 OS=Homo sapiens OX=9606 GN=GFPT2 PE=1 SV=3	GFPT2	O94808	9945	0	0	Controls the flux of glucose into the hexosamine pathway. Most likely involved in regulating the availability of precursors for N- and O-linked glycosylation of proteins.	#N/A	#N/A	667	OMM/Cytosol	-2.66031	-3.02215	-2.65283	-2.48191	-2.7043	-2.7043	3.83608	24.6285	23.7818	24.3348	23.9953	21.9682	20.7596	21.6819	21.5134	24.8791	23.7126	24.4271	24.091	0	0	0	0	N.D.
40S ribosomal protein S13 OS=Homo sapiens OX=9606 GN=RPS13 PE=1 SV=2	RPS13	P62277	6207	0	0	0	#N/A	#N/A	89	OMM/Cytosol	-2.07921	-2.57355	-3.12706	-3.08374	-2.71589	-2.71589	4.1409	24.6027	24.404	25.421	25.21	22.5235	21.8305	22.2939	22.1263	24.853	24.3748	25.501	25.2807	0	0	0	21.644	-3.48543
Syntaxin-7 OS=Homo sapiens OX=9606 GN=STX7 PE=1 SV=4	STX7	O15400	8417	Early endosome membrane {ECO:0000250}; Single-pass type IV membrane protein {ECO:0000250}.	239..259; /note="Helical; Anchor for type IV membrane protein"; /evidence="ECO:0000255"	May be involved in protein trafficking from the plasma membrane to the early endosome (EE) as well as in homotypic fusion of endocytic organelles. Mediates the endocytic trafficking from early endosomes to late endosomes and lysosomes.	#N/A	#N/A	3	OMM/Cytosol	-3.01239	-2.778	-2.53477	-2.61566	-2.73521	-2.73521	6.6945	24.7506	24.751	24.3941	24.6273	21.7382	21.973	21.8594	22.0116	25.0025	24.7441	24.4858	24.71	0	0	0	0	N.D.
Glutathione reductase, mitochondrial OS=Homo sapiens OX=9606 GN=GSR PE=1 SV=2	GSR	P00390	2936	[Isoform Mitochondrial]: Mitochondrion.; [Isoform Cytoplasmic]: Cytoplasm.	0	Maintains high levels of reduced glutathione in the cytosol.	Matrix	Metabolism > Detoxification > ROS and glutathione metabolism	400	OMM/Cytosol	-2.06687	-1.41423	-3.10529	-4.41661	-2.75075	-2.75075	2.4933	25.1336	23.8475	25.1831	25.2247	23.0667	22.4333	22.0778	20.8081	25.3898	23.7826	25.2659	25.2952	22.3077	0	0	0	-4.75913
Synapse-associated protein 1 OS=Homo sapiens OX=9606 GN=SYAP1 PE=1 SV=1	SYAP1	Q96A49	94056	Cytoplasm, perinuclear region {ECO:0000250|UniProtKB:Q9D5V6}. Golgi apparatus {ECO:0000250|UniProtKB:Q9D5V6}. Perikaryon {ECO:0000250|UniProtKB:Q9D5V6}. Cell projection, axon {ECO:0000250|UniProtKB:Q9D5V6}. Cell projection, dendrite {ECO:0000250|UniProtKB:Q9D5V6}. Cell projection, growth cone {ECO:0000250|UniProtKB:Q9D5V6}. Cell junction, synapse, presynaptic cell membrane {ECO:0000250|UniProtKB:…	0	Plays a role in adipocyte differentiation by promoting mTORC2-mediated phosphorylation of AKT1 at 'Ser-473' after growth factor stimulation (PubMed:23300339). {ECO:0000269|PubMed:23300339}.	#N/A	#N/A	60,327	OMM/Cytosol	-1.97241	-2.15411	-3.79329	-3.13517	-2.76374	-2.76374	3.18262	25.7744	25.6928	25.7045	25.8969	23.802	23.5387	21.9112	22.7617	26.0377	25.7463	25.7814	25.9535	23.1081	22.8586	0	22.2761	-2.86884
Farnesyl pyrophosphate synthase OS=Homo sapiens OX=9606 GN=FDPS PE=1 SV=4	FDPS	P14324	2224	Cytoplasm.	0	Key enzyme in isoprenoid biosynthesis which catalyzes the formation of farnesyl diphosphate (FPP), a precursor for several classes of essential metabolites including sterols, dolichols, carotenoids, and ubiquinones. FPP also serves as substrate for protein farnesylation and geranylgeranylation. Catalyzes the sequential condensation of isopentenyl pyrophosphate with the allylic pyrophosphates, dim…	MIM	Metabolism > Lipid metabolism > Cholesterol-associated	349	OMM/Cytosol	-2.24815	-2.76693	-3.77565	-2.28887	-2.7699	-2.7699	2.01348	24.6269	24.9355	25.2839	22.6581	22.3788	22.1686	21.5083	20.3692	24.8774	24.9403	25.3655	0	0	0	0	0	-6.47971
eIF-2-alpha kinase activator GCN1 OS=Homo sapiens OX=9606 GN=GCN1 PE=1 SV=7	GCN1	Q92616	10985	Cytoplasm {ECO:0000250|UniProtKB:E9PVA8}. Note=Associates with ribosomes in undifferentiated neuroblastoma cells and increases after neuronal differentiation. {ECO:0000250|UniProtKB:E9PVA8}.	0	Acts as a positive activator of the EIF2AK4/GCN2 protein kinase activity in response to amino acid starvation. Forms a complex with EIF2AK4/GCN2 on translating ribosomes; during this process, GCN1 seems to act as a chaperone to facilitate delivery of uncharged tRNAs that enter the A site of ribosomes to the tRNA-binding domain of EIF2AK4/GCN2, and hence stimulating EIF2AK4/GCN2 kinase activity. P…	#N/A	#N/A	876,1210,2001	OMM/Cytosol	-2.96738	-2.3249	-3.03108	-2.78729	-2.77766	-2.77766	5.68801	24.9166	24.4008	24.6271	24.4992	21.9493	22.0759	21.596	21.7119	25.1704	24.3713	24.7161	24.5845	0	0	0	0	-3.5165
A-kinase anchor protein 1, mitochondrial OS=Homo sapiens OX=9606 GN=AKAP1 PE=1 SV=1	AKAP1	Q92667	8165	Mitochondrion outer membrane {ECO:0000250|UniProtKB:O08715}. Mitochondrion {ECO:0000250|UniProtKB:O08715}.	0	Binds to type I and II regulatory subunits of protein kinase A and anchors them to the cytoplasmic face of the mitochondrial outer membrane (By similarity). Involved in mitochondrial-mediated antiviral innate immunity (PubMed:31522117). Promotes translocation of NDUFS1 into mitochondria to regulate mitochondrial membrane respiratory chain NADH dehydrogenase (Complex I) activity (By similarity). {…	MOM	Signaling > cAMP-PKA signaling	182,262,435	OMM/Cytosol	-2.03034	-3.46793	-2.96982	-2.64697	-2.77877	-2.77877	2.86638	25.7781	25.1106	26.1107	25.7769	23.7477	21.6427	23.1409	23.1299	26.0415	25.1267	26.183	25.8359	23.0491	0	0	22.6423	-4.40357
Tubulin beta chain;Tubulin beta-2B chain;Tubulin beta-2A chain;Tubulin beta-4B chain;Tubulin beta-4A chain;Tubulin beta-3 chain;Tubulin beta-6 chain	TUBB;TUBB2B;TUBB2A;TUBB4B;TUBB4A;TUBB3;TUBB6	P07437;Q9BVA1;Q13885;P68371;P04350;Q13509;Q9BUF5	203068	Cytoplasm, cytoskeleton {ECO:0000269|PubMed:26637975}.	0	Tubulin is the major constituent of microtubules. It binds two moles of GTP, one at an exchangeable site on the beta chain and one at a non-exchangeable site on the alpha chain.	#N/A	#N/A	340	OMM/Cytosol	-2.04606	-3.19967	-2.24613	-3.76195	-2.81345	-2.81345	3.32249	27.0083	26.8175	26.7707	26.9488	24.9622	23.6178	24.5245	23.1869	27.2854	26.9431	26.8355	26.9838	24.3712	22.944	23.9181	22.699	N.D.
Tubulin alpha-1B chain;Tubulin alpha-4A chain;Tubulin alpha-1C chain;Tubulin alpha-8 chain	TUBA1B;TUBA4A;TUBA1C;TUBA8	P68363;P68366;Q9BQE3;Q9NY65	10376	Cytoplasm, cytoskeleton.	0	Tubulin is the major constituent of microtubules. It binds two moles of GTP, one at an exchangeable site on the beta chain and one at a non-exchangeable site on the alpha chain.	#N/A	#N/A	262,357	OMM/Cytosol	-2.90891	-2.36541	-3.45076	-2.69123	-2.85407	-2.85407	5.2576	30.5595	30.2043	30.7322	30.1182	27.6506	27.8389	27.2815	27.4269	30.8763	30.5472	30.7523	30.088	27.2978	27.4985	26.7112	26.9165	N.D.
14-3-3 protein epsilon OS=Homo sapiens OX=9606 GN=YWHAE PE=1 SV=1	YWHAE	P62258	7531	Nucleus {ECO:0000269|PubMed:12917326}. Cytoplasm {ECO:0000269|PubMed:12917326}. Melanosome {ECO:0000269|PubMed:12042314, ECO:0000269|PubMed:17081065}. Note=Identified by mass spectrometry in melanosome fractions from stage I to stage IV. {ECO:0000269|PubMed:12042314, ECO:0000269|PubMed:17081065}.	0	Adapter protein implicated in the regulation of a large spectrum of both general and specialized signaling pathways. Binds to a large number of partners, usually by recognition of a phosphoserine or phosphothreonine motif. Binding generally results in the modulation of the activity of the binding partner (By similarity). Positively regulates phosphorylated protein HSF1 nuclear export to the cytop…	#N/A	#N/A	214	OMM/Cytosol	-2.61058	-2.3798	-3.30525	-3.16782	-2.86586	-2.86586	5.50478	27.9414	27.9155	28.5414	28.3736	25.3309	25.5357	25.2361	25.2058	28.229	28.1116	28.5862	28.3793	24.7725	25.0133	24.639	24.7071	-2.98149
Putative elongation factor 1-alpha-like 3 OS=Homo sapiens OX=9606 GN=EEF1A1P5 PE=5 SV=1	EEF1A1P5	Q5VTE0	0	Cytoplasm {ECO:0000250}.	0	This protein promotes the GTP-dependent binding of aminoacyl-tRNA to the A-site of ribosomes during protein biosynthesis. {ECO:0000250}.	#N/A	#N/A	29,141,254	OMM/Cytosol	-2.48601	-2.56539	-2.82421	-3.591	-2.86665	-2.86665	4.91473	28.1822	27.7901	28.098	28.4505	25.6962	25.2247	25.2738	24.8595	28.4725	27.9781	28.1478	28.4547	25.1702	24.6778	24.6772	24.3627	-3.58542
Putative glycerol kinase 3;Glycerol kinase;Glycerol kinase 2	GK3P;GK;GK2	Q14409;P32189;Q14410	0	Mitochondrion outer membrane {ECO:0000250}; Peripheral membrane protein {ECO:0000250}; Cytoplasmic side {ECO:0000250}. Cytoplasm {ECO:0000250}. Note=In sperm the majority of the enzyme is bound to mitochondria. {ECO:0000250}.	0	Key enzyme in the regulation of glycerol uptake and metabolism.	#N/A	#N/A	148	OMM/Cytosol	-2.57754	-2.35338	-3.21014	-3.3291	-2.86754	-2.86754	1.86877	26.2647	26.5105	26.1263	24.4087	23.6872	24.1571	22.9162	21.0796	26.5336	26.6164	26.1984	24.4958	22.9831	23.5259	22.2887	0	-4.88403
Dynamin-1-like protein OS=Homo sapiens OX=9606 GN=DNM1L PE=1 SV=2	DNM1L	O00429	10059	Cytoplasm, cytosol. Golgi apparatus. Endomembrane system; Peripheral membrane protein. Mitochondrion outer membrane {ECO:0000269|PubMed:26122121, ECO:0000269|PubMed:27145208, ECO:0000269|PubMed:28969390}; Peripheral membrane protein. Peroxisome. Membrane, clathrin-coated pit {ECO:0000250}. Cytoplasmic vesicle, secretory vesicle, synaptic vesicle membrane {ECO:0000250|UniProtKB:O35303}. Note=Mainl…	0	Functions in mitochondrial and peroxisomal division (PubMed:9570752, PubMed:9786947, PubMed:11514614, PubMed:12499366, PubMed:17301055, PubMed:17553808, PubMed:17460227, PubMed:18695047, PubMed:18838687, PubMed:19638400, PubMed:19411255, PubMed:19342591, PubMed:23921378, PubMed:23283981, PubMed:23530241, PubMed:29478834, PubMed:32484300, PubMed:27145208, PubMed:26992161, PubMed:27301544, PubMed:2…	MOM	Mitochondrial dynamics and surveillance > Fission	266,449	OMM/Cytosol	-2.13524	-4.0993	-2.27299	-2.96739	-2.86873	-2.86873	3.4632	24.0565	25.1947	24.8744	24.9261	21.9213	21.0954	22.6014	21.9587	24.3007	25.2162	24.9606	25.0026	0	0	0	0	-3.16058
L-lactate dehydrogenase B chain OS=Homo sapiens OX=9606 GN=LDHB PE=1 SV=2	LDHB	P07195	3945	Cytoplasm. Mitochondrion inner membrane {ECO:0000269|PubMed:27618187}; Peripheral membrane protein {ECO:0000305}.	0	0	unknown	Metabolism > Amino acid metabolism > Glyoxylate metabolism	84,240	OMM/Cytosol	-3.14012	-2.82899	-1.71343	-4.11293	-2.94887	-2.94887	2.21702	26.5603	25.4985	26.2374	25.4971	23.4202	22.6695	24.524	21.3841	26.8324	25.5395	26.3082	25.5619	22.6925	21.9208	23.9175	0	-2.88093
Elongation factor 2 OS=Homo sapiens OX=9606 GN=EEF2 PE=1 SV=4	EEF2	P13639	1938	Cytoplasm {ECO:0000269|PubMed:25064856}. Nucleus {ECO:0000269|PubMed:24648518}. Note=Phosphorylation by CSK promotes cleavage and SUMOylation-dependent nuclear translocation of the C-terminal cleavage product. {ECO:0000269|PubMed:24648518}.	0	Catalyzes the GTP-dependent ribosomal translocation step during translation elongation. During this step, the ribosome changes from the pre-translocational (PRE) to the post-translocational (POST) state as the newly formed A-site-bound peptidyl-tRNA and P-site-bound deacylated tRNA move to the P and E sites, respectively. Catalyzes the coordinated movement of the two tRNA molecules, the mRNA and …	#N/A	#N/A	443,457,671,787	OMM/Cytosol	-1.93901	-2.06515	-2.85877	-4.95581	-2.95469	-2.95469	2.76049	26.4655	26.5858	26.2335	27.6007	24.5264	24.5206	23.3747	22.6449	26.7365	26.6965	26.3043	27.6223	23.8968	23.9181	22.7532	22.1599	-3.6935
Y-box-binding protein 1 OS=Homo sapiens OX=9606 GN=YBX1 PE=1 SV=3	YBX1	P67809	4904	Cytoplasm {ECO:0000269|PubMed:12604611, ECO:0000269|PubMed:14718551, ECO:0000269|PubMed:15806160}. Nucleus {ECO:0000269|PubMed:12604611, ECO:0000269|PubMed:14718551, ECO:0000269|PubMed:15806160}. Cytoplasmic granule {ECO:0000269|PubMed:17289661, ECO:0000269|PubMed:18335541, ECO:0000269|PubMed:19029303, ECO:0000269|PubMed:25229427}. Secreted {ECO:0000269|PubMed:19483673}. Secreted, extracellular e…	0	DNA- and RNA-binding protein involved in various processes, such as translational repression, RNA stabilization, mRNA splicing, DNA repair and transcription regulation (PubMed:8188694, PubMed:10817758, PubMed:11698476, PubMed:14718551, PubMed:18809583, PubMed:31358969). Predominantly acts as a RNA-binding protein: binds preferentially to the 5'-[CU]CUGCG-3' RNA motif and specifically recognizes m…	#N/A	#N/A	208	OMM/Cytosol	-1.98953	-2.27094	-5.45765	-2.12045	-2.95964	-2.95964	1.853	26.6392	26.3032	26.4353	25.2199	24.6496	24.0323	20.9777	23.0994	26.9122	26.3959	26.5039	25.2904	24.0309	23.3912	0	0	-4.05081
Heat shock 70 kDa protein 1B;Heat shock 70 kDa protein 1A;Heat shock 70 kDa protein 1-like	HSPA1B;HSPA1A;HSPA1L	P0DMV9;P0DMV8;P34931	3303	Cytoplasm {ECO:0000269|PubMed:17289661}. Cytoplasm, cytoskeleton, microtubule organizing center, centrosome {ECO:0000269|PubMed:27137183}. Note=Localized in cytoplasmic mRNP granules containing untranslated mRNAs.	0	Molecular chaperone implicated in a wide variety of cellular processes, including protection of the proteome from stress, folding and transport of newly synthesized polypeptides, activation of proteolysis of misfolded proteins and the formation and dissociation of protein complexes. Plays a pivotal role in the protein quality control system, ensuring the correct folding of proteins, the re-foldin…	#N/A	#N/A	371,525,545	OMM/Cytosol	-5.18193	-1.47782	-2.6793	-2.54535	-2.9711	-2.9711	2.1072	26.445	26.1695	26.1834	26.6484	21.263	24.6917	23.5041	24.103	26.7158	26.2536	26.2548	26.6896	0	24.1027	22.8843	0	-2.87111
Pyruvate kinase PKM OS=Homo sapiens OX=9606 GN=PKM PE=1 SV=4	PKM	P14618	5315	Cytoplasm {ECO:0000269|PubMed:25263439}. Nucleus {ECO:0000269|PubMed:17308100, ECO:0000269|PubMed:18191611}. Note=Translocates to the nucleus in response to different apoptotic stimuli. Nuclear translocation is sufficient to induce cell death that is caspase independent, isoform-specific and independent of its enzymatic activity. {ECO:0000269|PubMed:17308100}.	0	Glycolytic enzyme that catalyzes the transfer of a phosphoryl group from phosphoenolpyruvate (PEP) to ADP, generating ATP (PubMed:15996096, PubMed:1854723). The ratio between the highly active tetrameric form and nearly inactive dimeric form determines whether glucose carbons are channeled to biosynthetic processes or used for glycolytic ATP production (PubMed:15996096, PubMed:1854723). The trans…	#N/A	#N/A	83,148,175,370	OMM/Cytosol	-2.68992	-2.33028	-3.46437	-3.46419	-2.98719	-2.98719	5.115	27.3429	27.0277	27.6031	27.7628	24.653	24.6975	24.1387	24.2986	27.6238	27.1668	27.6585	27.781	24.0345	24.1089	23.5272	23.8048	-3.12849
UV excision repair protein RAD23 homolog A OS=Homo sapiens OX=9606 GN=RAD23A PE=1 SV=1	RAD23A	P54725	5886	Nucleus.	0	Multiubiquitin chain receptor involved in modulation of proteasomal degradation. Binds to 'Lys-48'-linked polyubiquitin chains in a length-dependent manner and with a lower affinity to 'Lys-63'-linked polyubiquitin chains. Proposed to be capable to bind simultaneously to the 26S proteasome and to polyubiquitinated substrates and to deliver ubiquitinated proteins to the proteasome.; Involved in nu…	#N/A	#N/A	188	OMM/Cytosol	-2.59554	-2.19726	-3.7315	-3.42659	-2.98772	-2.98772	4.05559	25.8527	25.8014	25.9848	25.9008	23.2571	23.6041	22.2533	22.4742	26.1169	25.8618	26.0585	25.9573	22.515	22.9292	21.6171	21.9901	-2.77574
Serine/threonine-protein phosphatase 2A 65 kDa regulatory subunit A alpha isoform OS=Homo sapiens OX=9606 GN=PPP2R1A PE=1 SV=4	PPP2R1A	P30153	5518	Cytoplasm {ECO:0000250|UniProtKB:Q32PI5}. Nucleus {ECO:0000269|PubMed:30611118}. Chromosome, centromere {ECO:0000269|PubMed:16580887}. Lateral cell membrane {ECO:0000269|PubMed:15525651}. Cell projection, dendrite {ECO:0000269|PubMed:15525651}. Note=Centromeric localization requires the presence of BUB1. {ECO:0000269|PubMed:16580887}.	0	The PR65 subunit of protein phosphatase 2A serves as a scaffolding molecule to coordinate the assembly of the catalytic subunit and a variable regulatory B subunit. Upon interaction with GNA12 promotes dephosphorylation of microtubule associated protein TAU/MAPT (PubMed:15525651). Required for proper chromosome segregation and for centromeric localization of SGO1 in mitosis (PubMed:16580887). {EC…	#N/A	#N/A	11,577	OMM/Cytosol	-2.74981	-2.71567	-3.18989	-3.34448	-2.99996	-2.99996	6.72532	24.525	24.4744	24.6978	24.8291	21.7752	21.7588	21.508	21.4846	24.7744	24.4497	24.786	24.9077	20.9017	20.9381	20.8619	21.0058	-3.22256
Hexokinase-1 OS=Homo sapiens OX=9606 GN=HK1 PE=1 SV=3	HK1	P19367	3098	Mitochondrion outer membrane {ECO:0000269|PubMed:1985912, ECO:0000269|PubMed:27374331}; Peripheral membrane protein {ECO:0000305}. Cytoplasm, cytosol {ECO:0000269|PubMed:27374331}. Note=The mitochondrial-binding peptide (MBP) region promotes association with the mitochondrial outer membrane (Probable). Dissociates from the mitochondrial outer membrane following inhibition by N-acetyl-D-glucosamin…	0	Catalyzes the phosphorylation of various hexoses, such as D-glucose, D-glucosamine, D-fructose, D-mannose and 2-deoxy-D-glucose, to hexose 6-phosphate (D-glucose 6-phosphate, D-glucosamine 6-phosphate, D-fructose 6-phosphate, D-mannose 6-phosphate and 2-deoxy-D-glucose 6-phosphate, respectively) (PubMed:1637300, PubMed:25316723, PubMed:27374331). Does not phosphorylate N-acetyl-D-glucosamine (Pub…	#N/A	#N/A	732	OMM/Cytosol	-5.33065	-0.962681	-2.8583	-2.92487	-3.01913	-3.01913	1.8652	27.8605	27.7359	27.9838	27.8358	22.5298	26.7732	25.1255	24.911	28.1472	27.9205	28.035	27.8526	0	26.3486	24.527	24.4139	-2.77342
Adenylyl cyclase-associated protein 1 OS=Homo sapiens OX=9606 GN=CAP1 PE=1 SV=5	CAP1	Q01518	10487	Cell membrane {ECO:0000250}; Peripheral membrane protein {ECO:0000250}.	0	Directly regulates filament dynamics and has been implicated in a number of complex developmental and morphological processes, including mRNA localization and the establishment of cell polarity.	#N/A	#N/A	31	OMM/Cytosol	-2.16639	-3.19277	-3.09399	-3.63244	-3.0214	-3.0214	2.33197	24.0303	26.0887	26.6695	26.2898	21.8639	22.8959	23.5755	22.6574	24.2741	26.1676	26.7354	26.3384	0	0	22.9566	22.1723	-2.98271
GTP-binding nuclear protein Ran OS=Homo sapiens OX=9606 GN=RAN PE=1 SV=3	RAN	P62826	5901	Nucleus {ECO:0000269|PubMed:10679025, ECO:0000269|PubMed:12194828, ECO:0000269|PubMed:18617507, ECO:0000269|PubMed:1961752, ECO:0000269|PubMed:19753112, ECO:0000269|PubMed:31075303, ECO:0000269|PubMed:8421051, ECO:0000269|PubMed:8896452, ECO:0000269|PubMed:9351834, ECO:0000269|PubMed:9822603}. Nucleus envelope {ECO:0000269|PubMed:8896452, ECO:0000269|PubMed:9822603}. Cytoplasm, cytosol {ECO:00002…	0	GTPase involved in nucleocytoplasmic transport, participating both to the import and the export from the nucleus of proteins and RNAs (PubMed:10400640, PubMed:8276887, PubMed:8896452, PubMed:8636225, PubMed:8692944, PubMed:9351834, PubMed:9428644, PubMed:9822603, PubMed:17209048, PubMed:26272610). Switches between a cytoplasmic GDP- and a nuclear GTP-bound state by nucleotide exchange and GTP hyd…	#N/A	#N/A	39	OMM/Cytosol	-3.44671	-1.84536	-4.06253	-2.76482	-3.02986	-3.02986	2.15793	25.8473	25.6712	24.5457	25.4859	22.4006	23.8259	20.4832	22.7211	26.1114	25.7233	24.6356	25.551	0	0	0	0	-2.58149
Putative glycerol kinase 3;Glycerol kinase	GK3P;GK	Q14409;P32189	0	Mitochondrion outer membrane {ECO:0000250}; Peripheral membrane protein {ECO:0000250}; Cytoplasmic side {ECO:0000250}. Cytoplasm {ECO:0000250}. Note=In sperm the majority of the enzyme is bound to mitochondria. {ECO:0000250}.	0	Key enzyme in the regulation of glycerol uptake and metabolism.	#N/A	#N/A	65	OMM/Cytosol	-2.99384	-3.20666	-3.35192	-2.61902	-3.04286	-3.04286	5.53807	27.1656	27.3542	27.2182	27.3285	24.1718	24.1476	23.8662	24.7095	27.4446	27.5143	27.2779	27.3557	23.5107	23.5156	23.2512	24.2135	-7.18033
L-lactate dehydrogenase A chain OS=Homo sapiens OX=9606 GN=LDHA PE=1 SV=2	LDHA	P00338	3939	Cytoplasm.	0	0	#N/A	#N/A	10,239	OMM/Cytosol	-2.68413	-2.33581	-3.70515	-3.60825	-3.08333	-3.08333	4.81518	28.6685	28.5061	29.3183	29.2362	25.9844	26.1703	25.6131	25.6279	28.9642	28.7401	29.3543	29.2242	25.4839	25.6981	25.021	25.1271	-3.26374
Peptidyl-prolyl cis-trans isomerase FKBP8 OS=Homo sapiens OX=9606 GN=FKBP8 PE=1 SV=2	FKBP8	Q14318	23770	Mitochondrion {ECO:0000269|PubMed:16176796}. Mitochondrion membrane {ECO:0000305}; Single-pass membrane protein; Cytoplasmic side {ECO:0000305}.; [Isoform 1]: Mitochondrion membrane {ECO:0000269|PubMed:12510191, ECO:0000269|PubMed:18385096}; Single-pass membrane protein; Cytoplasmic side {ECO:0000305}.; [Isoform 3]: Mitochondrion membrane {ECO:0000269|PubMed:18385096}; Single-pass membrane protei…	390..410; /note="Helical"; /evidence="ECO:0000255"	Constitutively inactive PPiase, which becomes active when bound to calmodulin and calcium. Seems to act as a chaperone for BCL2, targets it to the mitochondria and modulates its phosphorylation state. The BCL2/FKBP8/calmodulin/calcium complex probably interferes with the binding of BCL2 to its targets. The active form of FKBP8 may therefore play a role in the regulation of apoptosis. {ECO:0000269…	MOM	Mitochondrial dynamics and surveillance > Organelle contact sites | Mitochondrial dynamics and surveillance > Mitophagy | Mitochondrial dynamics and surveillance > Autophagy	187,232,244,322,364	OMM/Cytosol	-2.68392	-2.70449	-3.67545	-3.27562	-3.08487	-3.08487	4.04274	26.2888	26.6424	26.1484	26.5364	23.6049	23.9379	22.4729	23.2608	26.5579	26.7568	26.2202	26.5799	22.8935	23.2894	0	22.7725	-2.52663
Eukaryotic translation initiation factor 5A-1 OS=Homo sapiens OX=9606 GN=EIF5A PE=1 SV=2	EIF5A	P63241	1984	Cytoplasm. Nucleus. Endoplasmic reticulum membrane; Peripheral membrane protein; Cytoplasmic side. Nucleus, nuclear pore complex. Note=Hypusine modification promotes the nuclear export and cytoplasmic localization and there was a dynamic shift in the localization from predominantly cytoplasmic to primarily nuclear under apoptotic inducing conditions.	0	mRNA-binding protein involved in translation elongation. Has an important function at the level of mRNA turnover, probably acting downstream of decapping. Involved in actin dynamics and cell cycle progression, mRNA decay and probably in a pathway involved in stress response and maintenance of cell wall integrity. With syntenin SDCBP, functions as a regulator of p53/TP53 and p53/TP53-dependent apo…	#N/A	#N/A	98	OMM/Cytosol	-2.69424	-2.3553	-3.65875	-3.67525	-3.09589	-3.09589	4.83671	28.1711	27.971	28.49	28.5722	25.4768	25.6157	24.8312	24.897	28.4612	28.1707	28.5354	28.5739	24.9314	25.0997	24.2288	24.4	-3.00187
Vimentin OS=Homo sapiens OX=9606 GN=VIM PE=1 SV=4	VIM	P08670	7431	Cytoplasm {ECO:0000269|PubMed:21465480, ECO:0000269|PubMed:29496907}. Cytoplasm, cytoskeleton {ECO:0000269|PubMed:18408015, ECO:0000269|PubMed:29496907}. Nucleus matrix {ECO:0000250|UniProtKB:P31000}. Cell membrane {ECO:0000250|UniProtKB:P20152}.	0	Vimentins are class-III intermediate filaments found in various non-epithelial cells, especially mesenchymal cells. Vimentin is attached to the nucleus, endoplasmic reticulum, and mitochondria, either laterally or terminally. {ECO:0000269|PubMed:21746880}.; Involved with LARP6 in the stabilization of type I collagen mRNAs for CO1A1 and CO1A2. {ECO:0000269|PubMed:21746880}.	#N/A	#N/A	11,30,38,276	OMM/Cytosol	-2.60126	-2.75475	-3.19453	-3.98554	-3.13402	-3.13402	4.89697	29.1613	29.0193	29.179	29.5426	26.56	26.2646	25.9844	25.5571	29.4625	29.2862	29.2166	29.5243	26.1106	25.7998	25.3971	25.0566	-3.14893
Peroxiredoxin-2 OS=Homo sapiens OX=9606 GN=PRDX2 PE=1 SV=5	PRDX2	P32119	7001	Cytoplasm {ECO:0000269|PubMed:9497357}.	0	Thiol-specific peroxidase that catalyzes the reduction of hydrogen peroxide and organic hydroperoxides to water and alcohols, respectively. Plays a role in cell protection against oxidative stress by detoxifying peroxides and as sensor of hydrogen peroxide-mediated signaling events. Might participate in the signaling cascades of growth factors and tumor necrosis factor-alpha by regulating the int…	unknown	Metabolism > Detoxification > ROS and glutathione metabolism	164	OMM/Cytosol	-3.01052	0.0687675	-4.46097	-5.14512	-3.13696	-3.13696	1.51422	25.1083	21.794	26.4132	26.5331	22.0977	21.8628	21.9522	21.388	25.3642	0	26.4821	26.5767	0	0	0	0	-6.51989
Heat shock protein HSP 90-alpha;Putative heat shock protein HSP 90-beta 2;Putative heat shock protein HSP 90-beta-3;Heat shock protein HSP 90-beta	HSP90AA1;HSP90AB2P;HSP90AB3P;HSP90AB1	P07900;Q58FF8;Q58FF7;P08238	3320	Nucleus {ECO:0000250|UniProtKB:P07901}. Cytoplasm {ECO:0000250|UniProtKB:P07901}. Melanosome {ECO:0000269|PubMed:17081065}. Cell membrane {ECO:0000269|PubMed:11276205}. Mitochondrion {ECO:0000269|PubMed:25609812}. Note=Identified by mass spectrometry in melanosome fractions from stage I to stage IV.	0	Molecular chaperone that promotes the maturation, structural maintenance and proper regulation of specific target proteins involved for instance in cell cycle control and signal transduction. Undergoes a functional cycle that is linked to its ATPase activity which is essential for its chaperone activity. This cycle probably induces conformational changes in the client proteins, thereby causing th…	#N/A	#N/A	61	OMM/Cytosol	-3.3867	-0.498192	-1.92069	-6.83048	-3.15902	-3.15902	1.40503	27.5932	26.9801	26.9699	27.7141	24.2065	26.4819	25.0493	20.8836	27.8769	27.1161	27.0325	27.7334	23.5485	26.0342	24.4497	0	N.D.
Calcyclin-binding protein OS=Homo sapiens OX=9606 GN=CACYBP PE=1 SV=2	CACYBP	Q9HB71	27101	Nucleus {ECO:0000269|PubMed:12895292}. Cytoplasm {ECO:0000269|PubMed:12895292}. Note=Cytoplasmic at low calcium concentrations. In neuroblastoma cells, after a retinoic acid (RA) induction and calcium increase, it localizes in both the nucleus and cytoplasm. The nuclear fraction may be phosphorylated.	0	May be involved in calcium-dependent ubiquitination and subsequent proteasomal degradation of target proteins. Probably serves as a molecular bridge in ubiquitin E3 complexes. Participates in the ubiquitin-mediated degradation of beta-catenin (CTNNB1). {ECO:0000269|PubMed:16085652}.	#N/A	#N/A	71,181	OMM/Cytosol	-2.20299	-4.06226	-3.96019	-2.53239	-3.18946	-3.18946	3.56514	24.9047	25.1619	25.2744	25.0814	22.7017	21.0997	21.3143	22.549	25.1584	25.1813	25.3561	25.1547	0	0	0	0	-4.68307
Heat shock protein HSP 90-alpha;Putative heat shock protein HSP 90-beta 2;Putative heat shock protein HSP 90-beta-3;Putative heat shock protein HSP 90-beta 4;Heat shock protein HSP 90-beta	HSP90AA1;HSP90AB2P;HSP90AB3P;HSP90AB4P;HSP90AB1	P07900;Q58FF8;Q58FF7;Q58FF6;P08238	3320	Nucleus {ECO:0000250|UniProtKB:P07901}. Cytoplasm {ECO:0000250|UniProtKB:P07901}. Melanosome {ECO:0000269|PubMed:17081065}. Cell membrane {ECO:0000269|PubMed:11276205}. Mitochondrion {ECO:0000269|PubMed:25609812}. Note=Identified by mass spectrometry in melanosome fractions from stage I to stage IV.	0	Molecular chaperone that promotes the maturation, structural maintenance and proper regulation of specific target proteins involved for instance in cell cycle control and signal transduction. Undergoes a functional cycle that is linked to its ATPase activity which is essential for its chaperone activity. This cycle probably induces conformational changes in the client proteins, thereby causing th…	#N/A	#N/A	61	OMM/Cytosol	-2.95873	-2.55887	-3.90418	-3.34477	-3.19164	-3.19164	4.58891	28.5501	28.247	28.4419	28.6874	25.5914	25.6882	24.5377	25.3426	28.8445	28.4644	28.4878	28.6867	25.0561	25.1779	23.9314	24.8433	N.D.
Calmodulin-3 OS=Homo sapiens OX=9606 GN=CALM3 PE=1 SV=1	CALM3	P0DP25	801	Cytoplasm, cytoskeleton, spindle {ECO:0000269|PubMed:16760425}. Cytoplasm, cytoskeleton, spindle pole {ECO:0000269|PubMed:16760425}. Cytoplasm, cytoskeleton, microtubule organizing center, centrosome {ECO:0000269|PubMed:14654843}. Note=Distributed throughout the cell during interphase, but during mitosis becomes dramatically localized to the spindle poles and the spindle microtubules.	0	Calmodulin mediates the control of a large number of enzymes, ion channels, aquaporins and other proteins through calcium-binding. Is a regulator of voltage-dependent L-type calcium channels (PubMed:31454269). Among the enzymes to be stimulated by the calmodulin-calcium complex are a number of protein kinases and phosphatases. Together with CCP110 and centrin, is involved in a genetic pathway tha…	#N/A	#N/A	#N/A	OMM/Cytosol	-4.42477	-3.09058	-3.3379	-1.93038	-3.19591	-3.19591	3.04466	25.2214	25.0619	25.5766	25.2327	20.7966	21.9713	22.2387	23.3023	25.4786	25.0748	25.6549	25.303	0	0	0	0	N.D.
Eukaryotic initiation factor 4A-I;Eukaryotic initiation factor 4A-II;Eukaryotic initiation factor 4A-II, N-terminally processed	EIF4A1;EIF4A2	P60842;Q14240	1973	0	0	ATP-dependent RNA helicase which is a subunit of the eIF4F complex involved in cap recognition and is required for mRNA binding to ribosome. In the current model of translation initiation, eIF4A unwinds RNA secondary structures in the 5'-UTR of mRNAs which is necessary to allow efficient binding of the small ribosomal subunit, and subsequent scanning for the initiator codon. {ECO:0000269|PubMed:1…	#N/A	#N/A	70	OMM/Cytosol	-2.66175	-2.94196	-3.84839	-3.39191	-3.211	-3.211	5.03537	27.5768	27.2496	27.9382	27.5675	24.9151	24.3077	24.0898	24.1756	27.8603	27.403	27.9898	27.5898	24.3199	23.6883	23.4777	23.6825	-4.15438
Emerin OS=Homo sapiens OX=9606 GN=EMD PE=1 SV=1	EMD	P50402	2010	Nucleus inner membrane {ECO:0000269|PubMed:19167377}; Single-pass membrane protein; Nucleoplasmic side {ECO:0000269|PubMed:19167377}. Nucleus outer membrane. Note=Colocalized with BANF1 at the central region of the assembling nuclear rim, near spindle-attachment sites. The accumulation of different intermediates of prelamin-A/C (non-farnesylated or carboxymethylated farnesylated prelamin-A/C) in …	223..243; /note="Helical"; /evidence="ECO:0000255"	Stabilizes and promotes the formation of a nuclear actin cortical network. Stimulates actin polymerization in vitro by binding and stabilizing the pointed end of growing filaments. Inhibits beta-catenin activity by preventing its accumulation in the nucleus. Acts by influencing the nuclear accumulation of beta-catenin through a CRM1-dependent export pathway. Links centrosomes to the nuclear envel…	#N/A	#N/A	41,59,74,85,105	OMM/Cytosol	-2.99683	-2.74051	-3.59726	-3.54707	-3.22042	-3.22042	5.49527	26.1337	26.1996	26.3326	26.176	23.1369	23.4591	22.7354	22.6289	26.4011	26.2856	26.4024	26.2269	22.3841	22.7728	0	22.144	-2.76608
Elongation factor 1-beta OS=Homo sapiens OX=9606 GN=EEF1B2 PE=1 SV=3	EEF1B2	P24534	1933	0	0	EF-1-beta and EF-1-delta stimulate the exchange of GDP bound to EF-1-alpha to GTP.	#N/A	#N/A	126	OMM/Cytosol	-3.23937	-3.18875	-3.25016	-3.22135	-3.22491	-3.22491	7.12636	25.6607	25.5563	25.9137	25.7993	22.4213	22.3676	22.6636	22.578	25.9228	25.601	25.9882	25.858	0	0	0	22.0934	-4.37287
Regulator of microtubule dynamics protein 3 OS=Homo sapiens OX=9606 GN=RMDN3 PE=1 SV=2	RMDN3	Q96TC7	55177	Mitochondrion outer membrane {ECO:0000269|PubMed:16820967, ECO:0000269|PubMed:17361080, ECO:0000269|PubMed:22131369, ECO:0000269|PubMed:29858488}; Single-pass membrane protein {ECO:0000269|PubMed:16820967}. Cytoplasm {ECO:0000269|PubMed:17361080}. Nucleus {ECO:0000269|PubMed:17361080}. Cytoplasm, cytoskeleton, spindle {ECO:0000269|PubMed:18070910}. Cytoplasm, cytoskeleton, spindle pole {ECO:00002…	13..35; /note="Helical"; /evidence="ECO:0000255"	Involved in cellular calcium homeostasis regulation. May participate in differentiation and apoptosis of keratinocytes. Overexpression induces apoptosis. {ECO:0000269|PubMed:16820967, ECO:0000269|PubMed:22131369}.	MOM	Mitochondrial dynamics and surveillance > Organelle contact sites	53	OMM/Cytosol	-3.21614	-3.68545	-4.75323	-1.32298	-3.24445	-3.24445	2.71392	25.9673	25.7341	26.0452	25.4575	22.7512	22.0487	21.292	24.1346	26.2329	25.7902	26.1182	25.5232	0	0	0	23.6416	N.D.
Ezrin;Moesin;Radixin	EZR;MSN;RDX	P15311;P26038;P35241	7430	Apical cell membrane {ECO:0000269|PubMed:18046454}; Peripheral membrane protein {ECO:0000269|PubMed:18046454}; Cytoplasmic side {ECO:0000269|PubMed:18046454}. Cell projection {ECO:0000269|PubMed:18046454}. Cell projection, microvillus membrane {ECO:0000269|PubMed:18046454}; Peripheral membrane protein {ECO:0000269|PubMed:18046454}; Cytoplasmic side {ECO:0000269|PubMed:18046454}. Cell projection, …	0	Probably involved in connections of major cytoskeletal structures to the plasma membrane. In epithelial cells, required for the formation of microvilli and membrane ruffles on the apical pole. Along with PLEKHG6, required for normal macropinocytosis. {ECO:0000269|PubMed:17881735, ECO:0000269|PubMed:18270268, ECO:0000269|PubMed:19111582}.	#N/A	#N/A	270	OMM/Cytosol	-2.96294	-3.70761	-2.53782	-3.87257	-3.27024	-3.27024	4.29039	25.2699	25.4472	25.5889	25.6191	22.3069	21.7395	23.0511	21.7465	25.5276	25.4849	25.6671	25.6814	0	0	0	0	N.D.
Tubulin beta chain;Tubulin beta-2B chain;Tubulin beta-2A chain;Tubulin beta-4B chain;Tubulin beta-8 chain;Tubulin beta-8 chain-like protein LOC260334;Tubulin beta-1 chain	TUBB;TUBB2B;TUBB2A;TUBB4B;TUBB8;TUBB1	P07437;Q9BVA1;Q13885;P68371;ENSEMBL:ENSBTAP00000025008;Q3ZCM7;A6NNZ2;Q9H4B7	203068	Cytoplasm, cytoskeleton {ECO:0000269|PubMed:26637975}.	0	Tubulin is the major constituent of microtubules. It binds two moles of GTP, one at an exchangeable site on the beta chain and one at a non-exchangeable site on the alpha chain.	#N/A	#N/A	159	OMM/Cytosol	-2.9797	-1.5959	-3.3697	-5.18003	-3.28133	-3.28133	2.68084	27.0673	25.76	27.0274	26.9949	24.0876	24.1641	23.6577	21.8148	27.3451	25.8178	27.0893	27.0289	23.4191	23.5334	23.0399	0	N.D.
Eukaryotic translation initiation factor 3 subunit L OS=Homo sapiens OX=9606 GN=EIF3L PE=1 SV=1	EIF3L	Q9Y262	51386	Cytoplasm {ECO:0000255|HAMAP-Rule:MF_03011}.	0	Component of the eukaryotic translation initiation factor 3 (eIF-3) complex, which is required for several steps in the initiation of protein synthesis (PubMed:17581632, PubMed:25849773, PubMed:27462815). The eIF-3 complex associates with the 40S ribosome and facilitates the recruitment of eIF-1, eIF-1A, eIF-2:GTP:methionyl-tRNAi and eIF-5 to form the 43S pre-initiation complex (43S PIC). The eIF…	#N/A	#N/A	72	OMM/Cytosol	-3.5213	-3.53048	-2.24207	-3.94731	-3.31029	-3.31029	3.09563	25.2826	25.1482	25.7282	25.0856	21.7613	21.6177	23.4861	21.1383	25.5405	25.1667	25.8047	25.1589	0	0	0	0	-3.36328
GTP-binding protein SAR1a OS=Homo sapiens OX=9606 GN=SAR1A PE=1 SV=1	SAR1A	Q9NR31	56681	Endoplasmic reticulum {ECO:0000250}. Golgi apparatus {ECO:0000250}.	0	Involved in transport from the endoplasmic reticulum to the Golgi apparatus (By similarity). Required to maintain SEC16A localization at discrete locations on the ER membrane perhaps by preventing its dissociation. SAR1A-GTP-dependent assembly of SEC16A on the ER membrane forms an organized scaffold defining endoplasmic reticulum exit sites (ERES). {ECO:0000250, ECO:0000269|PubMed:17005010}.	#N/A	#N/A	89,154	OMM/Cytosol	-2.62465	-3.80008	-3.05471	-3.80023	-3.31992	-3.31992	4.43737	25.673	25.4943	25.607	26.0183	23.0484	21.6942	22.5523	22.2181	25.9353	25.535	25.6849	26.0724	0	0	0	0	-2.68953
40S ribosomal protein S2 OS=Homo sapiens OX=9606 GN=RPS2 PE=1 SV=2	RPS2	P15880	6187	0	0	0	#N/A	#N/A	133,266	OMM/Cytosol	-2.51247	-2.74269	-2.84186	-5.21099	-3.327	-3.327	3.10027	24.7844	24.707	24.6834	25.1823	22.272	21.9643	21.8415	19.9714	25.0367	24.6972	24.7717	25.2536	0	0	0	0	-3.18074
40S ribosomal protein S9 OS=Homo sapiens OX=9606 GN=RPS9 PE=1 SV=3	RPS9	P46781	6203	Cytoplasm {ECO:0000269|PubMed:17289661}. Note=Localized in cytoplasmic mRNP granules containing untranslated mRNAs.	0	0	#N/A	#N/A	165	OMM/Cytosol	-3.38922	-3.50598	-3.58259	-2.89061	-3.3421	-3.3421	4.86731	27.0094	27.5371	27.0113	27.332	23.6202	24.0311	23.4287	24.4414	27.2866	27.7089	27.0734	27.3591	22.9102	23.39	22.8079	23.9468	-3.45537
14-3-3 protein theta OS=Homo sapiens OX=9606 GN=YWHAQ PE=1 SV=1	YWHAQ	P27348	10971	Cytoplasm. Note=In neurons, axonally transported to the nerve terminals.	0	Adapter protein implicated in the regulation of a large spectrum of both general and specialized signaling pathways. Binds to a large number of partners, usually by recognition of a phosphoserine or phosphothreonine motif. Binding generally results in the modulation of the activity of the binding partner. Negatively regulates the kinase activity of PDPK1. {ECO:0000269|PubMed:12177059}.	#N/A	#N/A	211	OMM/Cytosol	-3.6457	-3.17948	-3.18584	-3.70343	-3.42861	-3.42861	4.58035	24.5704	25.0349	25.216	25.3721	20.9247	21.8554	22.0302	21.6686	24.8203	25.0461	25.2984	25.4395	0	0	0	0	-3.42811
Peroxiredoxin-1 OS=Homo sapiens OX=9606 GN=PRDX1 PE=1 SV=1	PRDX1	Q06830	5052	Cytoplasm {ECO:0000269|PubMed:17081065, ECO:0000269|PubMed:9497357}. Melanosome {ECO:0000269|PubMed:17081065}. Note=Identified by mass spectrometry in melanosome fractions from stage I to stage IV.	0	Thiol-specific peroxidase that catalyzes the reduction of hydrogen peroxide and organic hydroperoxides to water and alcohols, respectively. Plays a role in cell protection against oxidative stress by detoxifying peroxides and as sensor of hydrogen peroxide-mediated signaling events. Might participate in the signaling cascades of growth factors and tumor necrosis factor-alpha by regulating the int…	#N/A	#N/A	34,194	OMM/Cytosol	-3.7029	-3.09047	-3.48829	-3.44277	-3.43111	-3.43111	5.84507	29.0005	28.6345	29.2739	29.1958	25.2976	25.544	25.7856	25.7531	29.3	28.8767	29.3104	29.1847	24.7363	25.0223	25.1957	25.2515	-2.67577
Actin, alpha skeletal muscle OS=Homo sapiens OX=9606 GN=ACTA1 PE=1 SV=1	ACTA1	P68133	58	Cytoplasm, cytoskeleton.	0	Actins are highly conserved proteins that are involved in various types of cell motility and are ubiquitously expressed in all eukaryotic cells.	#N/A	#N/A	71	OMM/Cytosol	-2.60912	-1.54052	-3.44538	-6.15814	-3.43829	-3.43829	1.95161	26.4781	26.1285	27.1502	26.5823	23.8689	24.5879	23.7049	20.4241	26.7493	26.2099	27.2108	26.6248	23.181	23.9907	23.0877	0	-3.88088
Vimentin;Desmin;Alpha-internexin;Neurofilament light polypeptide;Neurofilament medium polypeptide;Neurofilament heavy polypeptide	VIM;DES;INA;NEFL;NEFM;NEFH	P08670;P17661;Q16352;P07196;P07197;P12036	7431	Cytoplasm {ECO:0000269|PubMed:21465480, ECO:0000269|PubMed:29496907}. Cytoplasm, cytoskeleton {ECO:0000269|PubMed:18408015, ECO:0000269|PubMed:29496907}. Nucleus matrix {ECO:0000250|UniProtKB:P31000}. Cell membrane {ECO:0000250|UniProtKB:P20152}.	0	Vimentins are class-III intermediate filaments found in various non-epithelial cells, especially mesenchymal cells. Vimentin is attached to the nucleus, endoplasmic reticulum, and mitochondria, either laterally or terminally. {ECO:0000269|PubMed:21746880}.; Involved with LARP6 in the stabilization of type I collagen mRNAs for CO1A1 and CO1A2. {ECO:0000269|PubMed:21746880}.	#N/A	#N/A	383	OMM/Cytosol	-2.66556	-3.27535	-3.49255	-4.32371	-3.43929	-3.43929	4.55403	26.9998	26.9754	27.1283	27.2017	24.3342	23.7001	23.6358	22.878	27.2768	27.1112	27.1891	27.2315	23.6875	23.0327	23.0177	22.3918	N.D.
Heat shock protein HSP 90-alpha;Putative heat shock protein HSP 90-beta 2;Heat shock protein HSP 90-alpha A2;Heat shock protein HSP 90-beta	HSP90AA1;HSP90AB2P;HSP90AA2P;HSP90AB1	P07900;Q58FF8;Q14568;P08238	3320	Nucleus {ECO:0000250|UniProtKB:P07901}. Cytoplasm {ECO:0000250|UniProtKB:P07901}. Melanosome {ECO:0000269|PubMed:17081065}. Cell membrane {ECO:0000269|PubMed:11276205}. Mitochondrion {ECO:0000269|PubMed:25609812}. Note=Identified by mass spectrometry in melanosome fractions from stage I to stage IV.	0	Molecular chaperone that promotes the maturation, structural maintenance and proper regulation of specific target proteins involved for instance in cell cycle control and signal transduction. Undergoes a functional cycle that is linked to its ATPase activity which is essential for its chaperone activity. This cycle probably induces conformational changes in the client proteins, thereby causing th…	#N/A	#N/A	284	OMM/Cytosol	-3.46756	-2.83601	-3.74842	-3.77621	-3.45705	-3.45705	5.87405	27.5931	27.3004	28.0118	27.7588	24.1256	24.4643	24.2634	23.9826	27.8768	27.457	28.0626	27.7771	23.4604	23.8574	23.6535	23.4904	-2.39251
14-3-3 protein zeta/delta OS=Homo sapiens OX=9606 GN=YWHAZ PE=1 SV=1	YWHAZ	P63104	7534	Cytoplasm {ECO:0000269|PubMed:17081065}. Melanosome {ECO:0000269|PubMed:17081065}. Note=Located to stage I to stage IV melanosomes.	0	Adapter protein implicated in the regulation of a large spectrum of both general and specialized signaling pathways. Binds to a large number of partners, usually by recognition of a phosphoserine or phosphothreonine motif. Binding generally results in the modulation of the activity of the binding partner. Induces ARHGEF7 activity on RAC1 as well as lamellipodia and membrane ruffle formation (PubM…	#N/A	#N/A	211	OMM/Cytosol	-3.23359	-2.71602	-3.69623	-4.21178	-3.4644	-3.4644	4.86151	25.9355	25.7804	26.6268	26.7512	22.7019	23.0644	22.9305	22.5394	26.2007	25.8395	26.6932	26.7903	21.9106	22.3469	22.3032	22.055	-3.74477
60S ribosomal protein L26 OS=Homo sapiens OX=9606 GN=RPL26 PE=1 SV=1	RPL26	P61254	6154	0	0	Component of the large ribosomal subunit. {ECO:0000305|PubMed:26100019}.	#N/A	#N/A	135	OMM/Cytosol	-2.78843	-2.69785	-4.05802	-4.41611	-3.4901	-3.4901	3.87179	27.6608	27.4118	27.87	27.6133	24.8723	24.714	23.812	23.1972	27.9452	27.5756	27.9224	27.6346	24.2733	24.1267	23.1962	22.7092	-2.87062
Synaptojanin-2-binding protein OS=Homo sapiens OX=9606 GN=SYNJ2BP PE=1 SV=2	SYNJ2BP	P57105	55333	Mitochondrion outer membrane {ECO:0000269|PubMed:32973005}.	118..138; /note="Helical"; /evidence="ECO:0000255"	Regulates endocytosis of activin type 2 receptor kinases through the Ral/RALBP1-dependent pathway and may be involved in suppression of activin-induced signal transduction. {ECO:0000250|UniProtKB:Q9D6K5}.	MOM	Mitochondrial dynamics and surveillance > Organelle contact sites	7,90	OMM/Cytosol	-2.36054	-3.34796	-5.35683	-2.89987	-3.4913	-3.4913	3.04259	26.3839	26.5089	26.7327	26.2797	24.0234	23.1609	21.3759	23.3798	26.6541	26.6147	26.7979	26.3284	23.3492	0	0	22.8909	-2.35949
dCTP pyrophosphatase 1 OS=Homo sapiens OX=9606 GN=DCTPP1 PE=1 SV=1	DCTPP1	Q9H773	79077	Mitochondrion {ECO:0000269|PubMed:24467396}. Nucleus {ECO:0000269|PubMed:24467396}. Cytoplasm, cytosol {ECO:0000269|PubMed:24467396}.	0	Hydrolyzes deoxynucleoside triphosphates (dNTPs) to the corresponding nucleoside monophosphates. Has a strong preference for dCTP and its analogs including 5-iodo-dCTP and 5-methyl-dCTP for which it may even have a higher efficiency. May protect DNA or RNA against the incorporation of these genotoxic nucleotide analogs through their catabolism. {ECO:0000269|PubMed:24467396}.	#N/A	#N/A	129,141	OMM/Cytosol	-4.18013	-3.92638	-2.51237	-3.35364	-3.49313	-3.49313	3.29313	25.9879	25.692	25.9999	24.9074	21.8078	21.7657	23.4875	21.5538	26.2537	25.7455	26.0734	24.9843	0	0	22.8675	0	-3.90904
Actin, cytoplasmic 2;Actin, cytoplasmic 2, N-terminally processed;Actin, cytoplasmic 1;Actin, cytoplasmic 1, N-terminally processed	ACTG1;ACTB	P63261;P60709	71	Cytoplasm, cytoskeleton {ECO:0000269|PubMed:28493397}.	0	Actins are highly conserved proteins that are involved in various types of cell motility and are ubiquitously expressed in all eukaryotic cells. {ECO:0000305|PubMed:29581253}.	#N/A	#N/A	166,169,198	OMM/Cytosol	-5.59323	-2.85103	-2.7393	-3.2145	-3.59951	-3.59951	2.8365	27.5171	27.283	27.5202	27.3968	21.9238	24.432	24.7809	24.1823	27.7999	27.4385	27.5765	27.4226	0	23.8225	24.1778	23.6891	-4.65892
Protein CDV3 homolog OS=Homo sapiens OX=9606 GN=CDV3 PE=1 SV=1	CDV3	Q9UKY7	55573	Cytoplasm {ECO:0000250}.	0	0	#N/A	#N/A	95,169,190	OMM/Cytosol	-1.98117	-4.26165	-3.39409	-4.79126	-3.60704	-3.60704	2.9996	25.2811	25.1966	25.8261	25.729	23.2999	20.935	22.432	20.9377	25.5389	25.2182	25.9016	25.789	22.5616	0	0	0	-2.35766
Alpha-enolase OS=Homo sapiens OX=9606 GN=ENO1 PE=1 SV=2	ENO1	P06733	2023	Cytoplasm {ECO:0000269|PubMed:10802057}. Cell membrane {ECO:0000269|PubMed:10802057}. Cytoplasm, myofibril, sarcomere, M line {ECO:0000269|PubMed:10802057}. Note=Can translocate to the plasma membrane in either the homodimeric (alpha/alpha) or heterodimeric (alpha/gamma) form. ENO1 is localized to the M line.; [Isoform MBP-1]: Nucleus.	0	Glycolytic enzyme the catalyzes the conversion of 2-phosphoglycerate to phosphoenolpyruvate (PubMed:29775581, PubMed:1369209). In addition to glycolysis, involved in various processes such as growth control, hypoxia tolerance and allergic responses (PubMed:2005901, PubMed:10802057, PubMed:12666133, PubMed:29775581). May also function in the intravascular and pericellular fibrinolytic system due t…	#N/A	#N/A	44	OMM/Cytosol	-2.15487	-3.22403	-4.77541	-4.28274	-3.60926	-3.60926	3.47646	25.9122	26.0473	26.2902	26.6131	23.7573	22.8233	21.5148	22.3304	26.1771	26.1235	26.3604	26.655	23.0595	22.0867	0	21.8471	-3.34692
60S ribosomal protein L8 OS=Homo sapiens OX=9606 GN=RPL8 PE=1 SV=2	RPL8	P62917	6132	Cytoplasm {ECO:0000303|PubMed:12962325}.	0	Component of the large ribosomal subunit. {ECO:0000305|PubMed:12962325}.	#N/A	#N/A	133	OMM/Cytosol	-3.2865	-3.91442	-3.74937	-3.49995	-3.61256	-3.61256	4.6827	27.0227	26.8326	26.2635	26.6367	23.7362	22.9182	22.5141	23.1367	27.3	26.9592	26.334	26.6781	23.0365	22.1891	0	22.6491	-3.12048
Transmembrane protein 43 OS=Homo sapiens OX=9606 GN=TMEM43 PE=1 SV=1	TMEM43	Q9BTV4	79188	Endoplasmic reticulum {ECO:0000250}. Nucleus inner membrane; Multi-pass membrane protein. Note=Retained in the inner nuclear membrane through interaction with EMD and A- and B-lamins. The N- and C-termini are oriented towards the nucleoplasm. The majority of the hydrophilic domain resides in the endoplasmic reticulum lumen (By similarity). {ECO:0000250}.	32..52; /note="Helical"; /evidence="ECO:0000255"; 314..334; /note="Helical"; /evidence="ECO:0000255"; 346..366; /note="Helical"; /evidence="ECO:0000255"; 369..389; /note="Helical"; /evidence="ECO:0000255"	May have an important role in maintaining nuclear envelope structure by organizing protein complexes at the inner nuclear membrane. Required for retaining emerin at the inner nuclear membrane (By similarity). {ECO:0000250}.	#N/A	#N/A	5	OMM/Cytosol	-2.04188	-4.35548	-3.46923	-4.64972	-3.62908	-3.62908	3.06765	25.525	25.5186	25.7801	25.5743	23.4831	21.1631	22.3108	20.9246	25.7855	25.5608	25.856	25.6376	22.761	0	0	0	-2.07506
Tubulin alpha-1C chain OS=Homo sapiens OX=9606 GN=TUBA1C PE=1 SV=1	TUBA1C	Q9BQE3	84790	Cytoplasm, cytoskeleton.	0	Tubulin is the major constituent of microtubules. It binds two moles of GTP, one at an exchangeable site on the beta chain and one at a non-exchangeable site on the alpha chain.	#N/A	#N/A	282	OMM/Cytosol	-4.61891	-3.45589	-3.74072	-2.74653	-3.64051	-3.64051	4.18007	26.0249	25.3211	25.6603	25.7683	21.406	21.8652	21.9195	23.0218	26.2911	25.3507	25.7376	25.8276	0	0	0	0	-4.09303
Serine/threonine-protein phosphatase 2A 55 kDa regulatory subunit B alpha isoform OS=Homo sapiens OX=9606 GN=PPP2R2A PE=1 SV=1	PPP2R2A	P63151	5520	0	0	The B regulatory subunit might modulate substrate selectivity and catalytic activity, and also might direct the localization of the catalytic enzyme to a particular subcellular compartment. Essential for serine/threonine-protein phosphatase 2A-mediated dephosphorylation of WEE1, preventing its ubiquitin-mediated proteolysis, increasing WEE1 protein levels, and promoting the G2/M checkpoint (PubMe…	#N/A	#N/A	143	OMM/Cytosol	-4.09429	-3.47697	-4.18827	-2.86563	-3.65629	-3.65629	4.24518	26.31	26.8351	26.8387	26.6011	22.2157	23.3581	22.6505	23.7355	26.5793	26.9618	26.9028	26.6433	0	22.6638	22.0194	23.2447	-2.85965
Mitochondrial carrier homolog 2 OS=Homo sapiens OX=9606 GN=MTCH2 PE=1 SV=1	MTCH2	Q9Y6C9	23788	Mitochondrion inner membrane {ECO:0000305}; Multi-pass membrane protein {ECO:0000305}.	8..28; /note="Helical"; /evidence="ECO:0000255"; 175..195; /note="Helical"; /evidence="ECO:0000255"; 224..244; /note="Helical"; /evidence="ECO:0000255"	The substrate transported is not yet known. Induces mitochondrial depolarization.	MOM	Small molecule transport > SLC25A family | Mitochondrial dynamics and surveillance > Fusion	95	OMM/Cytosol	-3.29089	-4.56931	-4.16595	-2.8516	-3.71944	-3.71944	3.85572	25.883	25.956	25.4495	24.5763	22.5921	21.3867	21.2836	21.7247	26.1475	26.0263	25.5292	24.6601	0	0	0	0	-5.58155
Transgelin-2;Transgelin-3	TAGLN2;TAGLN3	P37802;Q9UI15	8407	0	0	0	#N/A	#N/A	192	OMM/Cytosol	-4.02411	-3.48177	-2.53381	-4.89003	-3.73243	-3.73243	4.17005	25.1904	25.2909	24.8889	25.6702	21.1663	21.8091	22.3551	20.7801	25.4472	25.3185	24.9749	25.7314	0	0	0	0	-5.78732
Tubulin-specific chaperone A OS=Homo sapiens OX=9606 GN=TBCA PE=1 SV=3	TBCA	O75347	6902	Cytoplasm, cytoskeleton.	0	Tubulin-folding protein; involved in the early step of the tubulin folding pathway.	#N/A	#N/A	48	OMM/Cytosol	-3.38108	-3.33747	-4.02559	-4.50901	-3.81329	-3.81329	4.48535	24.8643	24.2668	25.5783	25.2817	21.4832	20.9293	21.5527	20.7726	25.1175	24.2287	25.6566	25.3509	0	0	0	0	-3.00699
Tubulin alpha-1B chain;Tubulin alpha-4A chain	TUBA1B;TUBA4A	P68363;P68366	10376	Cytoplasm, cytoskeleton.	0	Tubulin is the major constituent of microtubules. It binds two moles of GTP, one at an exchangeable site on the beta chain and one at a non-exchangeable site on the alpha chain.	#N/A	#N/A	282	OMM/Cytosol	-1.85511	-7.5535	-3.25796	-2.84539	-3.87799	-3.87799	1.84075	27.8497	28.661	28.5049	28.3016	25.9945	21.1075	25.2469	25.4562	28.1362	28.9049	28.5501	28.3088	25.495	0	24.6499	24.9562	N.D.
Adenosylhomocysteinase OS=Homo sapiens OX=9606 GN=AHCY PE=1 SV=4	AHCY	P23526	191	Cytoplasm {ECO:0000269|PubMed:17081065}. Melanosome {ECO:0000269|PubMed:17081065}. Note=Identified by mass spectrometry in melanosome fractions from stage I to stage IV.	0	Adenosylhomocysteine is a competitive inhibitor of S-adenosyl-L-methionine-dependent methyl transferase reactions; therefore adenosylhomocysteinase may play a key role in the control of methylations via regulation of the intracellular concentration of adenosylhomocysteine. {ECO:0000269|PubMed:12590576}.	#N/A	#N/A	165	OMM/Cytosol	-3.73883	-2.15457	-4.84455	-5.44508	-4.04576	-4.04576	2.86826	25.4221	26.1705	26.1289	26.4721	21.6832	24.016	21.2844	21.027	25.6815	26.2546	26.201	26.5169	0	23.3736	0	0	-3.70238
Acylglycerol kinase, mitochondrial OS=Homo sapiens OX=9606 GN=AGK PE=1 SV=2	AGK	Q53H12	55750	Mitochondrion inner membrane {ECO:0000269|PubMed:15939762, ECO:0000269|PubMed:16269826, ECO:0000269|PubMed:28712724, ECO:0000269|PubMed:28712726}; Peripheral membrane protein {ECO:0000269|PubMed:28712724}. Mitochondrion intermembrane space {ECO:0000269|PubMed:28712724, ECO:0000269|PubMed:28712726}. Note=Localizes in the mitochondrion intermembrane space, where it associates with the inner membran…	0	Lipid kinase that can phosphorylate both monoacylglycerol and diacylglycerol to form lysophosphatidic acid (LPA) and phosphatidic acid (PA), respectively (PubMed:15939762). Does not phosphorylate sphingosine (PubMed:15939762). Phosphorylates ceramide (By similarity). Phosphorylates 1,2-dioleoylglycerol more rapidly than 2,3-dioleoylglycerol (By similarity). Independently of its lipid kinase activ…	MIM	Protein import, sorting and homeostasis > Protein import and sorting > TIM22 carrier pathway | Metabolism > Lipid metabolism > Phospholipid metabolism	102,254,286	OMM/Cytosol	-3.97	-4.0041	-4.33195	-4.03996	-4.0865	-4.0865	7.92043	32.5843	32.4242	32.8502	32.5984	28.6143	28.4201	28.5183	28.5584	32.9238	32.9096	32.8464	32.5173	28.3469	28.1256	27.9642	28.042	1.41795
Peptidyl-prolyl cis-trans isomerase FKBP3 OS=Homo sapiens OX=9606 GN=FKBP3 PE=1 SV=1	FKBP3	Q00688	2287	Nucleus.	0	FK506- and rapamycin-binding proteins (FKBPs) constitute a family of receptors for the two immunosuppressants which inhibit T-cell proliferation by arresting two distinct cytoplasmic signal transmission pathways. PPIases accelerate the folding of proteins.	#N/A	#N/A	198	OMM/Cytosol	-5.50205	-4.31635	-3.9502	-2.72773	-4.12408	-4.12408	2.96563	25.8085	24.6	25.0872	25.7427	20.3064	20.2837	21.137	23.0149	26.0722	24.5834	25.171	25.8025	0	0	0	0	-4.06317
Microtubule-associated protein 1B OS=Homo sapiens OX=9606 GN=MAP1B PE=1 SV=2	MAP1B	P46821	4131	Cytoplasm, cytoskeleton {ECO:0000269|PubMed:18195017}. Cytoplasm {ECO:0000269|PubMed:18195017}. Cell junction, synapse {ECO:0000250}. Cell projection, dendritic spine {ECO:0000250}. Note=Colocalizes with DAPK1 in the microtubules and cortical actin fibers. {ECO:0000250}.; [MAP1 light chain LC1]: Cytoplasm {ECO:0000250|UniProtKB:P14873}.	0	Facilitates tyrosination of alpha-tubulin in neuronal microtubules (By similarity). Phosphorylated MAP1B may play a role in the cytoskeletal changes that accompany neurite extension. Possibly MAP1B binds to at least two tubulin subunits in the polymer, and this bridging of subunits might be involved in nucleating microtubule polymerization and in stabilizing microtubules. Acts as a positive cofac…	#N/A	#N/A	876,1062,1410,1796,1830	OMM/Cytosol	-3.34069	-4.60567	-4.82609	-4.35781	-4.28256	-4.28256	4.85171	25.3939	25.4888	25.7337	25.0807	22.0532	20.8831	20.9076	20.7229	25.653	25.5292	25.8102	25.1541	0	0	0	0	-1.91762
Eukaryotic translation initiation factor 1A, X-chromosomal OS=Homo sapiens OX=9606 GN=EIF1AX PE=1 SV=2	EIF1AX	P47813	1964	0	0	Seems to be required for maximal rate of protein biosynthesis. Enhances ribosome dissociation into subunits and stabilizes the binding of the initiator Met-tRNA(I) to 40 S ribosomal subunits.	#N/A	#N/A	106	OMM/Cytosol	-2.55141	-4.55089	-4.5598	-5.58438	-4.31162	-4.31162	3.25288	26.4131	25.9099	26.1668	26.8585	23.8617	21.359	21.607	21.2741	26.6836	25.9773	26.2384	26.8953	23.1731	0	0	0	-3.18808
Filamin-A OS=Homo sapiens OX=9606 GN=FLNA PE=1 SV=4	FLNA	P21333	2316	Cytoplasm, cell cortex {ECO:0000269|PubMed:16291724}. Cytoplasm, cytoskeleton {ECO:0000250|UniProtKB:Q8BTM8}. Perikaryon {ECO:0000250|UniProtKB:Q8BTM8}. Cell projection, growth cone {ECO:0000250|UniProtKB:Q8BTM8}. Note=Colocalizes with CPMR1 in the central region of DRG neuron growth cone (By similarity). Following SEMA3A stimulation of DRG neurons, colocalizes with F-actin (By similarity). {ECO:…	0	Promotes orthogonal branching of actin filaments and links actin filaments to membrane glycoproteins. Anchors various transmembrane proteins to the actin cytoskeleton and serves as a scaffold for a wide range of cytoplasmic signaling proteins. Interaction with FLNB may allow neuroblast migration from the ventricular zone into the cortical plate. Tethers cell surface-localized furin, modulates its…	#N/A	#N/A	373,1308	OMM/Cytosol	-4.94061	-4.43874	-3.26372	-4.84045	-4.37088	-4.37088	4.65829	25.955	25.6068	25.8002	25.9751	21.0144	21.1681	22.5365	21.1347	26.2204	25.6547	25.876	26.0301	0	0	0	0	-6.27916
Transgelin-2 OS=Homo sapiens OX=9606 GN=TAGLN2 PE=1 SV=3	TAGLN2	P37802	8407	0	0	0	#N/A	#N/A	8,70	OMM/Cytosol	-6.39726	-2.89067	-5.05322	-4.11338	-4.61363	-4.61363	3.13076	27.5602	27.3163	27.8943	27.9677	21.1629	24.4256	22.841	23.8544	27.8435	27.4739	27.9464	27.9818	0	23.8156	22.2125	23.3629	-3.75199
Nucleosome assembly protein 1-like 1 OS=Homo sapiens OX=9606 GN=NAP1L1 PE=1 SV=1	NAP1L1	P55209	4673	Nucleus {ECO:0000269|PubMed:17081065, ECO:0000269|PubMed:20002496, ECO:0000269|PubMed:27599637}. Melanosome {ECO:0000269|PubMed:17081065}. Cytoplasm {ECO:0000269|PubMed:20002496, ECO:0000269|PubMed:28659470}. Note=Identified by mass spectrometry in melanosome fractions from stage I to stage IV.	0	Histone chaperone that plays a role in the nuclear import of H2A-H2B and nucleosome assembly (PubMed:20002496, PubMed:26841755). Participates also in several important DNA repair mechanisms: greatly enhances ERCC6-mediated chromatin remodeling which is essential for transcription-coupled nucleotide excision DNA repair (PubMed:28369616). Stimulates also homologous recombination (HR) by RAD51 and R…	#N/A	#N/A	66	OMM/Cytosol	-3.22137	-6.22219	-5.65463	-3.95175	-4.76249	-4.76249	3.12145	26.7798	26.6499	26.7943	27.0401	23.5584	20.4277	21.1396	23.0884	27.0544	26.7647	26.8588	27.0733	0	0	0	0	-2.64732
