# Supplementary material for: Intracristal space proteome mapping using super-resolution proximity labeling with isotope-coded probes
Source: Nat Commun. 2025 Aug 20;16:7757. doi: 10.1038/s41467-025-62756-0 (PMC12368266; doi:10.1038/s41467-025-62756-0)
Supplement: Supplementary file 10 — Supplementary Data 8 [file 41467_2025_62756_MOESM10_ESM.xlsx]

## Sheet: ICAX in shControl and shMIC60
Uniprot Reference							MitoCarta Reference				shControl + LDBP (Log2 intensity after imputation)		shMIC60 + HDBP (Log2 intensity, after imputation)			shControl + LDBP (Log2 intensity before imputation)		shMIC60 + HDBP (Log2 intensity, before imputation)
Protein name	Gene name	Uniprot number	Gene ID	Subcellular Localization (uniprot)	Transmembrane (Uniprot)	Functions (Uniprot)	MitoCarta3.0_SubMitoLocalization	MitoCarta3.0_MitoPathways	LDBP-, HDBP-modified Y sites (proposed topology of modification sites)	ICS/OCS (Supplementary Dataset 7)	Rep-1 (LDBP)	Rep-2 (LDBP)	Rep-1 (HDBP)	Rep-2 (HDBP)	Averaged Log2 fold change (Figure 4d)	Rep-1 (LDBP)	Rep-2 (LDBP)	Rep-1 (HDBP)	Rep-2 (HDBP)
Single-stranded DNA-binding protein, mitochondrial	SSBP1	Q04837	6742	Mitochondrion {ECO:0000269|PubMed:18063578}. Mitochondrion matrix, mitochondrion nucleoid {ECO:0000269|PubMed:18063578}.	0	Binds preferentially and cooperatively to pyrimidine rich single-stranded DNA (ss-DNA) (PubMed:21953457, PubMed:23290262). In vitro, required to maintain the copy number of mitochondrial DNA (mtDNA) and plays crucial roles during mtDNA replication that stimulate activity of the replisome components POLG and TWNK at the replication fork (PubMed:21953457, PubMed:12975372, PubMed:26446790, PubMed:15…	Matrix	Mitochondrial central dogma > mtDNA maintenance > mtDNA replication | Mitochondrial central dogma > mtDNA maintenance > mtDNA nucleoid	73	ICS	22.1445	21.8433	23.5837	25.8039	2.6999			23.5837	25.8039
60 kDa heat shock protein, mitochondrial	HSPD1	P10809	3329	Mitochondrion matrix.	0	Chaperonin implicated in mitochondrial protein import and macromolecular assembly. Together with Hsp10, facilitates the correct folding of imported proteins. May also prevent misfolding and promote the refolding and proper assembly of unfolded polypeptides generated under stress conditions in the mitochondrial matrix (PubMed:1346131, PubMed:11422376). The functional units of these chaperonins con…	Matrix	Protein import, sorting and homeostasis > Protein homeostasis > Chaperones	385, 503	ICS	25.4706	24.9796	27.7004	28.108	2.67907	25.4706	24.9796	27.7004	28.1079
GrpE protein homolog 1, mitochondrial	GRPEL1	Q9HAV7	80273	Mitochondrion matrix {ECO:0000269|PubMed:11311562}.	0	Essential component of the PAM complex, a complex required for the translocation of transit peptide-containing proteins from the inner membrane into the mitochondrial matrix in an ATP-dependent manner (By similarity). Seems to control the nucleotide-dependent binding of mitochondrial HSP70 to substrate proteins (PubMed:11311562). {ECO:0000250|UniProtKB:P38523, ECO:0000269|PubMed:11311562}.	Matrix	Protein import, sorting and homeostasis > Protein import and sorting > Import motor | Metabolism > Metals and cofactors > Fe-S cluster biosynthesis	102, 173	ICS	20.5779	21.7742	22.4191	24.9597	2.51336			22.4191	24.9597
Citrate synthase, mitochondrial	CS	O75390	1431	Mitochondrion matrix.	0	0	Matrix	Metabolism > Carbohydrate metabolism > TCA cycle	185	ICS	24.9901	24.8453	27.2393	27.2655	2.33469	24.9901	24.8453	27.2393	27.2655
Aspartate aminotransferase, mitochondrial	GOT2	P00505	2806	Mitochondrion matrix {ECO:0000269|PubMed:9537447}. Cell membrane {ECO:0000269|PubMed:9537447}. Note=Exposure to alcohol promotes translocation to the cell membrane. {ECO:0000269|PubMed:9537447}.	0	Catalyzes the irreversible transamination of the L-tryptophan metabolite L-kynurenine to form kynurenic acid (KA). As a member of the malate-aspartate shuttle, it has a key role in the intracellular NAD(H) redox balance. Is important for metabolite exchange between mitochondria and cytosol, and for amino acid metabolism. Facilitates cellular uptake of long-chain free fatty acids. {ECO:0000269|Pub…	MIM	Metabolism > Carbohydrate metabolism > Malate-aspartate shuttle | Metabolism > Amino acid metabolism > Glutamate metabolism | Metabolism > Amino acid metabolism > Glyoxylate metabolism | Metabolism > Amino acid metabolism > Kynurenine metabolism | Metabolism > Sulfur metabolism	75 (matrix)	#N/A	21.5965	23.5603	23.6227	25.9512	2.20855		23.5603	23.6227	25.9512
Cytochrome b-c1 complex subunit Rieske, mitochondrial;Cytochrome b-c1 complex subunit 9;Putative cytochrome b-c1 complex subunit Rieske-like protein 1	UQCRFS1	P47985	7386	Mitochondrion inner membrane {ECO:0000305|PubMed:31883641}; Single-pass membrane protein {ECO:0000250|UniProtKB:Q5ZLR5}.	104..140; /note="Helical"; /evidence="ECO:0000269|PubMed:28844695"	[Cytochrome b-c1 complex subunit Rieske, mitochondrial]: Component of the ubiquinol-cytochrome c oxidoreductase, a multisubunit transmembrane complex that is part of the mitochondrial electron transport chain which drives oxidative phosphorylation (PubMed:31883641). The respiratory chain contains 3 multisubunit complexes succinate dehydrogenase (complex II, CII), ubiquinol-cytochrome c oxidoreduc…	MIM	OXPHOS > Complex III > CIII subunits | Metabolism > Metals and cofactors > Fe-S-containing proteins | OXPHOS > OXPHOS subunits	91, 263 (matrix)	#N/A	20.2608	23.2315	22.7528	25.0866	2.17349		23.2315	22.7528	25.0866
Acyl carrier protein, mitochondrial	NDUFAB1	O14561	4706	Mitochondrion {ECO:0000269|PubMed:12611891, ECO:0000269|PubMed:28892042}.	0	Carrier of the growing fatty acid chain in fatty acid biosynthesis (By similarity). Accessory and non-catalytic subunit of the mitochondrial membrane respiratory chain NADH dehydrogenase (Complex I), which functions in the transfer of electrons from NADH to the respiratory chain (PubMed:27626371). {ECO:0000250|UniProtKB:P52505, ECO:0000269|PubMed:27626371}.	MIM	OXPHOS > Complex I > CI subunits | Metabolism > Lipid metabolism > Type II fatty acid synthesis | Metabolism > Metals and cofactors > Fe-S cluster biosynthesis | OXPHOS > OXPHOS subunits	90 (matrix)	#N/A	23.0899	25.1123	25.7092	26.765	2.136	23.0899	25.1123	25.7092	26.765
Elongation factor Tu, mitochondrial	TUFM	P49411	7284	Mitochondrion {ECO:0000269|PubMed:22749352}.	0	Promotes the GTP-dependent binding of aminoacyl-tRNA to the A-site of ribosomes during protein biosynthesis. Plays also a role in the regulation of autophagy and innate immunity. Recruits ATG5-ATG12 and NLRX1 at mitochondria and serves as a checkpoint of the RIG-I/DDX58-MAVS pathway. In turn, inhibits RLR-mediated type I interferon while promoting autophagy. {ECO:0000269|PubMed:22749352, ECO:0000…	Matrix	Mitochondrial central dogma > Translation > Translation factors	249, 269	ICS	23.655	25.0373	25.4096	27.1078	1.91256	23.655	25.0373	25.4096	27.1078
Elongation factor G, mitochondrial	GFM1	Q96RP9	85476	Mitochondrion {ECO:0000255|HAMAP-Rule:MF_03061}.	0	Mitochondrial GTPase that catalyzes the GTP-dependent ribosomal translocation step during translation elongation. During this step, the ribosome changes from the pre-translocational (PRE) to the post-translocational (POST) state as the newly formed A-site-bound peptidyl-tRNA and P-site-bound deacylated tRNA move to the P and E sites, respectively. Catalyzes the coordinated movement of the two tRN…	Matrix	Mitochondrial central dogma > Translation > Translation factors	483	#N/A	20.3372	20.4497	20.9266	23.5962	1.86798				23.5962
Stress-70 protein, mitochondrial	HSPA9	P38646	3313	Mitochondrion {ECO:0000269|PubMed:22002106, ECO:0000269|PubMed:26702583}. Nucleus, nucleolus {ECO:0000269|PubMed:22002106}.	0	Chaperone protein which plays an important role in mitochondrial iron-sulfur cluster (ISC) biogenesis. Interacts with and stabilizes ISC cluster assembly proteins FXN, NFU1, NFS1 and ISCU (PubMed:26702583). Regulates erythropoiesis via stabilization of ISC assembly (PubMed:21123823, PubMed:26702583). May play a role in the control of cell proliferation and cellular aging (By similarity). {ECO:000…	Matrix	Metabolism > Metals and cofactors > Fe-S cluster biosynthesis	118, 161, 196, 568, 652	ICS	27.0484	28.1134	28.9087	29.9762	1.86156	27.0484	28.1134	28.9087	29.9762
Delta-1-pyrroline-5-carboxylate synthase;Glutamate 5-kinase;Gamma-glutamyl phosphate reductase	ALDH18A1	P54886	5832	Mitochondrion inner membrane {ECO:0000269|PubMed:26297558, ECO:0000269|PubMed:26320891}.	0	Bifunctional enzyme that converts glutamate to glutamate 5-semialdehyde, an intermediate in the biosynthesis of proline, ornithine and arginine. {ECO:0000269|PubMed:10037775, ECO:0000269|PubMed:11092761, ECO:0000269|PubMed:26297558, ECO:0000269|PubMed:26320891}.	Matrix	Metabolism > Amino acid metabolism > Proline metabolism	288, 653, 782	#N/A	23.1155	25.5399	24.8743	27.2678	1.74334		25.5399	24.8743	27.2678
Heat shock protein 75 kDa, mitochondrial	TRAP1	Q12931	10131	Mitochondrion {ECO:0000269|PubMed:23564345}. Mitochondrion inner membrane {ECO:0000269|PubMed:23564345}. Mitochondrion matrix {ECO:0000269|PubMed:23564345}.	0	Chaperone that expresses an ATPase activity. Involved in maintaining mitochondrial function and polarization, downstream of PINK1 and mitochondrial complex I. Is a negative regulator of mitochondrial respiration able to modulate the balance between oxidative phosphorylation and aerobic glycolysis. The impact of TRAP1 on mitochondrial respiration is probably mediated by modulation of mitochondrial…	Matrix	Protein import, sorting and homeostasis > Protein homeostasis > Chaperones	317, 559	ICS	27.3268	27.6029	28.9447	29.4065	1.71076	27.3268	27.6029	28.9447	29.4065
Cytochrome b-c1 complex subunit 2, mitochondrial	UQCRC2	P22695	7385	Mitochondrion inner membrane {ECO:0000250|UniProtKB:P07257}; Peripheral membrane protein {ECO:0000250|UniProtKB:P07257}; Matrix side {ECO:0000250|UniProtKB:P07257}.	0	Component of the ubiquinol-cytochrome c oxidoreductase, a multisubunit transmembrane complex that is part of the mitochondrial electron transport chain which drives oxidative phosphorylation. The respiratory chain contains 3 multisubunit complexes succinate dehydrogenase (complex II, CII), ubiquinol-cytochrome c oxidoreductase (cytochrome b-c1 complex, complex III, CIII) and cytochrome c oxidase …	MIM	Protein import, sorting and homeostasis > Protein import and sorting > Preprotein cleavage | OXPHOS > Complex III > CIII subunits | OXPHOS > OXPHOS subunits	55 (matrix)	#N/A	22.7294	23.4903	24.5881	24.789	1.5787	22.7294	23.4903	24.5881	24.789
Malate dehydrogenase, mitochondrial	MDH2	P40926	4191	Mitochondrion matrix {ECO:0000250|UniProtKB:P04636}.	0	0	Matrix	Metabolism > Carbohydrate metabolism > Gluconeogenesis | Metabolism > Carbohydrate metabolism > Malate-aspartate shuttle | Metabolism > Carbohydrate metabolism > TCA cycle	56, 80, 161	#N/A	22.9108	24.1086	23.2697	26.8841	1.56717		24.1086	23.2697	26.8841
Lon protease homolog, mitochondrial	LONP1	P36776	9361	Mitochondrion matrix {ECO:0000255|HAMAP-Rule:MF_03120, ECO:0000269|PubMed:7961901}.	0	ATP-dependent serine protease that mediates the selective degradation of misfolded, unassembled or oxidatively damaged polypeptides as well as certain short-lived regulatory proteins in the mitochondrial matrix. May also have a chaperone function in the assembly of inner membrane protein complexes. Participates in the regulation of mitochondrial gene expression and in the maintenance of the integ…	Matrix	Protein import, sorting and homeostasis > Protein homeostasis > Proteases	394	#N/A	24.9282	25.0085	26.4445	26.6163	1.56208	24.9282	25.0085	26.4445	26.6163
Large ribosomal subunit protein mL39	MRPL39	Q9NYK5	54148	Mitochondrion {ECO:0000269|PubMed:25278503, ECO:0000269|PubMed:25838379, ECO:0000269|PubMed:28892042}.	0	0	Matrix	Mitochondrial central dogma > Translation > Mitochondrial ribosome	116, 211	#N/A	21.3263	23.5446	22.8635	25.1227	1.55765		23.5446	22.8635	25.1227
10 kDa heat shock protein, mitochondrial	HSPE1	P61604	3336	Mitochondrion matrix.	0	Co-chaperonin implicated in mitochondrial protein import and macromolecular assembly. Together with Hsp60, facilitates the correct folding of imported proteins. May also prevent misfolding and promote the refolding and proper assembly of unfolded polypeptides generated under stress conditions in the mitochondrial matrix (PubMed:7912672, PubMed:1346131, PubMed:11422376). The functional units of th…	Matrix	Protein import, sorting and homeostasis > Protein homeostasis > Chaperones	76, 88	ICS	27.9174	27.9463	29.237	29.6205	1.49686	27.9174	27.9463	29.237	29.6205
Electron transfer flavoprotein subunit beta	ETFB	P38117	2109	Mitochondrion matrix {ECO:0000305|PubMed:25023281, ECO:0000305|PubMed:8504797}.	0	Heterodimeric electron transfer flavoprotein that accepts electrons from several mitochondrial dehydrogenases, including acyl-CoA dehydrogenases, glutaryl-CoA and sarcosine dehydrogenase (PubMed:25416781, PubMed:15159392, PubMed:15975918). It transfers the electrons to the main mitochondrial respiratory chain via ETF-ubiquinone oxidoreductase (Probable). Required for normal mitochondrial fatty ac…	Matrix	Metabolism > Lipid metabolism > Fatty acid oxidation | Metabolism > Amino acid metabolism > Branched-chain amino acid metabolism | Metabolism > Amino acid metabolism > Lysine metabolism | Metabolism > Amino acid metabolism > Glycine metabolism | Metabolism > Vitamin metabolism > Choline and betaine metabolism | Metabolism > Electron carriers > Q-linked reactions, other	192	#N/A	24.8864	25.3113	26.3403	26.8333	1.48798	24.8864	25.3113	26.3403	26.8333
Mitochondrial proton/calcium exchanger protein	LETM1	O95202	3954	Mitochondrion inner membrane {ECO:0000269|PubMed:14706454, ECO:0000269|PubMed:15138253, ECO:0000269|PubMed:18628306, ECO:0000269|PubMed:19797662}; Single-pass membrane protein {ECO:0000269|PubMed:14706454, ECO:0000269|PubMed:15138253, ECO:0000269|PubMed:18628306}.	209..229; /note="Helical"; /evidence="ECO:0000255"	Mitochondrial proton/calcium antiporter that mediates proton-dependent calcium efflux from mitochondrion (PubMed:19797662). Crucial for the maintenance of mitochondrial tubular networks and for the assembly of the supercomplexes of the respiratory chain (PubMed:18628306). Required for the maintenance of the tubular shape and cristae organization (PubMed:18628306). In contrast to SLC8B1/NCLX, does…	MIM	Signaling > Calcium homeostasis > Calcium cycle	141, 422 (matrix)	#N/A	25.5132	25.8313	27.0399	27.2231	1.4593	25.5132	25.8313	27.0399	27.2231
Sulfite oxidase, mitochondrial	SUOX	P51687	6821	Mitochondrion intermembrane space.	0	0	IMS	Metabolism > Metals and cofactors > Molybdenum cofactor synthesis and proteins | Metabolism > Sulfur metabolism	392	#N/A	21.1475	21.945	23.1287	22.7206	1.37839			23.1287
Thioredoxin-dependent peroxide reductase, mitochondrial	PRDX3	P30048	10935	Mitochondrion {ECO:0000250|UniProtKB:P35705}. Cytoplasm {ECO:0000305|PubMed:12492477}. Early endosome {ECO:0000269|PubMed:15750338}. Note=Localizes to early endosomes in a RPS6KC1-dependent manner. {ECO:0000269|PubMed:15750338}.	0	Thiol-specific peroxidase that catalyzes the reduction of hydrogen peroxide and organic hydroperoxides to water and alcohols, respectively. Plays a role in cell protection against oxidative stress by detoxifying peroxides (PubMed:7733872, PubMed:17707404). Acts synergistically with MAP3K13 to regulate the activation of NF-kappa-B in the cytosol (PubMed:12492477). {ECO:0000269|PubMed:12492477, ECO…	Matrix	Metabolism > Detoxification > ROS and glutathione metabolism	221	ICS	22.4354	26.9391	23.7413	28.2633	1.31505		26.9391	23.7413	28.2633
Large ribosomal subunit protein uL13m	MRPL13	Q9BYD1	28998	Mitochondrion {ECO:0000269|PubMed:25278503, ECO:0000269|PubMed:25838379, ECO:0000269|PubMed:28892042}.	0	0	Matrix	Mitochondrial central dogma > Translation > Mitochondrial ribosome	132	#N/A	20.937	21.9208	22.3058	23.0668	1.25744		21.9208		23.0668
Leucine-rich PPR motif-containing protein, mitochondrial	LRPPRC	P42704	10128	Mitochondrion. Nucleus, nucleoplasm. Nucleus inner membrane. Nucleus outer membrane. Note=Seems to be predominantly mitochondrial.	0	May play a role in RNA metabolism in both nuclei and mitochondria. In the nucleus binds to HNRPA1-associated poly(A) mRNAs and is part of nmRNP complexes at late stages of mRNA maturation which are possibly associated with nuclear mRNA export. May bind mature mRNA in the nucleus outer membrane. In mitochondria binds to poly(A) mRNA. Plays a role in translation or stability of mitochondrially enco…	Matrix	Mitochondrial central dogma > mtRNA metabolism > mtRNA stability and decay | Mitochondrial central dogma > Translation	1341	#N/A	21.3774	20.7496	21.9518	22.6822	1.2535				22.6822
Pyruvate dehydrogenase E1 component subunit alpha, testis-specific form, mitochondrial;Pyruvate dehydrogenase E1 component subunit alpha, somatic form, mitochondrial	PDHA2	P29803	5161	Mitochondrion matrix.	0	The pyruvate dehydrogenase complex catalyzes the overall conversion of pyruvate to acetyl-CoA and CO(2), and thereby links the glycolytic pathway to the tricarboxylic cycle. {ECO:0000269|PubMed:16436377}.	Matrix	Metabolism > Carbohydrate metabolism > Pyruvate metabolism	285	#N/A	20.9306	22.4261	22.451	23.4042	1.24927			22.451	23.4042
Delta(3,5)-Delta(2,4)-dienoyl-CoA isomerase, mitochondrial	ECH1	Q13011	1891	Mitochondrion {ECO:0000250|UniProtKB:Q62651}. Peroxisome {ECO:0000250|UniProtKB:Q62651}.	0	Isomerization of 3-trans,5-cis-dienoyl-CoA to 2-trans,4-trans-dienoyl-CoA. {ECO:0000250|UniProtKB:Q62651}.	Matrix	Metabolism > Lipid metabolism	149	ICS	28.2909	29.1029	29.5802	30.2305	1.20847	28.2909	29.1029	29.5802	30.2305
Ubiquinol-cytochrome c reductase complex assembly factor 5	UQCC5	Q8WVI0	440957	Membrane {ECO:0000305}; Single-pass membrane protein {ECO:0000305}.	20..41; /note="Helical"; /evidence="ECO:0000255"	0	#N/A	#N/A	63	#N/A	23.7389	25.8598	25.5525	26.4198	1.18676	23.7389	25.8598	25.5525	26.4198
ATP synthase subunit beta, mitochondrial	ATP5F1B	P06576	506	Mitochondrion inner membrane {ECO:0000250|UniProtKB:P00829}; Peripheral membrane protein {ECO:0000250|UniProtKB:P00829}; Matrix side {ECO:0000250|UniProtKB:P00829}.	0	Mitochondrial membrane ATP synthase (F(1)F(0) ATP synthase or Complex V) produces ATP from ADP in the presence of a proton gradient across the membrane which is generated by electron transport complexes of the respiratory chain. F-type ATPases consist of two structural domains, F(1) - containing the extramembraneous catalytic core, and F(0) - containing the membrane proton channel, linked togethe…	MIM	OXPHOS > Complex V > CV subunits | OXPHOS > OXPHOS subunits	269, 395 (matrix)	ICS	26.1497	26.5891	27.3139	27.7727	1.1739	26.1497	26.5891	27.3139	27.7727
NAD(P) transhydrogenase, mitochondrial	NNT	Q13423	23530	Mitochondrion inner membrane {ECO:0000305}; Multi-pass membrane protein {ECO:0000305}; Matrix side {ECO:0000305}.	475..493; /note="Helical"; /evidence="ECO:0000255"; 501..521; /note="Helical"; /evidence="ECO:0000255"; 527..546; /note="Helical"; /evidence="ECO:0000255"; 558..578; /note="Helical"; /evidence="ECO:0000255"; 596..616; /note="Helical"; /evidence="ECO:0000255"; 622..642; /note="Helical"; /evidence="ECO:0000255"; 646..666; /note="Helical"; /evidence="ECO:0000255"; 672..691; /note="Helical"; /evidenc…	The transhydrogenation between NADH and NADP is coupled to respiration and ATP hydrolysis and functions as a proton pump across the membrane (By similarity). May play a role in reactive oxygen species (ROS) detoxification in the adrenal gland (PubMed:22634753). {ECO:0000250|UniProtKB:P07001, ECO:0000269|PubMed:22634753}.	MIM	Metabolism > Metals and cofactors > NAD biosynthesis and metabolism	156 (matrix)	#N/A	21.774	22.9223	21.8121	25.227	1.17138		22.9223	21.8121	25.227
ATP synthase subunit alpha, mitochondrial	ATP5F1A	P25705	498	Mitochondrion {ECO:0000269|PubMed:30146159}. Mitochondrion inner membrane {ECO:0000250|UniProtKB:P19483}; Peripheral membrane protein {ECO:0000250|UniProtKB:P19483}; Matrix side {ECO:0000250|UniProtKB:P19483}. Cell membrane {ECO:0000269|PubMed:10077593}; Peripheral membrane protein {ECO:0000269|PubMed:10077593}; Extracellular side {ECO:0000269|PubMed:10077593}. Note=Colocalizes with HRG on the ce…	0	Mitochondrial membrane ATP synthase (F(1)F(0) ATP synthase or Complex V) produces ATP from ADP in the presence of a proton gradient across the membrane which is generated by electron transport complexes of the respiratory chain. F-type ATPases consist of two structural domains, F(1) - containing the extramembraneous catalytic core, and F(0) - containing the membrane proton channel, linked togethe…	MIM	OXPHOS > Complex V > CV subunits | OXPHOS > OXPHOS subunits	495 (matrix)	#N/A	22.3239	20.5777	21.5974	23.6207	1.15825				23.6207
Acetyl-CoA acetyltransferase, mitochondrial	ACAT1	P24752	38	Mitochondrion {ECO:0000269|PubMed:1979337}.	0	This is one of the enzymes that catalyzes the last step of the mitochondrial beta-oxidation pathway, an aerobic process breaking down fatty acids into acetyl-CoA (PubMed:1715688, PubMed:7728148, PubMed:9744475). Using free coenzyme A/CoA, catalyzes the thiolytic cleavage of medium- to long-chain 3-oxoacyl-CoAs into acetyl-CoA and a fatty acyl-CoA shortened by two carbon atoms (PubMed:1715688, Pub…	Matrix	Metabolism > Carbohydrate metabolism > Ketone metabolism | Metabolism > Lipid metabolism > Fatty acid oxidation | Metabolism > Amino acid metabolism > Branched-chain amino acid metabolism | Metabolism > Amino acid metabolism > Lysine metabolism	170, 188	#N/A	21.2363	27.0108	21.6256	28.7379	1.05821		27.0108		28.7379
NADH dehydrogenase [ubiquinone] 1 alpha subcomplex assembly factor 2	NDUFAF2	Q8N183	91942	Mitochondrion {ECO:0000269|PubMed:15774466}.	0	Acts as a molecular chaperone for mitochondrial complex I assembly (PubMed:16200211, PubMed:19384974). Complex I functions in the transfer of electrons from NADH to the respiratory chain. The immediate electron acceptor for the enzyme is believed to be ubiquinone (PubMed:16200211, PubMed:27626371). {ECO:0000269|PubMed:16200211, ECO:0000269|PubMed:19384974, ECO:0000269|PubMed:27626371}.	MIM	OXPHOS > Complex I > CI assembly factors | OXPHOS > OXPHOS assembly factors	137 (matrix)	ICS	21.9325	26.9922	23.7296	27.1225	0.963716		26.9922	23.7296	27.1225
Cytochrome c oxidase subunit 5A, mitochondrial	COX5A	P20674	9377	Mitochondrion inner membrane {ECO:0000269|PubMed:30030519}; Peripheral membrane protein {ECO:0000269|PubMed:30030519}; Matrix side {ECO:0000269|PubMed:30030519}.	0	Component of the cytochrome c oxidase, the last enzyme in the mitochondrial electron transport chain which drives oxidative phosphorylation. The respiratory chain contains 3 multisubunit complexes succinate dehydrogenase (complex II, CII), ubiquinol-cytochrome c oxidoreductase (cytochrome b-c1 complex, complex III, CIII) and cytochrome c oxidase (complex IV, CIV), that cooperate to transfer elect…	MIM	OXPHOS > Complex IV > CIV subunits | OXPHOS > OXPHOS subunits	80 (matrix)	#N/A	20.5654	22.346	21.0512	23.7327	0.936216			21.0512	23.7327
Complex I assembly factor TIMMDC1, mitochondrial	TIMMDC1	Q9NPL8	51300	Mitochondrion membrane {ECO:0000269|PubMed:24191001}; Multi-pass membrane protein {ECO:0000269|PubMed:24191001}.	80..100; /note="Helical"; /evidence="ECO:0000255"; 137..159; /note="Helical"; /evidence="ECO:0000255"; 165..185; /note="Helical"; /evidence="ECO:0000255"; 189..209; /note="Helical"; /evidence="ECO:0000255"	Chaperone protein involved in the assembly of the mitochondrial NADH:ubiquinone oxidoreductase complex (complex I). Participates in constructing the membrane arm of complex I. {ECO:0000269|PubMed:24191001}.	MIM	OXPHOS > Complex I > CI assembly factors | OXPHOS > OXPHOS assembly factors	212 (IMS)	OMM/Cytosol	21.8575	21.0073	21.9481	22.6866	0.884941	21.8575		21.9481
NADH dehydrogenase [ubiquinone] iron-sulfur protein 3, mitochondrial	NDUFS3	O75489	4722	Mitochondrion inner membrane {ECO:0000269|PubMed:18826940, ECO:0000305|PubMed:12611891, ECO:0000305|PubMed:17209039}; Peripheral membrane protein {ECO:0000305|PubMed:18826940}; Matrix side {ECO:0000269|PubMed:18826940}.	0	Core subunit of the mitochondrial membrane respiratory chain NADH dehydrogenase (Complex I) which catalyzes electron transfer from NADH through the respiratory chain, using ubiquinone as an electron acceptor (PubMed:14729820, PubMed:30140060). Essential for the catalytic activity and assembly of complex I (PubMed:14729820, PubMed:24028823, PubMed:30140060). {ECO:0000269|PubMed:14729820, ECO:00002…	MIM	OXPHOS > Complex I > CI subunits | OXPHOS > OXPHOS subunits	245 (matrix)	#N/A	21.1829	21.0867	22.2123	21.7423	0.84249				21.7423
Ankyrin repeat domain-containing protein 7	ANKRD7	Q92527	56311	0	0	0	#N/A	#N/A	50	#N/A	21.1639	20.6793	21.6943	21.7661	0.80858		20.6793
Mitochondrial-processing peptidase subunit alpha	PMPCA	Q10713	23203	Mitochondrion matrix {ECO:0000250|UniProtKB:P20069}. Mitochondrion inner membrane {ECO:0000269|PubMed:25808372}.	0	Substrate recognition and binding subunit of the essential mitochondrial processing protease (MPP), which cleaves the mitochondrial sequence off newly imported precursors proteins. {ECO:0000269|PubMed:25808372}.	Matrix	Protein import, sorting and homeostasis > Protein import and sorting > Preprotein cleavage | Protein import, sorting and homeostasis > Protein homeostasis > Proteases	364	#N/A	21.5249	21.0504	22.434	21.7252	0.791972				21.7252
Isoleucine--tRNA ligase, mitochondrial	IARS2	Q9NSE4	55699	Mitochondrion matrix {ECO:0000250}.	0	0	Matrix	Mitochondrial central dogma > Translation > mt-tRNA synthetases	519, 807	#N/A	23.2782	22.4208	25.5834	21.6065	0.745491	23.2782		25.5834
Cytochrome c oxidase subunit 5B, mitochondrial	COX5B	P10606	1329	Mitochondrion inner membrane {ECO:0000269|PubMed:30030519}; Peripheral membrane protein {ECO:0000269|PubMed:30030519}; Matrix side {ECO:0000269|PubMed:30030519}.	0	Component of the cytochrome c oxidase, the last enzyme in the mitochondrial electron transport chain which drives oxidative phosphorylation. The respiratory chain contains 3 multisubunit complexes succinate dehydrogenase (complex II, CII), ubiquinol-cytochrome c oxidoreductase (cytochrome b-c1 complex, complex III, CIII) and cytochrome c oxidase (complex IV, CIV), that cooperate to transfer elect…	MIM	OXPHOS > Complex IV > CIV subunits | OXPHOS > OXPHOS subunits	62 (matrix)	ICS	27.6176	27.7924	28.2385	28.5996	0.714082	27.6176	27.7924	28.2385	28.5996
Succinyl-CoA:3-ketoacid coenzyme A transferase 2, mitochondrial;Succinyl-CoA:3-ketoacid coenzyme A transferase 1, mitochondrial	OXCT2	Q9BYC2	64064	Mitochondrion {ECO:0000269|PubMed:11756565}.	0	Key enzyme for ketone body catabolism. Transfers the CoA moiety from succinate to acetoacetate. Formation of the enzyme-CoA intermediate proceeds via an unstable anhydride species formed between the carboxylate groups of the enzyme and substrate (By similarity). {ECO:0000250}.	Matrix	Metabolism > Carbohydrate metabolism > Ketone metabolism	404	#N/A	21.3897	21.3218	21.8906	22.1411	0.66011				22.1411
AFG3-like protein 2	AFG3L2	Q9Y4W6	10939	Mitochondrion {ECO:0000269|PubMed:10395799, ECO:0000269|PubMed:22354088}. Mitochondrion inner membrane {ECO:0000250|UniProtKB:Q8JZQ2}; Multi-pass membrane protein {ECO:0000255}.	143..163; /note="Helical"; /evidence="ECO:0000255"; 251..271; /note="Helical"; /evidence="ECO:0000255"	ATP-dependent protease which is essential for axonal and neuron development. In neurons, mediates degradation of SMDT1/EMRE before its assembly with the uniporter complex, limiting the availability of SMDT1/EMRE for MCU assembly and promoting efficient assembly of gatekeeper subunits with MCU (PubMed:27642048). Required for paraplegin (SPG7) maturation (PubMed:30252181). After its cleavage by mit…	MIM	Protein import, sorting and homeostasis > Protein homeostasis > Proteases	211 (IMS)	#N/A	20.6058	22.0813	22.858	20.9617	0.566278		22.0813
Mitochondrial intermediate peptidase	MIPEP	Q99797	4285	Mitochondrion matrix.	0	Cleaves proteins, imported into the mitochondrion, to their mature size.	Matrix	Protein import, sorting and homeostasis > Protein import and sorting > Preprotein cleavage | Protein import, sorting and homeostasis > Protein homeostasis > Proteases	273	#N/A	22.6081	21.1026	22.1665	22.5424	0.499085			22.1665	22.5424
6-phosphogluconate dehydrogenase, decarboxylating	PGD	P52209	5226	Cytoplasm {ECO:0000250}.	0	Catalyzes the oxidative decarboxylation of 6-phosphogluconate to ribulose 5-phosphate and CO(2), with concomitant reduction of NADP to NADPH. {ECO:0000250}.	#N/A	#N/A	137	#N/A	21.3831	22.3758	21.9757	22.7381	0.477441			21.9757
Septin-4	SEPTIN4	O43236	5414	Cytoplasm {ECO:0000250|UniProtKB:P28661}. Cytoplasm, cytoskeleton {ECO:0000250|UniProtKB:Q15019}. Cell projection, cilium, flagellum {ECO:0000269|PubMed:25588830}. Cytoplasmic vesicle, secretory vesicle {ECO:0000269|PubMed:15116257}. Note=In platelets, found in areas surrounding alpha-granules (PubMed:15116257). Found in the sperm annulus, a fibrous ring structure connecting the midpiece and the …	0	Filament-forming cytoskeletal GTPase (By similarity). Plays an important role in male fertility and sperm motility (By similarity). During spermiogenesis, essential for the establishment of the annulus (a fibrous ring structure connecting the midpiece and the principal piece of the sperm flagellum) which is a requisite for the structural and mechanical integrity of the sperm (By similarity). {ECO…	MOM	Mitochondrial dynamics and surveillance > Apoptosis	170	#N/A	22.3339	21.5072	22.2573	22.5304	0.473272				22.5304
Mitochondrial import inner membrane translocase subunit Tim17-A	TIMM17A	Q99595	10440	Mitochondrion inner membrane; Multi-pass membrane protein.	17..37; /note="Helical"; /evidence="ECO:0000255"; 63..77; /note="Helical"; /evidence="ECO:0000255"; 113..133; /note="Helical"; /evidence="ECO:0000255"	Essential component of the TIM23 complex, a complex that mediates the translocation of transit peptide-containing proteins across the mitochondrial inner membrane.	MIM	Protein import, sorting and homeostasis > Protein import and sorting > TIM23 presequence pathway	167 (IMS)	ICS	25.5499	26.7553	23.762	29.4033	0.430093	25.5499	26.7553	23.762	29.4033
Heat shock protein HSP 90-beta	HSP90AB1	P08238	3326	Cytoplasm {ECO:0000269|PubMed:16580629, ECO:0000269|PubMed:18239673, ECO:0000269|PubMed:24880080, ECO:0000269|PubMed:9482106}. Melanosome {ECO:0000269|PubMed:17081065}. Nucleus {ECO:0000269|PubMed:18239673}. Secreted {ECO:0000269|PubMed:20599762}. Cell membrane {ECO:0000269|PubMed:20599762}. Dynein axonemal particle {ECO:0000250|UniProtKB:Q6AZV1}. Note=Identified by mass spectrometry in melanosom…	0	Molecular chaperone that promotes the maturation, structural maintenance and proper regulation of specific target proteins involved for instance in cell cycle control and signal transduction. Undergoes a functional cycle linked to its ATPase activity. This cycle probably induces conformational changes in the client proteins, thereby causing their activation. Interacts dynamically with various co-…	#N/A	#N/A	596	OMM/Cytosol	20.7921	21.998	21.439	22.1474	0.398147	20.7921
Titin	TTN	Q8WZ42	7273	Cytoplasm {ECO:0000305|PubMed:16410549}. Nucleus {ECO:0000269|PubMed:16410549}.	0	Key component in the assembly and functioning of vertebrate striated muscles. By providing connections at the level of individual microfilaments, it contributes to the fine balance of forces between the two halves of the sarcomere. The size and extensibility of the cross-links are the main determinants of sarcomere extensibility properties of muscle. In non-muscle cells, seems to play a role in c…	#N/A	#N/A	22517	#N/A	21.8558	28.2792	22.1053	28.6795	0.324879		28.2792		28.6795
Sideroflexin-1	SFXN1	Q9H9B4	94081	Mitochondrion inner membrane {ECO:0000269|PubMed:30442778}; Multi-pass membrane protein {ECO:0000255}.	103..120; /note="Helical"; /evidence="ECO:0000255"; 147..167; /note="Helical"; /evidence="ECO:0000255"; 175..195; /note="Helical"; /evidence="ECO:0000255"; 229..249; /note="Helical"; /evidence="ECO:0000255"; 267..287; /note="Helical"; /evidence="ECO:0000255"	Mitochondrial serine transporter that mediates transport of serine into mitochondria, an important step of the one-carbon metabolism pathway (PubMed:30442778). Mitochondrial serine is converted to glycine and formate, which then exits to the cytosol where it is used to generate the charged folates that serve as one-carbon donors (PubMed:30442778). Transports both D-serine and L-serine (PubMed:304…	MIM	Metabolism > Amino acid metabolism > Serine metabolism | Metabolism > Vitamin metabolism > Folate and 1-C metabolism | Small molecule transport > Sideroflexins	73, 75 (IMS)	OMM/Cytosol	22.2786	21.9313	21.3267	23.5188	0.317831				23.5188
Mitochondrial import inner membrane translocase subunit Tim17-B	TIMM17B	O60830	10245	Mitochondrion inner membrane; Multi-pass membrane protein.	17..37; /note="Helical"; /evidence="ECO:0000255"; 61..77; /note="Helical"; /evidence="ECO:0000255"; 113..133; /note="Helical"; /evidence="ECO:0000255"	Essential component of the TIM23 complex, a complex that mediates the translocation of transit peptide-containing proteins across the mitochondrial inner membrane.	MIM	Protein import, sorting and homeostasis > Protein import and sorting > TIM23 presequence pathway	136 (IMS)	OCS	23.5198	28.3998	25.064	27.4232	0.283767	23.5198	28.3998	25.064	27.4232
Annexin A6	ANXA6	P08133	309	Cytoplasm {ECO:0000250}. Melanosome {ECO:0000269|PubMed:17081065}. Note=Identified by mass spectrometry in melanosome fractions from stage I to stage IV.	0	May associate with CD21. May regulate the release of Ca(2+) from intracellular stores.	#N/A	#N/A	76	OMM/Cytosol	20.4574	24.2743	22.4074	22.8917	0.283649		24.2743		22.8917
Surfeit locus protein 1	SURF1	Q15526	6834	Mitochondrion inner membrane {ECO:0000250|UniProtKB:P09925}; Multi-pass membrane protein {ECO:0000255}.	61..79; /note="Helical"; /evidence="ECO:0000255"; 274..290; /note="Helical"; /evidence="ECO:0000255"	Component of the MITRAC (mitochondrial translation regulation assembly intermediate of cytochrome c oxidase complex) complex, that regulates cytochrome c oxidase assembly. {ECO:0000269|PubMed:24027061, ECO:0000269|PubMed:9843204, ECO:0000305|PubMed:26321642}.	MIM	OXPHOS > Complex IV > CIV assembly factors | OXPHOS > OXPHOS assembly factors	117	#N/A	22.528	25.9827	23.4014	25.658	0.274343	22.528	25.9827	23.4014	25.658
Serine/threonine-protein phosphatase PGAM5, mitochondrial	PGAM5	Q96HS1	192111	Mitochondrion outer membrane {ECO:0000269|PubMed:18387606}; Single-pass membrane protein {ECO:0000269|PubMed:18387606}. Note=Isoform 2 overexpression results in the formation of disconnected punctuate mitochondria distributed throughout the cytoplasm. Isoform 1 overexpression results in the clustering of mitochondria around the nucleus.	7..29; /note="Helical"; /evidence="ECO:0000255"	Displays phosphatase activity for serine/threonine residues, and, dephosphorylates and activates MAP3K5 kinase. Has apparently no phosphoglycerate mutase activity. May be regulator of mitochondrial dynamics. Substrate for a KEAP1-dependent ubiquitin ligase complex. Contributes to the repression of NFE2L2-dependent gene expression. Acts as a central mediator for programmed necrosis induced by TNF,…	MOM (MIM in this study according to Ref. 45)	Mitochondrial dynamics and surveillance > Mitophagy | Mitochondrial dynamics and surveillance > Autophagy	92, 224	ICS	23.0706	26.873	23.7047	26.7519	0.25651	23.0706	26.873	23.7047	26.7519
NADH dehydrogenase [ubiquinone] 1 beta subcomplex subunit 9	NDUFB9	Q9Y6M9	4715	Mitochondrion inner membrane {ECO:0000305|PubMed:12611891}; Peripheral membrane protein {ECO:0000305}; Matrix side {ECO:0000305}.	0	Accessory subunit of the mitochondrial membrane respiratory chain NADH dehydrogenase (Complex I), that is believed to be not involved in catalysis. Complex I functions in the transfer of electrons from NADH to the respiratory chain. The immediate electron acceptor for the enzyme is believed to be ubiquinone. {ECO:0000269|PubMed:27626371}.	MIM	OXPHOS > Complex I > CI subunits | OXPHOS > OXPHOS subunits	9 (matrix)	#N/A	22.8442	22.7391	23.6381	22.3854	0.220067	22.8442	22.7391	23.6381	22.3854
Alpha-ketoglutarate dehydrogenase component 4	KGD4	P82909	92259	Mitochondrion {ECO:0000250|UniProtKB:P82908}.	0	May be necessary to recruit DLD/E3 to the mitochondrial 2-oxoglutarate dehydrogenase complex (OGDC) core composed of OGDH/E1 and DLST/E2, hence stabilizes the complex. {ECO:0000250|UniProtKB:Q9CQX8}.	Matrix	Mitochondrial central dogma > Translation > Mitochondrial ribosome | Metabolism > Carbohydrate metabolism > TCA cycle	67	#N/A	20.7734	22.3097	21.9996	21.4848	0.200683			21.9996
Small ribosomal subunit protein eS1	RPS3A	P61247	6189	Cytoplasm {ECO:0000255|HAMAP-Rule:MF_03122, ECO:0000269|PubMed:17289661}. Nucleus {ECO:0000255|HAMAP-Rule:MF_03122}. Note=Localized in cytoplasmic mRNP granules containing untranslated mRNAs.	0	May play a role during erythropoiesis through regulation of transcription factor DDIT3. {ECO:0000255|HAMAP-Rule:MF_03122}.	#N/A	#N/A	256	OMM/Cytosol	26.1847	26.7736	26.4654	26.8768	0.191948	26.1847	26.7736	26.4654	26.8768
MICOS complex subunit MIC25	CHCHD6	Q9BRQ6	84303	Mitochondrion inner membrane {ECO:0000305|PubMed:22228767}; Lipid-anchor {ECO:0000305|PubMed:22228767}. Mitochondrion {ECO:0000269|PubMed:25781180, ECO:0000269|PubMed:25997101}.	0	Component of the MICOS complex, a large protein complex of the mitochondrial inner membrane that plays crucial roles in the maintenance of crista junctions, inner membrane architecture, and formation of contact sites to the outer membrane. {ECO:0000269|PubMed:22228767}.	MIM	Mitochondrial dynamics and surveillance > Cristae formation > MICOS complex	90, 155 (IMS)	ICS	20.4816	26.0399	22.027	24.8176	0.161557		26.0399		24.8176
Serine beta-lactamase-like protein LACTB, mitochondrial	LACTB	P83111	114294	Mitochondrion {ECO:0000269|PubMed:11551941, ECO:0000269|PubMed:19858488, ECO:0000269|PubMed:28329758}.	0	Mitochondrial serine protease that acts as a regulator of mitochondrial lipid metabolism (PubMed:28329758). Acts by decreasing protein levels of PISD, a mitochondrial enzyme that converts phosphatidylserine (PtdSer) to phosphatidylethanolamine (PtdEtn), thereby affecting mitochondrial lipid metabolism (PubMed:28329758). It is unclear whether it acts directly by mediating proteolysis of PISD or by…	IMS	Protein import, sorting and homeostasis > Protein homeostasis > Proteases | Metabolism > Lipid metabolism > Phospholipid metabolism	293	#N/A	22.3747	25.1639	22.591	25.1563	0.104304		25.1639		25.1563
Isochorismatase domain-containing protein 2	ISOC2	Q96AB3	79763	Cytoplasm {ECO:0000269|PubMed:17658461}. Nucleus {ECO:0000269|PubMed:17658461}. Note=Localizes to the nucleus in the presence of CDKN2A.	0	0	Matrix	0	61	#N/A	21.6859	23.6003	23.4698	21.7332	-0.0416269				21.7332
BTB/POZ domain-containing protein KCTD12	KCTD12	Q96CX2	115207	Cell junction, synapse, presynaptic cell membrane. Cell junction, synapse, postsynaptic cell membrane {ECO:0000250}.	0	Auxiliary subunit of GABA-B receptors that determine the pharmacology and kinetics of the receptor response. Increases agonist potency and markedly alter the G-protein signaling of the receptors by accelerating onset and promoting desensitization (By similarity). {ECO:0000250}.	#N/A	#N/A	106	#N/A	21.7991	23.1817	22.8321	21.9729	-0.0879164		23.1817		21.9729
ADP-ribosylation factor-like protein 2	ARL2	P36404	402	Mitochondrion intermembrane space. Cytoplasm, cytoskeleton, microtubule organizing center, centrosome. Nucleus. Cytoplasm. Note=The complex formed with ARL2BP, ARL2 and SLC25A6 is expressed in mitochondria. The complex formed with ARL2BP, ARL2 and SLC25A4 is expressed in mitochondria (By similarity). Not detected in the Golgi, nucleus and on the mitotic spindle. Centrosome-associated throughout t…	0	Small GTP-binding protein which cycles between an inactive GDP-bound and an active GTP-bound form, and the rate of cycling is regulated by guanine nucleotide exchange factors (GEF) and GTPase-activating proteins (GAP). GTP-binding protein that does not act as an allosteric activator of the cholera toxin catalytic subunit. Regulates formation of new microtubules and centrosome integrity. Prevents …	IMS	Mitochondrial dynamics and surveillance > Fusion	80	#N/A	22.721	23.132	22.5529	23.1214	-0.0893669	22.721	23.132	22.5529	23.1214
Pleckstrin homology-like domain family B member 1	PHLDB1	Q86UU1	23187	0	0	0	#N/A	#N/A	1289, 1290	#N/A	25.3645	25.6694	25.322	25.4835	-0.114234	25.3645	25.6694	25.322	25.4835
Cytochrome P450 7B1	CYP7B1	O75881	9420	Endoplasmic reticulum membrane {ECO:0000305|PubMed:9802883}; Multi-pass membrane protein {ECO:0000305}. Microsome membrane {ECO:0000305|PubMed:9802883}; Multi-pass membrane protein {ECO:0000305}.	17..37; /note="Helical"; /evidence="ECO:0000255"; 289..309; /note="Helical"; /evidence="ECO:0000255"	A cytochrome P450 monooxygenase involved in the metabolism of endogenous oxysterols and steroid hormones, including neurosteroids (PubMed:10588945, PubMed:24491228). Mechanistically, uses molecular oxygen inserting one oxygen atom into a substrate, and reducing the second into a water molecule, with two electrons provided by NADPH via cytochrome P450 reductase (CPR; NADPH-ferrihemoprotein reducta…	#N/A	#N/A	142	#N/A	21.0738	22.542	21.469	21.884	-0.131346		22.542
NADH dehydrogenase [ubiquinone] 1 alpha subcomplex subunit 13	NDUFA13	Q9P0J0	51079	Mitochondrion inner membrane {ECO:0000269|PubMed:12628925, ECO:0000269|PubMed:15059901, ECO:0000269|PubMed:15367666}; Single-pass membrane protein {ECO:0000255}; Matrix side. Nucleus {ECO:0000269|PubMed:12628925}. Note=Localizes mainly in the mitochondrion (PubMed:12628925). May be translocated into the nucleus upon IFN/RA treatment. {ECO:0000269|PubMed:12628925, ECO:0000269|PubMed:15059901}.	30..51; /note="Helical"; /evidence="ECO:0000255"	Accessory subunit of the mitochondrial membrane respiratory chain NADH dehydrogenase (Complex I), that is believed not to be involved in catalysis (PubMed:27626371). Complex I functions in the transfer of electrons from NADH to the respiratory chain. The immediate electron acceptor for the enzyme is believed to be ubiquinone (PubMed:27626371). Involved in the interferon/all-trans-retinoic acid (I…	MIM	OXPHOS > Complex I > CI subunits | OXPHOS > OXPHOS subunits	125 (IMS)	ICS	21.283	24.2196	21.1739	23.9945	-0.167064		24.2196		23.9945
Syntaxin-7	STX7	O15400	8417	Early endosome membrane {ECO:0000250}; Single-pass type IV membrane protein {ECO:0000250}.	239..259; /note="Helical; Anchor for type IV membrane protein"; /evidence="ECO:0000255"	May be involved in protein trafficking from the plasma membrane to the early endosome (EE) as well as in homotypic fusion of endocytic organelles. Mediates the endocytic trafficking from early endosomes to late endosomes and lysosomes.	#N/A	#N/A	3	OMM/Cytosol	22.9996	20.6631	22.3959	20.8722	-0.197304	22.9996
Protein SCO1 homolog, mitochondrial	SCO1	O75880	6341	Mitochondrion {ECO:0000269|PubMed:9878253}. Mitochondrion inner membrane {ECO:0000269|PubMed:15229189}; Single-pass membrane protein {ECO:0000255}.	93..111; /note="Helical"; /evidence="ECO:0000255"	Copper metallochaperone essential for the maturation of cytochrome c oxidase subunit II (MT-CO2/COX2). Not required for the synthesis of MT-CO2/COX2 but plays a crucial role in stabilizing MT-CO2/COX2 during its subsequent maturation. Involved in transporting copper to the Cu(A) site on MT-CO2/COX2 (PubMed:15659396, PubMed:16735468, PubMed:17189203, PubMed:19336478, PubMed:15229189). Plays an imp…	MIM	OXPHOS > Complex IV > CIV assembly factors | Metabolism > Metals and cofactors > Copper metabolism | OXPHOS > OXPHOS assembly factors	216, 244, 245, 297 (IMS)	OCS	28.8693	29.1438	28.7206	28.8265	-0.233005	28.8693	29.1438	28.7206	28.8265
Coiled-coil-helix-coiled-coil-helix domain-containing protein 10, mitochondrial	CHCHD10	Q8WYQ3	400916	Mitochondrion intermembrane space {ECO:0000269|PubMed:24934289}. Note=Enriched at the cristae junctions. {ECO:0000269|PubMed:24934289}.	0	May be involved in the maintenance of mitochondrial organization and mitochondrial cristae structure. {ECO:0000269|PubMed:24934289}.	IMS	0	134, 135	OCS	27.2533	28.1038	26.909	27.9421	-0.252954	27.2533	28.1038	26.909	27.9421
Cytochrome c oxidase subunit 7C, mitochondrial	COX7C	P15954	1350	Mitochondrion inner membrane {ECO:0000269|PubMed:30030519}; Single-pass membrane protein {ECO:0000269|PubMed:30030519}.	34..60; /note="Helical"; /evidence="ECO:0000250|UniProtKB:P00430"	Component of the cytochrome c oxidase, the last enzyme in the mitochondrial electron transport chain which drives oxidative phosphorylation. The respiratory chain contains 3 multisubunit complexes succinate dehydrogenase (complex II, CII), ubiquinol-cytochrome c oxidoreductase (cytochrome b-c1 complex, complex III, CIII) and cytochrome c oxidase (complex IV, CIV), that cooperate to transfer elect…	MIM	OXPHOS > Complex IV > CIV subunits | OXPHOS > OXPHOS subunits	19 (matrix)	#N/A	22.1362	24.8873	21.2173	25.2818	-0.2622		24.8873		25.2818
Oxygen-dependent coproporphyrinogen-III oxidase, mitochondrial	CPOX	P36551	1371	Mitochondrion intermembrane space.	0	Involved in the heme biosynthesis. Catalyzes the aerobic oxidative decarboxylation of propionate groups of rings A and B of coproporphyrinogen-III to yield the vinyl groups in protoporphyrinogen-IX.	MIM	Metabolism > Metals and cofactors > Heme synthesis and processing	322 (IMS)	OCS	25.6463	28.3562	25.3956	28.0705	-0.268186	25.6463	28.3562	25.3956	28.0705
Protein SCO2 homolog, mitochondrial	SCO2	O43819	9997	Mitochondrion inner membrane {ECO:0000269|PubMed:15229189}; Single-pass membrane protein {ECO:0000255}.	61..78; /note="Helical"; /evidence="ECO:0000255"	Copper metallochaperone essential for the synthesis and maturation of cytochrome c oxidase subunit II (MT-CO2/COX2). Involved in transporting copper to the Cu(A) site on MT-CO2/COX2 (PubMed:15229189, PubMed:17189203). Also acts as a thiol-disulfide oxidoreductase to regulate the redox state of the cysteines in SCO1 during maturation of MT-CO2/COX2 (PubMed:19336478). {ECO:0000269|PubMed:15229189, …	MIM	OXPHOS > Complex IV > CIV assembly factors | Metabolism > Metals and cofactors > Copper metabolism | OXPHOS > OXPHOS assembly factors	180, 205, 208, 209 (IMS)	OCS	29.919	30.8468	29.6415	30.5838	-0.270233	29.919	30.8468	29.6415	30.5838
Calcium uptake protein 2, mitochondrial	MICU2	Q8IYU8	221154	Mitochondrion intermembrane space {ECO:0000269|PubMed:24231807, ECO:0000269|PubMed:24560927, ECO:0000269|PubMed:26774479, ECO:0000269|PubMed:27099988}.	0	Key regulator of mitochondrial calcium uniporter (MCU) required to limit calcium uptake by MCU when cytoplasmic calcium is low (PubMed:24503055, PubMed:24560927, PubMed:26903221). MICU1 and MICU2 form a disulfide-linked heterodimer that stimulate and inhibit MCU activity, depending on the concentration of calcium (PubMed:24560927). MICU2 acts as a gatekeeper of MCU that senses calcium level via i…	MIM	Signaling > Calcium homeostasis > Calcium cycle | Signaling > Calcium homeostasis > EF hand proteins | Small molecule transport > Calcium uniporter	79, 220 (IMS)	ICS	29.9985	30.1657	29.7513	29.8432	-0.284842	29.9985	30.1657	29.7513	29.8432
Palladin	PALLD	Q8WX93	23022	Cytoplasm, cytoskeleton {ECO:0000269|PubMed:11598191, ECO:0000269|PubMed:17322171, ECO:0000269|PubMed:17537434}. Cell junction, focal adhesion {ECO:0000269|PubMed:17322171}. Cytoplasm, myofibril, sarcomere, Z line {ECO:0000269|PubMed:16125169}. Cell projection, ruffle {ECO:0000269|PubMed:17537434}. Cell projection, podosome {ECO:0000250|UniProtKB:P0C5E3}. Cell projection, lamellipodium {ECO:00002…	0	Cytoskeletal protein required for organization of normal actin cytoskeleton. Roles in establishing cell morphology, motility, cell adhesion and cell-extracellular matrix interactions in a variety of cell types. May function as a scaffolding molecule with the potential to influence both actin polymerization and the assembly of existing actin filaments into higher-order arrays. Binds to proteins th…	#N/A	#N/A	928	#N/A	21.6838	25.3472	21.0194	25.4313	-0.290184		25.3472		25.4313
Brain acid soluble protein 1	BASP1	P80723	10409	Cell membrane; Lipid-anchor. Cell projection, growth cone. Note=Associated with the membranes of growth cones that form the tips of elongating axons.	0	0	#N/A	#N/A	12	OCS	26.0083	25.3887	25.7372	25.075	-0.292377	26.0083	25.3887	25.7372	25.075
Ubiquinol-cytochrome c reductase complex assembly factor 4	UQCC4	Q4G0I0	283951	Membrane {ECO:0000305}; Single-pass type I membrane protein {ECO:0000305}.	79..95; /note="Helical"; /evidence="ECO:0000255"	0	IMS	0	128	ICS	26.4612	26.7984	26.0886	26.5786	-0.2962	26.4612	26.7984	26.0886	26.5786
Mitochondrial intermembrane space import and assembly protein 40	CHCHD4	Q8N4Q1	131474	Mitochondrion intermembrane space {ECO:0000269|PubMed:16185709, ECO:0000269|PubMed:23186364, ECO:0000269|PubMed:23676665, ECO:0000269|PubMed:26004228}.	0	Central component of a redox-sensitive mitochondrial intermembrane space import machinery which is required for the biogenesis of respiratory chain complexes (PubMed:26004228). Functions as chaperone and catalyzes the formation of disulfide bonds in substrate proteins, such as COX17, COX19, MICU1 and COA7 (PubMed:16185709, PubMed:26387864, PubMed:19182799, PubMed:21059946, PubMed:23186364, PubMed…	IMS	Protein import, sorting and homeostasis > Protein import and sorting > MIA40	77	OCS	29.7348	30.6654	29.3182	30.4426	-0.319659	29.7348	30.6654	29.3182	30.4426
Electrogenic aspartate/glutamate antiporter SLC25A13, mitochondrial	SLC25A13	Q9UJS0	10165	Mitochondrion inner membrane {ECO:0000269|PubMed:10642534}; Multi-pass membrane protein {ECO:0000269|PubMed:10642534}.	332..349; /note="Helical; Name=1"; /evidence="ECO:0000250|UniProtKB:O75746"; 393..412; /note="Helical; Name=2"; /evidence="ECO:0000250|UniProtKB:O75746"; 436..449; /note="Helical; Name=3"; /evidence="ECO:0000250|UniProtKB:O75746"; 485..504; /note="Helical; Name=4"; /evidence="ECO:0000250|UniProtKB:O75746"; 524..541; /note="Helical; Name=5"; /evidence="ECO:0000250|UniProtKB:O75746"; 581..600; /not…	Mitochondrial and calcium-binding carrier that catalyzes the calcium-dependent exchange of cytoplasmic glutamate with mitochondrial aspartate across the mitochondrial inner membrane (PubMed:11566871, PubMed:25410934). May have a function in the urea cycle (PubMed:11566871). {ECO:0000269|PubMed:11566871, ECO:0000269|PubMed:25410934}.	MIM	Metabolism > Carbohydrate metabolism > Malate-aspartate shuttle | Metabolism > Amino acid metabolism > Urea cycle | Signaling > Calcium homeostasis > EF hand proteins | Small molecule transport > SLC25A family	330, 600, 608, 657 (IMS)	OCS	25.7679	28.6859	25.3723	28.4351	-0.323215	25.7679	28.6859	25.3723	28.4351
Cytochrome c1, heme protein, mitochondrial	CYC1	P08574	1537	Mitochondrion inner membrane {ECO:0000250|UniProtKB:P07143}; Single-pass membrane protein {ECO:0000250|UniProtKB:P07143}.	282..315; /note="Helical"; /evidence="ECO:0000269|PubMed:28844695"	Component of the ubiquinol-cytochrome c oxidoreductase, a multisubunit transmembrane complex that is part of the mitochondrial electron transport chain which drives oxidative phosphorylation. The respiratory chain contains 3 multisubunit complexes succinate dehydrogenase (complex II, CII), ubiquinol-cytochrome c oxidoreductase (cytochrome b-c1 complex, complex III, CIII) and cytochrome c oxidase …	MIM	OXPHOS > Complex III > CIII subunits | Metabolism > Metals and cofactors > Heme-containing proteins | Metabolism > Electron carriers > Cytochromes | OXPHOS > OXPHOS subunits	140, 174, 179, 199, 321 (matrix)	OCS	28.2974	28.7854	28.0024	28.4127	-0.333862	28.2974	28.7854	28.0024	28.4127
Serine hydroxymethyltransferase, mitochondrial	SHMT2	P34897	6472	Mitochondrion {ECO:0000269|PubMed:21876188, ECO:0000269|PubMed:24075985}. Mitochondrion matrix, mitochondrion nucleoid {ECO:0000269|PubMed:18063578}. Mitochondrion inner membrane {ECO:0000269|PubMed:21876188}. Cytoplasm {ECO:0000269|PubMed:24075985}. Nucleus {ECO:0000269|PubMed:24075985}. Note=Mainly localizes in the mitochondrion. Also found in the cytoplasm and nucleus as part of the BRISC comp…	0	Catalyzes the cleavage of serine to glycine accompanied with the production of 5,10-methylenetetrahydrofolate, an essential intermediate for purine biosynthesis (PubMed:24075985, PubMed:29364879, PubMed:25619277). Serine provides the major source of folate one-carbon in cells by catalyzing the transfer of one carbon from serine to tetrahydrofolate (PubMed:25619277). Contributes to the de novo mit…	Matrix	Metabolism > Amino acid metabolism > Serine metabolism | Metabolism > Amino acid metabolism > Glycine metabolism | Metabolism > Vitamin metabolism > Folate and 1-C metabolism	105, 106	#N/A	21.8429	20.885	20.5211	21.5358	-0.335535			20.5211	21.5358
14-3-3 protein epsilon	YWHAE	P62258	7531	Nucleus {ECO:0000269|PubMed:12917326}. Cytoplasm {ECO:0000269|PubMed:12917326}. Melanosome {ECO:0000269|PubMed:12042314, ECO:0000269|PubMed:17081065}. Note=Identified by mass spectrometry in melanosome fractions from stage I to stage IV. {ECO:0000269|PubMed:12042314, ECO:0000269|PubMed:17081065}.	0	Adapter protein implicated in the regulation of a large spectrum of both general and specialized signaling pathways. Binds to a large number of partners, usually by recognition of a phosphoserine or phosphothreonine motif. Binding generally results in the modulation of the activity of the binding partner (By similarity). Positively regulates phosphorylated protein HSF1 nuclear export to the cytop…	#N/A	#N/A	214	OMM/Cytosol	21.0791	26.0059	21.7337	24.6788	-0.336254	21.0791	26.0059		24.6788
Large ribosomal subunit protein uL1	RPL10A	P62906	4736	0	0	Component of the large ribosomal subunit. {ECO:0000305|PubMed:12962325}.	#N/A	#N/A	107	OMM/Cytosol	21.4846	21.7109	21.8038	20.7111	-0.340278	21.4846
Cytochrome c oxidase assembly protein COX20, mitochondrial	COX20	Q5RI15	116228	Mitochondrion inner membrane {ECO:0000269|PubMed:23125284, ECO:0000269|PubMed:29154948}; Multi-pass membrane protein {ECO:0000255}.	34..51; /note="Helical"; /evidence="ECO:0000255"; 61..77; /note="Helical"; /evidence="ECO:0000255"	Essential for the assembly of the mitochondrial respiratory chain complex IV (CIV), also known as cytochrome c oxidase (PubMed:23125284). Acts as a chaperone in the early steps of cytochrome c oxidase subunit II (MT-CO2/COX2) maturation, stabilizing the newly synthesized protein and presenting it to metallochaperones SCO1/2 which in turn facilitates the incorporation of the mature MT-CO2/COX2 int…	MIM	OXPHOS > Complex IV > CIV assembly factors | OXPHOS > OXPHOS assembly factors	101 (IMS)	ICS	28.9851	30.286	28.4712	30.0884	-0.355764	28.9851	30.286	28.4712	30.0884
Apoptosis-inducing factor 1, mitochondrial	AIFM1	O95831	9131	Mitochondrion intermembrane space {ECO:0000269|PubMed:15775970, ECO:0000269|PubMed:24914854, ECO:0000269|PubMed:26004228}. Mitochondrion inner membrane. Cytoplasm {ECO:0000269|PubMed:15775970}. Nucleus {ECO:0000269|PubMed:15775970, ECO:0000269|PubMed:17094969}. Cytoplasm, perinuclear region {ECO:0000269|PubMed:17094969}. Note=Proteolytic cleavage during or just after translocation into the mitoch…	0	Functions both as NADH oxidoreductase and as regulator of apoptosis (PubMed:20362274, PubMed:23217327, PubMed:17094969). In response to apoptotic stimuli, it is released from the mitochondrion intermembrane space into the cytosol and to the nucleus, where it functions as a proapoptotic factor in a caspase-independent pathway. The soluble form (AIFsol) found in the nucleus induces 'parthanatos' i.…	MIM	Protein import, sorting and homeostasis > Protein import and sorting > MIA40 | OXPHOS > Complex I > CI assembly factors | OXPHOS > OXPHOS assembly factors | Mitochondrial dynamics and surveillance > Apoptosis	95, 347, 443 (IMS)	OCS	30.4217	30.9011	30.0362	30.5727	-0.356912	30.4217	30.9011	30.0362	30.5727
Regulator of microtubule dynamics protein 1	RMDN1	Q96DB5	51115	Cytoplasm {ECO:0000269|PubMed:18070910}. Cytoplasm, cytoskeleton, spindle {ECO:0000269|PubMed:18070910}. Cytoplasm, cytoskeleton, spindle pole {ECO:0000269|PubMed:18070910}. Note=In interphase localizes in the cytoplasm, and during mitosis localizes to the spindle microtubules and spindle poles.	0	0	MOM	0	188, 259	OCS	27.0242	26.9872	26.7831	26.5141	-0.357074	27.0242	26.9872	26.7831	26.5141
Mitochondrial import inner membrane translocase subunit Tim21	TIMM21	Q9BVV7	29090	Mitochondrion membrane {ECO:0000305}; Single-pass membrane protein {ECO:0000305}.	108..128; /note="Helical"; /evidence="ECO:0000255"	Participates in the translocation of transit peptide-containing proteins across the mitochondrial inner membrane. Also required for assembly of mitochondrial respiratory chain complex I and complex IV as component of the MITRAC (mitochondrial translation regulation assembly intermediate of cytochrome c oxidase complex) complex. Probably shuttles between the presequence translocase and respiratory…	MIM	Mitochondrial central dogma > Translation > Translation factors | Protein import, sorting and homeostasis > Protein import and sorting > TIM23 presequence pathway | OXPHOS > Complex IV > CIV assembly factors | OXPHOS > OXPHOS assembly factors	166, 183, 196, 209 (IMS)	OCS	27.4811	26.3587	27.0376	26.0856	-0.358279	27.4811	26.3587	27.0376	26.0856
COX assembly mitochondrial protein 2 homolog	CMC2	Q9NRP2	56942	Mitochondrion {ECO:0000269|PubMed:20220131}.	0	May be involved in cytochrome c oxidase biogenesis. {ECO:0000250}.	IMS	OXPHOS > Complex IV > CIV assembly factors | OXPHOS > OXPHOS assembly factors	52	OCS	28.7772	28.6178	28.3178	28.3489	-0.364139	28.7772	28.6178	28.3178	28.3489
Metalloendopeptidase OMA1, mitochondrial	OMA1	Q96E52	115209	Mitochondrion inner membrane {ECO:0000269|PubMed:32132707, ECO:0000305|PubMed:20038677}; Single-pass membrane protein {ECO:0000250|UniProtKB:Q9D8H7}.	196..216; /note="Helical"; /evidence="ECO:0000255"	Metalloprotease that is part of the quality control system in the inner membrane of mitochondria (PubMed:20038677, PubMed:25605331, PubMed:32132706, PubMed:32132707). Activated in response to various mitochondrial stress, leading to the proteolytic cleavage of target proteins, such as OPA1, UQCC3 and DELE1 (PubMed:20038677, PubMed:25275009, PubMed:32132706, PubMed:32132707). Following stress cond…	MIM	Protein import, sorting and homeostasis > Protein homeostasis > Proteases | Mitochondrial dynamics and surveillance > Fusion | Mitochondrial dynamics and surveillance > Fission	516 (IMS)	ICS	24.9918	26.2155	24.2984	26.1675	-0.370714	24.9918	26.2155	24.2984	26.1675
Creatine kinase U-type, mitochondrial	CKMT1A	P12532	1159	Mitochondrion inner membrane; Peripheral membrane protein; Intermembrane side.	0	Reversibly catalyzes the transfer of phosphate between ATP and various phosphogens (e.g. creatine phosphate). Creatine kinase isoenzymes play a central role in energy transduction in tissues with large, fluctuating energy demands, such as skeletal muscle, heart, brain and spermatozoa.	#N/A	#N/A	153, 312	ICS	31.5261	31.4568	31.1426	31.0987	-0.370759	31.5261	31.4568	31.1426	31.0987
Mitochondrial dicarboxylate carrier	SLC25A10	Q9UBX3	1468	Mitochondrion inner membrane; Multi-pass membrane protein.	10..30; /note="Helical; Name=1"; /evidence="ECO:0000255"; 63..82; /note="Helical; Name=2"; /evidence="ECO:0000255"; 103..123; /note="Helical; Name=3"; /evidence="ECO:0000255"; 163..182; /note="Helical; Name=4"; /evidence="ECO:0000255"; 203..223; /note="Helical; Name=5"; /evidence="ECO:0000255"; 255..275; /note="Helical; Name=6"; /evidence="ECO:0000255"	Involved in translocation of malonate, malate and succinate in exchange for phosphate, sulfate, sulfite or thiosulfate across mitochondrial inner membrane.	MIM	Metabolism > Carbohydrate metabolism > Gluconeogenesis | Metabolism > Carbohydrate metabolism > Malate-aspartate shuttle | Small molecule transport > SLC25A family	82, 182 (IMS)	OCS	29.1647	29.7485	28.7424	29.4118	-0.379493	29.1647	29.7485	28.7424	29.4118
ADP/ATP translocase 3;ADP/ATP translocase 3, N-terminally processed	SLC25A6	P12236	293	Mitochondrion inner membrane {ECO:0000250|UniProtKB:P02722}; Multi-pass membrane protein {ECO:0000255}. Membrane {ECO:0000269|PubMed:27641616}; Multi-pass membrane protein {ECO:0000255}. Note=The complex formed with ARL2BP, ARL2 and SLC25A6/ANT3 is expressed in mitochondria (By similarity). May localize to non-mitochondrial membranes (By similarity). {ECO:0000250|UniProtKB:P12235}.	8..37; /note="Helical; Name=1"; /evidence="ECO:0000250|UniProtKB:P02722"; 75..99; /note="Helical; Name=2"; /evidence="ECO:0000250|UniProtKB:P02722"; 110..130; /note="Helical; Name=3"; /evidence="ECO:0000250|UniProtKB:P02722"; 179..199; /note="Helical; Name=4"; /evidence="ECO:0000250|UniProtKB:P02722"; 211..231; /note="Helical; Name=5"; /evidence="ECO:0000250|UniProtKB:P02722"; 274..291; /note="He…	ADP:ATP antiporter that mediates import of ADP into the mitochondrial matrix for ATP synthesis, and export of ATP out to fuel the cell (By similarity). Cycles between the cytoplasmic-open state (c-state) and the matrix-open state (m-state): operates by the alternating access mechanism with a single substrate-binding site intermittently exposed to either the cytosolic (c-state) or matrix (m-state)…	MIM	Metabolism > Nucleotide metabolism > Nucleotide import | Signaling > Calcium homeostasis > Mitochondrial permeability transition pore | Small molecule transport > SLC25A family	291	OCS	21.6031	25.9862	21.3955	25.4105	-0.391681		25.9862		25.4105
Calmodulin-3;Calmodulin-2;Calmodulin-1	CALM3	P0DP25	801	Cytoplasm, cytoskeleton, spindle {ECO:0000269|PubMed:16760425}. Cytoplasm, cytoskeleton, spindle pole {ECO:0000269|PubMed:16760425}. Cytoplasm, cytoskeleton, microtubule organizing center, centrosome {ECO:0000269|PubMed:14654843}. Note=Distributed throughout the cell during interphase, but during mitosis becomes dramatically localized to the spindle poles and the spindle microtubules.	0	Calmodulin mediates the control of a large number of enzymes, ion channels, aquaporins and other proteins through calcium-binding. Is a regulator of voltage-dependent L-type calcium channels (PubMed:31454269). Among the enzymes to be stimulated by the calmodulin-calcium complex are a number of protein kinases and phosphatases. Together with CCP110 and centrin, is involved in a genetic pathway tha…	#N/A	#N/A	100	OMM/Cytosol	23.8755	20.8738	22.3422	21.6028	-0.402161	23.8755
Serine protease HTRA2, mitochondrial	HTRA2	O43464	27429	Mitochondrion intermembrane space. Mitochondrion membrane {ECO:0000305}; Single-pass membrane protein {ECO:0000305}. Note=Predominantly present in the intermembrane space. Released into the cytosol following apoptotic stimuli, such as UV treatment, and stimulation of mitochondria with caspase-8 truncated BID/tBID.	105..125; /note="Helical"; /evidence="ECO:0000255"	Serine protease that shows proteolytic activity against a non-specific substrate beta-casein. Promotes or induces cell death either by direct binding to and inhibition of BIRC proteins (also called inhibitor of apoptosis proteins, IAPs), leading to an increase in caspase activity, or by a BIRC inhibition-independent, caspase-independent and serine protease activity-dependent mechanism. Cleaves TH…	MIM	Protein import, sorting and homeostasis > Protein homeostasis > Proteases | Mitochondrial dynamics and surveillance > Apoptosis	147, 163, 216, 451 (IMS)	ICS	29.1787	30.1662	28.8011	29.7128	-0.415478	29.1787	30.1662	28.8011	29.7128
Mitochondrial disaggregase;Mitochondrial disaggregase, cleaved form	CLPB	Q9H078	81570	Mitochondrion intermembrane space {ECO:0000269|PubMed:25597510, ECO:0000269|PubMed:31522117}.	0	May function as a regulatory ATPase and be related to secretion/protein trafficking process. Involved in mitochondrial-mediated antiviral innate immunity, activates RIG-I-mediated signal transduction and production of IFNB1 and proinflammatory cytokine IL6 (PubMed:31522117). {ECO:0000269|PubMed:31522117}.	IMS	Protein import, sorting and homeostasis > Protein homeostasis > Proteases	203, 430, 638	ICS	29.9531	30.6125	29.5492	30.1827	-0.416859	29.9531	30.6125	29.5492	30.1827
Zinc finger CCCH domain-containing protein 13	ZC3H13	Q5T200	23091	Nucleus speckle {ECO:0000269|PubMed:24100041}. Nucleus, nucleoplasm {ECO:0000269|PubMed:24100041}.	0	Associated component of the WMM complex, a complex that mediates N6-methyladenosine (m6A) methylation of RNAs, a modification that plays a role in the efficiency of mRNA splicing and RNA processing (PubMed:29507755). Acts as a key regulator of m6A methylation by promoting m6A methylation of mRNAs at the 3'-UTR (By similarity). Controls embryonic stem cells (ESCs) pluripotency via its role in m6A …	#N/A	#N/A	905	#N/A	21.554	27.5577	21.3484	26.9149	-0.424204		27.5577		26.9149
Cytochrome b-c1 complex subunit 8	UQCRQ	O14949	27089	Mitochondrion inner membrane {ECO:0000250|UniProtKB:P08525}; Single-pass membrane protein {ECO:0000250|UniProtKB:P08525}.	40..68; /note="Helical"; /evidence="ECO:0000269|PubMed:28844695"	Component of the ubiquinol-cytochrome c oxidoreductase, a multisubunit transmembrane complex that is part of the mitochondrial electron transport chain which drives oxidative phosphorylation. The respiratory chain contains 3 multisubunit complexes succinate dehydrogenase (complex II, CII), ubiquinol-cytochrome c oxidoreductase (cytochrome b-c1 complex, complex III, CIII) and cytochrome c oxidase …	MIM	OXPHOS > Complex III > CIII subunits | OXPHOS > OXPHOS subunits	78 (IMS)	OCS	30.856	31.0237	30.4156	30.6062	-0.428887	30.856	31.0237	30.4156	30.6062
Prohibitin 1	PHB1	P35232	5245	Mitochondrion inner membrane {ECO:0000269|PubMed:14500729, ECO:0000269|PubMed:20959514}. Nucleus {ECO:0000269|PubMed:14500729, ECO:0000269|PubMed:20959514, ECO:0000269|PubMed:31899195}. Cytoplasm {ECO:0000269|PubMed:14500729, ECO:0000269|PubMed:31899195}. Cell membrane {ECO:0000269|PubMed:22997079, ECO:0000269|PubMed:24003225}.	0	Protein with pleiotropic attributes mediated in a cell-compartment- and tissue-specific manner, which include the plasma membrane-associated cell signaling functions, mitochondrial chaperone, and transcriptional co-regulator of transcription factors in the nucleus (PubMed:11302691, PubMed:20959514, PubMed:28017329, PubMed:31522117). Plays a role in adipose tissue and glucose Homeostasis in a sex-…	MIM	Protein import, sorting and homeostasis > Protein homeostasis > Chaperones	249, 259 (IMS)	OCS	32.8631	33.5448	32.4095	33.1397	-0.429365	32.8631	33.5448	32.4095	33.1397
Solute carrier family 25 member 3	SLC25A3	Q00325	5250	Mitochondrion inner membrane; Multi-pass membrane protein.	64..86; /note="Helical; Name=1"; /evidence="ECO:0000255"; 122..141; /note="Helical; Name=2"; /evidence="ECO:0000255"; 162..183; /note="Helical; Name=3"; /evidence="ECO:0000255"; 219..238; /note="Helical; Name=4"; /evidence="ECO:0000255"; 262..284; /note="Helical; Name=5"; /evidence="ECO:0000255"; 315..333; /note="Helical; Name=6"; /evidence="ECO:0000255"	Transport of phosphate groups from the cytosol to the mitochondrial matrix. Phosphate is cotransported with H(+). May play a role regulation of the mitochondrial permeability transition pore (mPTP).	MIM	Metabolism > Metals and cofactors > Copper metabolism | Signaling > Calcium homeostasis > Calcium cycle | Small molecule transport > SLC25A family	141, 246 (IMS)	OCS	29.3096	31.5061	28.8262	31.102	-0.443759	29.3096	31.5061	28.8262	31.102
Prohibitin-2	PHB2	Q99623	11331	Mitochondrion inner membrane {ECO:0000269|PubMed:20959514, ECO:0000269|PubMed:28017329}. Cytoplasm {ECO:0000269|PubMed:19496786, ECO:0000269|PubMed:32276428}. Nucleus {ECO:0000269|PubMed:19496786, ECO:0000269|PubMed:20959514}. Cell membrane {ECO:0000269|PubMed:22997079, ECO:0000269|PubMed:24003225}.; [Isoform 1]: Mitochondrion inner membrane {ECO:0000305|PubMed:31522117}.; [Isoform 2]: Mitochondr…	0	Protein with pleiotropic attributes mediated in a cell-compartment- and tissue-specific manner, which include the plasma membrane-associated cell signaling functions, mitochondrial chaperone, and transcriptional co-regulator of transcription factors and sex steroid hormones in the nucleus. {ECO:0000269|PubMed:10359819, ECO:0000269|PubMed:11302691, ECO:0000269|PubMed:20959514, ECO:0000269|PubMed:2…	MIM	Protein import, sorting and homeostasis > Protein homeostasis > Chaperones	121, 193, 272 (IMS)	OCS	33.0113	32.9771	32.5684	32.5146	-0.452681	33.0113	32.9771	32.5684	32.5146
Methylcrotonoyl-CoA carboxylase beta chain, mitochondrial	MCCC2	Q9HCC0	64087	Mitochondrion matrix {ECO:0000269|PubMed:11170888, ECO:0000269|PubMed:16023992}.	0	Carboxyltransferase subunit of the 3-methylcrotonyl-CoA carboxylase, an enzyme that catalyzes the conversion of 3-methylcrotonyl-CoA to 3-methylglutaconyl-CoA, a critical step for leucine and isovaleric acid catabolism. {ECO:0000269|PubMed:17360195}.	Matrix	Metabolism > Amino acid metabolism > Branched-chain amino acid metabolism	365, 413	#N/A	28.2677	27.3957	27.835	26.8911	-0.468713	28.2677	27.3957	27.835	26.8911
Calcium uptake protein 1, mitochondrial	MICU1	Q9BPX6	10367	Mitochondrion inner membrane {ECO:0000269|PubMed:20693986, ECO:0000269|PubMed:24332854, ECO:0000269|PubMed:26387864, ECO:0000269|PubMed:26774479, ECO:0000269|PubMed:27099988, ECO:0000305|PubMed:24231807}; Single-pass membrane protein {ECO:0000255}. Mitochondrion intermembrane space {ECO:0000269|PubMed:23747253, ECO:0000269|PubMed:24560927, ECO:0000269|PubMed:26387864}.	34..52; /note="Helical"; /evidence="ECO:0000255"	Key regulator of mitochondrial calcium uniporter (MCU) that senses calcium level via its EF-hand domains (PubMed:20693986, PubMed:23101630, PubMed:23747253, PubMed:24313810, PubMed:24332854, PubMed:24503055, PubMed:24560927, PubMed:26341627, PubMed:26903221, PubMed:27099988). MICU1 and MICU2 form a disulfide-linked heterodimer that stimulates and inhibits MCU activity, depending on the concentrat…	MIM	Signaling > Calcium homeostasis > Calcium cycle | Signaling > Calcium homeostasis > EF hand proteins | Small molecule transport > Calcium uniporter	121, 281, 384 (IMS)	ICS	28.3602	28.4592	27.867	28.01	-0.471204	28.3602	28.4592	27.867	28.01
Glycerol-3-phosphate dehydrogenase, mitochondrial	GPD2	P43304	2820	Mitochondrion.	0	Calcium-responsive mitochondrial glycerol-3-phosphate dehydrogenase which seems to be a key component of the pancreatic beta-cell glucose-sensing device. {ECO:0000269|PubMed:9070847}.	MIM	Metabolism > Carbohydrate metabolism > Glycerol phosphate shuttle | Metabolism > Electron carriers > Q-linked reactions, other	39, 193, 480, 586 (IMS)	OCS	30.7096	30.5269	30.2524	30.0392	-0.472434	30.7096	30.5269	30.2524	30.0392
Holocytochrome c-type synthase	HCCS	P53701	3052	Mitochondrion inner membrane {ECO:0000305|PubMed:17033964}. Membrane {ECO:0000269|PubMed:23150584}; Lipid-anchor {ECO:0000305|PubMed:25255805, ECO:0000305|PubMed:25807930}.	0	Lyase that catalyzes the covalent linking of the heme group to the cytochrome C apoprotein to produce the mature functional cytochrome. {ECO:0000269|PubMed:23150584}.	IMS	Metabolism > Metals and cofactors > Heme synthesis and processing | OXPHOS > OXPHOS subunits | OXPHOS > Cytochrome C	51, 148, 192, 238	OCS	30.0881	30.3234	29.5301	29.9246	-0.478401	30.0881	30.3234	29.5301	29.9246
Beta-synuclein;Alpha-synuclein	SNCB	Q16143	6620	Cytoplasm.	0	Non-amyloid component of senile plaques found in Alzheimer disease. Could act as a regulator of SNCA aggregation process. Protects neurons from staurosporine and 6-hydroxy dopamine (6OHDA)-stimulated caspase activation in a p53/TP53-dependent manner. Contributes to restore the SNCA anti-apoptotic function abolished by 6OHDA. Not found in the Lewy bodies associated with Parkinson disease.	#N/A	#N/A	39	#N/A	23.9122	21.7241	22.3375	22.3335	-0.482655	23.9122
NADH dehydrogenase [ubiquinone] iron-sulfur protein 5	NDUFS5	O43920	4725	Mitochondrion inner membrane {ECO:0000305|PubMed:12611891}; Peripheral membrane protein {ECO:0000305}. Mitochondrion intermembrane space {ECO:0000305}.	0	Accessory subunit of the mitochondrial membrane respiratory chain NADH dehydrogenase (Complex I), that is believed not to be involved in catalysis. Complex I functions in the transfer of electrons from NADH to the respiratory chain. The immediate electron acceptor for the enzyme is believed to be ubiquinone. {ECO:0000269|PubMed:27626371}.	MIM	OXPHOS > Complex I > CI subunits | OXPHOS > OXPHOS subunits	49, 60, 92 (IMS)	ICS	29.1664	30.1546	28.7025	29.644	-0.487164	29.1664	30.1546	28.7025	29.644
Ubiquitin-like modifier-activating enzyme 5	UBA5	Q9GZZ9	79876	Cytoplasm {ECO:0000269|PubMed:18442052, ECO:0000269|PubMed:26872069}. Nucleus {ECO:0000269|PubMed:18442052}. Endoplasmic reticulum membrane {ECO:0000269|PubMed:30990354}. Golgi apparatus {ECO:0000269|PubMed:26872069}. Note=Localizes mainly in the cytoplasm, while it localizes to the nucleus in presence of SUMO2 (PubMed:18442052). Interaction with GABARAPL2 promotes localization to the endoplasmic…	0	E1-like enzyme which specifically catalyzes the first step in ufmylation (PubMed:15071506, PubMed:18442052, PubMed:25219498, PubMed:20368332, PubMed:27653677, PubMed:26929408, PubMed:27545674, PubMed:30412706, PubMed:27545681). Activates UFM1 by first adenylating its C-terminal glycine residue with ATP, and thereafter linking this residue to the side chain of a cysteine residue in E1, yielding a …	#N/A	#N/A	372	OMM/Cytosol	22.22	22.6271	21.6823	22.1561	-0.504363		22.6271		22.1561
Heme A synthase COX15	COX15	Q7KZN9	1355	Mitochondrion membrane {ECO:0000269|PubMed:9878253}; Multi-pass membrane protein {ECO:0000269|PubMed:9878253}.	68..88; /note="Helical"; /evidence="ECO:0000255"; 154..171; /note="Helical"; /evidence="ECO:0000255"; 184..204; /note="Helical"; /evidence="ECO:0000255"; 227..247; /note="Helical"; /evidence="ECO:0000255"; 269..289; /note="Helical"; /evidence="ECO:0000255"; 324..344; /note="Helical"; /evidence="ECO:0000255"; 357..377; /note="Helical"; /evidence="ECO:0000255"; 382..402; /note="Helical"; /evidence=…	May be involved in the biosynthesis of heme A. {ECO:0000269|PubMed:12474143}.	MIM	OXPHOS > Complex IV > CIV assembly factors | Metabolism > Metals and cofactors > Heme synthesis and processing | OXPHOS > OXPHOS assembly factors	124 (IMS)	OCS	29.1265	29.463	28.7125	28.8664	-0.505338	29.1265	29.463	28.7125	28.8664
Synapse-associated protein 1	SYAP1	Q96A49	94056	Cytoplasm, perinuclear region {ECO:0000250|UniProtKB:Q9D5V6}. Golgi apparatus {ECO:0000250|UniProtKB:Q9D5V6}. Perikaryon {ECO:0000250|UniProtKB:Q9D5V6}. Cell projection, axon {ECO:0000250|UniProtKB:Q9D5V6}. Cell projection, dendrite {ECO:0000250|UniProtKB:Q9D5V6}. Cell projection, growth cone {ECO:0000250|UniProtKB:Q9D5V6}. Cell junction, synapse, presynaptic cell membrane {ECO:0000250|UniProtKB:…	0	Plays a role in adipocyte differentiation by promoting mTORC2-mediated phosphorylation of AKT1 at 'Ser-473' after growth factor stimulation (PubMed:23300339). {ECO:0000269|PubMed:23300339}.	#N/A	#N/A	60	OMM/Cytosol	21.9132	24.7507	21.4503	24.1899	-0.511869		24.7507		24.1899
Mitochondrial 2-oxoglutarate/malate carrier protein	SLC25A11	Q02978	8402	Mitochondrion inner membrane {ECO:0000250|UniProtKB:P97700}; Multi-pass membrane protein {ECO:0000250|UniProtKB:P97700}.	24..42; /note="Helical; Name=1"; /evidence="ECO:0000255"; 83..101; /note="Helical; Name=2"; /evidence="ECO:0000255"; 119..140; /note="Helical; Name=3"; /evidence="ECO:0000255"; 183..202; /note="Helical; Name=4"; /evidence="ECO:0000255"; 222..240; /note="Helical; Name=5"; /evidence="ECO:0000255"; 281..300; /note="Helical; Name=6"; /evidence="ECO:0000255"	Catalyzes the transport of 2-oxoglutarate across the inner mitochondrial membrane in an electroneutral exchange for malate or other dicarboxylic acids, and plays an important role in several metabolic processes, including the malate-aspartate shuttle, the oxoglutarate/isocitrate shuttle, in gluconeogenesis from lactate, and in nitrogen metabolism. Maintains mitochondrial fusion and fission events…	MIM	Metabolism > Carbohydrate metabolism > Gluconeogenesis | Metabolism > Carbohydrate metabolism > Malate-aspartate shuttle | Metabolism > Carbohydrate metabolism > TCA-associated | Small molecule transport > SLC25A family	102, 202 (IMS)	ICS	30.5945	30.8697	30.0298	30.4055	-0.514415	30.5945	30.8697	30.0298	30.4055
Synaptosomal-associated protein 29	SNAP29	O95721	9342	Cytoplasm {ECO:0000269|PubMed:23217709}. Golgi apparatus membrane {ECO:0000250|UniProtKB:Q9Z2P6}; Peripheral membrane protein {ECO:0000305}. Cytoplasmic vesicle, autophagosome membrane {ECO:0000269|PubMed:25686604}; Peripheral membrane protein {ECO:0000305}. Cell projection, cilium membrane {ECO:0000269|PubMed:25686250}; Peripheral membrane protein {ECO:0000305}. Note=Appears to be mostly membran…	0	SNAREs, soluble N-ethylmaleimide-sensitive factor-attachment protein receptors, are essential proteins for fusion of cellular membranes. SNAREs localized on opposing membranes assemble to form a trans-SNARE complex, an extended, parallel four alpha-helical bundle that drives membrane fusion. SNAP29 is a SNARE involved in autophagy through the direct control of autophagosome membrane fusion with t…	IMS	Mitochondrial dynamics and surveillance > Autophagy	160, 189	ICS	28.1812	26.6138	27.3655	26.4001	-0.514715	28.1812	26.6138	27.3655	26.4001
ATP-dependent zinc metalloprotease YME1L1	YME1L1	Q96TA2	10730	Mitochondrion inner membrane {ECO:0000269|PubMed:10843804, ECO:0000269|PubMed:22262461}. Mitochondrion {ECO:0000269|PubMed:26923599, ECO:0000269|PubMed:27495975}.	296..316; /note="Helical"; /evidence="ECO:0000255"	ATP-dependent metalloprotease that catalyzes the degradation of folded and unfolded proteins with a suitable degron sequence in the mitochondrial intermembrane region (PubMed:26923599, PubMed:27786171). Plays an important role in regulating mitochondrial morphology and function by cleaving OPA1 at position S2, giving rise to a form of OPA1 that promotes maintenance of normal mitochondrial structu…	MIM	Protein import, sorting and homeostasis > Protein homeostasis > Proteases	455, 753 (IMS)	ICS	29.1634	30.3374	28.6783	29.7878	-0.517356	29.1634	30.3374	28.6783	29.7878
Sideroflexin-2	SFXN2	Q96NB2	118980	Mitochondrion membrane {ECO:0000269|PubMed:30442778}; Multi-pass membrane protein {ECO:0000255}.	100..122; /note="Helical"; /evidence="ECO:0000255"; 142..164; /note="Helical"; /evidence="ECO:0000255"; 174..192; /note="Helical"; /evidence="ECO:0000255"; 228..250; /note="Helical"; /evidence="ECO:0000255"; 265..287; /note="Helical"; /evidence="ECO:0000255"	Mitochondrial amino-acid transporter that mediates transport of serine into mitochondria. {ECO:0000269|PubMed:30442778}.	MIM	Small molecule transport > Sideroflexins	69, 74 (IMS)	OCS	28.3028	29.7102	27.7158	29.2589	-0.519162	28.3028	29.7102	27.7158	29.2589
Cytochrome c oxidase subunit NDUFA4	NDUFA4	O00483	4697	Mitochondrion inner membrane {ECO:0000269|PubMed:23746447, ECO:0000269|PubMed:30030519}; Single-pass membrane protein {ECO:0000269|PubMed:30030519}.	15..37; /note="Helical"; /evidence="ECO:0000269|PubMed:30030519"	Component of the cytochrome c oxidase, the last enzyme in the mitochondrial electron transport chain which drives oxidative phosphorylation. The respiratory chain contains 3 multisubunit complexes succinate dehydrogenase (complex II, CII), ubiquinol-cytochrome c oxidoreductase (cytochrome b-c1 complex, complex III, CIII) and cytochrome c oxidase (complex IV, CIV), that cooperate to transfer elect…	MIM	OXPHOS > Complex IV > CIV subunits | OXPHOS > OXPHOS subunits	62 (IMS)	OCS	28.8832	28.3674	28.2396	27.9723	-0.519351	28.8832	28.3674	28.2396	27.9723
Mitochondrial fission 1 protein	FIS1	Q9Y3D6	51024	Mitochondrion outer membrane; Single-pass membrane protein. Peroxisome membrane; Single-pass membrane protein.	123..143; /note="Helical"; /evidence="ECO:0000255"	Involved in the fragmentation of the mitochondrial network and its perinuclear clustering. Plays a minor role in the recruitment and association of the fission mediator dynamin-related protein 1 (DNM1L) to the mitochondrial surface and mitochondrial fission. Can induce cytochrome c release from the mitochondrion to the cytosol, ultimately leading to apoptosis. Also mediates peroxisomal fission. {…	MOM	Mitochondrial dynamics and surveillance > Fission	47	#N/A	22.3684	22.1629	21.0861	22.4031	-0.521033		22.1629
Electrogenic aspartate/glutamate antiporter SLC25A12, mitochondrial	SLC25A12	O75746	8604	Mitochondrion inner membrane {ECO:0000269|PubMed:9722566}; Multi-pass membrane protein {ECO:0000269|PubMed:9722566}.	330..347; /note="Helical; Name=1"; /evidence="ECO:0000305|PubMed:9722566"; 391..410; /note="Helical; Name=2"; /evidence="ECO:0000305|PubMed:9722566"; 434..447; /note="Helical; Name=3"; /evidence="ECO:0000305|PubMed:9722566"; 483..502; /note="Helical; Name=4"; /evidence="ECO:0000305|PubMed:9722566"; 522..539; /note="Helical; Name=5"; /evidence="ECO:0000305|PubMed:9722566"; 579..598; /note="Helical…	Mitochondrial and calcium-binding carrier that catalyzes the calcium-dependent exchange of cytoplasmic glutamate with mitochondrial aspartate across the mitochondrial inner membrane (PubMed:11566871, PubMed:25410934). May have a function in the urea cycle (PubMed:11566871). {ECO:0000269|PubMed:11566871, ECO:0000269|PubMed:25410934}.	MIM	Metabolism > Carbohydrate metabolism > Malate-aspartate shuttle | Metabolism > Amino acid metabolism > Glutamate metabolism | Signaling > Calcium homeostasis > EF hand proteins | Small molecule transport > SLC25A family	302, 498, 502, 598, 606 (IMS)	OCS	26.2863	28.0351	25.6538	27.6177	-0.52502	26.2863	28.0351	25.6538	27.6177
Mitochondrial adenyl nucleotide antiporter SLC25A24	SLC25A24	Q6NUK1	29957	Mitochondrion inner membrane {ECO:0000269|PubMed:15054102, ECO:0000269|PubMed:15123600, ECO:0000269|PubMed:22015608}; Multi-pass membrane protein {ECO:0000269|PubMed:15054102, ECO:0000269|PubMed:15123600, ECO:0000269|PubMed:22015608}.	198..215; /note="Helical; Name=1"; /evidence="ECO:0000255"; 253..272; /note="Helical; Name=2"; /evidence="ECO:0000255"; 296..309; /note="Helical; Name=3"; /evidence="ECO:0000255"; 346..365; /note="Helical; Name=4"; /evidence="ECO:0000255"; 389..406; /note="Helical; Name=5"; /evidence="ECO:0000255"; 446..465; /note="Helical; Name=6"; /evidence="ECO:0000255"	Calcium-dependent mitochondrial solute carrier. Mediates the reversible, electroneutral exchange of Mg-ATP or Mg-ADP against phosphate ions, catalyzing the net uptake or efflux of adenine nucleotides across the mitochondrial inner membrane. Nucleotide transport is inactive when cytosolic calcium levels are low, and is activated by an increase in cytosolic calcium levels. May play a role in protec…	MIM	Metabolism > Nucleotide metabolism > Nucleotide import | Signaling > Calcium homeostasis > EF hand proteins | Small molecule transport > SLC25A family	150, 371 (IMS)	OCS	25.7417	27.4112	25.2761	26.8195	-0.528701	25.7417	27.4112	25.2761	26.8195
NADH dehydrogenase [ubiquinone] 1 alpha subcomplex subunit 8	NDUFA8	P51970	4702	Mitochondrion inner membrane {ECO:0000269|PubMed:21310150}; Peripheral membrane protein {ECO:0000269|PubMed:21310150}. Mitochondrion intermembrane space {ECO:0000269|PubMed:21310150}. Mitochondrion {ECO:0000269|PubMed:23676665}.	0	Accessory subunit of the mitochondrial membrane respiratory chain NADH dehydrogenase (Complex I), that is believed not to be involved in catalysis. Complex I functions in the transfer of electrons from NADH to the respiratory chain. The immediate electron acceptor for the enzyme is believed to be ubiquinone. {ECO:0000269|PubMed:27626371}.	MIM	OXPHOS > Complex I > CI subunits | OXPHOS > OXPHOS subunits	32, 142 (IMS)	OCS	31.4685	32.3221	30.945	31.7709	-0.537367	31.4685	32.3221	30.945	31.7709
Prostaglandin E synthase 2;Prostaglandin E synthase 2 truncated form	PTGES2	Q9H7Z7	80142	Golgi apparatus membrane {ECO:0000269|PubMed:12835322}; Single-pass membrane protein {ECO:0000255}.; [Prostaglandin E synthase 2 truncated form]: Cytoplasm, perinuclear region {ECO:0000269|PubMed:12835322}. Note=Synthesized as a Golgi membrane-bound protein, which is further cleaved into the predominant soluble truncated form. The truncated form is cytoplasmic and is enriched in the perinuclear r…	58..74; /note="Helical"; /evidence="ECO:0000255"	Isomerase that catalyzes the conversion of PGH2 into the more stable prostaglandin E2 (PGE2) (in vitro) (PubMed:12804604, PubMed:18198127, PubMed:17585783). The biological function and the GSH-dependent property of PTGES2 is still under debate (PubMed:18198127, PubMed:17585783). In vivo, PTGES2 could form a complex with GSH and heme and would not participate in PGE2 synthesis but would catalyze t…	MIM	Metabolism > Lipid metabolism > Eicosanoid metabolism	263, 308 (IMS)	OCS	29.8085	30.3382	29.2264	29.8255	-0.547447	29.8085	30.3382	29.2264	29.8255
Programmed cell death protein 5	PDCD5	O14737	9141	0	0	May function in the process of apoptosis.	#N/A	#N/A	73, 80	OMM/Cytosol	28.5973	28.5091	28.0301	27.977	-0.549623	28.5973	28.5091	28.0301	27.977
Complex I assembly factor TMEM126B, mitochondrial	TMEM126B	Q8IUX1	55863	Mitochondrion membrane {ECO:0000269|PubMed:24191001}; Multi-pass membrane protein {ECO:0000269|PubMed:24191001}.	72..92; /note="Helical"; /evidence="ECO:0000255"; 110..130; /note="Helical"; /evidence="ECO:0000255"; 141..161; /note="Helical"; /evidence="ECO:0000255"; 199..219; /note="Helical"; /evidence="ECO:0000255"	Chaperone protein involved in the assembly of the mitochondrial NADH:ubiquinone oxidoreductase complex (complex I). Participates in constructing the membrane arm of complex I. {ECO:0000269|PubMed:24191001, ECO:0000269|PubMed:27374773, ECO:0000269|PubMed:27374774}.	MIM	OXPHOS > Complex I > CI assembly factors | OXPHOS > OXPHOS assembly factors	6, 63, 131 (IMS)	ICS	28.7536	29.0969	28.1746	28.5363	-0.569788	28.7536	29.0969	28.1746	28.5363
Glycerol kinase 3;Glycerol kinase	GK3	Q14409	0	Mitochondrion outer membrane {ECO:0000250}; Peripheral membrane protein {ECO:0000250}; Cytoplasmic side {ECO:0000250}. Cytoplasm {ECO:0000250}. Note=In sperm the majority of the enzyme is bound to mitochondria. {ECO:0000250}.	0	Key enzyme in the regulation of glycerol uptake and metabolism.	#N/A	#N/A	65	OMM/Cytosol	22.2026	24.9844	22.1482	23.8861	-0.576406		24.9844		23.8861
Reactive oxygen species modulator 1	ROMO1	P60602	140823	Mitochondrion inner membrane {ECO:0000269|PubMed:16842742, ECO:0000269|PubMed:19535734}; Single-pass membrane protein {ECO:0000269|PubMed:16842742, ECO:0000269|PubMed:19535734}.	22..44; /note="Helical"; /evidence="ECO:0000255"	Induces production of reactive oxygen species (ROS) which are necessary for cell proliferation. May play a role in inducing oxidative DNA damage and replicative senescence. May play a role in the coordination of mitochondrial morphology and cell proliferation.; Has antibacterial activity against a variety of bacteria including S.aureus, P.aeruginosa and M.tuberculosis. Acts by inducing bacterial …	MIM	Protein import, sorting and homeostasis > Protein import and sorting > TIM23 presequence pathway | Small molecule transport	8 (IMS)	ICS	32.4353	32.2704	31.857	31.6863	-0.581189	32.4353	32.2704	31.857	31.6863
Putative monooxygenase p33MONOX	KIAA1191	Q96A73	57179	Cytoplasm {ECO:0000250}.	0	Potential NADPH-dependent oxidoreductase. May be involved in the regulation of neuronal survival, differentiation and axonal outgrowth.	#N/A	#N/A	64, 132, 145	ICS	27.5075	28.0659	26.6226	27.7841	-0.583283	27.5075	28.0659	26.6226	27.7841
Heat shock protein HSP 90-alpha;Heat shock protein HSP 90-alpha A2;Heat shock protein HSP 90-beta;Putative heat shock protein HSP 90-beta 2	HSP90AA1	P07900	3320	Nucleus {ECO:0000250|UniProtKB:P07901}. Cytoplasm {ECO:0000250|UniProtKB:P07901}. Melanosome {ECO:0000269|PubMed:17081065}. Cell membrane {ECO:0000269|PubMed:11276205}. Mitochondrion {ECO:0000269|PubMed:25609812}. Note=Identified by mass spectrometry in melanosome fractions from stage I to stage IV.	0	Molecular chaperone that promotes the maturation, structural maintenance and proper regulation of specific target proteins involved for instance in cell cycle control and signal transduction. Undergoes a functional cycle that is linked to its ATPase activity which is essential for its chaperone activity. This cycle probably induces conformational changes in the client proteins, thereby causing th…	#N/A	#N/A	61, 284	OMM/Cytosol	26.7027	26.858	27.0959	25.2955	-0.584673	26.7027	26.858	27.0959	25.2955
NADH dehydrogenase [ubiquinone] 1 beta subcomplex subunit 7	NDUFB7	P17568	4713	Mitochondrion inner membrane {ECO:0000269|PubMed:21310150}; Peripheral membrane protein {ECO:0000269|PubMed:21310150}. Mitochondrion intermembrane space {ECO:0000269|PubMed:21310150}.	0	Accessory subunit of the mitochondrial membrane respiratory chain NADH dehydrogenase (Complex I), that is believed not to be involved in catalysis. Complex I functions in the transfer of electrons from NADH to the respiratory chain. The immediate electron acceptor for the enzyme is believed to be ubiquinone. {ECO:0000269|PubMed:27626371}.	MIM	OXPHOS > Complex I > CI subunits | OXPHOS > OXPHOS subunits	58 (IMS)	ICS	21.3784	25.7217	21.259	24.6712	-0.584912		25.7217		24.6712
ATPase family AAA domain-containing protein 3B	ATAD3B	Q5T9A4	83858	Mitochondrion inner membrane {ECO:0000269|PubMed:16909202, ECO:0000269|PubMed:18063578}; Peripheral membrane protein {ECO:0000269|PubMed:16909202, ECO:0000269|PubMed:18063578}. Note=Has been found to co-purify with nucleoids (PubMed:22453275). Since it does not face the mitochondrial matrix, the association with nucleoids could be mediated by ATAD3A. {ECO:0000269|PubMed:22453275}.	0	May play a role in a mitochondrial network organization typical for stem cells, characterized by reduced mitochondrial metabolism, low mtDNA copies and fragmentated mitochondrial network. may act by suppressing ATAD3A function, interfering with ATAD3A interaction with matrix nucleoid complexes. {ECO:0000269|PubMed:22664726}.	MIM	Mitochondrial central dogma > mtDNA maintenance > mtDNA nucleoid | Mitochondrial dynamics and surveillance > Organelle contact sites | Mitochondrial dynamics and surveillance > Intramitochondrial membrane interactions	70, 96, 141 (IMS)	OCS	32.81	33.1151	32.2216	32.5178	-0.592886	32.81	33.1151	32.2216	32.5178
HIG1 domain family member 1A, mitochondrial	HIGD1A	Q9Y241	25994	Mitochondrion membrane {ECO:0000255|PROSITE-ProRule:PRU00836, ECO:0000269|PubMed:22342701}; Multi-pass membrane protein {ECO:0000255|PROSITE-ProRule:PRU00836, ECO:0000269|PubMed:22342701}. Mitochondrion inner membrane {ECO:0000305|PubMed:22342701}.	26..46; /note="Helical"; /evidence="ECO:0000255|PROSITE-ProRule:PRU00836"; 60..80; /note="Helical"; /evidence="ECO:0000255|PROSITE-ProRule:PRU00836"	Proposed subunit of cytochrome c oxidase (COX, complex IV), which is the terminal component of the mitochondrial respiratory chain that catalyzes the reduction of oxygen to water. May play a role in the assembly of respiratory supercomplexes. {ECO:0000269|PubMed:22342701}.	MIM	OXPHOS > Complex IV > CIV assembly factors | OXPHOS > OXPHOS assembly factors | OXPHOS > Respirasome assembly	12 (IMS)	ICS	31.0664	31.2638	30.4152	30.7249	-0.595024	31.0664	31.2638	30.4152	30.7249
Diablo IAP-binding mitochondrial protein;Diablo IAP-binding mitochondrial protein, cleaved form	DIABLO	Q9NR28	56616	Mitochondrion {ECO:0000269|PubMed:14523016}. Note=Released into the cytosol when cells undergo apoptosis.	0	Promotes apoptosis by activating caspases in the cytochrome c/Apaf-1/caspase-9 pathway. Acts by opposing the inhibitory activity of inhibitor of apoptosis proteins (IAP). Inhibits the activity of BIRC6/bruce by inhibiting its binding to caspases. Isoform 3 attenuates the stability and apoptosis-inhibiting activity of XIAP/BIRC4 by promoting XIAP/BIRC4 ubiquitination and degradation through the ub…	IMS	Mitochondrial dynamics and surveillance > Apoptosis	117, 172, 235	OCS	28.5301	28.4856	27.8864	27.9389	-0.59521	28.5301	28.4856	27.8864	27.9389
Small ribosomal subunit protein uS5	RPS2	P15880	6187	0	0	0	#N/A	#N/A	133	OMM/Cytosol	21.5984	23.1466	22.1412	21.4134	-0.595217		23.1466
Presenilin-associated rhomboid-like protein, mitochondrial;P-beta	PARL	Q9H300	55486	Mitochondrion inner membrane {ECO:0000269|PubMed:17116872, ECO:0000269|PubMed:22354088}; Multi-pass membrane protein {ECO:0000269|PubMed:17116872}.; [P-beta]: Nucleus {ECO:0000269|PubMed:17116872}. Note=Translocated into the nucleus by an unknown mechanism (PubMed:17116872). {ECO:0000269|PubMed:17116872}.	102..121; /note="Helical"; /evidence="ECO:0000255"; 168..187; /note="Helical"; /evidence="ECO:0000255"; 208..230; /note="Helical"; /evidence="ECO:0000255"; 245..262; /note="Helical"; /evidence="ECO:0000255"; 273..289; /note="Helical"; /evidence="ECO:0000255"; 296..318; /note="Helical"; /evidence="ECO:0000255"; 333..354; /note="Helical"; /evidence="ECO:0000255"	Required for the control of apoptosis during postnatal growth. Essential for proteolytic processing of an antiapoptotic form of OPA1 which prevents the release of mitochondrial cytochrome c in response to intrinsic apoptotic signals (By similarity). Required for the maturation of PINK1 into its 52kDa mature form after its cleavage by mitochondrial-processing peptidase (MPP) (PubMed:22354088). Pro…	MIM	Protein import, sorting and homeostasis > Protein homeostasis > Proteases | Mitochondrial dynamics and surveillance > Mitophagy | Mitochondrial dynamics and surveillance > Autophagy	131 (IMS)	ICS	28.3904	28.4004	27.7641	27.8287	-0.599026	28.3904	28.4004	27.7641	27.8287
NADH dehydrogenase [ubiquinone] 1 alpha subcomplex subunit 3	NDUFA3	O95167	4696	Mitochondrion inner membrane {ECO:0000305|PubMed:12611891}; Single-pass membrane protein {ECO:0000255}.	19..39; /note="Helical"; /evidence="ECO:0000255"	Accessory subunit of the mitochondrial membrane respiratory chain NADH dehydrogenase (Complex I), that is believed not to be involved in catalysis. Complex I functions in the transfer of electrons from NADH to the respiratory chain. The immediate electron acceptor for the enzyme is believed to be ubiquinone. {ECO:0000269|PubMed:27626371}.	MIM	OXPHOS > Complex I > CI subunits | OXPHOS > OXPHOS subunits	41, 51, 53 (IMS)	ICS	28.0966	28.1494	27.4745	27.5719	-0.59984	28.0966	28.1494	27.4745	27.5719
OCIA domain-containing protein 1	OCIAD1	Q9NX40	54940	Endosome {ECO:0000250|UniProtKB:Q9CRD0}.	0	Maintains stem cell potency (By similarity). Increases STAT3 phosphorylation and controls ERK phosphorylation (By similarity). May act as a scaffold, increasing STAT3 recruitment onto endosomes (By similarity). Involved in integrin-mediated cancer cell adhesion and colony formation in ovarian cancer (PubMed:20515946). {ECO:0000250|UniProtKB:Q9CRD0, ECO:0000269|PubMed:20515946}.	MOM (MIM in this study according to Ref. 46)	0	128, 129, 199, 210, 239	ICS	31.6432	31.633	31.0384	31.0328	-0.602531	31.6432	31.633	31.0384	31.0328
Small integral membrane protein 20;Phoenixin-14;Phoenixin-20	SMIM20	Q8N5G0	389203	[Small integral membrane protein 20]: Mitochondrion inner membrane {ECO:0000269|PubMed:26321642}; Single-pass membrane protein {ECO:0000305}.; [Phoenixin-14]: Secreted {ECO:0000250|UniProtKB:C0HLM6}.; [Phoenixin-20]: Secreted {ECO:0000250|UniProtKB:C0HLM6}.	7..27; /note="Helical"; /evidence="ECO:0000255"	[Small integral membrane protein 20]: Component of the MITRAC (mitochondrial translation regulation assembly intermediate of cytochrome c oxidase complex) complex, that regulates cytochrome c oxidase assembly (PubMed:26321642). Promotes the progression of complex assembly after the association of MT-CO1/COX1 with COX4I1 and COX6C (PubMed:26321642). Chaperone-like assembly factor required to stabi…	MIM	OXPHOS > Complex IV > CIV assembly factors | OXPHOS > OXPHOS assembly factors	36 (IMS)	#N/A	23.0093	23.2963	23.4544	21.6383	-0.606426		23.2963	23.4544
Mitochondrial import inner membrane translocase subunit TIM50	TIMM50	Q3ZCQ8	92609	Mitochondrion inner membrane {ECO:0000269|PubMed:15044455}; Single-pass membrane protein {ECO:0000269|PubMed:15044455}.; [Isoform 2]: Nucleus speckle {ECO:0000269|PubMed:16008839}. Note=Nuclear and enriched in speckles with snRNPs. {ECO:0000269|PubMed:16008839}.	66..86; /note="Helical"; /evidence="ECO:0000255"	Essential component of the TIM23 complex, a complex that mediates the translocation of transit peptide-containing proteins across the mitochondrial inner membrane. Has some phosphatase activity in vitro; however such activity may not be relevant in vivo. {ECO:0000269|PubMed:15044455}.; [Isoform 2]: May participate in the release of snRNPs and SMN from the Cajal body. {ECO:0000269|PubMed:16008839}.	MIM	Protein import, sorting and homeostasis > Protein import and sorting > TIM23 presequence pathway	225, 259, 301 (IMS)	OCS	31.4513	32.5659	30.8658	31.936	-0.60772	31.4513	32.5659	30.8658	31.936
Acylglycerol kinase, mitochondrial	AGK	Q53H12	55750	Mitochondrion inner membrane {ECO:0000269|PubMed:15939762, ECO:0000269|PubMed:16269826, ECO:0000269|PubMed:28712724, ECO:0000269|PubMed:28712726}; Peripheral membrane protein {ECO:0000269|PubMed:28712724}. Mitochondrion intermembrane space {ECO:0000269|PubMed:28712724, ECO:0000269|PubMed:28712726}. Note=Localizes in the mitochondrion intermembrane space, where it associates with the inner membran…	0	Lipid kinase that can phosphorylate both monoacylglycerol and diacylglycerol to form lysophosphatidic acid (LPA) and phosphatidic acid (PA), respectively (PubMed:15939762). Does not phosphorylate sphingosine (PubMed:15939762). Phosphorylates ceramide (By similarity). Phosphorylates 1,2-dioleoylglycerol more rapidly than 2,3-dioleoylglycerol (By similarity). Independently of its lipid kinase activ…	MIM	Protein import, sorting and homeostasis > Protein import and sorting > TIM22 carrier pathway | Metabolism > Lipid metabolism > Phospholipid metabolism	102, 286 (IMS)	OMM/Cytosol	30.9541	31.2732	30.2656	30.7384	-0.611691	30.9541	31.2732	30.2656	30.7384
Solute carrier family 25 member 32	SLC25A32	Q9H2D1	81034	Mitochondrion inner membrane {ECO:0000305|PubMed:29666258}; Multi-pass membrane protein {ECO:0000255}.	26..43; /note="Helical; Name=1"; /evidence="ECO:0000255"; 89..106; /note="Helical; Name=2"; /evidence="ECO:0000255"; 123..143; /note="Helical; Name=3"; /evidence="ECO:0000255"; 186..203; /note="Helical; Name=4"; /evidence="ECO:0000255"; 227..243; /note="Helical; Name=5"; /evidence="ECO:0000255"; 281..300; /note="Helical; Name=6"; /evidence="ECO:0000255"	Transports folate across the inner membranes of mitochondria (PubMed:15140890, PubMed:29666258). Can also transport FAD across the mitochondrial inner membrane (PubMed:16165386). {ECO:0000269|PubMed:15140890, ECO:0000269|PubMed:16165386, ECO:0000269|PubMed:29666258}.	MIM	Metabolism > Vitamin metabolism > Vitamin B2 metabolism | Metabolism > Vitamin metabolism > Folate and 1-C metabolism | Small molecule transport > SLC25A family	227 (IMS)	OCS	26.6353	26.4989	26.1311	25.7549	-0.624137	26.6353	26.4989	26.1311	25.7549
HIG1 domain family member 2A, mitochondrial	HIGD2A	Q9BW72	192286	Mitochondrion membrane {ECO:0000255|PROSITE-ProRule:PRU00836, ECO:0000269|PubMed:22342701}; Multi-pass membrane protein {ECO:0000255|PROSITE-ProRule:PRU00836, ECO:0000269|PubMed:22342701}. Mitochondrion inner membrane {ECO:0000305|PubMed:22342701}.	47..67; /note="Helical"; /evidence="ECO:0000255|PROSITE-ProRule:PRU00836"; 83..103; /note="Helical"; /evidence="ECO:0000255|PROSITE-ProRule:PRU00836"	Proposed subunit of cytochrome c oxidase (COX, complex IV), which is the terminal component of the mitochondrial respiratory chain that catalyzes the reduction of oxygen to water. May be involved in cytochrome c oxidase activity. May play a role in the assembly of respiratory supercomplexes. {ECO:0000269|PubMed:22342701}.	MIM	OXPHOS > OXPHOS assembly factors | OXPHOS > Respirasome assembly	29 (OMM)	#N/A	30.5367	30.3175	29.9376	29.6289	-0.64387	30.5367	30.3175	29.9376	29.6289
Small ribosomal subunit protein eS21	RPS21	P63220	6227	Cytoplasm, cytosol {ECO:0000269|PubMed:25957688}. Cytoplasm {ECO:0000305|PubMed:23636399, ECO:0000305|PubMed:25901680}. Rough endoplasmic reticulum {ECO:0000250|UniProtKB:P63221}. Note=Detected on cytosolic polysomes (PubMed:25957688). Detected in ribosomes that are associated with the rough endoplasmic reticulum (By similarity). {ECO:0000250|UniProtKB:P63221, ECO:0000269|PubMed:25957688}.	0	0	#N/A	#N/A	12, 53	#N/A	24.4443	24.5889	23.972	23.7597	-0.650775	24.4443	24.5889	23.972	23.7597
Stalled ribosome sensor GCN1	GCN1	Q92616	10985	Cytoplasm {ECO:0000250|UniProtKB:E9PVA8}. Note=Associates with ribosomes in undifferentiated neuroblastoma cells and increases after neuronal differentiation. {ECO:0000250|UniProtKB:E9PVA8}.	0	Acts as a positive activator of the EIF2AK4/GCN2 protein kinase activity in response to amino acid starvation. Forms a complex with EIF2AK4/GCN2 on translating ribosomes; during this process, GCN1 seems to act as a chaperone to facilitate delivery of uncharged tRNAs that enter the A site of ribosomes to the tRNA-binding domain of EIF2AK4/GCN2, and hence stimulating EIF2AK4/GCN2 kinase activity. P…	#N/A	#N/A	1210, 2001	OMM/Cytosol	21.7873	23.594	22.4896	21.5836	-0.654072	21.7873	23.594
Diacylglycerol kinase alpha	DGKA	P23743	1606	Cytoplasm, cytosol {ECO:0000269|PubMed:2175712}.	0	Diacylglycerol kinase that converts diacylglycerol/DAG into phosphatidic acid/phosphatidate/PA and regulates the respective levels of these two bioactive lipids (PubMed:2175712, PubMed:15544348). Thereby, acts as a central switch between the signaling pathways activated by these second messengers with different cellular targets and opposite effects in numerous biological processes (PubMed:2175712…	#N/A	#N/A	60	#N/A	26.9669	27.4393	26.3774	26.7112	-0.658787	26.9669	27.4393	26.3774	26.7112
NADH dehydrogenase [ubiquinone] 1 alpha subcomplex assembly factor 4	NDUFAF4	Q9P032	29078	Mitochondrion {ECO:0000269|PubMed:18179882}. Membrane {ECO:0000305}; Lipid-anchor {ECO:0000305}.	0	Involved in the assembly of mitochondrial NADH:ubiquinone oxidoreductase complex (complex I) (PubMed:18179882, PubMed:28853723). May be involved in cell proliferation and survival of hormone-dependent tumor cells. May be a regulator of breast tumor cell invasion. {ECO:0000269|PubMed:14871833, ECO:0000269|PubMed:17001319, ECO:0000269|PubMed:18179882, ECO:0000269|PubMed:28853723}.	MIM	OXPHOS > Complex I > CI assembly factors | OXPHOS > OXPHOS assembly factors	47 (matrix)	#N/A	24.268	23.7767	25.3708	21.3442	-0.664818	24.268		25.3708
Mitochondrial import inner membrane translocase subunit Tim10	TIMM10	P62072	26519	Mitochondrion inner membrane {ECO:0000269|PubMed:11489896, ECO:0000269|PubMed:14726512}; Peripheral membrane protein {ECO:0000269|PubMed:11489896, ECO:0000269|PubMed:14726512}; Intermembrane side {ECO:0000269|PubMed:11489896, ECO:0000269|PubMed:14726512}.	0	Mitochondrial intermembrane chaperone that participates in the import and insertion of multi-pass transmembrane proteins into the mitochondrial inner membrane. May also be required for the transfer of beta-barrel precursors from the TOM complex to the sorting and assembly machinery (SAM complex) of the outer membrane. Acts as a chaperone-like protein that protects the hydrophobic precursors from …	MIM	Protein import, sorting and homeostasis > Protein homeostasis > Chaperones | Protein import, sorting and homeostasis > Protein import and sorting	22, 58 (IMS)	ICS	24.778	26.0161	24.1862	25.2782	-0.664891	24.778	26.0161	24.1862	25.2782
Mitochondrial carrier homolog 1	MTCH1	Q9NZJ7	23787	Mitochondrion outer membrane {ECO:0000305}; Multi-pass membrane protein {ECO:0000305}.	248..268; /note="Helical"; /evidence="ECO:0000255"; 315..335; /note="Helical"; /evidence="ECO:0000255"	Potential mitochondrial transporter. May play a role in apoptosis. {ECO:0000269|PubMed:12377771}.	MOM	Small molecule transport > SLC25A family	138	OMM/Cytosol	28.2415	28.2326	27.5893	27.5512	-0.666799	28.2415	28.2326	27.5893	27.5512
ADP-ribosylation factor 5;ADP-ribosylation factor 4;ADP-ribosylation factor 1;ADP-ribosylation factor 3	ARF5	P84085	381	Golgi apparatus {ECO:0000269|PubMed:17555535}. Cytoplasm, perinuclear region {ECO:0000269|PubMed:17555535}. Membrane {ECO:0000305}; Lipid-anchor {ECO:0000305}. Golgi apparatus, trans-Golgi network membrane {ECO:0000250|UniProtKB:P84084}; Lipid-anchor {ECO:0000250|UniProtKB:P84084}.	0	GTP-binding protein involved in protein trafficking; may modulate vesicle budding and uncoating within the Golgi apparatus. {ECO:0000250|UniProtKB:P84084}.; (Microbial infection) Functions as an allosteric activator of the cholera toxin catalytic subunit, an ADP-ribosyltransferase. {ECO:0000305}.	unknown	0	58	OMM/Cytosol	21.1831	22.5092	21.0952	21.2396	-0.678754		22.5092		21.2396
ATP-dependent 6-phosphofructokinase, platelet type	PFKP	Q01813	5214	Cytoplasm {ECO:0000255|HAMAP-Rule:MF_03184}.	0	Catalyzes the phosphorylation of D-fructose 6-phosphate to fructose 1,6-bisphosphate by ATP, the first committing step of glycolysis.	#N/A	#N/A	447	OMM/Cytosol	21.718	22.5806	21.5912	21.3069	-0.700231		22.5806		21.3069
Testis-expressed protein 264	TEX264	Q9Y6I9	51368	Endoplasmic reticulum membrane {ECO:0000269|PubMed:31006537, ECO:0000269|PubMed:31006538}; Single-pass type III membrane protein {ECO:0000269|PubMed:31006537, ECO:0000269|PubMed:31006538}. Cytoplasmic vesicle, autophagosome {ECO:0000269|PubMed:31006537, ECO:0000269|PubMed:31006538}. Cytoplasm, cytosol {ECO:0000269|PubMed:32152270}. Nucleus {ECO:0000269|PubMed:32152270}. Chromosome {ECO:0000269|Pu…	7..31; /note="Helical; Signal-anchor for type III membrane protein"; /evidence="ECO:0000255"	Major reticulophagy (also called ER-phagy) receptor that acts independently of other candidate reticulophagy receptors to remodel subdomains of the endoplasmic reticulum into autophagosomes upon nutrient stress, which then fuse with lysosomes for endoplasmic reticulum turnover (PubMed:31006538, PubMed:31006537). The ATG8-containing isolation membrane (IM) cradles a tubular segment of TEX264-posit…	#N/A	#N/A	57	#N/A	25.2204	27.2773	24.7699	26.3151	-0.706355	25.2204	27.2773	24.7699	26.3151
Cytochrome c oxidase assembly protein COX11, mitochondrial	COX11	Q9Y6N1	1353	Mitochondrion inner membrane {ECO:0000269|PubMed:15229189, ECO:0000269|PubMed:9878253}; Single-pass membrane protein {ECO:0000269|PubMed:9878253}; Intermembrane side {ECO:0000269|PubMed:9878253}.	96..114; /note="Helical"; /evidence="ECO:0000255"	Exerts its effect at some terminal stage of cytochrome c oxidase synthesis, probably by being involved in the insertion of the copper B into subunit I. {ECO:0000250}.	MIM	OXPHOS > Complex IV > CIV assembly factors | Metabolism > Metals and cofactors > Copper metabolism | OXPHOS > OXPHOS assembly factors	275 (IMS)	ICS	30.2094	30.315	29.4793	29.6208	-0.712174	30.2094	30.315	29.4793	29.6208
Peptidyl-prolyl cis-trans isomerase FKBP8	FKBP8	Q14318	23770	Mitochondrion {ECO:0000269|PubMed:16176796}. Mitochondrion membrane {ECO:0000305}; Single-pass membrane protein; Cytoplasmic side {ECO:0000305}.; [Isoform 1]: Mitochondrion membrane {ECO:0000269|PubMed:12510191, ECO:0000269|PubMed:18385096}; Single-pass membrane protein; Cytoplasmic side {ECO:0000305}.; [Isoform 3]: Mitochondrion membrane {ECO:0000269|PubMed:18385096}; Single-pass membrane protei…	390..410; /note="Helical"; /evidence="ECO:0000255"	Constitutively inactive PPiase, which becomes active when bound to calmodulin and calcium. Seems to act as a chaperone for BCL2, targets it to the mitochondria and modulates its phosphorylation state. The BCL2/FKBP8/calmodulin/calcium complex probably interferes with the binding of BCL2 to its targets. The active form of FKBP8 may therefore play a role in the regulation of apoptosis. {ECO:0000269…	MOM	Mitochondrial dynamics and surveillance > Organelle contact sites | Mitochondrial dynamics and surveillance > Mitophagy | Mitochondrial dynamics and surveillance > Autophagy	364	OMM/Cytosol	22.2244	23.1643	22.3141	21.63	-0.722236	22.2244	23.1643
Eukaryotic translation initiation factor 4H	EIF4H	Q15056	7458	Cytoplasm, perinuclear region {ECO:0000250}.	0	Stimulates the RNA helicase activity of EIF4A in the translation initiation complex. Binds weakly mRNA. {ECO:0000269|PubMed:10585411, ECO:0000269|PubMed:11418588}.	#N/A	#N/A	7, 12	OMM/Cytosol	21.9081	23.7737	23.2035	21.028	-0.725151		23.7737
TP53-regulated inhibitor of apoptosis 1	TRIAP1	O43715	51499	Mitochondrion {ECO:0000269|PubMed:15735003, ECO:0000269|PubMed:23931759}. Mitochondrion intermembrane space {ECO:0000269|PubMed:23931759}.	0	Involved in the modulation of the mitochondrial apoptotic pathway by ensuring the accumulation of cardiolipin (CL) in mitochondrial membranes. In vitro, the TRIAP1:PRELID1 complex mediates the transfer of phosphatidic acid (PA) between liposomes and probably functions as a PA transporter across the mitochondrion intermembrane space to provide PA for CL synthesis in the inner membrane (PubMed:2393…	IMS	Metabolism > Lipid metabolism > Cardiolipin synthesis | Metabolism > Lipid metabolism > Phospholipid metabolism	15, 44	ICS	26.3219	25.0248	25.8883	23.9565	-0.750914	26.3219	25.0248	25.8883	23.9565
ADP/ATP translocase 2;ADP/ATP translocase 2, N-terminally processed;ADP/ATP translocase 1;ADP/ATP translocase 4;ADP/ATP translocase 3;ADP/ATP translocase 3, N-terminally processed	SLC25A5	P05141	292	Mitochondrion inner membrane {ECO:0000250|UniProtKB:P02722}; Multi-pass membrane protein {ECO:0000255}. Membrane {ECO:0000269|PubMed:27641616}; Multi-pass membrane protein {ECO:0000255}. Note=May localize to non-mitochondrial membranes. {ECO:0000269|PubMed:27641616}.	8..37; /note="Helical; Name=1"; /evidence="ECO:0000250|UniProtKB:P02722"; 75..99; /note="Helical; Name=2"; /evidence="ECO:0000250|UniProtKB:P02722"; 110..130; /note="Helical; Name=3"; /evidence="ECO:0000250|UniProtKB:P02722"; 179..199; /note="Helical; Name=4"; /evidence="ECO:0000250|UniProtKB:P02722"; 211..231; /note="Helical; Name=5"; /evidence="ECO:0000250|UniProtKB:P02722"; 274..291; /note="He…	ADP:ATP antiporter that mediates import of ADP into the mitochondrial matrix for ATP synthesis, and export of ATP out to fuel the cell (By similarity). Cycles between the cytoplasmic-open state (c-state) and the matrix-open state (m-state): operates by the alternating access mechanism with a single substrate-binding site intermittently exposed to either the cytosolic (c-state) or matrix (m-state)…	MIM	Metabolism > Nucleotide metabolism > Nucleotide import | Signaling > Calcium homeostasis > Mitochondrial permeability transition pore | Small molecule transport > SLC25A family	81 (IMS)	OCS	28.9409	29.1895	28.1947	28.3896	-0.773053	28.9409	29.1895	28.1947	28.3896
Transmembrane protein 177	TMEM177	Q53S58	80775	Mitochondrion inner membrane {ECO:0000269|PubMed:29154948}; Multi-pass membrane protein {ECO:0000255}.	18..38; /note="Helical"; /evidence="ECO:0000255"; 167..187; /note="Helical"; /evidence="ECO:0000255"; 198..218; /note="Helical"; /evidence="ECO:0000255"	Plays a role in the early steps of cytochrome c oxidase subunit II (MT-CO2/COX2) maturation and is required for the stabilization of COX20 and the newly synthesized MT-CO2/COX2 protein. {ECO:0000269|PubMed:29154948}.	MIM	OXPHOS > Complex IV > CIV assembly factors | OXPHOS > OXPHOS assembly factors	272, 291 (IMS)	ICS	33.8933	35.549	33.1279	34.7636	-0.775415	33.8933	35.549	33.1279	34.7636
Dynamin-like 120 kDa protein, mitochondrial;Dynamin-like 120 kDa protein, form S1	OPA1	O60313	4976	Mitochondrion inner membrane {ECO:0000269|PubMed:11017079, ECO:0000269|PubMed:16778770, ECO:0000269|PubMed:20974897, ECO:0000269|PubMed:28746876}; Single-pass membrane protein {ECO:0000255}. Mitochondrion intermembrane space {ECO:0000250|UniProtKB:P58281}. Mitochondrion membrane {ECO:0000269|PubMed:24616225}. Note=Detected at contact sites between endoplasmic reticulum and mitochondrion membranes…	97..113; /note="Helical"; /evidence="ECO:0000255"	Dynamin-related GTPase that is essential for normal mitochondrial morphology by regulating the equilibrium between mitochondrial fusion and mitochondrial fission (PubMed:16778770, PubMed:17709429, PubMed:20185555, PubMed:24616225, PubMed:28746876). Coexpression of isoform 1 with shorter alternative products is required for optimal activity in promoting mitochondrial fusion (PubMed:17709429). Bind…	MIM	Mitochondrial dynamics and surveillance > Fusion | Mitochondrial dynamics and surveillance > Cristae formation	498, 746, 808, 841 (IMS)	ICS	29.8569	30.8565	29.0902	30.0641	-0.779509	29.8569	30.8565	29.0902	30.0641
Retinol dehydrogenase 13	RDH13	Q8NBN7	112724	Mitochondrion inner membrane {ECO:0000269|PubMed:18039331}; Peripheral membrane protein {ECO:0000269|PubMed:18039331}. Note=Localized on the outer side of the inner mitochondrial membrane. {ECO:0000269|PubMed:18039331}.	0	Retinol dehydrogenase with a clear preference for NADP. Oxidizes all-trans-retinol, but seems to reduce all-trans-retinal with much higher efficiency (PubMed:18039331). Has no activity toward steroids (PubMed:18039331). {ECO:0000269|PubMed:18039331}.	MIM	Metabolism > Vitamin metabolism > Vitamin A metabolism	24, 273 (IMS)	OCS	22.5744	22.0328	21.5335	21.4841	-0.794731	22.5744
Mitochondrial import inner membrane translocase subunit Tim10 B	TIMM10B	Q9Y5J6	26515	Mitochondrion inner membrane {ECO:0000269|PubMed:11489896, ECO:0000269|PubMed:14726512}; Peripheral membrane protein {ECO:0000269|PubMed:11489896, ECO:0000269|PubMed:14726512}.	0	Component of the TIM22 complex, a complex that mediates the import and insertion of multi-pass transmembrane proteins into the mitochondrial inner membrane. The TIM22 complex forms a twin-pore translocase that uses the membrane potential as the external driving force. In the TIM22 complex, it may act as a docking point for the soluble 70 kDa complex that guides the target proteins in transit thro…	MIM	Protein import, sorting and homeostasis > Protein homeostasis > Chaperones | Protein import, sorting and homeostasis > Protein import and sorting	21, 82 (IMS)	ICS	26.7976	27.6495	26.1477	26.6934	-0.80303	26.7976	27.6495	26.1477	26.6934
Growth hormone-inducible transmembrane protein	GHITM	Q9H3K2	27069	Mitochondrion inner membrane {ECO:0000269|PubMed:18417609}; Multi-pass membrane protein {ECO:0000269|PubMed:18417609}.	83..103; /note="Helical"; /evidence="ECO:0000255"; 126..146; /note="Helical"; /evidence="ECO:0000255"; 160..180; /note="Helical"; /evidence="ECO:0000255"; 191..211; /note="Helical"; /evidence="ECO:0000255"; 214..234; /note="Helical"; /evidence="ECO:0000255"; 245..265; /note="Helical"; /evidence="ECO:0000255"; 272..292; /note="Helical"; /evidence="ECO:0000255"	Required for the mitochondrial tubular network and cristae organization. Involved in apoptotic release of cytochrome c. {ECO:0000269|PubMed:18417609}.	MIM	Mitochondrial dynamics and surveillance > Apoptosis	308 (IMS)	ICS	31.2571	30.6706	30.4588	29.8407	-0.814086	31.2571	30.6706	30.4588	29.8407
Cytochrome c oxidase subunit 4 isoform 1, mitochondrial	COX4I1	P13073	1327	Mitochondrion inner membrane {ECO:0000269|PubMed:30030519}; Single-pass membrane protein {ECO:0000269|PubMed:30030519}.	99..124; /note="Helical"; /evidence="ECO:0000250|UniProtKB:P00423"	Component of the cytochrome c oxidase, the last enzyme in the mitochondrial electron transport chain which drives oxidative phosphorylation. The respiratory chain contains 3 multisubunit complexes succinate dehydrogenase (complex II, CII), ubiquinol-cytochrome c oxidoreductase (cytochrome b-c1 complex, complex III, CIII) and cytochrome c oxidase (complex IV, CIV), that cooperate to transfer elect…	MIM	OXPHOS > Complex IV > CIV subunits | OXPHOS > OXPHOS subunits	162 (IMS)	ICS	29.7442	30.3644	29.0181	29.4306	-0.829934	29.7442	30.3644	29.0181	29.4306
Distal membrane-arm assembly complex protein 1	DMAC1	Q96GE9	90871	Mitochondrion inner membrane {ECO:0000269|PubMed:27626371}; Multi-pass membrane protein {ECO:0000305}.	52..69; /note="Helical"; /evidence="ECO:0000255"; 82..104; /note="Helical"; /evidence="ECO:0000255"	Required for the assembly of the mitochondrial NADH:ubiquinone oxidoreductase complex (complex I). Involved in the assembly of the distal region of complex I. {ECO:0000269|PubMed:27626371}.	MIM	OXPHOS > Complex I > CI assembly factors | OXPHOS > OXPHOS assembly factors	12 (IMS)	ICS	28.276	29.3767	27.6508	28.3237	-0.839058	28.276	29.3767	27.6508	28.3237
Pyrroline-5-carboxylate reductase 2	PYCR2	Q96C36	29920	Cytoplasm {ECO:0000269|PubMed:2722838}. Mitochondrion {ECO:0000269|PubMed:23024808, ECO:0000269|PubMed:25865492}.	0	Housekeeping enzyme that catalyzes the last step in proline biosynthesis. In some cell types, such as erythrocytes, its primary function may be the generation of NADP(+). Can utilize both NAD and NADP. Has higher affinity for NADP, but higher catalytic efficiency with NADH (PubMed:2722838, PubMed:6894153). Involved in cellular response to oxidative stress (PubMed:25865492). {ECO:0000269|PubMed:25…	Matrix	Metabolism > Amino acid metabolism > Proline metabolism	13	#N/A	22.5806	22.0604	21.4906	21.4624	-0.843996				21.4624
Tetratricopeptide repeat protein 19, mitochondrial	TTC19	Q6DKK2	54902	Mitochondrion inner membrane {ECO:0000269|PubMed:21278747}.	0	Required for the preservation of the structural and functional integrity of mitochondrial respiratory complex III by allowing the physiological turnover of the Rieske protein UQCRFS1 (PubMed:21278747, PubMed:28673544). Involved in the clearance of UQCRFS1 N-terminal fragments, which are produced upon incorporation of UQCRFS1 into the complex III and whose presence is detrimental for its catalytic…	MIM	OXPHOS > Complex III > CIII assembly factors | OXPHOS > OXPHOS assembly factors	127, 165, 189, 334 (IMS)	OCS	31.2619	30.7701	30.4751	29.8621	-0.847378	31.2619	30.7701	30.4751	29.8621
NADH dehydrogenase [ubiquinone] 1 subunit C2	NDUFC2	O95298	4718	Mitochondrion inner membrane {ECO:0000305|PubMed:12611891}; Single-pass membrane protein {ECO:0000255}; Matrix side {ECO:0000305}.	56..75; /note="Helical"; /evidence="ECO:0000255"	Accessory subunit of the mitochondrial membrane respiratory chain NADH dehydrogenase (Complex I), that is believed not to be involved in catalysis. Complex I functions in the transfer of electrons from NADH to the respiratory chain. The immediate electron acceptor for the enzyme is believed to be ubiquinone. {ECO:0000269|PubMed:27626371}.	MIM	OXPHOS > Complex I > CI subunits | OXPHOS > OXPHOS subunits	92, 108 (IMS)	ICS	27.0072	29.3435	26.0494	28.571	-0.865135	27.0072	29.3435	26.0494	28.571
TraB domain-containing protein	TRABD	Q9H4I3	80305	0	0	0	#N/A	#N/A	365	OMM/Cytosol	23.1777	21.9816	22.4838	20.9237	-0.87595				20.9237
Heat shock 70 kDa protein 1B;Heat shock 70 kDa protein 1A	HSPA1B	P0DMV9	3303	Cytoplasm {ECO:0000269|PubMed:17289661}. Cytoplasm, cytoskeleton, microtubule organizing center, centrosome {ECO:0000269|PubMed:27137183}. Note=Localized in cytoplasmic mRNP granules containing untranslated mRNAs.	0	Molecular chaperone implicated in a wide variety of cellular processes, including protection of the proteome from stress, folding and transport of newly synthesized polypeptides, activation of proteolysis of misfolded proteins and the formation and dissociation of protein complexes. Plays a pivotal role in the protein quality control system, ensuring the correct folding of proteins, the re-foldin…	#N/A	#N/A	525, 611	OMM/Cytosol	29.0194	29.9971	28.1625	29.1006	-0.876669	29.0193	29.9971	28.1625	29.1006
Lanosterol 14-alpha demethylase	CYP51A1	Q16850	1595	Endoplasmic reticulum membrane {ECO:0000250|UniProtKB:Q64654}; Single-pass membrane protein {ECO:0000255}. Microsome membrane {ECO:0000250|UniProtKB:Q64654}; Single-pass membrane protein {ECO:0000255}.	24..44; /note="Helical"; /evidence="ECO:0000255"	A cytochrome P450 monooxygenase involved in sterol biosynthesis. Catalyzes 14-alpha demethylation of lanosterol and 24,25-dihydrolanosterol likely through sequential oxidative conversion of 14-alpha methyl group to hydroxymethyl, then to carboxylaldehyde, followed by the formation of the delta 14,15 double bond in the sterol core and concomitant release of formic acid (PubMed:20149798, PubMed:861…	#N/A	#N/A	137, 151	OCS	28.9929	29.5272	28.1289	28.5837	-0.903725	28.9929	29.5272	28.1289	28.5837
Transgelin-2	TAGLN2	P37802	8407	0	0	0	#N/A	#N/A	8, 192	OMM/Cytosol	28.3208	27.9795	27.3739	27.1151	-0.905606	28.3208	27.9795	27.3739	27.1151
Profilin-1	PFN1	P07737	5216	Cytoplasm, cytoskeleton.	0	Binds to actin and affects the structure of the cytoskeleton. At high concentrations, profilin prevents the polymerization of actin, whereas it enhances it at low concentrations. By binding to PIP2, it inhibits the formation of IP3 and DG. Inhibits androgen receptor (AR) and HTT aggregation and binding of G-actin is essential for its inhibition of AR. {ECO:0000269|PubMed:18573880}.	#N/A	#N/A	60, 129	OMM/Cytosol	25.8446	26.394	24.6944	25.7329	-0.905623	25.8446	26.394	24.6944	25.7329
Mitochondrial import inner membrane translocase subunit Tim23B;Mitochondrial import inner membrane translocase subunit Tim23	TIMM23B	Q5SRD1	100652748	Mitochondrion inner membrane {ECO:0000305}; Multi-pass membrane protein {ECO:0000255}.	73..93; /note="Helical"; /evidence="ECO:0000255"; 125..145; /note="Helical"; /evidence="ECO:0000255"	May participate in the translocation of transit peptide-containing proteins across the mitochondrial inner membrane. the PAM complex (By similarity). {ECO:0000250|UniProtKB:O14925}.	#N/A	#N/A	52	#N/A	29.9676	30.9681	29.0567	30.067	-0.905996	29.9676	30.9681	29.0567	30.067
Adenylyl cyclase-associated protein 1	CAP1	Q01518	10487	Cell membrane {ECO:0000250}; Peripheral membrane protein {ECO:0000250}.	0	Directly regulates filament dynamics and has been implicated in a number of complex developmental and morphological processes, including mRNA localization and the establishment of cell polarity.	#N/A	#N/A	31	OMM/Cytosol	25.4269	25.3993	24.5111	24.4795	-0.917845	25.4269	25.3993	24.5111	24.4795
UV excision repair protein RAD23 homolog A	RAD23A	P54725	5886	Nucleus.	0	Multiubiquitin chain receptor involved in modulation of proteasomal degradation. Binds to 'Lys-48'-linked polyubiquitin chains in a length-dependent manner and with a lower affinity to 'Lys-63'-linked polyubiquitin chains. Proposed to be capable to bind simultaneously to the 26S proteasome and to polyubiquitinated substrates and to deliver ubiquitinated proteins to the proteasome.; Involved in nu…	#N/A	#N/A	188	OMM/Cytosol	25.5842	26.0333	24.5122	25.2666	-0.919303	25.5842	26.0333	24.5122	25.2666
Vimentin	VIM	P08670	7431	Cytoplasm {ECO:0000269|PubMed:21465480, ECO:0000269|PubMed:29496907}. Cytoplasm, cytoskeleton {ECO:0000269|PubMed:18408015, ECO:0000269|PubMed:29496907}. Nucleus matrix {ECO:0000250|UniProtKB:P31000}. Cell membrane {ECO:0000250|UniProtKB:P20152}.	0	Vimentins are class-III intermediate filaments found in various non-epithelial cells, especially mesenchymal cells. Vimentin is attached to the nucleus, endoplasmic reticulum, and mitochondria, either laterally or terminally. {ECO:0000269|PubMed:21746880}.; Involved with LARP6 in the stabilization of type I collagen mRNAs for CO1A1 and CO1A2. {ECO:0000269|PubMed:21746880}.	#N/A	#N/A	30, 38, 383	OMM/Cytosol	29.6497	29.985	28.73	29.023	-0.940838	29.6497	29.985	28.73	29.023
NADH dehydrogenase [ubiquinone] 1 beta subcomplex subunit 10	NDUFB10	O96000	4716	Mitochondrion inner membrane {ECO:0000305|PubMed:12611891}; Peripheral membrane protein {ECO:0000305}; Matrix side {ECO:0000305}.	0	Accessory subunit of the mitochondrial membrane respiratory chain NADH dehydrogenase (Complex I), that is believed not to be involved in catalysis. Complex I functions in the transfer of electrons from NADH to the respiratory chain. The immediate electron acceptor for the enzyme is believed to be ubiquinone. {ECO:0000269|PubMed:27626371}.	MIM	OXPHOS > Complex I > CI subunits | OXPHOS > OXPHOS subunits	10, 26, 90, 115 (IMS)	ICS	29.2694	29.7244	28.4899	28.5931	-0.955385	29.2694	29.7244	28.4899	28.5931
SLC35A4 upstream open reading frame protein	SLC35A4	L0R6Q1	0	Membrane {ECO:0000255}; Single-pass membrane protein {ECO:0000255}.	62..84; /note="Helical"; /evidence="ECO:0000255"	0	#N/A	#N/A	94	OCS	27.0823	27.5792	26.1085	26.6401	-0.956474	27.0823	27.5792	26.1085	26.6401
Actin, gamma-enteric smooth muscle;Actin, gamma-enteric smooth muscle, intermediate form;Actin, alpha skeletal muscle;Actin, alpha skeletal muscle, intermediate form;Actin, alpha cardiac muscle 1;Actin, alpha cardiac muscle 1, intermediate form;Actin, aortic smooth muscle;Actin, aortic smooth muscle, intermediate form	ACTG2	P63267	72	Cytoplasm, cytoskeleton.	0	Actins are highly conserved proteins that are involved in various types of cell motility and are ubiquitously expressed in all eukaryotic cells.	#N/A	#N/A	70	#N/A	22.5772	24.9872	21.4071	24.2295	-0.963882	22.5772	24.9872		24.2295
Adenylate kinase 2, mitochondrial;Adenylate kinase 2, mitochondrial, N-terminally processed	AK2	P54819	204	Mitochondrion intermembrane space {ECO:0000255|HAMAP-Rule:MF_03168}.	0	Catalyzes the reversible transfer of the terminal phosphate group between ATP and AMP. Plays an important role in cellular energy homeostasis and in adenine nucleotide metabolism. Adenylate kinase activity is critical for regulation of the phosphate utilization and the AMP de novo biosynthesis pathways. Plays a key role in hematopoiesis. {ECO:0000255|HAMAP-Rule:MF_03168, ECO:0000269|PubMed:190434…	IMS	Metabolism > Nucleotide metabolism > Nucleotide synthesis and processing	12	OCS	32.8177	32.3824	31.8518	31.4078	-0.970218	32.8177	32.3824	31.8518	31.4078
Mitochondrial import inner membrane translocase subunit Tim9	TIMM9	Q9Y5J7	26520	Mitochondrion inner membrane {ECO:0000269|PubMed:11489896, ECO:0000269|PubMed:14726512}; Peripheral membrane protein {ECO:0000269|PubMed:11489896, ECO:0000269|PubMed:14726512}; Intermembrane side {ECO:0000269|PubMed:11489896, ECO:0000269|PubMed:14726512}.	0	Mitochondrial intermembrane chaperone that participates in the import and insertion of multi-pass transmembrane proteins into the mitochondrial inner membrane. May also be required for the transfer of beta-barrel precursors from the TOM complex to the sorting and assembly machinery (SAM complex) of the outer membrane. Acts as a chaperone-like protein that protects the hydrophobic precursors from …	MIM	Protein import, sorting and homeostasis > Protein homeostasis > Chaperones | Protein import, sorting and homeostasis > Protein import and sorting	21, 70 (IMS)	OCS	28.9121	28.4414	27.883	27.4735	-0.998487	28.9121	28.4414	27.883	27.4735
Hexokinase-1	HK1	P19367	3098	Mitochondrion outer membrane {ECO:0000269|PubMed:1985912, ECO:0000269|PubMed:27374331}; Peripheral membrane protein {ECO:0000305}. Cytoplasm, cytosol {ECO:0000269|PubMed:27374331}. Note=The mitochondrial-binding peptide (MBP) region promotes association with the mitochondrial outer membrane (Probable). Dissociates from the mitochondrial outer membrane following inhibition by N-acetyl-D-glucosamin…	0	Catalyzes the phosphorylation of various hexoses, such as D-glucose, D-glucosamine, D-fructose, D-mannose and 2-deoxy-D-glucose, to hexose 6-phosphate (D-glucose 6-phosphate, D-glucosamine 6-phosphate, D-fructose 6-phosphate, D-mannose 6-phosphate and 2-deoxy-D-glucose 6-phosphate, respectively) (PubMed:1637300, PubMed:25316723, PubMed:27374331). Does not phosphorylate N-acetyl-D-glucosamine (Pub…	#N/A	#N/A	461, 732	OMM/Cytosol	26.1336	26.439	25.1347	25.4093	-1.0143	26.1336	26.439	25.1347	25.4093
Voltage-dependent anion-selective channel protein 1	VDAC1	P21796	7416	Mitochondrion outer membrane {ECO:0000269|PubMed:31015432, ECO:0000269|PubMed:31206022, ECO:0000269|PubMed:7539795}; Multi-pass membrane protein {ECO:0000269|PubMed:18755977, ECO:0000269|PubMed:18832158, ECO:0000269|PubMed:27641616}. Cell membrane {ECO:0000269|PubMed:25168729, ECO:0000269|PubMed:25296756}; Multi-pass membrane protein {ECO:0000269|PubMed:18755977, ECO:0000269|PubMed:18832158}. Mem…	26..35; /note="Beta stranded"; /evidence="ECO:0000269|PubMed:18755977, ECO:0000269|PubMed:18832158"; 39..47; /note="Beta stranded"; /evidence="ECO:0000269|PubMed:18755977, ECO:0000269|PubMed:18832158"; 54..64; /note="Beta stranded"; /evidence="ECO:0000269|PubMed:18755977, ECO:0000269|PubMed:18832158"; 69..76; /note="Beta stranded"; /evidence="ECO:0000269|PubMed:18755977, ECO:0000269|PubMed:188321…	Forms a channel through the mitochondrial outer membrane and also the plasma membrane. The channel at the outer mitochondrial membrane allows diffusion of small hydrophilic molecules; in the plasma membrane it is involved in cell volume regulation and apoptosis. It adopts an open conformation at low or zero membrane potential and a closed conformation at potentials above 30-40 mV. The open state …	MOM	Signaling > Calcium homeostasis > Mitochondrial permeability transition pore | Mitochondrial dynamics and surveillance > Organelle contact sites | Small molecule transport	67, 173, 225	OCS	31.7134	32.1543	30.7224	31.0782	-1.03353	31.7134	32.1543	30.7224	31.0782
Cytochrome c oxidase assembly factor 7	COA7	Q96BR5	65260	Mitochondrion intermembrane space {ECO:0000269|PubMed:24333015, ECO:0000269|PubMed:30885959}. Note=The import in the mitochondrion intermembrane space is mediated by CHCHD4/MIA40. {ECO:0000269|PubMed:30885959}.	0	Required for assembly of mitochondrial respiratory chain complex I and complex IV. {ECO:0000269|PubMed:24333015}.	IMS	OXPHOS > Complex IV > CIV assembly factors | OXPHOS > OXPHOS assembly factors	43	OCS	25.6132	26.5576	24.5709	25.5141	-1.04296	25.6132	26.5576	24.5709	25.5141
Cytochrome c oxidase assembly factor 1 homolog	COA1	Q9GZY4	55744	Mitochondrion inner membrane {ECO:0000269|PubMed:22356826, ECO:0000269|PubMed:23260140}; Single-pass membrane protein {ECO:0000269|PubMed:22356826, ECO:0000269|PubMed:23260140}.	15..37; /note="Helical"; /evidence="ECO:0000255"	Component of the MITRAC (mitochondrial translation regulation assembly intermediate of cytochrome c oxidase complex) complex, that regulates cytochrome c oxidase assembly. MITRAC complexes regulate both translation of mitochondrial encoded components and assembly of nuclear-encoded components imported in mitochondrion. Required for assembly of mitochondrial respiratory chain complex I and complex…	MIM	OXPHOS > Complex I > CI assembly factors | OXPHOS > Complex IV > CIV assembly factors | OXPHOS > OXPHOS assembly factors	72, 103 (IMS)	ICS	23.8604	27.4916	22.2045	27.056	-1.04576	23.8604	27.4916		27.056
Serine/threonine-protein phosphatase 2A 65 kDa regulatory subunit A alpha isoform	PPP2R1A	P30153	5518	Cytoplasm {ECO:0000250|UniProtKB:Q32PI5}. Nucleus {ECO:0000269|PubMed:30611118}. Chromosome, centromere {ECO:0000269|PubMed:16580887}. Lateral cell membrane {ECO:0000269|PubMed:15525651}. Cell projection, dendrite {ECO:0000269|PubMed:15525651}. Note=Centromeric localization requires the presence of BUB1. {ECO:0000269|PubMed:16580887}.	0	The PR65 subunit of protein phosphatase 2A serves as a scaffolding molecule to coordinate the assembly of the catalytic subunit and a variable regulatory B subunit. Upon interaction with GNA12 promotes dephosphorylation of microtubule associated protein TAU/MAPT (PubMed:15525651). Required for proper chromosome segregation and for centromeric localization of SGO1 in mitosis (PubMed:16580887). {EC…	#N/A	#N/A	11	OMM/Cytosol	21.0368	23.2686	21.9517	20.2565	-1.04857	21.0368
Cytochrome c oxidase assembly protein COX16 homolog, mitochondrial	COX16	Q9P0S2	51241	Mitochondrion inner membrane {ECO:0000269|PubMed:29355485, ECO:0000269|PubMed:29381136}; Single-pass membrane protein {ECO:0000305|PubMed:29381136}.	15..37; /note="Helical"; /evidence="ECO:0000255"	Required for the assembly of the mitochondrial respiratory chain complex IV (CIV), also known as cytochrome c oxidase (PubMed:29355485, PubMed:29381136). Promotes the insertion of copper into the active site of cytochrome c oxidase subunit II (MT-CO2/COX2) (PubMed:29355485, PubMed:29381136). Interacts specifically with newly synthesized MT-CO2/COX and its copper center-forming metallochaperones S…	MIM	OXPHOS > Complex IV > CIV assembly factors | OXPHOS > OXPHOS assembly factors	41, 67 (IMS)	ICS	26.3177	26.1738	25.3841	25.005	-1.05118	26.3177	26.1738	25.3841	25.005
Cytochrome c oxidase subunit 6B1	COX6B1	P14854	1340	Mitochondrion inner membrane {ECO:0000269|PubMed:30030519}; Peripheral membrane protein {ECO:0000269|PubMed:30030519}; Intermembrane side {ECO:0000269|PubMed:30030519}.	0	Component of the cytochrome c oxidase, the last enzyme in the mitochondrial electron transport chain which drives oxidative phosphorylation. The respiratory chain contains 3 multisubunit complexes succinate dehydrogenase (complex II, CII), ubiquinol-cytochrome c oxidoreductase (cytochrome b-c1 complex, complex III, CIII) and cytochrome c oxidase (complex IV, CIV), that cooperate to transfer elect…	MIM	OXPHOS > Complex IV > CIV subunits | OXPHOS > OXPHOS subunits	34, 57, 61 (IMS)	OCS	29.3368	30.2033	28.259	29.1782	-1.05145	29.3368	30.2033	28.259	29.1782
Eukaryotic translation initiation factor 5A-1	EIF5A	P63241	1984	Cytoplasm. Nucleus. Endoplasmic reticulum membrane; Peripheral membrane protein; Cytoplasmic side. Nucleus, nuclear pore complex. Note=Hypusine modification promotes the nuclear export and cytoplasmic localization and there was a dynamic shift in the localization from predominantly cytoplasmic to primarily nuclear under apoptotic inducing conditions.	0	mRNA-binding protein involved in translation elongation. Has an important function at the level of mRNA turnover, probably acting downstream of decapping. Involved in actin dynamics and cell cycle progression, mRNA decay and probably in a pathway involved in stress response and maintenance of cell wall integrity. With syntenin SDCBP, functions as a regulator of p53/TP53 and p53/TP53-dependent apo…	#N/A	#N/A	98	OMM/Cytosol	21.309	26.141	20.9054	24.4081	-1.06825		26.141		24.4081
Serine/threonine-protein phosphatase 2A 55 kDa regulatory subunit B alpha isoform	PPP2R2A	P63151	5520	0	0	The B regulatory subunit might modulate substrate selectivity and catalytic activity, and also might direct the localization of the catalytic enzyme to a particular subcellular compartment. Essential for serine/threonine-protein phosphatase 2A-mediated dephosphorylation of WEE1, preventing its ubiquitin-mediated proteolysis, increasing WEE1 protein levels, and promoting the G2/M checkpoint (PubMe…	#N/A	#N/A	143	OMM/Cytosol	26.8558	27.1313	25.8294	25.9972	-1.08027	26.8558	27.1313	25.8294	25.9972
Voltage-dependent anion-selective channel protein 3	VDAC3	Q9Y277	7419	Mitochondrion outer membrane {ECO:0000250|UniProtKB:P21796}. Membrane {ECO:0000269|PubMed:27641616}. Note=May localize to non-mitochondrial membranes. {ECO:0000269|PubMed:27641616}.	26..35; /note="Beta stranded"; /evidence="ECO:0000250|UniProtKB:P21796"; 39..47; /note="Beta stranded"; /evidence="ECO:0000250|UniProtKB:P21796"; 54..64; /note="Beta stranded"; /evidence="ECO:0000250|UniProtKB:P21796"; 69..76; /note="Beta stranded"; /evidence="ECO:0000250|UniProtKB:P21796"; 80..89; /note="Beta stranded"; /evidence="ECO:0000250|UniProtKB:P21796"; 95..104; /note="Beta stranded"; /e…	Forms a channel through the mitochondrial outer membrane that allows diffusion of small hydrophilic molecules. {ECO:0000250|UniProtKB:P21796}.	MOM	Signaling > Calcium homeostasis > Mitochondrial permeability transition pore | Small molecule transport	67, 173, 247	OMM/Cytosol	29.6836	28.3623	28.6799	27.1504	-1.10773	29.6836	28.3623	28.6799	27.1504
Small ribosomal subunit protein uS4	RPS9	P46781	6203	Cytoplasm {ECO:0000269|PubMed:17289661}. Note=Localized in cytoplasmic mRNP granules containing untranslated mRNAs.	0	0	#N/A	#N/A	165	OMM/Cytosol	28.7172	28.9752	27.6177	27.8589	-1.10793	28.7172	28.9752	27.6177	27.8589
MICOS complex subunit MIC19	CHCHD3	Q9NX63	54927	Mitochondrion inner membrane {ECO:0000250|UniProtKB:Q9CRB9}; Lipid-anchor {ECO:0000305}; Intermembrane side {ECO:0000250|UniProtKB:Q9CRB9}. Cytoplasm {ECO:0000269|PubMed:22567091}. Nucleus {ECO:0000269|PubMed:22567091}. Mitochondrion {ECO:0000269|PubMed:25781180, ECO:0000269|PubMed:25997101}.	0	Component of the MICOS complex, a large protein complex of the mitochondrial inner membrane that plays crucial roles in the maintenance of crista junctions, inner membrane architecture, and formation of contact sites to the outer membrane. Has also been shown to function as a transcription factor which binds to the BAG1 promoter and represses BAG1 transcription. Plays an important role in the mai…	MIM	Mitochondrial dynamics and surveillance > Cristae formation > MICOS complex | Mitochondrial dynamics and surveillance > Intramitochondrial membrane interactions	49, 53, 141, 163, 177 (IMS)	OCS	32.3502	32.6532	31.245	31.5423	-1.10802	32.3502	32.6532	31.245	31.5423
Protein SERAC1	SERAC1	Q96JX3	84947	Membrane {ECO:0000305}; Single-pass membrane protein {ECO:0000305}. Endoplasmic reticulum {ECO:0000269|PubMed:22683713}. Mitochondrion {ECO:0000269|PubMed:22683713}. Note=Localizes at the endoplasmic reticulum and at the endoplasmic reticulum-mitochondria interface.	32..54; /note="Helical"; /evidence="ECO:0000255"	Plays an important role in the phosphatidylglycerol remodeling that is essential for both mitochondrial function and intracellular cholesterol trafficking. May catalyze the remodeling of phosphatidylglycerol and be involved in the transacylation-acylation reaction to produce phosphatidylglycerol-36:1. May be involved in bis(monoacylglycerol)phosphate biosynthetic pathway. {ECO:0000269|PubMed:2268…	MOM	Metabolism > Lipid metabolism > Phospholipid metabolism	548	#N/A	22.2714	23.1043	21.7442	21.3891	-1.12118	22.2714		21.7442
Mitochondrial import inner membrane translocase subunit Tim29	TIMM29	Q9BSF4	90580	Mitochondrion inner membrane {ECO:0000269|PubMed:27554484, ECO:0000269|PubMed:27718247}; Single-pass membrane protein {ECO:0000305}; Intermembrane side {ECO:0000269|PubMed:27718247}.	60..77; /note="Helical"; /evidence="ECO:0000255"	Component of the TIM22 complex, a complex that mediates the import and insertion of multi-pass transmembrane proteins into the mitochondrial inner membrane. The TIM22 complex forms a twin-pore translocase that uses the membrane potential as the external driving force. Required for the stability of the TIM22 complex and functions in the assembly of the TIMM22 protein into the TIM22 complex. May fa…	MIM	Protein import, sorting and homeostasis > Protein import and sorting > TIM22 carrier pathway	217 (IMS)	ICS	21.7547	24.6252	20.6181	23.4966	-1.13259	21.7547	24.6252		23.4966
Tubulin alpha-1B chain;Detyrosinated tubulin alpha-1B chain;Tubulin alpha-4A chain;Tubulin alpha-1C chain;Detyrosinated tubulin alpha-1C chain;Tubulin alpha-3E chain;Detyrosinated tubulin alpha-3E chain;Tubulin alpha-3D chain;Detyrosinated tubulin alpha-3D chain;Tubulin alpha-3C chain;Detyrosinated tubulin alpha-3C chain;Tubulin alpha-1A chain;Detyrosinated tubulin alpha-1A chain;Tubulin alpha-8 …	TUBA1B	P68363	10376	Cytoplasm, cytoskeleton.	0	Tubulin is the major constituent of microtubules. It binds two moles of GTP, one at an exchangeable site on the beta chain and one at a non-exchangeable site on the alpha chain.	#N/A	#N/A	108, 282, 357	OMM/Cytosol	30.7404	30.8994	29.5918	29.7698	-1.13916	30.7404	30.8994	29.5918	29.7698
Elongation factor 1-alpha 1;Putative elongation factor 1-alpha-like 3;Elongation factor 1-alpha 2	EEF1A1	P68104	1915	Cytoplasm {ECO:0000269|PubMed:19158340, ECO:0000269|PubMed:8650580}. Nucleus {ECO:0000269|PubMed:17177976, ECO:0000269|PubMed:8650580}. Nucleus, nucleolus {ECO:0000269|PubMed:8650580}. Cell membrane {ECO:0000269|PubMed:26497934}. Note=Colocalizes with DLC1 at actin-rich regions in the cell periphery (PubMed:19158340). Translocates together with ZPR1 from the cytoplasm to the nucleus and nucleolus…	0	This protein promotes the GTP-dependent binding of aminoacyl-tRNA to the A-site of ribosomes during protein biosynthesis. Plays a role in the positive regulation of IFNG transcription in T-helper 1 cells as part of an IFNG promoter-binding complex with TXK and PARP1 (PubMed:17177976). {ECO:0000269|PubMed:17177976}.; (Microbial infection) Required for the translation of viral proteins and viral re…	#N/A	#N/A	29, 141, 254	#N/A	28.1794	28.8181	26.9872	27.7241	-1.14307	28.1794	28.8181	26.9872	27.7241
Peroxiredoxin-1	PRDX1	Q06830	5052	Cytoplasm {ECO:0000269|PubMed:17081065, ECO:0000269|PubMed:9497357}. Melanosome {ECO:0000269|PubMed:17081065}. Note=Identified by mass spectrometry in melanosome fractions from stage I to stage IV.	0	Thiol-specific peroxidase that catalyzes the reduction of hydrogen peroxide and organic hydroperoxides to water and alcohols, respectively. Plays a role in cell protection against oxidative stress by detoxifying peroxides and as sensor of hydrogen peroxide-mediated signaling events. Might participate in the signaling cascades of growth factors and tumor necrosis factor-alpha by regulating the int…	#N/A	#N/A	194	OMM/Cytosol	29.0818	29.3419	28.0435	28.0911	-1.14456	29.0818	29.3419	28.0435	28.0911
Endonuclease G, mitochondrial	ENDOG	Q14249	2021	Mitochondrion.	0	Cleaves DNA at double-stranded (DG)n.(DC)n and at single-stranded (DC)n tracts. In addition to deoxyribonuclease activities, also has ribonuclease (RNase) and RNase H activities. Capable of generating the RNA primers required by DNA polymerase gamma to initiate replication of mitochondrial DNA (By similarity). {ECO:0000250}.	IMS	Mitochondrial central dogma > mtDNA maintenance > mtDNA stability and decay | Mitochondrial central dogma > mtRNA metabolism > mtRNA stability and decay | Mitochondrial dynamics and surveillance > Apoptosis	67	ICS	25.498	25.6322	24.1533	24.587	-1.19498	25.498	25.6322	24.1533	24.587
Voltage-dependent anion-selective channel protein 2	VDAC2	P45880	7417	Mitochondrion outer membrane {ECO:0000269|PubMed:31015432, ECO:0000269|PubMed:7539795}. Membrane {ECO:0000269|PubMed:27641616}. Note=May localize to non-mitochondrial membranes. {ECO:0000269|PubMed:27641616}.	37..46; /note="Beta stranded"; /evidence="ECO:0000250|UniProtKB:P21796"; 50..58; /note="Beta stranded"; /evidence="ECO:0000250|UniProtKB:P21796"; 65..75; /note="Beta stranded"; /evidence="ECO:0000250|UniProtKB:P21796"; 80..87; /note="Beta stranded"; /evidence="ECO:0000250|UniProtKB:P21796"; 91..100; /note="Beta stranded"; /evidence="ECO:0000250|UniProtKB:P21796"; 106..115; /note="Beta stranded"; …	Forms a channel through the mitochondrial outer membrane that allows diffusion of small hydrophilic molecules (By similarity). The channel adopts an open conformation at low or zero membrane potential and a closed conformation at potentials above 30-40 mV (By similarity). The open state has a weak anion selectivity whereas the closed state is cation-selective (By similarity). Binds various lipids…	MOM	Small molecule transport	78, 184, 236, 258	OMM/Cytosol	30.8097	30.921	29.5545	29.7754	-1.20037	30.8097	30.921	29.5545	29.7754
Large ribosomal subunit protein mL64	GADD45GIP1	Q8TAE8	90480	Mitochondrion {ECO:0000269|PubMed:22453275, ECO:0000269|PubMed:25278503, ECO:0000269|PubMed:25838379, ECO:0000269|PubMed:28892042}. Nucleus {ECO:0000269|PubMed:12482659}. Note=Using N-terminally tagged constructs, has been found in the nucleus (PubMed:12482659). C-terminally tagged constructs are targeted exclusively to mitochondria (PubMed:22453275). This discrepancy may be explained by masking …	0	Acts as a negative regulator of G1 to S cell cycle phase progression by inhibiting cyclin-dependent kinases. Inhibitory effects are additive with GADD45 proteins but occurs also in the absence of GADD45 proteins. Acts as a repressor of the orphan nuclear receptor NR4A1 by inhibiting AB domain-mediated transcriptional activity. May be involved in the hormone-mediated regulation of NR4A1 transcript…	Matrix	Mitochondrial central dogma > Translation > Mitochondrial ribosome	64, 93	#N/A	21.2172	23.5268	20.6171	21.7254	-1.20076			20.6171	21.7254
Biorientation of chromosomes in cell division protein 1;Biorientation of chromosomes in cell division protein 1-like 1	BOD1	Q96IK1	91272	Cytoplasm, cytoskeleton, microtubule organizing center, centrosome {ECO:0000269|PubMed:17938248}. Chromosome, centromere, kinetochore {ECO:0000269|PubMed:17938248}. Note=Localizes at the centrosomes throughout the cell cycle, only dissociating during cytokinesis. Localizes at the kinetochore from prometaphase until anaphase.	0	Required for proper chromosome biorientation through the detection or correction of syntelic attachments in mitotic spindles. {ECO:0000269|PubMed:17938248}.	#N/A	#N/A	82	ICS	21.981	24.1382	22.7148	21.0008	-1.20174		24.1382
L-lactate dehydrogenase A chain	LDHA	P00338	3939	Cytoplasm.	0	0	#N/A	#N/A	10	OMM/Cytosol	27.9338	29.0104	26.7812	27.7339	-1.21456	27.9338	29.0104	26.7812	27.7339
Small ribosomal subunit protein mS39	PTCD3	Q96EY7	55037	Mitochondrion {ECO:0000269|PubMed:19427859, ECO:0000269|PubMed:23908630}.	0	Mitochondrial RNA-binding protein that has a role in mitochondrial translation. {ECO:0000269|PubMed:19427859}.	Matrix	Mitochondrial central dogma > Translation > Mitochondrial ribosome | Mitochondrial central dogma > Translation > Mitochondrial ribosome assembly	144	#N/A	20.6141	23.3815	20.7977	20.6815	-1.25818				20.6815
MICOS complex subunit MIC60	IMMT	Q16891	10989	Mitochondrion inner membrane {ECO:0000269|PubMed:25764979, ECO:0000269|PubMed:25997101}; Single-pass membrane protein {ECO:0000255}. Mitochondrion {ECO:0000269|PubMed:25781180}.	46..64; /note="Helical"; /evidence="ECO:0000255"	Component of the MICOS complex, a large protein complex of the mitochondrial inner membrane that plays crucial roles in the maintenance of crista junctions, inner membrane architecture, and formation of contact sites to the outer membrane. Plays an important role in the maintenance of the MICOS complex stability and the mitochondrial cristae morphology (PubMed:22114354, PubMed:25781180). {ECO:000…	MIM	Mitochondrial dynamics and surveillance > Cristae formation > MICOS complex	33 (matrix), 95, 358, 543, 626, 636 (IMS)	OCS	30.7462	31.3545	29.5074	30.0615	-1.26598	30.7462	31.3545	29.5074	30.0615
Nucleosome assembly protein 1-like 1	NAP1L1	P55209	4673	Nucleus {ECO:0000269|PubMed:17081065, ECO:0000269|PubMed:20002496, ECO:0000269|PubMed:27599637}. Melanosome {ECO:0000269|PubMed:17081065}. Cytoplasm {ECO:0000269|PubMed:20002496, ECO:0000269|PubMed:28659470}. Note=Identified by mass spectrometry in melanosome fractions from stage I to stage IV.	0	Histone chaperone that plays a role in the nuclear import of H2A-H2B and nucleosome assembly (PubMed:20002496, PubMed:26841755). Participates also in several important DNA repair mechanisms: greatly enhances ERCC6-mediated chromatin remodeling which is essential for transcription-coupled nucleotide excision DNA repair (PubMed:28369616). Stimulates also homologous recombination (HR) by RAD51 and R…	#N/A	#N/A	66	OMM/Cytosol	25.3148	26.3435	23.9176	25.1441	-1.29835	25.3148	26.3435	23.9176	25.1441
Mitochondrial thiamine pyrophosphate carrier	SLC25A19	Q9HC21	60386	Mitochondrion inner membrane; Multi-pass membrane protein.	19..39; /note="Helical; Name=1"; /evidence="ECO:0000255"; 87..107; /note="Helical; Name=2"; /evidence="ECO:0000255"; 122..142; /note="Helical; Name=3"; /evidence="ECO:0000255"; 173..193; /note="Helical; Name=4"; /evidence="ECO:0000255"; 220..240; /note="Helical; Name=5"; /evidence="ECO:0000255"; 293..313; /note="Helical; Name=6"; /evidence="ECO:0000255"	Mitochondrial transporter mediating uptake of thiamine pyrophosphate (ThPP) into mitochondria. {ECO:0000269|PubMed:18280798}.	MIM	Metabolism > Vitamin metabolism > Vitamin B1 metabolism | Small molecule transport > SLC25A family	4 (IMS)	OMM/Cytosol	27.5708	24.9537	26.716	23.0652	-1.37165	27.5708	24.9537	26.716
Pyruvate kinase PKM	PKM	P14618	5315	Cytoplasm {ECO:0000269|PubMed:25263439}. Nucleus {ECO:0000269|PubMed:17308100, ECO:0000269|PubMed:18191611}. Note=Translocates to the nucleus in response to different apoptotic stimuli. Nuclear translocation is sufficient to induce cell death that is caspase independent, isoform-specific and independent of its enzymatic activity. {ECO:0000269|PubMed:17308100}.	0	Glycolytic enzyme that catalyzes the transfer of a phosphoryl group from phosphoenolpyruvate (PEP) to ADP, generating ATP (PubMed:15996096, PubMed:1854723). The ratio between the highly active tetrameric form and nearly inactive dimeric form determines whether glucose carbons are channeled to biosynthetic processes or used for glycolytic ATP production (PubMed:15996096, PubMed:1854723). The trans…	#N/A	#N/A	370	OMM/Cytosol	26.0892	26.7226	24.6386	25.4086	-1.38224	26.0892	26.7226	24.6386	25.4086
Filamin-A	FLNA	P21333	2316	Cytoplasm, cell cortex {ECO:0000269|PubMed:16291724}. Cytoplasm, cytoskeleton {ECO:0000250|UniProtKB:Q8BTM8}. Perikaryon {ECO:0000250|UniProtKB:Q8BTM8}. Cell projection, growth cone {ECO:0000250|UniProtKB:Q8BTM8}. Note=Colocalizes with CPMR1 in the central region of DRG neuron growth cone (By similarity). Following SEMA3A stimulation of DRG neurons, colocalizes with F-actin (By similarity). {ECO:…	0	Promotes orthogonal branching of actin filaments and links actin filaments to membrane glycoproteins. Anchors various transmembrane proteins to the actin cytoskeleton and serves as a scaffold for a wide range of cytoplasmic signaling proteins. Interaction with FLNB may allow neuroblast migration from the ventricular zone into the cortical plate. Tethers cell surface-localized furin, modulates its…	#N/A	#N/A	1308	OMM/Cytosol	21.3315	23.2525	21.8672	19.9077	-1.40453		23.2525
Cysteine and histidine-rich domain-containing protein 1	CHORDC1	Q9UHD1	26973	0	0	Regulates centrosome duplication, probably by inhibiting the kinase activity of ROCK2 (PubMed:20230755). Proposed to act as co-chaperone for HSP90 (PubMed:20230755). May play a role in the regulation of NOD1 via a HSP90 chaperone complex (PubMed:20230755). In vitro, has intrinsic chaperone activity (PubMed:20230755). This function may be achieved by inhibiting association of ROCK2 with NPM1 (PubM…	#N/A	#N/A	6	OMM/Cytosol	22.4131	22.407	21.3684	20.5777	-1.43699	22.4131	22.407
Calcyclin-binding protein	CACYBP	Q9HB71	27101	Nucleus {ECO:0000269|PubMed:12895292}. Cytoplasm {ECO:0000269|PubMed:12895292}. Note=Cytoplasmic at low calcium concentrations. In neuroblastoma cells, after a retinoic acid (RA) induction and calcium increase, it localizes in both the nucleus and cytoplasm. The nuclear fraction may be phosphorylated.	0	May be involved in calcium-dependent ubiquitination and subsequent proteasomal degradation of target proteins. Probably serves as a molecular bridge in ubiquitin E3 complexes. Participates in the ubiquitin-mediated degradation of beta-catenin (CTNNB1). {ECO:0000269|PubMed:16085652}.	#N/A	#N/A	71	OMM/Cytosol	23.2338	22.2177	22.0792	20.4955	-1.43843	23.2338
Actin, cytoplasmic 2;Actin, cytoplasmic 2, N-terminally processed;Actin, cytoplasmic 1;Actin, cytoplasmic 1, N-terminally processed	ACTG1	P63261	71	Cytoplasm, cytoskeleton {ECO:0000269|PubMed:28493397}.	0	Actins are highly conserved proteins that are involved in various types of cell motility and are ubiquitously expressed in all eukaryotic cells. {ECO:0000305|PubMed:29581253}.	#N/A	#N/A	198	OMM/Cytosol	24.1646	21.974	21.7196	21.2299	-1.59458	24.1646
Elongation factor 2	EEF2	P13639	1938	Cytoplasm {ECO:0000269|PubMed:25064856}. Nucleus {ECO:0000269|PubMed:24648518}. Note=Phosphorylation by CSK promotes cleavage and SUMOylation-dependent nuclear translocation of the C-terminal cleavage product. {ECO:0000269|PubMed:24648518}.	0	Catalyzes the GTP-dependent ribosomal translocation step during translation elongation. During this step, the ribosome changes from the pre-translocational (PRE) to the post-translocational (POST) state as the newly formed A-site-bound peptidyl-tRNA and P-site-bound deacylated tRNA move to the P and E sites, respectively. Catalyzes the coordinated movement of the two tRNA molecules, the mRNA and …	#N/A	#N/A	457, 671, 787	OMM/Cytosol	26.7431	27.2397	25.1683	25.427	-1.69373	26.7431	27.2397	25.1683	25.427
Aldehyde dehydrogenase, mitochondrial	ALDH2	P05091	217	Mitochondrion matrix.	0	0	Matrix	Metabolism > Detoxification > Xenobiotic metabolism	396	#N/A	22.7785	22.8409	20.2649	21.9009	-1.72679			20.2649
Eukaryotic translation initiation factor 3 subunit L	EIF3L	Q9Y262	51386	Cytoplasm {ECO:0000255|HAMAP-Rule:MF_03011}.	0	Component of the eukaryotic translation initiation factor 3 (eIF-3) complex, which is required for several steps in the initiation of protein synthesis (PubMed:17581632, PubMed:25849773, PubMed:27462815). The eIF-3 complex associates with the 40S ribosome and facilitates the recruitment of eIF-1, eIF-1A, eIF-2:GTP:methionyl-tRNAi and eIF-5 to form the 43S pre-initiation complex (43S PIC). The eIF…	#N/A	#N/A	72	OMM/Cytosol	25.5538	23.7071	24.2002	21.495	-1.78284	25.5538	23.7071	24.2002
Synaptojanin-2-binding protein	SYNJ2BP	P57105	55333	Mitochondrion outer membrane {ECO:0000269|PubMed:32973005}.	118..138; /note="Helical"; /evidence="ECO:0000255"	Regulates endocytosis of activin type 2 receptor kinases through the Ral/RALBP1-dependent pathway and may be involved in suppression of activin-induced signal transduction. {ECO:0000250|UniProtKB:Q9D6K5}.	MOM	Mitochondrial dynamics and surveillance > Organelle contact sites	90	OMM/Cytosol	23.3083	25.1391	20.9913	23.7583	-1.84886	23.3083	25.1391		23.7583
Alpha-enolase;Beta-enolase;Gamma-enolase	ENO1	P06733	2023	Cytoplasm {ECO:0000269|PubMed:10802057}. Cell membrane {ECO:0000269|PubMed:10802057}. Cytoplasm, myofibril, sarcomere, M line {ECO:0000269|PubMed:10802057}. Note=Can translocate to the plasma membrane in either the homodimeric (alpha/alpha) or heterodimeric (alpha/gamma) form. ENO1 is localized to the M line.; [Isoform MBP-1]: Nucleus.	0	Glycolytic enzyme the catalyzes the conversion of 2-phosphoglycerate to phosphoenolpyruvate (PubMed:29775581, PubMed:1369209). In addition to glycolysis, involved in various processes such as growth control, hypoxia tolerance and allergic responses (PubMed:2005901, PubMed:10802057, PubMed:12666133, PubMed:29775581). May also function in the intravascular and pericellular fibrinolytic system due t…	#N/A	#N/A	44	OMM/Cytosol	23.0306	26.0176	20.5358	24.7679	-1.87229	23.0306	26.0176		24.7679
PDZ and LIM domain protein 1	PDLIM1	O00151	9124	Cytoplasm {ECO:0000269|PubMed:10861853, ECO:0000269|PubMed:11110697}. Cytoplasm, cytoskeleton {ECO:0000269|PubMed:10861853, ECO:0000269|PubMed:11110697}. Cytoplasm, myofibril, sarcomere, Z line {ECO:0000269|PubMed:10861853}. Note=Associates with actin stress fibers. {ECO:0000269|PubMed:11110697}.	0	Cytoskeletal protein that may act as an adapter that brings other proteins (like kinases) to the cytoskeleton (PubMed:10861853). Involved in assembly, disassembly and directioning of stress fibers in fibroblasts. Required for the localization of ACTN1 and PALLD to stress fibers. Required for cell migration and in maintaining cell polarity of fibroblasts (By similarity). {ECO:0000250|UniProtKB:P52…	#N/A	#N/A	321	OMM/Cytosol	25.4571	25.6484	23.7404	23.4991	-1.93303	25.4571	25.6484	23.7404	23.4991
Large ribosomal subunit protein uL24	RPL26	P61254	6154	0	0	Component of the large ribosomal subunit. {ECO:0000305|PubMed:26100019}.	#N/A	#N/A	135	OMM/Cytosol	23.9195	25.5361	21.4641	24.0813	-1.95504	23.9195	25.5361		24.0813
Sorting and assembly machinery component 50 homolog	SAMM50	Q9Y512	25813	Mitochondrion outer membrane {ECO:0000269|PubMed:15644312}; Multi-pass membrane protein. Cytoplasm {ECO:0000250|UniProtKB:Q6AXV4}. Mitochondrion {ECO:0000269|PubMed:25781180}.	0	Plays a crucial role in the maintenance of the structure of mitochondrial cristae and the proper assembly of the mitochondrial respiratory chain complexes (PubMed:22252321, PubMed:25781180). Required for the assembly of TOMM40 into the TOM complex (PubMed:15644312). {ECO:0000269|PubMed:15644312, ECO:0000269|PubMed:22252321, ECO:0000269|PubMed:25781180}.	MOM	Protein import, sorting and homeostasis > Protein import and sorting > SAM | Mitochondrial dynamics and surveillance > Intramitochondrial membrane interactions	132, 215	OCS	22.8007	23.84	21.0928	21.5388	-2.00452	22.8007	23.84	21.0928	21.5388
Eukaryotic initiation factor 4A-II	EIF4A2	Q14240	1974	0	0	ATP-dependent RNA helicase which is a subunit of the eIF4F complex involved in cap recognition and is required for mRNA binding to ribosome. In the current model of translation initiation, eIF4A unwinds RNA secondary structures in the 5'-UTR of mRNAs which is necessary to allow efficient binding of the small ribosomal subunit, and subsequent scanning for the initiator codon.	#N/A	#N/A	8, 71	#N/A	25.9916	25.7949	23.8045	23.964	-2.00904	25.9916	25.7949	23.8045	23.964
Kidney mitochondrial carrier protein 1	SLC25A30	Q5SVS4	253512	Mitochondrion inner membrane {ECO:0000250}; Multi-pass membrane protein {ECO:0000250}.	9..26; /note="Helical; Name=1"; /evidence="ECO:0000255"; 71..89; /note="Helical; Name=2"; /evidence="ECO:0000255"; 105..124; /note="Helical; Name=3"; /evidence="ECO:0000255"; 164..183; /note="Helical; Name=4"; /evidence="ECO:0000255"; 204..224; /note="Helical; Name=5"; /evidence="ECO:0000255"; 264..283; /note="Helical; Name=6"; /evidence="ECO:0000255"	Probable transporter. {ECO:0000250}.	MIM	Metabolism > Sulfur metabolism | Small molecule transport > SLC25A family	90 (IMS)	#N/A	26.0269	23.845	24.6981	20.9762	-2.09879	26.0269	23.845	24.6981
Mitochondrial import inner membrane translocase subunit Tim13	TIMM13	Q9Y5L4	26517	Mitochondrion inner membrane {ECO:0000269|PubMed:11489896}; Peripheral membrane protein {ECO:0000269|PubMed:11489896}; Intermembrane side {ECO:0000269|PubMed:11489896}.	0	Mitochondrial intermembrane chaperone that participates in the import and insertion of some multi-pass transmembrane proteins into the mitochondrial inner membrane. Also required for the transfer of beta-barrel precursors from the TOM complex to the sorting and assembly machinery (SAM complex) of the outer membrane. Acts as a chaperone-like protein that protects the hydrophobic precursors from ag…	MIM	Protein import, sorting and homeostasis > Protein homeostasis > Chaperones | Protein import, sorting and homeostasis > Protein import and sorting	73 (IMS)	ICS	25.6074	24.7751	24.5004	21.5717	-2.15518	25.6074	24.7751	24.5004
L-lactate dehydrogenase B chain	LDHB	P07195	3945	Cytoplasm. Mitochondrion inner membrane {ECO:0000269|PubMed:27618187}; Peripheral membrane protein {ECO:0000305}.	0	0	unknown	Metabolism > Amino acid metabolism > Glyoxylate metabolism	84, 240	OMM/Cytosol	23.5132	25.9685	20.7397	24.2758	-2.23313	23.5132	25.9685		24.2758
Alpha-actinin-1	ACTN1	P12814	87	Cytoplasm, cytoskeleton {ECO:0000269|PubMed:24069336, ECO:0000269|PubMed:7750553}. Cytoplasm, myofibril, sarcomere, Z line {ECO:0000269|PubMed:7750553}. Cell membrane {ECO:0000250|UniProtKB:Q9Z1P2}. Cell junction {ECO:0000250|UniProtKB:Q9Z1P2}. Cell projection, ruffle {ECO:0000250|UniProtKB:Q7TPR4}. Note=Colocalizes with MYOZ2 and PPP3CA at the Z-line of heart and skeletal muscle. Colocalizes wit…	0	F-actin cross-linking protein which is thought to anchor actin to a variety of intracellular structures. This is a bundling protein.	#N/A	#N/A	681	#N/A	23.5641	25.9449	20.6586	24.2995	-2.27544	23.5641	25.9449		24.2995
HCLS1-associated protein X-1	HAX1	O00165	10456	Mitochondrion {ECO:0000269|PubMed:18971376, ECO:0000269|PubMed:9058808}. Endoplasmic reticulum {ECO:0000269|PubMed:18971376, ECO:0000269|PubMed:9058808}. Nucleus membrane {ECO:0000269|PubMed:9058808}. Cytoplasmic vesicle {ECO:0000250|UniProtKB:O35387}. Cytoplasm, cell cortex {ECO:0000269|PubMed:26997484}. Cell membrane {ECO:0000269|PubMed:26997484}; Peripheral membrane protein {ECO:0000269|PubMed…	0	Recruits the Arp2/3 complex to the cell cortex and regulates reorganization of the cortical actin cytoskeleton via its interaction with KCNC3 and the Arp2/3 complex (PubMed:26997484). Slows down the rate of inactivation of KCNC3 channels (PubMed:26997484). Promotes GNA13-mediated cell migration. Involved in the clathrin-mediated endocytosis pathway. May be involved in internalization of ABC trans…	#N/A	#N/A	132	OCS	23.823	25.4105	22.4358	21.9052	-2.44623	23.823	25.4105
Glutathione reductase, mitochondrial	GSR	P00390	2936	[Isoform Mitochondrial]: Mitochondrion.; [Isoform Cytoplasmic]: Cytoplasm.	0	Maintains high levels of reduced glutathione in the cytosol.	Matrix	Metabolism > Detoxification > ROS and glutathione metabolism	400	OMM/Cytosol	23.2896	23.3522	21.827	19.8898	-2.46247	23.2896	23.3522
MICOS complex subunit MIC10	MICOS10	Q5TGZ0	440574	Mitochondrion inner membrane {ECO:0000269|PubMed:22114354}; Single-pass membrane protein {ECO:0000269|PubMed:22114354}. Note=The C-terminus is located in the intermembrane space (By similarity), while the location of the N-terminus has not been determined yet. As some programs predict the presence of 2 closely apposed membrane domains, it has been proposed that the protein may cross the membrane …	17..36; /note="Helical"; /evidence="ECO:0000255"	Component of the MICOS complex, a large protein complex of the mitochondrial inner membrane that plays crucial roles in the maintenance of crista junctions, inner membrane architecture, and formation of contact sites to the outer membrane. {ECO:0000269|PubMed:22114354}.	MIM	Mitochondrial dynamics and surveillance > Cristae formation > MICOS complex	72 (IMS)	#N/A	22.6386	22.7579	19.3709	20.8202	-2.60271	22.6386	22.7579
MICOS complex subunit MIC27	APOOL	Q6UXV4	139322	Mitochondrion inner membrane {ECO:0000269|PubMed:23704930, ECO:0000269|PubMed:25764979}; Multi-pass membrane protein {ECO:0000269|PubMed:23704930}. Mitochondrion {ECO:0000269|PubMed:25781180, ECO:0000269|PubMed:25997101}.	111..129; /note="Helical"; /evidence="ECO:0000255"; 138..155; /note="Helical"; /evidence="ECO:0000255"	Component of the MICOS complex, a large protein complex of the mitochondrial inner membrane that plays crucial roles in the maintenance of crista junctions, inner membrane architecture, and formation of contact sites to the outer membrane. Specifically binds to cardiolipin (in vitro) but not to the precursor lipid phosphatidylglycerol. Plays a crucial role in crista junction formation and mitocho…	MIM	Mitochondrial dynamics and surveillance > Cristae formation > MICOS complex	53 (IMS)	#N/A	24.1653	24.8886	22.664	21.1811	-2.6044	24.1653	24.8886	22.664
Large ribosomal subunit protein uL2	RPL8	P62917	6132	Cytoplasm {ECO:0000303|PubMed:12962325}.	0	Component of the large ribosomal subunit. {ECO:0000305|PubMed:12962325}.	#N/A	#N/A	133	OMM/Cytosol	23.3216	24.0551	20.5016	21.4699	-2.70265	23.3216	24.0551
Phosphatidylethanolamine-binding protein 1;Hippocampal cholinergic neurostimulating peptide	PEBP1	P30086	5037	Cytoplasm {ECO:0000250}.	0	Binds ATP, opioids and phosphatidylethanolamine. Has lower affinity for phosphatidylinositol and phosphatidylcholine. Serine protease inhibitor which inhibits thrombin, neuropsin and chymotrypsin but not trypsin, tissue type plasminogen activator and elastase (By similarity). Inhibits the kinase activity of RAF1 by inhibiting its activation and by dissociating the RAF1/MEK complex and acting as a…	#N/A	#N/A	181	OMM/Cytosol	25.6299	24.0733	23.6717	20.4715	-2.77997	25.6299	24.0733	23.6717
