# Supplementary material for: Intracristal space proteome mapping using super-resolution proximity labeling with isotope-coded probes
Source: Nat Commun. 2025 Aug 20;16:7757. doi: 10.1038/s41467-025-62756-0 (PMC12368266; doi:10.1038/s41467-025-62756-0)
Supplement: Supplementary file 11 — Supplementary Data 9 [file 41467_2025_62756_MOESM11_ESM.xlsx]

## Sheet: TMEM177+BAM15_protein
Uniprot Reference							MitoCarta Reference			RI Value				Volcano Plot		TMEM177-APEX2 (Log2 intensity, after imputation)				TMEM177-APEX2+BAM15 (log2 intensity, after imputation)				TMEM177-APEX2 (Log2 intensity, before imputation)				TMEM177-APEX2+BAM15 (Log2 intensity, before imputation)				Peptide spectrum matched
Protein names	Gene name	Uniprot number	Gene ID	Subcellular Localization (uniprot)	Transmembrane (Uniprot)	Functions (Uniprot)	MitoCarta3.0_SubMitoLocalization	MitoCarta3.0_MitoPathways	iDBP Labeled sites	Rep-1 (LDBP/HDBP)	Rep-2 (LDBP/HDBP)	Rep-3 (HDBP/LDBP)	Rep-4 (HDBP/LDBP)	Log2 Fold Change	-Log10 P-Value	Rep-1 (HDBP)	Rep-2 (HDBP)	Rep-3 (LDBP)	Rep-4 (LDBP)	Rep-1 (LDBP)	Rep-2 (LDBP)	Rep-3 (HDBP)	Rep-4 (HDBP)	Rep-1 (HDBP)	Rep-2 (HDBP)	Rep-3 (LDBP)	Rep-4 (LDBP)	Rep-1 (LDBP)	Rep-2 (LDBP)	Rep-3 (HDBP)	Rep-4 (HDBP)	Rep-1	Rep-2	Rep-3	Rep-4
Pyruvate dehydrogenase protein X component, mitochondrial OS=Homo sapiens OX=9606 GN=PDHX PE=1 SV=3	PDHX	O00330	8050	Mitochondrion matrix.	0	Required for anchoring dihydrolipoamide dehydrogenase (E3) to the dihydrolipoamide transacetylase (E2) core of the pyruvate dehydrogenase complexes of eukaryotes. This specific binding is essential for a functional PDH complex.	Matrix	Metabolism > Carbohydrate metabolism > Pyruvate metabolism	255	4.85944	3.52	5.40528	8.19705	5.49544	2.83234	22.561	23.8265	21.8477	19.1264	27.4205	27.3465	27.253	27.3235	22.561	23.8265	21.8477	0	27.4205	27.3465	27.253	27.3235	3	4	3	3
28S ribosomal protein S9, mitochondrial OS=Homo sapiens OX=9606 GN=MRPS9 PE=1 SV=2	MRPS9	P82933	64965	Mitochondrion {ECO:0000269|PubMed:25838379}.	0	0	Matrix	Mitochondrial central dogma > mtRNA metabolism > mtRNA granules | Mitochondrial central dogma > Translation > Mitochondrial ribosome	69	3.23202	4.62484	4.8924	6.70901	4.86457	3.41739	20.1779	20.4465	20.0922	18.0103	23.4099	25.0713	24.9846	24.7193	0	20.4465	0	0	0	25.0713	24.9846	24.7193	0	1	1	1
Cysteine desulfurase OS=Homo sapiens OX=9606 GN=NFS1 PE=1 SV=3	NFS1	Q9Y697	9054	[Isoform Mitochondrial]: Mitochondrion {ECO:0000269|PubMed:19454487, ECO:0000269|PubMed:26702583, ECO:0000269|PubMed:9885568}.; [Isoform Cytoplasmic]: Cytoplasm {ECO:0000269|PubMed:9885568}. Nucleus {ECO:0000269|PubMed:19454487, ECO:0000269|PubMed:9885568}.	0	Catalyzes the removal of elemental sulfur from cysteine to produce alanine. It supplies the inorganic sulfur for iron-sulfur (Fe-S) clusters. May be involved in the biosynthesis of molybdenum cofactor. {ECO:0000269|PubMed:18650437}.	Matrix	Metabolism > Metals and cofactors > Fe-S cluster biosynthesis | Metabolism > Metals and cofactors > Fe-S-containing proteins	228	3.78675	5.84488	4.34306	5.43779	4.85312	4.69533	20.4879	18.7949	20.2187	19.4187	24.2746	24.6398	24.5618	24.8565	0	0	0	0	24.2746	24.6398	24.5618	24.8565	1	1	1	1
Zinc transporter 9 OS=Homo sapiens OX=9606 GN=SLC30A9 PE=1 SV=1	SLC30A9	Q6PML9	10463	Membrane {ECO:0000305}; Multi-pass membrane protein {ECO:0000305}. Nucleus {ECO:0000269|PubMed:10409434}. Cytoplasm {ECO:0000269|PubMed:10409434}. Cytoplasmic vesicle {ECO:0000269|PubMed:28334855}. Endoplasmic reticulum {ECO:0000269|PubMed:28334855}. Note=Mainly in the cytoplasm (PubMed:10409434). Partial co-localization with endoplasmic reticulum (PubMed:28334855). {ECO:0000269|PubMed:10409434, …	239..259; /note="Helical"; /evidence="ECO:0000255"; 314..334; /note="Helical"; /evidence="ECO:0000255"; 342..362; /note="Helical"; /evidence="ECO:0000255"; 392..412; /note="Helical"; /evidence="ECO:0000255"; 424..444; /note="Helical"; /evidence="ECO:0000255"	Acts as a zinc transporter involved in intracellular zinc homeostasis (PubMed:28334855). Functions as a secondary coactivator for nuclear receptors by cooperating with p160 coactivators subtypes. Plays a role in transcriptional activation of Wnt-responsive genes (By similarity). {ECO:0000250|UniProtKB:Q5IRJ6, ECO:0000269|PubMed:28334855}.	MIM	Small molecule transport	125	3.58931	3.62578	6.44444	5.43929	4.77471	3.30625	22.2515	22.2801	19.3732	20.7094	25.8408	25.9058	25.8177	26.1487	22.2515	22.2801	0	0	25.8408	25.9058	25.8177	26.1487	1	1	1	1
NADH dehydrogenase [ubiquinone] 1 alpha subcomplex subunit 2 OS=Homo sapiens OX=9606 GN=NDUFA2 PE=1 SV=3	NDUFA2	O43678	4695	Mitochondrion inner membrane {ECO:0000305|PubMed:12611891}; Peripheral membrane protein {ECO:0000305}; Matrix side {ECO:0000305}.	0	Accessory subunit of the mitochondrial membrane respiratory chain NADH dehydrogenase (Complex I), that is believed not to be involved in catalysis. Complex I functions in the transfer of electrons from NADH to the respiratory chain. The immediate electron acceptor for the enzyme is believed to be ubiquinone. {ECO:0000269|PubMed:27626371}.	MIM	OXPHOS > Complex I > CI subunits | OXPHOS > OXPHOS subunits	69	3.28192	5.95174	3.67137	4.76264	4.41692	4.2373	24.0107	22.362	23.6708	22.8826	27.2926	28.3137	27.3421	27.6453	24.0107	22.362	23.6708	22.8826	27.2926	28.3137	27.3421	27.6453	2	3	3	4
39S ribosomal protein L12, mitochondrial OS=Homo sapiens OX=9606 GN=MRPL12 PE=1 SV=2	MRPL12	P52815	6182	Mitochondrion {ECO:0000269|PubMed:8626705}.	0	As a component of the mitochondrial large ribosomal subunit, it plays a role in mitochondrial translation (PubMed:23603806). Associates with mitochondrial RNA polymerase to activate transcription. {ECO:0000269|PubMed:22003127, ECO:0000269|PubMed:23603806}.	Matrix	Mitochondrial central dogma > mtRNA metabolism > Transcription | Mitochondrial central dogma > Translation > Mitochondrial ribosome	152	4.68334	4.22647	4.36525	3.99337	4.31711	5.99463	23.975	24.5298	24.2812	24.9449	28.6583	28.7562	28.6464	28.9382	23.975	24.5298	24.2812	24.9449	28.6583	28.7562	28.6464	28.9382	5	6	6	8
Cytosolic 10-formyltetrahydrofolate dehydrogenase OS=Homo sapiens OX=9606 GN=ALDH1L1 PE=1 SV=2	ALDH1L1	O75891	10840	Cytoplasm.	0	0	Matrix	Metabolism > Vitamin metabolism > Folate and 1-C metabolism	200	4.5709	4.21105	5.53972	2.91421	4.30897	2.85297	21.366	21.8485	19.2009	22.4711	25.9369	26.0596	24.7406	25.3853	21.366	21.8485	0	22.4711	25.9369	26.0596	24.7406	25.3853	2	2	1	2
Short/branched chain specific acyl-CoA dehydrogenase, mitochondrial OS=Homo sapiens OX=9606 GN=ACADSB PE=1 SV=1	ACADSB	P45954	36	Mitochondrion matrix {ECO:0000305|PubMed:11013134}.	0	Short and branched chain specific acyl-CoA dehydrogenase that catalyzes the removal of one hydrogen from C-2 and C-3 of the fatty acyl-CoA thioester, resulting in the formation of trans-2-enoyl-CoA (PubMed:7698750, PubMed:11013134, PubMed:21430231, PubMed:10832746). Among the different mitochondrial acyl-CoA dehydrogenases, acts specifically on short and branched chain acyl-CoA derivatives such a…	Matrix	Metabolism > Lipid metabolism > Fatty acid oxidation | Metabolism > Amino acid metabolism > Branched-chain amino acid metabolism	283	3.42407	4.04698	4.91514	4.84629	4.30812	4.9479	23.5836	22.7166	22.3524	22.2168	27.0076	26.7636	27.2675	27.0631	23.5836	22.7166	22.3524	22.2168	27.0076	26.7636	27.2675	27.0631	3	3	4	2
39S ribosomal protein S30, mitochondrial OS=Homo sapiens OX=9606 GN=MRPS30 PE=1 SV=2	MRPS30	Q9NP92	10884	Mitochondrion {ECO:0000269|PubMed:11279123, ECO:0000269|PubMed:28892042}.	0	0	Matrix	Mitochondrial central dogma > Translation > Mitochondrial ribosome	255	4.7097	3.98112	4.51275	3.87421	4.26945	5.82446	21.7267	22.4569	21.6264	22.3819	26.4364	26.438	26.1391	26.2561	21.7267	22.4569	21.6264	22.3819	26.4364	26.438	26.1391	26.2561	3	4	3	4
Quinone oxidoreductase OS=Homo sapiens OX=9606 GN=CRYZ PE=1 SV=1	CRYZ	Q08257	1429	Cytoplasm {ECO:0000269|PubMed:20103721}.	0	Does not have alcohol dehydrogenase activity. Binds NADP and acts through a one-electron transfer process. Orthoquinones, such as 1,2-naphthoquinone or 9,10-phenanthrenequinone, are the best substrates (in vitro). May act in the detoxification of xenobiotics. Interacts with (AU)-rich elements (ARE) in the 3'-UTR of target mRNA species. Enhances the stability of mRNA coding for BCL2. NADPH binding…	Matrix	0	67	3.32572	6.2505	3.64153	3.7343	4.23801	3.13499	21.7274	19.0839	21.7852	21.7095	25.0531	25.3344	25.4267	25.4439	21.7274	0	21.7852	21.7095	25.0531	25.3344	25.4267	25.4439	2	2	2	2
ATP synthase subunit O, mitochondrial OS=Homo sapiens OX=9606 GN=ATP5PO PE=1 SV=1	ATP5PO	P48047	539	Mitochondrion {ECO:0000250}. Mitochondrion inner membrane {ECO:0000250}.	0	Mitochondrial membrane ATP synthase (F(1)F(0) ATP synthase or Complex V) produces ATP from ADP in the presence of a proton gradient across the membrane which is generated by electron transport complexes of the respiratory chain. F-type ATPases consist of two structural domains, F(1) - containing the extramembraneous catalytic core and F(0) - containing the membrane proton channel, linked together…	MIM	OXPHOS > Complex V > CV subunits | OXPHOS > OXPHOS subunits	35,82	4.416	3.38445	4.09476	4.6083	4.12588	4.33057	21.9791	23.4144	23.2038	22.8367	26.3951	26.7989	27.2985	27.445	21.9791	23.4144	23.2038	22.8367	26.3951	26.7989	27.2985	27.445	2	3	3	5
Alanine--tRNA ligase, mitochondrial OS=Homo sapiens OX=9606 GN=AARS2 PE=1 SV=1	AARS2	Q5JTZ9	57505	Mitochondrion {ECO:0000255|HAMAP-Rule:MF_03133, ECO:0000269|PubMed:21549344}.	0	Catalyzes the attachment of alanine to tRNA(Ala) in a two-step reaction: alanine is first activated by ATP to form Ala-AMP and then transferred to the acceptor end of tRNA(Ala). Also edits incorrectly charged tRNA(Ala) via its editing domain. {ECO:0000255|HAMAP-Rule:MF_03133}.	Matrix	Mitochondrial central dogma > Translation > mt-tRNA synthetases	695,980	3.72918	4.17103	3.89419	4.46031	4.06368	5.66633	20.2379	20.136	20.8078	20.164	23.9671	24.307	24.702	24.6244	20.2379	0	20.8078	20.164	23.9671	24.307	24.702	24.6244	2	2	3	2
ATP-dependent Clp protease ATP-binding subunit clpX-like, mitochondrial OS=Homo sapiens OX=9606 GN=CLPX PE=1 SV=2	CLPX	O76031	10845	Mitochondrion. Mitochondrion matrix, mitochondrion nucleoid.	0	ATP-dependent specificity component of the Clp protease complex. Hydrolyzes ATP (PubMed:28874591). Targets specific substrates for degradation by the Clp complex (PubMed:11923310, PubMed:22710082). Can perform chaperone functions in the absence of CLPP. Enhances the DNA-binding activity of TFAM and is required for maintaining a normal mitochondrial nucleoid structure (PubMed:22841477). ATP-depend…	Matrix	Protein import, sorting and homeostasis > Protein homeostasis > Proteases	202,438	5.40387	3.5038	3.47094	3.82038	4.04975	3.78325	20.1787	21.9473	22.1678	22.1127	25.5826	25.4511	25.6387	25.9331	0	21.9473	22.1678	22.1127	25.5826	25.4511	25.6387	25.9331	1	2	2	4
Complex I assembly factor ACAD9, mitochondrial OS=Homo sapiens OX=9606 GN=ACAD9 PE=1 SV=1	ACAD9	Q9H845	28976	Mitochondrion inner membrane {ECO:0000269|PubMed:16020546, ECO:0000269|PubMed:20816094}; Peripheral membrane protein {ECO:0000269|PubMed:16020546}; Matrix side {ECO:0000269|PubMed:16020546}. Note=Essentially associated with membranes. {ECO:0000269|PubMed:16020546}.	0	As part of the MCIA complex, primarily participates in the assembly of the mitochondrial complex I and therefore plays a role in oxidative phosphorylation (PubMed:20816094, PubMed:24158852). This moonlighting protein has also a dehydrogenase activity toward a broad range of substrates with greater specificity for long-chain unsaturated acyl-CoAs (PubMed:12359260, PubMed:16020546, PubMed:21237683,…	MIM	OXPHOS > Complex I > CI assembly factors | OXPHOS > OXPHOS assembly factors	589	5.41665	2.55077	5.28335	2.85871	4.02737	2.86798	20.001	22.6528	19.844	21.998	25.4176	25.2036	25.1274	24.8567	0	22.6528	0	21.998	25.4176	25.2036	25.1274	24.8567	1	1	1	1
ATP synthase subunit g, mitochondrial OS=Homo sapiens OX=9606 GN=ATP5MG PE=1 SV=3	ATP5MG	O75964	10632	Mitochondrion. Mitochondrion inner membrane.	0	Mitochondrial membrane ATP synthase (F(1)F(0) ATP synthase or Complex V) produces ATP from ADP in the presence of a proton gradient across the membrane which is generated by electron transport complexes of the respiratory chain. F-type ATPases consist of two structural domains, F(1) - containing the extramembraneous catalytic core, and F(0) - containing the membrane proton channel, linked togethe…	MIM	OXPHOS > Complex V > CV subunits | OXPHOS > OXPHOS subunits | Mitochondrial dynamics and surveillance > Cristae formation	22	2.15838	5.87131	4.71227	3.31732	4.01482	1.92815	20.0494	19.4088	20.5769	22.7666	22.2077	25.2801	25.2892	26.0839	0	0	0	22.7666	0	25.2801	25.2892	26.0839	1	1	1	2
Pyrroline-5-carboxylate reductase 2 OS=Homo sapiens OX=9606 GN=PYCR2 PE=1 SV=1	PYCR2	Q96C36	29920	Cytoplasm {ECO:0000269|PubMed:2722838}. Mitochondrion {ECO:0000269|PubMed:23024808, ECO:0000269|PubMed:25865492}.	0	Housekeeping enzyme that catalyzes the last step in proline biosynthesis. In some cell types, such as erythrocytes, its primary function may be the generation of NADP(+). Can utilize both NAD and NADP. Has higher affinity for NADP, but higher catalytic efficiency with NADH (PubMed:2722838, PubMed:6894153). Involved in cellular response to oxidative stress (PubMed:25865492). {ECO:0000269|PubMed:25…	Matrix	Metabolism > Amino acid metabolism > Proline metabolism	13	3.54055	3.98863	3.68108	4.35902	3.89232	5.01657	22.3688	22.2314	21.8772	21.2803	25.9093	26.2201	25.5583	25.6393	22.3688	22.2314	21.8772	21.2803	25.9093	26.2201	25.5583	25.6393	3	4	2	2
Peptidyl-prolyl cis-trans isomerase F, mitochondrial OS=Homo sapiens OX=9606 GN=PPIF PE=1 SV=1	PPIF	P30405	10105	Mitochondrion matrix {ECO:0000269|PubMed:10406942}.	0	PPIase that catalyzes the cis-trans isomerization of proline imidic peptide bonds in oligopeptides and may therefore assist protein folding (PubMed:20676357). Involved in regulation of the mitochondrial permeability transition pore (mPTP) (PubMed:26387735). It is proposed that its association with the mPTP is masking a binding site for inhibiting inorganic phosphate (Pi) and promotes the open pro…	Matrix	Signaling > Calcium homeostasis > Mitochondrial permeability transition pore	49	3.15219	5.65009	2.26279	3.98774	3.7632	2.62436	21.704	19.2036	22.7553	21.0338	24.8562	24.8537	25.018	25.0216	21.704	0	22.7553	0	24.8562	24.8537	25.018	25.0216	1	1	1	1
Thioredoxin-dependent peroxide reductase, mitochondrial OS=Homo sapiens OX=9606 GN=PRDX3 PE=1 SV=3	PRDX3	P30048	10935	Mitochondrion {ECO:0000250|UniProtKB:P35705}. Cytoplasm {ECO:0000305|PubMed:12492477}. Early endosome {ECO:0000269|PubMed:15750338}. Note=Localizes to early endosomes in a RPS6KC1-dependent manner. {ECO:0000269|PubMed:15750338}.	0	Thiol-specific peroxidase that catalyzes the reduction of hydrogen peroxide and organic hydroperoxides to water and alcohols, respectively. Plays a role in cell protection against oxidative stress by detoxifying peroxides (PubMed:7733872, PubMed:17707404). Acts synergistically with MAP3K13 to regulate the activation of NF-kappa-B in the cytosol (PubMed:12492477). {ECO:0000269|PubMed:12492477, ECO…	Matrix	Metabolism > Detoxification > ROS and glutathione metabolism	221,250	4.11152	3.7537	3.08119	3.83501	3.69536	5.77729	28.508	28.8434	29.2748	28.4838	32.6195	32.5971	32.356	32.3188	28.508	28.8434	29.2748	28.4838	32.6195	32.5971	32.356	32.3188	9	10	11	10
28S ribosomal protein S18b, mitochondrial OS=Homo sapiens OX=9606 GN=MRPS18B PE=1 SV=1	MRPS18B	Q9Y676	28973	Mitochondrion {ECO:0000269|PubMed:25838379}.	0	0	Matrix	Mitochondrial central dogma > Translation > Mitochondrial ribosome	51,220	2.92723	3.4952	5.57346	2.77683	3.69318	2.2005	22.8769	21.7679	20.3792	20.3286	25.8042	25.2631	25.9527	23.1055	22.8769	21.7679	0	0	25.8042	25.2631	25.9527	0	1	2	1	0
NADH dehydrogenase [ubiquinone] 1 alpha subcomplex subunit 10, mitochondrial OS=Homo sapiens OX=9606 GN=NDUFA10 PE=1 SV=1	NDUFA10	O95299	4705	Mitochondrion matrix {ECO:0000305|PubMed:12611891}.	0	Accessory subunit of the mitochondrial membrane respiratory chain NADH dehydrogenase (Complex I), that is believed not to be involved in catalysis. Complex I functions in the transfer of electrons from NADH to the respiratory chain. The immediate electron acceptor for the enzyme is believed to be ubiquinone. {ECO:0000269|PubMed:27626371}.	MIM	OXPHOS > Complex I > CI subunits | OXPHOS > OXPHOS subunits	275	5.15599	1.48574	4.8655	3.22734	3.68365	2.47411	19.4388	21.0472	19.507	21.7264	24.5948	22.533	24.3725	24.9537	0	0	0	21.7264	24.5948	0	24.3725	24.9537	1	1	1	2
39S ribosomal protein L37, mitochondrial OS=Homo sapiens OX=9606 GN=MRPL37 PE=1 SV=2	MRPL37	Q9BZE1	51253	Mitochondrion {ECO:0000269|PubMed:25278503, ECO:0000269|PubMed:25838379, ECO:0000269|PubMed:28892042}.	0	0	Matrix	Mitochondrial central dogma > Translation > Mitochondrial ribosome	50	2.66423	4.88032	2.45724	4.71465	3.67911	2.92949	21.0856	19.2761	21.8591	19.4913	23.7498	24.1565	24.3164	24.206	0	19.2761	21.8591	19.4913	23.7498	24.1565	24.3164	24.206	1	2	2	2
NAD-dependent malic enzyme, mitochondrial OS=Homo sapiens OX=9606 GN=ME2 PE=1 SV=1	ME2	P23368	4200	Mitochondrion matrix.	0	0	Matrix	Metabolism > Carbohydrate metabolism > TCA-associated	361,543	3.42183	4.62827	3.1213	3.4875	3.66472	3.53107	23.2177	21.3054	23.2557	22.9891	26.6395	25.9337	26.377	26.4766	23.2177	21.3054	23.2557	22.9891	26.6395	25.9337	26.377	26.4766	4	2	4	4
ATPase inhibitor, mitochondrial OS=Homo sapiens OX=9606 GN=ATP5IF1 PE=1 SV=1	ATP5IF1	Q9UII2	93974	Mitochondrion {ECO:0000269|PubMed:12110673}.	0	Endogenous F(1)F(o)-ATPase inhibitor limiting ATP depletion when the mitochondrial membrane potential falls below a threshold and the F(1)F(o)-ATP synthase starts hydrolyzing ATP to pump protons out of the mitochondrial matrix. Required to avoid the consumption of cellular ATP when the F(1)F(o)-ATP synthase enzyme acts as an ATP hydrolase. Indirectly acts as a regulator of heme synthesis in eryth…	Matrix	OXPHOS > Complex V > CV subunits | OXPHOS > OXPHOS subunits	58	2.96814	3.58024	3.97394	3.85453	3.59422	3.48492	24.8822	24.0425	22.9641	23.1931	27.8504	27.6227	26.938	27.0476	24.8822	24.0425	22.9641	23.1931	27.8504	27.6227	26.938	27.0476	4	4	2	3
Elongation factor Tu, mitochondrial OS=Homo sapiens OX=9606 GN=TUFM PE=1 SV=3	TUFM	P49411	7284	Mitochondrion {ECO:0000269|PubMed:22749352}.	0	Promotes the GTP-dependent binding of aminoacyl-tRNA to the A-site of ribosomes during protein biosynthesis. Plays also a role in the regulation of autophagy and innate immunity. Recruits ATG5-ATG12 and NLRX1 at mitochondria and serves as a checkpoint of the RIG-I/DDX58-MAVS pathway. In turn, inhibits RLR-mediated type I interferon while promoting autophagy. {ECO:0000269|PubMed:22749352, ECO:0000…	Matrix	Mitochondrial central dogma > Translation > Translation factors	92,246,266,357	3.71441	3.63252	3.52552	3.46416	3.58415	7.3231	25.4517	25.3269	25.7237	25.6101	29.1661	28.9594	29.2492	29.0742	25.4517	25.3269	25.7237	25.6101	29.1661	28.9594	29.2492	29.0742	12	10	19	17
Stomatin-like protein 2, mitochondrial OS=Homo sapiens OX=9606 GN=STOML2 PE=1 SV=1	STOML2	Q9UJZ1	30968	Cell membrane {ECO:0000269|PubMed:10713127, ECO:0000269|PubMed:18641330, ECO:0000269|PubMed:21746876, ECO:0000269|PubMed:22623988}; Peripheral membrane protein {ECO:0000269|PubMed:10713127}. Mitochondrion {ECO:0000269|PubMed:18641330, ECO:0000269|PubMed:19597348, ECO:0000269|PubMed:22623988}. Mitochondrion inner membrane {ECO:0000269|PubMed:17121834, ECO:0000269|PubMed:18339324, ECO:0000269|PubMe…	0	Mitochondrial protein that probably regulates the biogenesis and the activity of mitochondria. Stimulates cardiolipin biosynthesis, binds cardiolipin-enriched membranes where it recruits and stabilizes some proteins including prohibitin and may therefore act in the organization of functional microdomains in mitochondrial membranes. Through regulation of the mitochondrial function may play a role …	MIM	Protein import, sorting and homeostasis > Protein homeostasis	316	3.11431	3.61711	4.06703	3.3911	3.54739	2.76044	23.5087	22.353	20.8269	22.0685	26.623	25.9701	24.8939	25.4596	23.5087	22.353	20.8269	22.0685	26.623	25.9701	24.8939	25.4596	6	4	2	3
ATP synthase subunit alpha, mitochondrial OS=Homo sapiens OX=9606 GN=ATP5F1A PE=1 SV=1	ATP5F1A	P25705	498	Mitochondrion {ECO:0000269|PubMed:30146159}. Mitochondrion inner membrane {ECO:0000250|UniProtKB:P19483}; Peripheral membrane protein {ECO:0000250|UniProtKB:P19483}; Matrix side {ECO:0000250|UniProtKB:P19483}. Cell membrane {ECO:0000269|PubMed:10077593}; Peripheral membrane protein {ECO:0000269|PubMed:10077593}; Extracellular side {ECO:0000269|PubMed:10077593}. Note=Colocalizes with HRG on the ce…	0	Mitochondrial membrane ATP synthase (F(1)F(0) ATP synthase or Complex V) produces ATP from ADP in the presence of a proton gradient across the membrane which is generated by electron transport complexes of the respiratory chain. F-type ATPases consist of two structural domains, F(1) - containing the extramembraneous catalytic core, and F(0) - containing the membrane proton channel, linked togethe…	MIM	OXPHOS > Complex V > CV subunits | OXPHOS > OXPHOS subunits	495	3.75587	3.89627	2.9202	3.57459	3.53673	5.88488	24.6593	24.3836	25.1317	24.889	28.4151	28.2799	28.0519	28.4636	24.6593	24.3836	25.1317	24.889	28.4151	28.2799	28.0519	28.4636	5	5	4	5
Probable glutamate--tRNA ligase, mitochondrial OS=Homo sapiens OX=9606 GN=EARS2 PE=1 SV=2	EARS2	Q5JPH6	124454	Mitochondrion matrix {ECO:0000250}.	0	Catalyzes the attachment of glutamate to tRNA(Glu) in a two-step reaction: glutamate is first activated by ATP to form Glu-AMP and then transferred to the acceptor end of tRNA(Glu). {ECO:0000250}.	Matrix	Mitochondrial central dogma > Translation > mt-tRNA synthetases	67	3.25002	3.57129	4.08469	2.96597	3.46799	5.06743	22.7893	22.5154	22.1208	23.2833	26.0393	26.0867	26.2055	26.2493	22.7893	22.5154	22.1208	23.2833	26.0393	26.0867	26.2055	26.2493	3	3	4	3
10 kDa heat shock protein, mitochondrial OS=Homo sapiens OX=9606 GN=HSPE1 PE=1 SV=2	HSPE1	P61604	3336	Mitochondrion matrix.	0	Co-chaperonin implicated in mitochondrial protein import and macromolecular assembly. Together with Hsp60, facilitates the correct folding of imported proteins. May also prevent misfolding and promote the refolding and proper assembly of unfolded polypeptides generated under stress conditions in the mitochondrial matrix (PubMed:7912672, PubMed:1346131, PubMed:11422376). The functional units of th…	Matrix	Protein import, sorting and homeostasis > Protein homeostasis > Chaperones	76	3.82746	3.58078	3.23086	3.23042	3.46738	4.92306	26.1416	26.5239	27.0537	27.1981	29.9691	30.1047	30.2846	30.4286	26.1416	26.5239	27.0537	27.1981	29.9691	30.1047	30.2846	30.4286	3	5	5	5
ATP-binding cassette sub-family B member 10, mitochondrial OS=Homo sapiens OX=9606 GN=ABCB10 PE=1 SV=2	ABCB10	Q9NRK6	23456	Mitochondrion inner membrane {ECO:0000250|UniProtKB:Q9JI39}; Multi-pass membrane protein {ECO:0000255}.	171..191; /note="Helical"; /evidence="ECO:0000255|PROSITE-ProRule:PRU00441"; 216..236; /note="Helical"; /evidence="ECO:0000255|PROSITE-ProRule:PRU00441"; 313..333; /note="Helical"; /evidence="ECO:0000255|PROSITE-ProRule:PRU00441"; 408..428; /note="Helical"; /evidence="ECO:0000255|PROSITE-ProRule:PRU00441"; 431..451; /note="Helical"; /evidence="ECO:0000255|PROSITE-ProRule:PRU00441"	Catalyzes the export of an unknown physiological substrate from the mitochondrial matrix to the cytosol in an ATP-dependent manner (PubMed:33253225). May also transport the heme analog Zn (II) mesoporphyrin (ZnMP) in an ATP dependent manner but can't export the heme precursor 5-aminolevulinic acid (ALA) from mitochondria (PubMed:33253225). Plays a role in the early step of the heme biosynthetic p…	MIM	Metabolism > Metals and cofactors > Heme synthesis and processing | Small molecule transport > ABC transporters	670	2.86068	3.54138	3.57157	3.79993	3.44339	2.65939	22.718	20.5706	22.5445	22.1948	25.5786	24.112	26.1161	25.9948	22.718	20.5706	22.5445	22.1948	25.5786	24.112	26.1161	25.9948	4	3	5	5
Mitochondrial genome maintenance exonuclease 1 OS=Homo sapiens OX=9606 GN=MGME1 PE=1 SV=1	MGME1	Q9BQP7	92667	Mitochondrion {ECO:0000255|HAMAP-Rule:MF_03030, ECO:0000269|PubMed:23313956, ECO:0000269|PubMed:23358826}.	0	Metal-dependent single-stranded DNA (ssDNA) exonuclease involved in mitochondrial genome maintenance. Has preference for 5'-3' exonuclease activity but is also capable of endoduclease activity on linear substrates. Necessary for maintenance of proper 7S DNA levels. Probably involved in mitochondrial DNA (mtDNA) repair, possibly via the processing of displaced DNA containing Okazaki fragments duri…	Matrix	Mitochondrial central dogma > mtDNA maintenance > mtDNA replication | Mitochondrial central dogma > mtDNA maintenance > mtDNA stability and decay	44,52,342	3.66493	3.13728	3.1375	3.80956	3.43732	5.18235	22.3954	22.5045	23.1597	22.3422	26.0603	25.6418	26.2972	26.1517	22.3954	22.5045	23.1597	22.3422	26.0603	25.6418	26.2972	26.1517	6	2	5	4
39S ribosomal protein L40, mitochondrial OS=Homo sapiens OX=9606 GN=MRPL40 PE=1 SV=1	MRPL40	Q9NQ50	64976	Mitochondrion {ECO:0000269|PubMed:25278503, ECO:0000269|PubMed:25838379, ECO:0000269|PubMed:28892042}.	0	0	Matrix	Mitochondrial central dogma > Translation > Mitochondrial ribosome	199	4.00302	4.1406	3.12904	2.39101	3.41592	3.42289	23.4374	23.4508	24.354	25.4224	27.4405	27.5914	27.483	27.8134	23.4374	23.4508	24.354	25.4224	27.4405	27.5914	27.483	27.8134	1	1	2	2
3-ketoacyl-CoA thiolase, mitochondrial OS=Homo sapiens OX=9606 GN=ACAA2 PE=1 SV=2	ACAA2	P42765	10449	Mitochondrion {ECO:0000269|PubMed:18371312}.	0	In the production of energy from fats, this is one of the enzymes that catalyzes the last step of the mitochondrial beta-oxidation pathway, an aerobic process breaking down fatty acids into acetyl-CoA (Probable). Using free coenzyme A/CoA, catalyzes the thiolytic cleavage of medium- to long-chain unbranched 3-oxoacyl-CoAs into acetyl-CoA and a fatty acyl-CoA shortened by two carbon atoms (Probabl…	Matrix	Metabolism > Carbohydrate metabolism > Ketone metabolism | Metabolism > Lipid metabolism > Fatty acid oxidation | Metabolism > Amino acid metabolism > Lysine metabolism	20	3.85729	3.5885	2.94984	3.24881	3.41111	2.55586	22.0511	22.4167	21.0058	23.1191	25.9084	26.0052	23.9556	26.3679	22.0511	22.4167	0	23.1191	25.9084	26.0052	23.9556	26.3679	2	2	1	2
Acetyl-CoA acetyltransferase, mitochondrial OS=Homo sapiens OX=9606 GN=ACAT1 PE=1 SV=1	ACAT1	P24752	38	Mitochondrion {ECO:0000269|PubMed:1979337}.	0	This is one of the enzymes that catalyzes the last step of the mitochondrial beta-oxidation pathway, an aerobic process breaking down fatty acids into acetyl-CoA (PubMed:1715688, PubMed:7728148, PubMed:9744475). Using free coenzyme A/CoA, catalyzes the thiolytic cleavage of medium- to long-chain 3-oxoacyl-CoAs into acetyl-CoA and a fatty acyl-CoA shortened by two carbon atoms (PubMed:1715688, Pub…	Matrix	Metabolism > Carbohydrate metabolism > Ketone metabolism | Metabolism > Lipid metabolism > Fatty acid oxidation | Metabolism > Amino acid metabolism > Branched-chain amino acid metabolism | Metabolism > Amino acid metabolism > Lysine metabolism	188,331	3.63363	3.60991	2.69382	3.69504	3.4081	5.2175	24.8632	24.6214	24.868	24.3618	28.4969	28.2314	27.5618	28.0569	24.8632	24.6214	24.868	24.3618	28.4969	28.2314	27.5618	28.0569	6	7	5	8
Pyruvate dehydrogenase phosphatase regulatory subunit, mitochondrial OS=Homo sapiens OX=9606 GN=PDPR PE=1 SV=2	PDPR	Q8NCN5	55066	Mitochondrion matrix {ECO:0000250}.	0	Decreases the sensitivity of PDP1 to magnesium ions, and this inhibition is reversed by the polyamine spermine. {ECO:0000250}.	Matrix	Metabolism > Carbohydrate metabolism > Pyruvate metabolism	640,856	3.08941	2.12456	4.55928	3.84389	3.40428	3.35354	21.2018	22.2143	19.9474	20.5096	24.2912	24.3389	24.5067	24.3535	21.2018	22.2143	0	20.5096	24.2912	24.3389	24.5067	24.3535	3	1	1	3
CDGSH iron-sulfur domain-containing protein 3, mitochondrial OS=Homo sapiens OX=9606 GN=CISD3 PE=1 SV=1	CISD3	P0C7P0	284106	Mitochondrion {ECO:0000269|PubMed:17376863}.	0	Can transfer its iron-sulfur clusters to the apoferrodoxins FDX1 and FDX2. Contributes to mitochondrial iron homeostasis and in maintaining normal levels of free iron and reactive oxygen species, and thereby contributes to normal mitochondrial function. {ECO:0000269|PubMed:29259115}.	Matrix	Metabolism > Metals and cofactors > Fe-S cluster biosynthesis | Metabolism > Metals and cofactors > Fe-S-containing proteins	108	4.75366	2.94406	3.50665	2.39466	3.39976	2.89467	19.7712	21.5712	21.8969	21.1888	24.5248	24.5153	25.4035	23.5835	0	21.5712	0	0	24.5248	24.5153	25.4035	23.5835	2	1	2	1
39S ribosomal protein L45, mitochondrial OS=Homo sapiens OX=9606 GN=MRPL45 PE=1 SV=2	MRPL45	Q9BRJ2	0	Mitochondrion {ECO:0000269|PubMed:25278503, ECO:0000269|PubMed:25838379, ECO:0000269|PubMed:28892042}.	0	0	#N/A	#N/A	128	3.49829	3.02471	3.37136	3.69252	3.39672	6.45491	21.7605	22.2423	21.7567	21.6206	25.2588	25.267	25.1281	25.3132	21.7605	22.2423	21.7567	21.6206	25.2588	25.267	25.1281	25.3132	1	1	1	1
Mitochondrial pyruvate carrier 2 OS=Homo sapiens OX=9606 GN=MPC2 PE=1 SV=1	MPC2	O95563	25874	Mitochondrion inner membrane {ECO:0000269|PubMed:22628558}; Multi-pass membrane protein {ECO:0000269|PubMed:22628558}.	41..61; /note="Helical"; /evidence="ECO:0000255"; 73..90; /note="Helical"; /evidence="ECO:0000255"; 96..115; /note="Helical"; /evidence="ECO:0000255"	Mediates the uptake of pyruvate into mitochondria. {ECO:0000269|PubMed:22628558}.	MIM	Metabolism > Carbohydrate metabolism > Gluconeogenesis | Metabolism > Carbohydrate metabolism > Pyruvate metabolism | Metabolism > Carbohydrate metabolism > TCA-associated | Small molecule transport	85	3.6657	3.4447	2.937	3.40389	3.36282	4.75726	21.6709	21.9156	22.7705	22.3982	25.3366	25.3603	25.7075	25.8021	21.6709	21.9156	22.7705	22.3982	25.3366	25.3603	25.7075	25.8021	1	1	2	2
Lon protease homolog, mitochondrial OS=Homo sapiens OX=9606 GN=LONP1 PE=1 SV=2	LONP1	P36776	9361	Mitochondrion matrix {ECO:0000255|HAMAP-Rule:MF_03120, ECO:0000269|PubMed:7961901}.	0	ATP-dependent serine protease that mediates the selective degradation of misfolded, unassembled or oxidatively damaged polypeptides as well as certain short-lived regulatory proteins in the mitochondrial matrix. May also have a chaperone function in the assembly of inner membrane protein complexes. Participates in the regulation of mitochondrial gene expression and in the maintenance of the integ…	Matrix	Protein import, sorting and homeostasis > Protein homeostasis > Proteases	310,330,394,473,565	3.35929	4.37456	2.93129	2.72488	3.34751	3.64756	25.4263	24.2018	26.0556	25.8419	28.7856	28.5764	28.9868	28.5668	25.4263	24.2018	26.0556	25.8419	28.7856	28.5764	28.9868	28.5668	10	8	14	12
NAD(P) transhydrogenase, mitochondrial OS=Homo sapiens OX=9606 GN=NNT PE=1 SV=3	NNT	Q13423	23530	Mitochondrion inner membrane {ECO:0000305}; Multi-pass membrane protein {ECO:0000305}; Matrix side {ECO:0000305}.	475..493; /note="Helical"; /evidence="ECO:0000255"; 501..521; /note="Helical"; /evidence="ECO:0000255"; 527..546; /note="Helical"; /evidence="ECO:0000255"; 558..578; /note="Helical"; /evidence="ECO:0000255"; 596..616; /note="Helical"; /evidence="ECO:0000255"; 622..642; /note="Helical"; /evidence="ECO:0000255"; 646..666; /note="Helical"; /evidence="ECO:0000255"; 672..691; /note="Helical"; /evidenc…	The transhydrogenation between NADH and NADP is coupled to respiration and ATP hydrolysis and functions as a proton pump across the membrane (By similarity). May play a role in reactive oxygen species (ROS) detoxification in the adrenal gland (PubMed:22634753). {ECO:0000250|UniProtKB:P07001, ECO:0000269|PubMed:22634753}.	MIM	Metabolism > Metals and cofactors > NAD biosynthesis and metabolism	156,288,407,892,942	2.84327	3.9136	3.14929	3.44851	3.33867	2.64139	23.9935	24.1312	25.7654	25.4018	26.8368	28.0448	28.9147	28.8503	23.9935	24.1312	25.7654	25.4018	26.8368	28.0448	28.9147	28.8503	10	10	10	11
Glutaminase kidney isoform, mitochondrial OS=Homo sapiens OX=9606 GN=GLS PE=1 SV=1	GLS	O94925	2744	[Isoform 1]: Mitochondrion {ECO:0000250|UniProtKB:P13264}. Cytoplasm, cytosol {ECO:0000269|PubMed:22228304}. Note=The 74-kDa cytosolic precursor is translocated into the mitochondria and processed via a 72-kDa intermediate to yield the mature 68- and 65-kDa subunits. {ECO:0000250|UniProtKB:P13264}.; [Isoform 3]: Mitochondrion {ECO:0000269|PubMed:22228304}.; [Glutaminase kidney isoform, mitochondr…	0	Catalyzes the first reaction in the primary pathway for the renal catabolism of glutamine. Plays a role in maintaining acid-base homeostasis. Regulates the levels of the neurotransmitter glutamate, the main excitatory neurotransmitter in the brain (PubMed:30575854, PubMed:30239721, PubMed:30970188). {ECO:0000269|PubMed:30239721, ECO:0000269|PubMed:30575854, ECO:0000269|PubMed:30970188}.; [Isoform…	MIM	Metabolism > Amino acid metabolism > Glutamate metabolism	145,308	3.26916	3.27831	3.31566	3.46292	3.33151	5.27415	23.4205	22.6663	23.0856	23.0271	26.6896	25.9447	26.4013	26.49	23.4205	22.6663	23.0856	23.0271	26.6896	25.9447	26.4013	26.49	4	4	3	3
39S ribosomal protein L32, mitochondrial OS=Homo sapiens OX=9606 GN=MRPL32 PE=1 SV=1	MRPL32	Q9BYC8	64983	Mitochondrion {ECO:0000269|PubMed:25278503, ECO:0000269|PubMed:25838379, ECO:0000269|PubMed:28892042}.	0	0	Matrix	Mitochondrial central dogma > Translation > Mitochondrial ribosome	160	2.40874	3.13923	4.48282	3.23588	3.31667	2.17858	20.1156	21.958	20.7547	22.0213	22.5243	25.0972	25.2376	25.2572	0	21.958	0	22.0213	0	25.0972	25.2376	25.2572	0	1	1	1
12S rRNA N4-methylcytidine (m4C) methyltransferase OS=Homo sapiens OX=9606 GN=METTL15 PE=1 SV=1	METTL15	A6NJ78	196074	Mitochondrion matrix {ECO:0000269|PubMed:31665743}.	0	N4-methylcytidine (m4C) methyltransferase responsible for the methylation of position C839 in mitochondrial 12S rRNA (PubMed:31665743). Involved in the stabilization of 12S rRNA folding, therefore facilitating the assembly of the mitochondrial small ribosomal subunits (PubMed:31665743). {ECO:0000269|PubMed:31665743}.	Matrix	Mitochondrial central dogma > mtRNA metabolism > mt-rRNA modifications	201	3.57362	2.79103	3.8373	2.99299	3.29874	4.29149	19.3894	19.5161	18.3498	19.4033	22.9631	22.3071	22.1871	22.3963	19.3894	0	18.3498	19.4033	22.9631	22.3071	22.1871	22.3963	1	1	1	1
Arginine-hydroxylase NDUFAF5, mitochondrial OS=Homo sapiens OX=9606 GN=NDUFAF5 PE=1 SV=1	NDUFAF5	Q5TEU4	79133	Mitochondrion inner membrane {ECO:0000269|PubMed:18940309, ECO:0000269|PubMed:27226634}. Note=Peripherally localized on the matrix face of the mitochondrial inner membrane. {ECO:0000269|PubMed:18940309}.	0	Arginine hydroxylase involved in the assembly of mitochondrial NADH:ubiquinone oxidoreductase complex (complex I, MT-ND1) at early stages (PubMed:18940309, PubMed:27226634). Acts by mediating hydroxylation of 'Arg-111' of NDUFS7 (PubMed:27226634). May also have methyltransferase activity (Probable). {ECO:0000269|PubMed:18940309, ECO:0000269|PubMed:27226634, ECO:0000305}.	MIM	OXPHOS > Complex I > CI assembly factors | OXPHOS > OXPHOS assembly factors	311	3.17298	2.45453	3.2874	4.27757	3.29812	3.04934	20.1831	20.0103	19.1723	20.22	23.356	22.4648	22.4597	24.4975	0	0	0	20.22	23.356	0	22.4597	24.4975	1	0	1	2
Transcription factor A, mitochondrial OS=Homo sapiens OX=9606 GN=TFAM PE=1 SV=1	TFAM	Q00059	7019	Mitochondrion {ECO:0000269|PubMed:1737790, ECO:0000269|PubMed:18063578, ECO:0000269|PubMed:22841477, ECO:0000269|PubMed:29445193}. Mitochondrion matrix, mitochondrion nucleoid {ECO:0000269|PubMed:18063578}.	0	Binds to the mitochondrial light strand promoter and functions in mitochondrial transcription regulation (PubMed:29445193, PubMed:32183942). Component of the mitochondrial transcription initiation complex, composed at least of TFB2M, TFAM and POLRMT that is required for basal transcription of mitochondrial DNA (PubMed:29149603). In this complex, TFAM recruits POLRMT to a specific promoter whereas…	Matrix	Mitochondrial central dogma > mtDNA maintenance > mtDNA replication | Mitochondrial central dogma > mtDNA maintenance > mtDNA nucleoid | Mitochondrial central dogma > mtRNA metabolism > Transcription	57,200,241	4.19783	2.90063	2.92908	3.14697	3.29362	4.94158	23.8216	24.6285	24.568	24.7556	28.0194	27.5291	27.4971	27.9026	23.8216	24.6285	24.568	24.7556	28.0194	27.5291	27.4971	27.9026	3	3	2	2
ATP synthase subunit beta, mitochondrial OS=Homo sapiens OX=9606 GN=ATP5F1B PE=1 SV=3	ATP5F1B	P06576	506	Mitochondrion inner membrane {ECO:0000250|UniProtKB:P00829}; Peripheral membrane protein {ECO:0000250|UniProtKB:P00829}; Matrix side {ECO:0000250|UniProtKB:P00829}.	0	Mitochondrial membrane ATP synthase (F(1)F(0) ATP synthase or Complex V) produces ATP from ADP in the presence of a proton gradient across the membrane which is generated by electron transport complexes of the respiratory chain. F-type ATPases consist of two structural domains, F(1) - containing the extramembraneous catalytic core, and F(0) - containing the membrane proton channel, linked togethe…	MIM	OXPHOS > Complex V > CV subunits | OXPHOS > OXPHOS subunits	230,269,331,361,395,418	3.61645	3.18603	3.25072	2.99011	3.26083	6.70745	26.8175	27.3048	27.0682	27.2261	30.434	30.4909	30.319	30.2162	26.8175	27.3048	27.0682	27.2261	30.434	30.4909	30.319	30.2162	12	10	11	13
GTP:AMP phosphotransferase AK3, mitochondrial OS=Homo sapiens OX=9606 GN=AK3 PE=1 SV=4	AK3	Q9UIJ7	50808	Mitochondrion matrix {ECO:0000255|HAMAP-Rule:MF_03169, ECO:0000269|PubMed:11485571}.	0	Involved in maintaining the homeostasis of cellular nucleotides by catalyzing the interconversion of nucleoside phosphates. Has GTP:AMP phosphotransferase and ITP:AMP phosphotransferase activities. {ECO:0000255|HAMAP-Rule:MF_03169, ECO:0000269|PubMed:11485571}.	Matrix	Metabolism > Nucleotide metabolism > Nucleotide synthesis and processing	106	4.02054	2.22948	3.21876	3.56974	3.25963	4.28915	20.068	21.353	20.4847	20.1026	24.0885	23.5825	23.7035	23.6724	20.068	0	0	0	24.0885	23.5825	23.7035	23.6724	1	1	1	1
39S ribosomal protein L46, mitochondrial OS=Homo sapiens OX=9606 GN=MRPL46 PE=1 SV=1	MRPL46	Q9H2W6	26589	Mitochondrion {ECO:0000269|PubMed:25278503, ECO:0000269|PubMed:25838379, ECO:0000269|PubMed:28892042}.	0	0	Matrix	Mitochondrial central dogma > Translation > Mitochondrial ribosome	263	2.84248	3.63168	3.14166	3.37778	3.2484	5.16318	23.6158	22.7718	23.6008	23.04	26.4582	26.4034	26.7425	26.4178	23.6158	22.7718	23.6008	23.04	26.4582	26.4034	26.7425	26.4178	2	2	2	2
Hydroxysteroid dehydrogenase-like protein 2 OS=Homo sapiens OX=9606 GN=HSDL2 PE=1 SV=1	HSDL2	Q6YN16	84263	Peroxisome {ECO:0000269|PubMed:19703561}.	0	Has apparently no steroid dehydrogenase activity. {ECO:0000269|PubMed:19703561}.	Matrix	0	55,277,358	2.76147	3.17058	3.73972	3.27956	3.23783	4.08426	22.8577	21.7693	21.5761	22.4369	25.6192	24.9399	25.3159	25.7165	22.8577	21.7693	21.5761	22.4369	25.6192	24.9399	25.3159	25.7165	6	2	3	2
Cytochrome b-c1 complex subunit 2, mitochondrial OS=Homo sapiens OX=9606 GN=UQCRC2 PE=1 SV=3	UQCRC2	P22695	7385	Mitochondrion inner membrane {ECO:0000250|UniProtKB:P07257}; Peripheral membrane protein {ECO:0000250|UniProtKB:P07257}; Matrix side {ECO:0000250|UniProtKB:P07257}.	0	Component of the ubiquinol-cytochrome c oxidoreductase, a multisubunit transmembrane complex that is part of the mitochondrial electron transport chain which drives oxidative phosphorylation. The respiratory chain contains 3 multisubunit complexes succinate dehydrogenase (complex II, CII), ubiquinol-cytochrome c oxidoreductase (cytochrome b-c1 complex, complex III, CIII) and cytochrome c oxidase …	MIM	Protein import, sorting and homeostasis > Protein import and sorting > Preprotein cleavage | OXPHOS > Complex III > CIII subunits | OXPHOS > OXPHOS subunits	55,207	3.56976	3.46881	2.90041	2.971	3.22749	6.53295	25.4942	25.696	25.8328	25.8101	29.0639	29.1648	28.7332	28.7811	25.4942	25.696	25.8328	25.8101	29.0639	29.1648	28.7332	28.7811	11	11	9	9
28S ribosomal protein S31, mitochondrial OS=Homo sapiens OX=9606 GN=MRPS31 PE=1 SV=3	MRPS31	Q92665	10240	Mitochondrion {ECO:0000269|PubMed:11279123}.	0	0	Matrix	Mitochondrial central dogma > Translation > Mitochondrial ribosome	142	3.56896	3.48192	2.89694	2.94199	3.22245	4.47524	24.1242	24.5696	24.7977	25.3458	27.6932	28.0515	27.6947	28.2878	24.1242	24.5696	24.7977	25.3458	27.6932	28.0515	27.6947	28.2878	1	2	3	3
Electron transfer flavoprotein subunit alpha, mitochondrial OS=Homo sapiens OX=9606 GN=ETFA PE=1 SV=1	ETFA	P13804	2108	Mitochondrion matrix {ECO:0000305}.	0	Heterodimeric electron transfer flavoprotein that accepts electrons from several mitochondrial dehydrogenases, including acyl-CoA dehydrogenases, glutaryl-CoA and sarcosine dehydrogenase (PubMed:27499296, PubMed:15159392, PubMed:15975918, PubMed:9334218, PubMed:10356313). It transfers the electrons to the main mitochondrial respiratory chain via ETF-ubiquinone oxidoreductase (ETF dehydrogenase) (…	Matrix	Metabolism > Lipid metabolism > Fatty acid oxidation | Metabolism > Amino acid metabolism > Branched-chain amino acid metabolism | Metabolism > Amino acid metabolism > Lysine metabolism | Metabolism > Amino acid metabolism > Glycine metabolism | Metabolism > Vitamin metabolism > Choline and betaine metabolism | Metabolism > Electron carriers > Q-linked reactions, other	149,235,313	3.18548	3.35051	3.08299	3.26725	3.22156	5.87661	21.4064	20.9879	20.9994	20.8474	24.5919	24.3384	24.0824	24.1147	21.4064	20.9879	20.9994	20.8474	24.5919	24.3384	24.0824	24.1147	8	7	4	5
Probable hydrolase PNKD OS=Homo sapiens OX=9606 GN=PNKD PE=1 SV=2	PNKD	Q8N490	25953	[Isoform 1]: Membrane; Peripheral membrane protein.; [Isoform 2]: Cytoplasm. Nucleus.; [Isoform 3]: Mitochondrion.	0	Probable hydrolase that plays an aggravative role in the development of cardiac hypertrophy via activation of the NF-kappa-B signaling pathway. {ECO:0000250}.	MIM	OXPHOS > Complex IV > CIV assembly factors | OXPHOS > OXPHOS assembly factors	62	3.19715	3.7463	2.93271	2.99314	3.21732	2.75153	24.0903	22.278	24.3323	24.4314	27.2874	26.0243	27.265	27.4246	24.0903	22.278	24.3323	24.4314	27.2874	26.0243	27.265	27.4246	4	2	3	4
Mitochondrial-processing peptidase subunit beta OS=Homo sapiens OX=9606 GN=PMPCB PE=1 SV=2	PMPCB	O75439	9512	Mitochondrion matrix {ECO:0000269|PubMed:22354088}.	0	Catalytic subunit of the essential mitochondrial processing protease (MPP), which cleaves the mitochondrial sequence off newly imported precursors proteins (PubMed:29576218) (Probable). Preferentially, cleaves after an arginine at position P2 (By similarity). Required for PINK1 turnover by coupling PINK1 mitochondrial import and cleavage, which results in subsequent PINK1 proteolysis (PubMed:2235…	Matrix	Protein import, sorting and homeostasis > Protein import and sorting > Preprotein cleavage | Protein import, sorting and homeostasis > Protein homeostasis > Proteases	133	3.42528	2.84158	4.19833	2.34672	3.20298	3.95928	19.6834	19.814	19.7518	20.6694	23.1086	22.6556	23.9501	23.0161	19.6834	0	19.7518	20.6694	23.1086	0	23.9501	23.0161	1	0	1	1
Aspartate aminotransferase, mitochondrial OS=Homo sapiens OX=9606 GN=GOT2 PE=1 SV=3	GOT2	P00505	2806	Mitochondrion matrix {ECO:0000269|PubMed:9537447}. Cell membrane {ECO:0000269|PubMed:9537447}. Note=Exposure to alcohol promotes translocation to the cell membrane. {ECO:0000269|PubMed:9537447}.	0	Catalyzes the irreversible transamination of the L-tryptophan metabolite L-kynurenine to form kynurenic acid (KA). As a member of the malate-aspartate shuttle, it has a key role in the intracellular NAD(H) redox balance. Is important for metabolite exchange between mitochondria and cytosol, and for amino acid metabolism. Facilitates cellular uptake of long-chain free fatty acids. {ECO:0000269|Pub…	MIM	Metabolism > Carbohydrate metabolism > Malate-aspartate shuttle | Metabolism > Amino acid metabolism > Glutamate metabolism | Metabolism > Amino acid metabolism > Glyoxylate metabolism | Metabolism > Amino acid metabolism > Kynurenine metabolism | Metabolism > Sulfur metabolism	75	3.43199	3.154	3.06223	3.14946	3.19942	8.47097	25.6918	25.7575	25.868	25.7937	29.1238	28.9115	28.9302	28.9432	25.6918	25.7575	25.868	25.7937	29.1238	28.9115	28.9302	28.9432	4	4	3	3
Isovaleryl-CoA dehydrogenase, mitochondrial OS=Homo sapiens OX=9606 GN=IVD PE=1 SV=2	IVD	P26440	3712	Mitochondrion matrix {ECO:0000250|UniProtKB:P12007}.	0	Catalyzes the conversion of isovaleryl-CoA/3-methylbutanoyl-CoA to 3-methylbut-2-enoyl-CoA as an intermediate step in the leucine (Leu) catabolic pathway (PubMed:7640268). To a lesser extent, is also able to catalyze the oxidation of other saturated short-chain acyl-CoA thioesters as pentanoyl-CoA, hexenoyl-CoA and butenoyl-CoA (PubMed:7640268). {ECO:0000269|PubMed:7640268}.	Matrix	Metabolism > Amino acid metabolism > Branched-chain amino acid metabolism	274	2.02485	2.7228	4.74885	3.17708	3.1684	1.98023	22.9569	20.3209	20.5437	20.2019	24.9817	23.0438	25.2925	23.379	22.9569	20.3209	20.5437	0	24.9817	23.0438	25.2925	23.379	2	1	2	1
ATP-dependent RNA helicase SUPV3L1, mitochondrial OS=Homo sapiens OX=9606 GN=SUPV3L1 PE=1 SV=1	SUPV3L1	Q8IYB8	6832	Nucleus {ECO:0000269|PubMed:17352692}. Mitochondrion matrix {ECO:0000269|PubMed:12466530, ECO:0000269|PubMed:17352692, ECO:0000269|PubMed:19864255}. Mitochondrion matrix, mitochondrion nucleoid {ECO:0000269|PubMed:18063578}.	0	Major helicase player in mitochondrial RNA metabolism. Component of the mitochondrial degradosome (mtEXO) complex, that degrades 3' overhang double-stranded RNA with a 3'-to-5' directionality in an ATP-dependent manner. Involved in the degradation of non-coding mitochondrial transcripts (MT-ncRNA) and tRNA-like molecules (PubMed:29967381). ATPase and ATP-dependent multisubstrate helicase, able to…	Matrix	Mitochondrial central dogma > mtRNA metabolism > mtRNA granules | Mitochondrial central dogma > mtRNA metabolism > mtRNA stability and decay	215	2.9069	4.37267	2.46519	2.92408	3.16721	2.55095	21.6439	20.5873	22.8399	23.07	24.5508	24.9599	25.3051	25.9941	21.6439	0	22.8399	23.07	24.5508	24.9599	25.3051	25.9941	1	1	2	2
Complex III assembly factor LYRM7 OS=Homo sapiens OX=9606 GN=LYRM7 PE=1 SV=1	LYRM7	Q5U5X0	90624	Mitochondrion matrix {ECO:0000269|PubMed:23168492}.	0	Assembly factor required for Rieske Fe-S protein UQCRFS1 incorporation into the cytochrome b-c1 (CIII) complex. Functions as a chaperone, binding to this subunit within the mitochondrial matrix and stabilizing it prior to its translocation and insertion into the late CIII dimeric intermediate within the mitochondrial inner membrane. {ECO:0000269|PubMed:23168492}.	Matrix	OXPHOS > Complex III > CIII assembly factors | OXPHOS > OXPHOS assembly factors	96	3.40312	4.09366	2.54297	2.58335	3.15578	3.45951	24.334	23.3594	25.2426	25.0678	27.7371	27.453	27.7856	27.6512	24.334	23.3594	25.2426	25.0678	27.7371	27.453	27.7856	27.6512	2	1	4	5
ATP synthase membrane subunit K, mitochondrial OS=Homo sapiens OX=9606 GN=ATP5MK PE=1 SV=1	ATP5MK	Q96IX5	84833	Mitochondrion membrane {ECO:0000269|PubMed:21345788, ECO:0000269|PubMed:29917077}; Single-pass membrane protein {ECO:0000255}.	23..45; /note="Helical"; /evidence="ECO:0000255"	Mitochondrial membrane ATP synthase (F(1)F(0) ATP synthase or Complex V) produces ATP from ADP in the presence of a proton gradient across the membrane which is generated by electron transport complexes of the respiratory chain. F-type ATPases consist of two structural domains, F(1) - containing the extramembraneous catalytic core and F(0) - containing the membrane proton channel, linked together…	MIM	OXPHOS > Complex V > CV subunits | OXPHOS > OXPHOS subunits | Mitochondrial dynamics and surveillance > Cristae formation	10	3.42547	3.27417	2.9761	2.91739	3.14828	6.28325	26.2829	26.5442	26.8021	26.8986	29.7084	29.8183	29.7782	29.816	26.2829	26.5442	26.8021	26.8986	29.7084	29.8183	29.7782	29.816	8	11	7	8
60 kDa heat shock protein, mitochondrial OS=Homo sapiens OX=9606 GN=HSPD1 PE=1 SV=2	HSPD1	P10809	3329	Mitochondrion matrix.	0	Chaperonin implicated in mitochondrial protein import and macromolecular assembly. Together with Hsp10, facilitates the correct folding of imported proteins. May also prevent misfolding and promote the refolding and proper assembly of unfolded polypeptides generated under stress conditions in the mitochondrial matrix (PubMed:1346131, PubMed:11422376). The functional units of these chaperonins con…	Matrix	Protein import, sorting and homeostasis > Protein homeostasis > Chaperones	385,503	2.98356	3.15876	3.25671	3.18233	3.14534	4.46424	28.4074	27.4711	28.2704	27.9476	31.391	30.6298	31.5271	31.1299	28.4074	27.4711	28.2704	27.9476	31.391	30.6298	31.5271	31.1299	29	22	32	33
Polyribonucleotide nucleotidyltransferase 1, mitochondrial OS=Homo sapiens OX=9606 GN=PNPT1 PE=1 SV=2	PNPT1	Q8TCS8	87178	Cytoplasm {ECO:0000269|PubMed:16055741}. Mitochondrion matrix {ECO:0000269|PubMed:12798676, ECO:0000269|PubMed:16055741}. Mitochondrion intermembrane space {ECO:0000269|PubMed:16966381}; Peripheral membrane protein {ECO:0000269|PubMed:16966381}.	0	RNA-binding protein implicated in numerous RNA metabolic processes. Catalyzes the phosphorolysis of single-stranded polyribonucleotides processively in the 3'-to-5' direction. Mitochondrial intermembrane factor with RNA-processing exoribonulease activity. Component of the mitochondrial degradosome (mtEXO) complex, that degrades 3' overhang double-stranded RNA with a 3'-to-5' directionality in an …	Matrix|IMS	Mitochondrial central dogma > mtRNA metabolism > mtRNA stability and decay	334,539,626,682,699	2.8233	2.78889	3.71022	3.1978	3.13005	5.32064	21.4947	21.2192	21.2169	21.3274	24.318	24.0081	24.9271	24.5252	21.4947	21.2192	21.2169	21.3274	24.318	24.0081	24.9271	24.5252	4	5	4	3
NADH dehydrogenase [ubiquinone] 1 alpha subcomplex assembly factor 4 OS=Homo sapiens OX=9606 GN=NDUFAF4 PE=1 SV=1	NDUFAF4	Q9P032	29078	Mitochondrion {ECO:0000269|PubMed:18179882}. Membrane {ECO:0000305}; Lipid-anchor {ECO:0000305}.	0	Involved in the assembly of mitochondrial NADH:ubiquinone oxidoreductase complex (complex I) (PubMed:18179882, PubMed:28853723). May be involved in cell proliferation and survival of hormone-dependent tumor cells. May be a regulator of breast tumor cell invasion. {ECO:0000269|PubMed:14871833, ECO:0000269|PubMed:17001319, ECO:0000269|PubMed:18179882, ECO:0000269|PubMed:28853723}.	MIM	OXPHOS > Complex I > CI assembly factors | OXPHOS > OXPHOS assembly factors	47,69	3.16932	3.06911	3.29052	2.97999	3.12723	7.18646	25.8749	25.9419	25.6954	26.1483	29.0442	29.011	28.986	29.1283	25.8749	25.9419	25.6954	26.1483	29.0442	29.011	28.986	29.1283	5	6	5	5
NADH-ubiquinone oxidoreductase 75 kDa subunit, mitochondrial OS=Homo sapiens OX=9606 GN=NDUFS1 PE=1 SV=3	NDUFS1	P28331	4719	Mitochondrion inner membrane {ECO:0000305|PubMed:12611891, ECO:0000305|PubMed:30879903}; Peripheral membrane protein {ECO:0000250|UniProtKB:P15690}; Matrix side {ECO:0000250|UniProtKB:P15690}.	0	Core subunit of the mitochondrial membrane respiratory chain NADH dehydrogenase (Complex I) which catalyzes electron transfer from NADH through the respiratory chain, using ubiquinone as an electron acceptor (PubMed:30879903, PubMed:31557978). Essential for catalysing the entry and efficient transfer of electrons within complex I (PubMed:31557978). Plays a key role in the assembly and stability o…	MIM	OXPHOS > Complex I > CI subunits | Metabolism > Metals and cofactors > Fe-S-containing proteins | OXPHOS > OXPHOS subunits	316	2.49013	2.14762	3.36617	4.4841	3.122	2.07718	22.1121	20.4823	20.4082	18.7264	24.6022	22.6299	23.7744	23.2105	22.1121	20.4823	20.4082	18.7264	24.6022	22.6299	23.7744	23.2105	2	1	1	1
Tricarboxylate transport protein, mitochondrial OS=Homo sapiens OX=9606 GN=SLC25A1 PE=1 SV=2	SLC25A1	P53007	6576	Mitochondrion inner membrane {ECO:0000250|UniProtKB:Q8JZU2}; Multi-pass membrane protein {ECO:0000255}.	29..46; /note="Helical; Name=1"; /evidence="ECO:0000255"; 86..105; /note="Helical; Name=2"; /evidence="ECO:0000255"; 129..143; /note="Helical; Name=3"; /evidence="ECO:0000255"; 183..202; /note="Helical; Name=4"; /evidence="ECO:0000255"; 224..241; /note="Helical; Name=5"; /evidence="ECO:0000255"; 278..297; /note="Helical; Name=6"; /evidence="ECO:0000255"	Citrate transporter that mediates the exchange of mitochondrial citrate for cytosolic malate (PubMed:29031613, PubMed:29238895). Also able to mediate the exchange of citrate for isocitrate, phosphoenolpyruvate, cis- but not trans-aconitate and to a lesser extend maleate and succinate (PubMed:29031613). Important for the bioenergetics of hepatic cells as it provides a carbon source for fatty acid …	MIM	Metabolism > Carbohydrate metabolism > Gluconeogenesis | Metabolism > Carbohydrate metabolism > TCA-associated | Metabolism > Lipid metabolism | Small molecule transport > SLC25A family	92	3.2596	2.87711	3.65164	2.63618	3.10613	3.95653	20.6016	20.6995	20.6227	21.7934	23.8612	23.5766	24.2743	24.4296	0	0	20.6227	0	23.8612	23.5766	24.2743	24.4296	1	1	1	1
28S ribosomal protein S7, mitochondrial OS=Homo sapiens OX=9606 GN=MRPS7 PE=1 SV=2	MRPS7	Q9Y2R9	51081	Mitochondrion {ECO:0000269|PubMed:25838379}.	0	0	Matrix	Mitochondrial central dogma > mtRNA metabolism > mtRNA granules | Mitochondrial central dogma > Translation > Mitochondrial ribosome	64,168	3.55053	2.69913	3.15794	2.99108	3.09967	5.20885	24.9989	24.8752	25.0288	25.1699	28.5494	27.5743	28.1867	28.161	24.9989	24.8752	25.0288	25.1699	28.5494	27.5743	28.1867	28.161	8	6	5	7
Medium-chain specific acyl-CoA dehydrogenase, mitochondrial OS=Homo sapiens OX=9606 GN=ACADM PE=1 SV=1	ACADM	P11310	34	Mitochondrion matrix {ECO:0000269|PubMed:16020546}.	0	Medium-chain specific acyl-CoA dehydrogenase is one of the acyl-CoA dehydrogenases that catalyze the first step of mitochondrial fatty acid beta-oxidation, an aerobic process breaking down fatty acids into acetyl-CoA and allowing the production of energy from fats (PubMed:1970566, PubMed:8823175, PubMed:21237683, PubMed:2251268). The first step of fatty acid beta-oxidation consists in the removal…	Matrix	Metabolism > Lipid metabolism > Fatty acid oxidation	67,385	3.34015	3.17739	2.90915	2.95504	3.09543	4.45185	23.4158	22.9186	23.8192	23.9013	26.756	26.096	26.7284	26.8563	23.4158	22.9186	23.8192	23.9013	26.756	26.096	26.7284	26.8563	7	6	7	8
ATP synthase subunit gamma, mitochondrial OS=Homo sapiens OX=9606 GN=ATP5F1C PE=1 SV=1	ATP5F1C	P36542	509	Mitochondrion inner membrane {ECO:0000250|UniProtKB:P05631}; Peripheral membrane protein {ECO:0000250|UniProtKB:P05631}; Matrix side {ECO:0000250|UniProtKB:P05631}.	0	Mitochondrial membrane ATP synthase (F(1)F(0) ATP synthase or Complex V) produces ATP from ADP in the presence of a proton gradient across the membrane which is generated by electron transport complexes of the respiratory chain. F-type ATPases consist of two structural domains, F(1) - containing the extramembraneous catalytic core, and F(0) - containing the membrane proton channel, linked togethe…	MIM	OXPHOS > Complex V > CV subunits | OXPHOS > OXPHOS subunits	178	4.98353	3.33755	2.06542	1.95832	3.0862	2.42863	18.9728	18.9183	21.0451	20.7517	23.9563	22.2558	23.1106	22.7101	18.9728	0	0	0	23.9563	22.2558	23.1106	22.7101	2	1	1	1
Acyl carrier protein, mitochondrial OS=Homo sapiens OX=9606 GN=NDUFAB1 PE=1 SV=3	NDUFAB1	O14561	4706	Mitochondrion {ECO:0000269|PubMed:12611891, ECO:0000269|PubMed:28892042}.	0	Carrier of the growing fatty acid chain in fatty acid biosynthesis (By similarity). Accessory and non-catalytic subunit of the mitochondrial membrane respiratory chain NADH dehydrogenase (Complex I), which functions in the transfer of electrons from NADH to the respiratory chain (PubMed:27626371). {ECO:0000250|UniProtKB:P52505, ECO:0000269|PubMed:27626371}.	MIM	OXPHOS > Complex I > CI subunits | Metabolism > Lipid metabolism > Type II fatty acid synthesis | Metabolism > Metals and cofactors > Fe-S cluster biosynthesis | OXPHOS > OXPHOS subunits	90	3.06464	3.17626	3.07469	2.92306	3.05966	3.29185	26.2429	25.0727	26.0075	25.0263	29.3076	28.2489	29.0822	27.9493	26.2429	25.0727	26.0075	25.0263	29.3076	28.2489	29.0822	27.9493	6	4	4	4
28S ribosomal protein S26, mitochondrial OS=Homo sapiens OX=9606 GN=MRPS26 PE=1 SV=1	MRPS26	Q9BYN8	64949	Mitochondrion {ECO:0000269|PubMed:25838379}.	0	0	Matrix	Mitochondrial central dogma > Translation > Mitochondrial ribosome	187	3.42946	3.1101	2.42432	3.16416	3.03201	3.44443	21.3483	22.0071	22.2525	22.8023	24.7777	25.1173	24.6768	25.9665	21.3483	22.0071	22.2525	22.8023	24.7777	25.1173	24.6768	25.9665	1	1	1	2
Ribosome-releasing factor 2, mitochondrial OS=Homo sapiens OX=9606 GN=GFM2 PE=1 SV=1	GFM2	Q969S9	84340	Mitochondrion {ECO:0000255|HAMAP-Rule:MF_03059}.	0	Mitochondrial GTPase that mediates the disassembly of ribosomes from messenger RNA at the termination of mitochondrial protein biosynthesis. Acts in collaboration with MRRF. GTP hydrolysis follows the ribosome disassembly and probably occurs on the ribosome large subunit. Not involved in the GTP-dependent ribosomal translocation step during translation elongation. {ECO:0000255|HAMAP-Rule:MF_03059…	Matrix	Mitochondrial central dogma > Translation > Translation factors	700	2.87418	3.28368	2.48847	3.41089	3.01431	5.76765	20.3837	20.023	20.6639	20.0629	23.2579	23.3067	23.1523	23.4738	20.3837	0	20.6639	0	23.2579	23.3067	23.1523	23.4738	1	1	1	1
ATP synthase protein 8 OS=Homo sapiens OX=9606 GN=MT-ATP8 PE=1 SV=1	MT-ATP8	P03928	4509	Mitochondrion membrane; Single-pass membrane protein.	8..24; /note="Helical"; /evidence="ECO:0000255"	Mitochondrial membrane ATP synthase (F(1)F(0) ATP synthase or Complex V) produces ATP from ADP in the presence of a proton gradient across the membrane which is generated by electron transport complexes of the respiratory chain. F-type ATPases consist of two structural domains, F(1) - containing the extramembraneous catalytic core and F(0) - containing the membrane proton channel, linked together…	MIM	OXPHOS > Complex V > CV subunits | OXPHOS > OXPHOS subunits	47	3.4077	3.09602	2.98202	2.55424	3.00999	6.30072	26.1203	26.1597	26.3653	26.4766	29.528	29.2557	29.3473	29.0308	26.1203	26.1597	26.3653	26.4766	29.528	29.2557	29.3473	29.0308	6	7	4	6
Prostaglandin reductase 3 OS=Homo sapiens OX=9606 GN=PTGR3 PE=1 SV=1	PTGR3	Q8N4Q0	284273	Peroxisome {ECO:0000250|UniProtKB:Q8BGC4}.	0	Functions as 15-oxo-prostaglandin 13-reductase and acts on 15-keto-PGE1, 15-keto-PGE2, 15-keto-PGE1-alpha and 15-keto-PGE2-alpha with highest efficiency towards 15-keto-PGE2-alpha. Overexpression represses transcriptional activity of PPARG and inhibits adipocyte differentiation. {ECO:0000250|UniProtKB:Q8BGC4}.	unknown	Metabolism > Lipid metabolism > Eicosanoid metabolism	86	2.63703	2.75735	3.88382	2.67923	2.98936	4.23672	19.9911	20.1378	19.0174	20.3037	22.6281	22.8952	22.9012	22.9829	19.9911	0	19.0174	0	22.6281	22.8952	22.9012	22.9829	1	2	2	2
Glycine dehydrogenase (decarboxylating), mitochondrial OS=Homo sapiens OX=9606 GN=GLDC PE=1 SV=2	GLDC	P23378	2731	Mitochondrion {ECO:0000269|PubMed:28244183}.	0	The glycine cleavage system catalyzes the degradation of glycine. The P protein (GLDC) binds the alpha-amino group of glycine through its pyridoxal phosphate cofactor; CO(2) is released and the remaining methylamine moiety is then transferred to the lipoamide cofactor of the H protein (GCSH). {ECO:0000269|PubMed:1993704, ECO:0000269|PubMed:1996985, ECO:0000269|PubMed:28244183}.	Matrix	Metabolism > Amino acid metabolism > Glycine metabolism | Metabolism > Amino acid metabolism > Glycine cleavage system	239,673	2.97446	2.46523	3.24676	3.26954	2.989	5.2859	24.7099	25.1158	24.247	24.3967	27.6844	27.5811	27.4938	27.6662	24.7099	25.1158	24.247	24.3967	27.6844	27.5811	27.4938	27.6662	5	4	3	4
Probable cysteine--tRNA ligase, mitochondrial OS=Homo sapiens OX=9606 GN=CARS2 PE=1 SV=1	CARS2	Q9HA77	79587	Mitochondrion matrix {ECO:0000250}.	0	0	Matrix	Mitochondrial central dogma > Translation > mt-tRNA synthetases	143	2.30486	1.34708	3.55214	4.74286	2.98673	2.3139	21.407	21.831	19.9564	18.8812	23.7118	23.1781	23.5085	23.624	21.407	0	19.9564	18.8812	23.7118	0	23.5085	23.624	1	0	1	1
2-oxoisovalerate dehydrogenase subunit alpha, mitochondrial OS=Homo sapiens OX=9606 GN=BCKDHA PE=1 SV=2	BCKDHA	P12694	593	Mitochondrion matrix.	0	The branched-chain alpha-keto dehydrogenase complex catalyzes the overall conversion of alpha-keto acids to acyl-CoA and CO(2). It contains multiple copies of three enzymatic components: branched-chain alpha-keto acid decarboxylase (E1), lipoamide acyltransferase (E2) and lipoamide dehydrogenase (E3).	MIM	Metabolism > Amino acid metabolism > Branched-chain amino acid metabolism | Metabolism > Amino acid metabolism > Branched-chain amino acid dehydrogenase complex	331,413	2.04015	4.74516	2.25385	2.84951	2.97217	2.55916	21.3849	20.1756	20.1494	20.2568	23.425	24.9208	22.4032	23.1063	21.3849	0	0	20.2568	23.425	24.9208	0	23.1063	1	1	0	1
G-rich sequence factor 1 OS=Homo sapiens OX=9606 GN=GRSF1 PE=1 SV=3	GRSF1	Q12849	2926	[Isoform 1]: Mitochondrion matrix {ECO:0000269|PubMed:23473033, ECO:0000269|PubMed:23473034, ECO:0000269|PubMed:25683715, ECO:0000269|PubMed:29967381}. Note=Localizes to mitochondrial RNA granules found in close proximity to the mitochondrial nucleoids. {ECO:0000269|PubMed:23473033, ECO:0000269|PubMed:23473034, ECO:0000269|PubMed:25683715}.; [Isoform 2]: Cytoplasm {ECO:0000269|PubMed:23473034}.	0	Regulator of post-transcriptional mitochondrial gene expression, required for assembly of the mitochondrial ribosome and for recruitment of mRNA and lncRNA. Binds RNAs containing the 14 base G-rich element. Preferentially binds RNAs transcribed from three contiguous genes on the light strand of mtDNA, the ND6 mRNA, and the long non-coding RNAs for MT-CYB and MT-ND5, each of which contains multipl…	Matrix	Mitochondrial central dogma > mtRNA metabolism > mtRNA granules | Mitochondrial central dogma > mtRNA metabolism > Polycistronic mtRNA processing | Mitochondrial central dogma > mtRNA metabolism > mtRNA stability and decay | Mitochondrial central dogma > Translation > Mitochondrial ribosome assembly	125,135,318,433,468	2.79346	3.52015	2.97426	2.58422	2.96802	4.64767	24.6668	23.8087	24.7384	24.4758	27.4602	27.3289	27.7127	27.06	24.6668	23.8087	24.7384	24.4758	27.4602	27.3289	27.7127	27.06	6	3	5	5
Single-stranded DNA-binding protein, mitochondrial OS=Homo sapiens OX=9606 GN=SSBP1 PE=1 SV=1	SSBP1	Q04837	6742	Mitochondrion {ECO:0000269|PubMed:18063578}. Mitochondrion matrix, mitochondrion nucleoid {ECO:0000269|PubMed:18063578}.	0	Binds preferentially and cooperatively to pyrimidine rich single-stranded DNA (ss-DNA) (PubMed:21953457, PubMed:23290262). In vitro, required to maintain the copy number of mitochondrial DNA (mtDNA) and plays crucial roles during mtDNA replication that stimulate activity of the replisome components POLG and TWNK at the replication fork (PubMed:21953457, PubMed:12975372, PubMed:26446790, PubMed:15…	Matrix	Mitochondrial central dogma > mtDNA maintenance > mtDNA replication | Mitochondrial central dogma > mtDNA maintenance > mtDNA nucleoid	73,116,119	2.6446	3.17258	2.99404	3.04122	2.96311	4.95941	28.4764	28.0795	28.845	28.3743	31.121	31.2521	31.839	31.4155	28.4764	28.0795	28.845	28.3743	31.121	31.2521	31.839	31.4155	11	13	11	11
Succinate--CoA ligase [ADP/GDP-forming] subunit alpha, mitochondrial OS=Homo sapiens OX=9606 GN=SUCLG1 PE=1 SV=4	SUCLG1	P53597	8802	Mitochondrion {ECO:0000255|HAMAP-Rule:MF_03222}.	0	Succinyl-CoA synthetase functions in the citric acid cycle (TCA), coupling the hydrolysis of succinyl-CoA to the synthesis of either ATP or GTP and thus represents the only step of substrate-level phosphorylation in the TCA. The alpha subunit of the enzyme binds the substrates coenzyme A and phosphate, while succinate binding and specificity for either ATP or GTP is provided by different beta sub…	Matrix	Metabolism > Carbohydrate metabolism > TCA cycle | Metabolism > Carbohydrate metabolism > Itaconate metabolism | Metabolism > Nucleotide metabolism > Nucleotide synthesis and processing	337	2.45378	3.57168	2.73042	3.05846	2.95359	5.23074	21.075	20.3504	20.8248	20.9386	23.5287	23.9221	23.5552	23.9971	21.075	20.3504	0	0	23.5287	23.9221	23.5552	23.9971	1	1	1	1
Heat shock protein 75 kDa, mitochondrial OS=Homo sapiens OX=9606 GN=TRAP1 PE=1 SV=3	TRAP1	Q12931	10131	Mitochondrion {ECO:0000269|PubMed:23564345}. Mitochondrion inner membrane {ECO:0000269|PubMed:23564345}. Mitochondrion matrix {ECO:0000269|PubMed:23564345}.	0	Chaperone that expresses an ATPase activity. Involved in maintaining mitochondrial function and polarization, downstream of PINK1 and mitochondrial complex I. Is a negative regulator of mitochondrial respiration able to modulate the balance between oxidative phosphorylation and aerobic glycolysis. The impact of TRAP1 on mitochondrial respiration is probably mediated by modulation of mitochondrial…	Matrix	Protein import, sorting and homeostasis > Protein homeostasis > Chaperones	317,559	3.13123	2.93846	3.0973	2.61792	2.94623	4.6751	28.1464	27.8151	28.498	28.5831	31.2776	30.7535	31.5953	31.201	28.1464	27.8151	28.498	28.5831	31.2776	30.7535	31.5953	31.201	25	17	25	21
Mitochondrial proton/calcium exchanger protein OS=Homo sapiens OX=9606 GN=LETM1 PE=1 SV=1	LETM1	O95202	3954	Mitochondrion inner membrane {ECO:0000269|PubMed:14706454, ECO:0000269|PubMed:15138253, ECO:0000269|PubMed:18628306, ECO:0000269|PubMed:19797662}; Single-pass membrane protein {ECO:0000269|PubMed:14706454, ECO:0000269|PubMed:15138253, ECO:0000269|PubMed:18628306}.	209..229; /note="Helical"; /evidence="ECO:0000255"	Mitochondrial proton/calcium antiporter that mediates proton-dependent calcium efflux from mitochondrion (PubMed:19797662). Crucial for the maintenance of mitochondrial tubular networks and for the assembly of the supercomplexes of the respiratory chain (PubMed:18628306). Required for the maintenance of the tubular shape and cristae organization (PubMed:18628306). In contrast to SLC8B1/NCLX, does…	MIM	Signaling > Calcium homeostasis > Calcium cycle	141,422,598	2.81757	3.23959	2.91778	2.75949	2.9336	7.08987	27.2022	26.9703	26.9672	27.1415	30.0198	30.2099	29.885	29.901	27.2022	26.9703	26.9672	27.1415	30.0198	30.2099	29.885	29.901	25	24	24	25
Cytochrome c oxidase subunit 5B, mitochondrial OS=Homo sapiens OX=9606 GN=COX5B PE=1 SV=2	COX5B	P10606	1329	Mitochondrion inner membrane {ECO:0000269|PubMed:30030519}; Peripheral membrane protein {ECO:0000269|PubMed:30030519}; Matrix side {ECO:0000269|PubMed:30030519}.	0	Component of the cytochrome c oxidase, the last enzyme in the mitochondrial electron transport chain which drives oxidative phosphorylation. The respiratory chain contains 3 multisubunit complexes succinate dehydrogenase (complex II, CII), ubiquinol-cytochrome c oxidoreductase (cytochrome b-c1 complex, complex III, CIII) and cytochrome c oxidase (complex IV, CIV), that cooperate to transfer elect…	MIM	OXPHOS > Complex IV > CIV subunits | OXPHOS > OXPHOS subunits	62	3.25645	2.85828	2.7926	2.81745	2.93119	5.44641	27.5626	28.1781	28.1759	28.319	30.8191	31.0364	30.9685	31.1364	27.5626	28.1781	28.1759	28.319	30.8191	31.0364	30.9685	31.1364	13	16	16	17
Alpha-aminoadipic semialdehyde dehydrogenase OS=Homo sapiens OX=9606 GN=ALDH7A1 PE=1 SV=5	ALDH7A1	P49419	501	Cytoplasm, cytosol {ECO:0000269|PubMed:20207735}. Nucleus {ECO:0000269|PubMed:20207735}.; [Isoform 1]: Mitochondrion {ECO:0000269|PubMed:20207735}.	0	Multifunctional enzyme mediating important protective effects. Metabolizes betaine aldehyde to betaine, an important cellular osmolyte and methyl donor. Protects cells from oxidative stress by metabolizing a number of lipid peroxidation-derived aldehydes. Involved in lysine catabolism. {ECO:0000269|PubMed:16491085, ECO:0000269|PubMed:20207735}.	Matrix	Metabolism > Amino acid metabolism > Lysine metabolism | Metabolism > Amino acid metabolism > Glycine metabolism | Metabolism > Vitamin metabolism > Choline and betaine metabolism | Metabolism > Vitamin metabolism > Folate and 1-C metabolism | Metabolism > Detoxification > ROS and glutathione metabolism	69,397	2.36926	2.84124	3.3777	3.08508	2.91832	3.71568	25.9033	25.8749	24.5357	25.3614	28.2726	28.7161	27.9134	28.4464	25.9033	25.8749	24.5357	25.3614	28.2726	28.7161	27.9134	28.4464	3	5	2	6
FAST kinase domain-containing protein 5, mitochondrial OS=Homo sapiens OX=9606 GN=FASTKD5 PE=1 SV=1	FASTKD5	Q7L8L6	60493	Mitochondrion matrix, mitochondrion nucleoid {ECO:0000269|PubMed:20869947, ECO:0000269|PubMed:25683715}. Note=Localizes to mitochondrial RNA granules found in close proximity to the mitochondrial nucleoids. {ECO:0000269|PubMed:25683715}.	0	Plays an important role in the processing of non-canonical mitochondrial mRNA precursors (PubMed:25683715). {ECO:0000269|PubMed:25683715}.	Matrix	Mitochondrial central dogma > mtRNA metabolism > mtRNA granules | Mitochondrial central dogma > mtRNA metabolism > Polycistronic mtRNA processing | Mitochondrial central dogma > mtRNA metabolism > mtRNA stability and decay	547	2.62033	2.89299	3.10891	3.04093	2.91579	3.77056	21.5441	20.2638	21.0171	20.8178	24.1645	23.1568	24.126	23.8587	21.5441	0	0	20.8178	24.1645	0	24.126	23.8587	1	0	1	1
Uncharacterized protein C17orf80 OS=Homo sapiens OX=9606 GN=C17orf80 PE=1 SV=2	C17orf80	Q9BSJ5	55028	Membrane {ECO:0000305}; Single-pass membrane protein {ECO:0000305}.	553..573; /note="Helical"; /evidence="ECO:0000255"	0	#N/A	#N/A	42,363	3.00141	3.5324	2.87135	2.23855	2.91093	4.20093	21.8671	21.553	22.1021	22.9056	24.8685	25.0854	24.9735	25.1441	21.8671	21.553	22.1021	22.9056	24.8685	25.0854	24.9735	25.1441	2	1	1	1
Fumarate hydratase, mitochondrial OS=Homo sapiens OX=9606 GN=FH PE=1 SV=3	FH	P07954	2271	[Isoform Mitochondrial]: Mitochondrion {ECO:0000269|PubMed:27037871}.; [Isoform Cytoplasmic]: Cytoplasm, cytosol {ECO:0000269|PubMed:20231875, ECO:0000269|PubMed:22509282, ECO:0000269|PubMed:26237645, ECO:0000269|PubMed:27037871}. Nucleus {ECO:0000269|PubMed:20231875, ECO:0000269|PubMed:26237645}. Chromosome {ECO:0000269|PubMed:26237645}. Note=Translocates to the nucleus in response to DNA damage…	0	Catalyzes the reversible stereospecific interconversion of fumarate to L-malate (PubMed:30761759). Experiments in other species have demonstrated that specific isoforms of this protein act in defined pathways and favor one direction over the other (Probable). {ECO:0000269|PubMed:30761759, ECO:0000305}.; [Isoform Mitochondrial]: Catalyzes the hydration of fumarate to L-malate in the tricarboxylic …	Matrix	Metabolism > Carbohydrate metabolism > TCA cycle	54,270,491	1.94677	2.61895	4.36995	2.70034	2.909	2.92359	25.531	24.678	23.1326	24.7672	27.4778	27.2969	27.5025	27.4675	25.531	24.678	23.1326	24.7672	27.4778	27.2969	27.5025	27.4675	6	5	6	8
DnaJ homolog subfamily A member 3, mitochondrial OS=Homo sapiens OX=9606 GN=DNAJA3 PE=1 SV=2	DNAJA3	Q96EY1	9093	Mitochondrion matrix. Cytoplasm, cytosol {ECO:0000250}. Cell junction, synapse, postsynaptic cell membrane {ECO:0000250}; Peripheral membrane protein {ECO:0000250}. Note=Recruited to the postsynaptic cell membrane of the neuromuscular junction through interaction with MUSK. {ECO:0000250}.	0	Modulates apoptotic signal transduction or effector structures within the mitochondrial matrix. Affect cytochrome C release from the mitochondria and caspase 3 activation, but not caspase 8 activation. Isoform 1 increases apoptosis triggered by both TNF and the DNA-damaging agent mytomycin C; in sharp contrast, isoform 2 suppresses apoptosis. Can modulate IFN-gamma-mediated transcriptional activi…	Matrix	Protein import, sorting and homeostasis > Protein homeostasis > Chaperones	120	3.01971	2.37263	2.73142	3.4811	2.90122	4.30726	20.064	20.3204	20.2464	20.4634	23.0837	22.693	22.9778	23.9445	20.064	0	20.2464	20.4634	23.0837	0	22.9778	23.9445	1	0	1	2
Aconitate hydratase, mitochondrial OS=Homo sapiens OX=9606 GN=ACO2 PE=1 SV=2	ACO2	Q99798	50	Mitochondrion {ECO:0000250|UniProtKB:P16276}.	0	Catalyzes the isomerization of citrate to isocitrate via cis-aconitate. {ECO:0000250|UniProtKB:P16276}.	Matrix	Metabolism > Carbohydrate metabolism > TCA cycle | Metabolism > Metals and cofactors > Fe-S-containing proteins	513	3.00072	2.38701	3.01881	3.19635	2.90072	4.85548	23.6641	23.5953	23.3754	23.7769	26.6648	25.9823	26.3942	26.9732	23.6641	23.5953	23.3754	23.7769	26.6648	25.9823	26.3942	26.9732	3	2	1	4
28S ribosomal protein S27, mitochondrial OS=Homo sapiens OX=9606 GN=MRPS27 PE=1 SV=3	MRPS27	Q92552	23107	Cytoplasm {ECO:0000269|PubMed:28714366}. Mitochondrion {ECO:0000269|PubMed:22841715, ECO:0000269|PubMed:25838379}.	0	RNA-binding component of the mitochondrial small ribosomal subunit (mt-SSU) that plays a role in mitochondrial protein synthesis (PubMed:22841715). Stimulates mitochondrial mRNA translation of subunit components of the mitochondrial electron transport chain (PubMed:22841715). Binds to the mitochondrial 12S rRNA (12S mt-rRNA) and tRNA(Glu) (PubMed:22841715). Involved also in positive regulation of…	Matrix	Mitochondrial central dogma > Translation > Mitochondrial ribosome	127,404	3.66543	1.50718	3.50374	2.8033	2.86991	1.78527	21.9857	21.1295	22.4164	22.9096	25.6511	22.6367	25.9201	25.7129	21.9857	0	22.4164	22.9096	25.6511	0	25.9201	25.7129	2	1	3	1
GrpE protein homolog 1, mitochondrial OS=Homo sapiens OX=9606 GN=GRPEL1 PE=1 SV=2	GRPEL1	Q9HAV7	80273	Mitochondrion matrix {ECO:0000269|PubMed:11311562}.	0	Essential component of the PAM complex, a complex required for the translocation of transit peptide-containing proteins from the inner membrane into the mitochondrial matrix in an ATP-dependent manner (By similarity). Seems to control the nucleotide-dependent binding of mitochondrial HSP70 to substrate proteins (PubMed:11311562). {ECO:0000250|UniProtKB:P38523, ECO:0000269|PubMed:11311562}.	Matrix	Protein import, sorting and homeostasis > Protein import and sorting > Import motor | Metabolism > Metals and cofactors > Fe-S cluster biosynthesis	102,173	2.08595	2.38291	3.59482	3.41316	2.86921	4.14695	25.6208	25.8886	25.2389	25.3274	27.7068	28.2715	28.8337	28.7406	25.6208	25.8886	25.2389	25.3274	27.7068	28.2715	28.8337	28.7406	7	7	6	6
Cytochrome c oxidase subunit 7C, mitochondrial OS=Homo sapiens OX=9606 GN=COX7C PE=1 SV=1	COX7C	P15954	1350	Mitochondrion inner membrane {ECO:0000269|PubMed:30030519}; Single-pass membrane protein {ECO:0000269|PubMed:30030519}.	34..60; /note="Helical"; /evidence="ECO:0000250|UniProtKB:P00430"	Component of the cytochrome c oxidase, the last enzyme in the mitochondrial electron transport chain which drives oxidative phosphorylation. The respiratory chain contains 3 multisubunit complexes succinate dehydrogenase (complex II, CII), ubiquinol-cytochrome c oxidoreductase (cytochrome b-c1 complex, complex III, CIII) and cytochrome c oxidase (complex IV, CIV), that cooperate to transfer elect…	MIM	OXPHOS > Complex IV > CIV subunits | OXPHOS > OXPHOS subunits	19	2.72536	2.4915	3.14813	3.10068	2.86642	3.10238	25.8119	25.3275	25.355	24.1798	28.5372	27.819	28.5031	27.2805	25.8119	25.3275	25.355	24.1798	28.5372	27.819	28.5031	27.2805	9	6	5	4
Succinyl-CoA:3-ketoacid coenzyme A transferase 2, mitochondrial OS=Homo sapiens OX=9606 GN=OXCT2 PE=2 SV=2	OXCT2	Q9BYC2	64064	Mitochondrion {ECO:0000269|PubMed:11756565}.	0	Key enzyme for ketone body catabolism. Transfers the CoA moiety from succinate to acetoacetate. Formation of the enzyme-CoA intermediate proceeds via an unstable anhydride species formed between the carboxylate groups of the enzyme and substrate (By similarity). {ECO:0000250}.	Matrix	Metabolism > Carbohydrate metabolism > Ketone metabolism	404	3.7625	2.91618	2.23647	2.49038	2.85138	3.74028	22.5882	23.1858	22.6951	22.9332	26.3507	26.102	24.9316	25.4236	22.5882	23.1858	22.6951	22.9332	26.3507	26.102	24.9316	25.4236	3	2	1	2
Succinate dehydrogenase [ubiquinone] flavoprotein subunit, mitochondrial OS=Homo sapiens OX=9606 GN=SDHA PE=1 SV=2	SDHA	P31040	6389	Mitochondrion inner membrane {ECO:0000250|UniProtKB:Q0QF01}; Peripheral membrane protein {ECO:0000250|UniProtKB:Q0QF01}; Matrix side {ECO:0000250|UniProtKB:Q0QF01}.	0	Flavoprotein (FP) subunit of succinate dehydrogenase (SDH) that is involved in complex II of the mitochondrial electron transport chain and is responsible for transferring electrons from succinate to ubiquinone (coenzyme Q) (PubMed:24781757). Can act as a tumor suppressor (PubMed:20484225). {ECO:0000269|PubMed:20484225, ECO:0000305|PubMed:24781757}.	MIM	OXPHOS > Complex II > CII subunits | Metabolism > Carbohydrate metabolism > TCA cycle | OXPHOS > OXPHOS subunits	55	3.44293	3.51793	3.89356	0.429829	2.82106	1.97541	21.1409	20.6223	20.3829	20.9155	24.5838	24.1402	24.2765	21.3454	0	0	20.3829	0	24.5838	24.1402	24.2765	0	1	1	1	0
Lipoamide acyltransferase component of branched-chain alpha-keto acid dehydrogenase complex, mitochondrial OS=Homo sapiens OX=9606 GN=DBT PE=1 SV=3	DBT	P11182	1629	Mitochondrion matrix.	0	The branched-chain alpha-keto dehydrogenase complex catalyzes the overall conversion of alpha-keto acids to acyl-CoA and CO(2). It contains multiple copies of three enzymatic components: branched-chain alpha-keto acid decarboxylase (E1), lipoamide acyltransferase (E2) and lipoamide dehydrogenase (E3). Within this complex, the catalytic function of this enzyme is to accept, and to transfer to coen…	Matrix	Metabolism > Amino acid metabolism > Branched-chain amino acid metabolism | Metabolism > Amino acid metabolism > Branched-chain amino acid dehydrogenase complex	338,470	2.75309	3.04871	2.59936	2.78568	2.79671	4.97823	22.9214	22.3898	22.4119	22.3078	25.6745	25.4385	25.0112	25.0935	22.9214	22.3898	22.4119	22.3078	25.6745	25.4385	25.0112	25.0935	5	5	4	5
Valine--tRNA ligase, mitochondrial OS=Homo sapiens OX=9606 GN=VARS2 PE=1 SV=2	VARS2	Q5ST30	57176	Mitochondrion {ECO:0000305}.	0	0	Matrix	Mitochondrial central dogma > Translation > mt-tRNA synthetases	84	2.47713	1.98967	4.00123	2.62623	2.77356	2.21053	22.1243	20.651	20.445	22.1197	24.6014	22.6407	24.4463	24.7459	22.1243	0	0	22.1197	24.6014	0	24.4463	24.7459	1	0	1	1
Citrate synthase, mitochondrial OS=Homo sapiens OX=9606 GN=CS PE=1 SV=2	CS	O75390	1431	Mitochondrion matrix.	0	0	Matrix	Metabolism > Carbohydrate metabolism > TCA cycle	185,331	2.63701	2.69779	3.18194	2.52704	2.76094	3.94936	25.7728	26.0782	25.3061	25.1714	28.4098	28.776	28.488	27.6984	25.7728	26.0782	25.3061	25.1714	28.4098	28.776	28.488	27.6984	3	3	3	3
Serine hydroxymethyltransferase, mitochondrial OS=Homo sapiens OX=9606 GN=SHMT2 PE=1 SV=3	SHMT2	P34897	6472	Mitochondrion {ECO:0000269|PubMed:21876188, ECO:0000269|PubMed:24075985}. Mitochondrion matrix, mitochondrion nucleoid {ECO:0000269|PubMed:18063578}. Mitochondrion inner membrane {ECO:0000269|PubMed:21876188}. Cytoplasm {ECO:0000269|PubMed:24075985}. Nucleus {ECO:0000269|PubMed:24075985}. Note=Mainly localizes in the mitochondrion. Also found in the cytoplasm and nucleus as part of the BRISC comp…	0	Catalyzes the cleavage of serine to glycine accompanied with the production of 5,10-methylenetetrahydrofolate, an essential intermediate for purine biosynthesis (PubMed:24075985, PubMed:29364879, PubMed:25619277). Serine provides the major source of folate one-carbon in cells by catalyzing the transfer of one carbon from serine to tetrahydrofolate (PubMed:25619277). Contributes to the de novo mit…	Matrix	Metabolism > Amino acid metabolism > Serine metabolism | Metabolism > Amino acid metabolism > Glycine metabolism | Metabolism > Vitamin metabolism > Folate and 1-C metabolism	105,106,176,206	2.73921	2.93656	2.57004	2.76406	2.75247	4.06415	24.7125	23.7525	24.8167	24.4146	27.4518	26.6891	27.3868	27.1787	24.7125	23.7525	24.8167	24.4146	27.4518	26.6891	27.3868	27.1787	8	6	8	6
39S ribosomal protein L1, mitochondrial OS=Homo sapiens OX=9606 GN=MRPL1 PE=1 SV=2	MRPL1	Q9BYD6	65008	Mitochondrion {ECO:0000250|UniProtKB:A6QPQ5, ECO:0000305|PubMed:11279069}.	0	0	Matrix	Mitochondrial central dogma > Translation > Mitochondrial ribosome	148	2.89281	2.61555	2.46028	2.98918	2.73945	2.06235	19.628	19.816	21.8933	19.6552	22.5208	22.4316	24.3536	22.6444	0	19.816	21.8933	19.6552	0	22.4316	24.3536	22.6444	0	1	2	1
NADH dehydrogenase [ubiquinone] iron-sulfur protein 3, mitochondrial OS=Homo sapiens OX=9606 GN=NDUFS3 PE=1 SV=1	NDUFS3	O75489	4722	Mitochondrion inner membrane {ECO:0000269|PubMed:18826940, ECO:0000305|PubMed:12611891, ECO:0000305|PubMed:17209039}; Peripheral membrane protein {ECO:0000305|PubMed:18826940}; Matrix side {ECO:0000269|PubMed:18826940}.	0	Core subunit of the mitochondrial membrane respiratory chain NADH dehydrogenase (Complex I) which catalyzes electron transfer from NADH through the respiratory chain, using ubiquinone as an electron acceptor (PubMed:14729820, PubMed:30140060). Essential for the catalytic activity and assembly of complex I (PubMed:14729820, PubMed:24028823, PubMed:30140060). {ECO:0000269|PubMed:14729820, ECO:00002…	MIM	OXPHOS > Complex I > CI subunits | OXPHOS > OXPHOS subunits	207,212,245	3.07928	2.63237	2.6316	2.6075	2.73769	3.09278	22.3857	21.634	23.0813	22.6841	25.465	24.2664	25.7128	25.2916	22.3857	21.634	23.0813	22.6841	25.465	24.2664	25.7128	25.2916	4	2	5	4
Delta-1-pyrroline-5-carboxylate synthase OS=Homo sapiens OX=9606 GN=ALDH18A1 PE=1 SV=2	ALDH18A1	P54886	5832	Mitochondrion inner membrane {ECO:0000269|PubMed:26297558, ECO:0000269|PubMed:26320891}.	0	Bifunctional enzyme that converts glutamate to glutamate 5-semialdehyde, an intermediate in the biosynthesis of proline, ornithine and arginine. {ECO:0000269|PubMed:10037775, ECO:0000269|PubMed:11092761, ECO:0000269|PubMed:26297558, ECO:0000269|PubMed:26320891}.	Matrix	Metabolism > Amino acid metabolism > Proline metabolism	288,608,653,782	2.68755	2.84499	2.49831	2.88018	2.72776	7.2089	25.2572	25.0957	25.2966	24.9634	27.9448	27.9407	27.795	27.8436	25.2572	25.0957	25.2966	24.9634	27.9448	27.9407	27.795	27.8436	12	11	10	13
Mitochondrial intermediate peptidase OS=Homo sapiens OX=9606 GN=MIPEP PE=1 SV=2	MIPEP	Q99797	4285	Mitochondrion matrix.	0	Cleaves proteins, imported into the mitochondrion, to their mature size.	Matrix	Protein import, sorting and homeostasis > Protein import and sorting > Preprotein cleavage | Protein import, sorting and homeostasis > Protein homeostasis > Proteases	273,403	3.08594	2.55154	2.41745	2.83609	2.72275	5.31047	23.8889	24.4442	24.4997	24.5066	26.9748	26.9958	26.9172	27.3427	23.8889	24.4442	24.4997	24.5066	26.9748	26.9958	26.9172	27.3427	3	4	4	5
3-hydroxyacyl-CoA dehydrogenase type-2 OS=Homo sapiens OX=9606 GN=HSD17B10 PE=1 SV=3	HSD17B10	Q99714	3028	Mitochondrion {ECO:0000269|PubMed:12917011, ECO:0000269|PubMed:18984158}. Mitochondrion matrix, mitochondrion nucleoid {ECO:0000269|PubMed:24703694}.	0	Mitochondrial dehydrogenase involved in pathways of fatty acid, branched-chain amino acid and steroid metabolism (PubMed:9553139, PubMed:10600649, PubMed:12917011, PubMed:20077426, PubMed:18996107, PubMed:19706438, PubMed:25925575, PubMed:26950678, PubMed:28888424). Acts as (S)-3-hydroxyacyl-CoA dehydrogenase in mitochondrial fatty acid beta-oxidation, a major degradation pathway of fatty acids. …	Matrix	Mitochondrial central dogma > mtRNA metabolism > mtRNA granules | Mitochondrial central dogma > mtRNA metabolism > Polycistronic mtRNA processing | Mitochondrial central dogma > mtRNA metabolism > mt-tRNA modifications | Metabolism > Lipid metabolism > Fatty acid oxidation | Metabolism > Lipid metabolism > Cholesterol, bile acid, steroid synthesis | Metabolism > Amino acid metabolism > Branched-c…	168	2.36347	3.14056	2.806	2.57451	2.72113	5.48183	22.6281	21.9874	22.4651	22.2648	24.9916	25.128	25.2711	24.8393	22.6281	21.9874	22.4651	22.2648	24.9916	25.128	25.2711	24.8393	1	1	1	1
Electron transfer flavoprotein subunit beta OS=Homo sapiens OX=9606 GN=ETFB PE=1 SV=3	ETFB	P38117	2109	Mitochondrion matrix {ECO:0000305|PubMed:25023281, ECO:0000305|PubMed:8504797}.	0	Heterodimeric electron transfer flavoprotein that accepts electrons from several mitochondrial dehydrogenases, including acyl-CoA dehydrogenases, glutaryl-CoA and sarcosine dehydrogenase (PubMed:25416781, PubMed:15159392, PubMed:15975918). It transfers the electrons to the main mitochondrial respiratory chain via ETF-ubiquinone oxidoreductase (Probable). Required for normal mitochondrial fatty ac…	Matrix	Metabolism > Lipid metabolism > Fatty acid oxidation | Metabolism > Amino acid metabolism > Branched-chain amino acid metabolism | Metabolism > Amino acid metabolism > Lysine metabolism | Metabolism > Amino acid metabolism > Glycine metabolism | Metabolism > Vitamin metabolism > Choline and betaine metabolism | Metabolism > Electron carriers > Q-linked reactions, other	192	2.71791	2.70533	2.55464	2.89962	2.71938	6.01618	27.1593	27.0813	26.9433	27.1914	29.8772	29.7866	29.4979	30.091	27.1593	27.0813	26.9433	27.1914	29.8772	29.7866	29.4979	30.091	8	9	11	9
Glutamate dehydrogenase 1, mitochondrial OS=Homo sapiens OX=9606 GN=GLUD1 PE=1 SV=2	GLUD1	P00367	2746	Mitochondrion {ECO:0000269|PubMed:19448744}. Endoplasmic reticulum {ECO:0000269|PubMed:19448744}. Note=Mostly translocates into the mitochondria, only a small amount of the protein localizes to the endoplasmic reticulum. {ECO:0000269|PubMed:19448744}.	0	Mitochondrial glutamate dehydrogenase that catalyzes the conversion of L-glutamate into alpha-ketoglutarate. Plays a key role in glutamine anaplerosis by producing alpha-ketoglutarate, an important intermediate in the tricarboxylic acid cycle (PubMed:11032875, PubMed:16959573, PubMed:11254391, PubMed:16023112). Plays a role in insulin homeostasis (PubMed:9571255, PubMed:11297618). May be involved…	Matrix	Metabolism > Amino acid metabolism > Glutamate metabolism | Metabolism > Amino acid metabolism > GABA metabolism	367,464	2.53256	2.79426	3.0497	2.4826	2.71478	4.32185	25.2328	24.3298	24.4681	25.0998	27.7653	27.124	27.5178	27.5824	25.2328	24.3298	24.4681	25.0998	27.7653	27.124	27.5178	27.5824	9	6	8	8
Complement component 1 Q subcomponent-binding protein, mitochondrial OS=Homo sapiens OX=9606 GN=C1QBP PE=1 SV=1	C1QBP	Q07021	708	Mitochondrion matrix {ECO:0000269|PubMed:15031724, ECO:0000269|PubMed:17486078, ECO:0000269|PubMed:19164550, ECO:0000269|PubMed:9305894}. Nucleus {ECO:0000269|PubMed:18676636}. Cell membrane {ECO:0000269|PubMed:10747014, ECO:0000269|PubMed:11493647, ECO:0000269|PubMed:12574814, ECO:0000269|PubMed:8195709, ECO:0000269|PubMed:8662673, ECO:0000269|PubMed:9191880, ECO:0000269|PubMed:9233640}; Periphe…	0	Is believed to be a multifunctional and multicompartmental protein involved in inflammation and infection processes, ribosome biogenesis, protein synthesis in mitochondria, regulation of apoptosis, transcriptional regulation and pre-mRNA splicing. At the cell surface is thought to act as an endothelial receptor for plasma proteins of the complement and kallikrein-kinin cascades. Putative receptor…	Matrix	Signaling > Immune response	268	2.38184	3.38186	3.81482	1.26374	2.71057	2.5304	20.5658	19.2144	19.9362	20.145	22.9477	22.5963	23.751	21.4087	20.5658	0	19.9362	0	22.9477	0	23.751	21.4087	1	0	1	1
NADH dehydrogenase [ubiquinone] 1 alpha subcomplex assembly factor 2 OS=Homo sapiens OX=9606 GN=NDUFAF2 PE=1 SV=1	NDUFAF2	Q8N183	91942	Mitochondrion {ECO:0000269|PubMed:15774466}.	0	Acts as a molecular chaperone for mitochondrial complex I assembly (PubMed:16200211, PubMed:19384974). Complex I functions in the transfer of electrons from NADH to the respiratory chain. The immediate electron acceptor for the enzyme is believed to be ubiquinone (PubMed:16200211, PubMed:27626371). {ECO:0000269|PubMed:16200211, ECO:0000269|PubMed:19384974, ECO:0000269|PubMed:27626371}.	MIM	OXPHOS > Complex I > CI assembly factors | OXPHOS > OXPHOS assembly factors	62,106,137	3.19577	2.29159	2.42074	2.92874	2.70921	4.62934	27.289	27.3082	27.7068	27.5507	30.4848	29.5998	30.1276	30.4794	27.289	27.3082	27.7068	27.5507	30.4848	29.5998	30.1276	30.4794	17	15	15	16
Cytochrome b-c1 complex subunit Rieske, mitochondrial OS=Homo sapiens OX=9606 GN=UQCRFS1 PE=1 SV=2	UQCRFS1	P47985	7386	Mitochondrion inner membrane {ECO:0000305|PubMed:31883641}; Single-pass membrane protein {ECO:0000250|UniProtKB:Q5ZLR5}.	104..140; /note="Helical"; /evidence="ECO:0000269|PubMed:28844695"	[Cytochrome b-c1 complex subunit Rieske, mitochondrial]: Component of the ubiquinol-cytochrome c oxidoreductase, a multisubunit transmembrane complex that is part of the mitochondrial electron transport chain which drives oxidative phosphorylation (PubMed:31883641). The respiratory chain contains 3 multisubunit complexes succinate dehydrogenase (complex II, CII), ubiquinol-cytochrome c oxidoreduc…	MIM	OXPHOS > Complex III > CIII subunits | Metabolism > Metals and cofactors > Fe-S-containing proteins | OXPHOS > OXPHOS subunits	91	2.51752	2.47732	2.7647	3.01803	2.69439	6.21233	26.3955	26.3382	26.0749	25.8706	28.913	28.8156	28.8396	28.8886	26.3955	26.3382	26.0749	25.8706	28.913	28.8156	28.8396	28.8886	5	5	6	5
Leucine-rich PPR motif-containing protein, mitochondrial OS=Homo sapiens OX=9606 GN=LRPPRC PE=1 SV=3	LRPPRC	P42704	10128	Mitochondrion. Nucleus, nucleoplasm. Nucleus inner membrane. Nucleus outer membrane. Note=Seems to be predominantly mitochondrial.	0	May play a role in RNA metabolism in both nuclei and mitochondria. In the nucleus binds to HNRPA1-associated poly(A) mRNAs and is part of nmRNP complexes at late stages of mRNA maturation which are possibly associated with nuclear mRNA export. May bind mature mRNA in the nucleus outer membrane. In mitochondria binds to poly(A) mRNA. Plays a role in translation or stability of mitochondrially enco…	Matrix	Mitochondrial central dogma > mtRNA metabolism > mtRNA stability and decay | Mitochondrial central dogma > Translation	1016,1082,1341	2.21886	3.15153	2.45303	2.94293	2.69159	4.254	23.2095	22.0548	22.7485	22.7695	25.4284	25.2063	25.2015	25.7124	23.2095	22.0548	22.7485	22.7695	25.4284	25.2063	25.2015	25.7124	2	2	2	2
Isoleucine--tRNA ligase, mitochondrial OS=Homo sapiens OX=9606 GN=IARS2 PE=1 SV=2	IARS2	Q9NSE4	55699	Mitochondrion matrix {ECO:0000250}.	0	0	Matrix	Mitochondrial central dogma > Translation > mt-tRNA synthetases	60,260,519,543,807,993	2.41456	2.23036	2.94415	3.17318	2.69056	5.18101	24.8001	25.0273	24.3309	24.4147	27.2147	27.2577	27.275	27.5879	24.8001	25.0273	24.3309	24.4147	27.2147	27.2577	27.275	27.5879	9	9	13	12
Glycine cleavage system H protein, mitochondrial OS=Homo sapiens OX=9606 GN=GCSH PE=1 SV=2	GCSH	P23434	2653	Mitochondrion {ECO:0000250|UniProtKB:P20821}.	0	The glycine cleavage system catalyzes the degradation of glycine. The H protein (GCSH) shuttles the methylamine group of glycine from the P protein (GLDC) to the T protein (GCST). {ECO:0000269|PubMed:1671321}.	Matrix	Metabolism > Lipid metabolism > Lipoate insertion | Metabolism > Amino acid metabolism > Glycine metabolism | Metabolism > Amino acid metabolism > Glycine cleavage system	84,139	2.16681	3.05026	2.75928	2.74996	2.68158	2.9905	24.6152	22.8305	24.174	23.6093	26.782	25.8807	26.9333	26.3593	24.6152	22.8305	24.174	23.6093	26.782	25.8807	26.9333	26.3593	4	3	5	2
39S ribosomal protein L39, mitochondrial OS=Homo sapiens OX=9606 GN=MRPL39 PE=1 SV=3	MRPL39	Q9NYK5	54148	Mitochondrion {ECO:0000269|PubMed:25278503, ECO:0000269|PubMed:25838379, ECO:0000269|PubMed:28892042}.	0	0	Matrix	Mitochondrial central dogma > Translation > Mitochondrial ribosome	116,211	2.93755	2.92004	2.64188	2.20011	2.6749	5.33211	23.1183	23.0852	23.4952	23.8037	26.0559	26.0052	26.1371	26.0038	23.1183	23.0852	23.4952	23.8037	26.0559	26.0052	26.1371	26.0038	5	4	5	5
Alpha-ketoglutarate dehydrogenase component 4 OS=Homo sapiens OX=9606 GN=MRPS36 PE=1 SV=2	MRPS36	P82909	92259	Mitochondrion {ECO:0000250|UniProtKB:P82908}.	0	May be necessary to recruit DLD/E3 to the mitochondrial 2-oxoglutarate dehydrogenase complex (OGDC) core composed of OGDH/E1 and DLST/E2, hence stabilizes the complex. {ECO:0000250|UniProtKB:Q9CQX8}.	Matrix	Mitochondrial central dogma > Translation > Mitochondrial ribosome | Metabolism > Carbohydrate metabolism > TCA cycle	67	2.0362	2.99841	2.58122	3.07237	2.67205	3.9336	24.5425	24.1638	25.0604	24.2128	26.5787	27.1622	27.6416	27.2851	24.5425	24.1638	25.0604	24.2128	26.5787	27.1622	27.6416	27.2851	3	2	4	3
Elongation factor G, mitochondrial OS=Homo sapiens OX=9606 GN=GFM1 PE=1 SV=2	GFM1	Q96RP9	85476	Mitochondrion {ECO:0000255|HAMAP-Rule:MF_03061}.	0	Mitochondrial GTPase that catalyzes the GTP-dependent ribosomal translocation step during translation elongation. During this step, the ribosome changes from the pre-translocational (PRE) to the post-translocational (POST) state as the newly formed A-site-bound peptidyl-tRNA and P-site-bound deacylated tRNA move to the P and E sites, respectively. Catalyzes the coordinated movement of the two tRN…	Matrix	Mitochondrial central dogma > Translation > Translation factors	235,483,512,735	3.0467	3.22482	2.23564	2.12177	2.65723	4.68034	24.1209	24.0752	24.6969	24.9043	27.1676	27.3	26.9326	27.0261	24.1209	24.0752	24.6969	24.9043	27.1676	27.3	26.9326	27.0261	2	2	4	5
Inorganic pyrophosphatase 2, mitochondrial OS=Homo sapiens OX=9606 GN=PPA2 PE=1 SV=2	PPA2	Q9H2U2	27068	Mitochondrion {ECO:0000305}.	0	Hydrolyzes inorganic pyrophosphate (PubMed:27523597). This activity is essential for correct regulation of mitochondrial membrane potential, and mitochondrial organization and function (PubMed:27523598). {ECO:0000269|PubMed:27523597, ECO:0000269|PubMed:27523598}.	Matrix	Mitochondrial central dogma > mtDNA maintenance | Mitochondrial central dogma > mtRNA metabolism | Mitochondrial central dogma > Translation | Metabolism > Nucleotide metabolism	88	2.07648	2.9752	3.15222	2.41973	2.65591	2.36399	22.3607	20.3673	21.842	22.3563	24.4371	23.3425	24.9943	24.7761	22.3607	20.3673	21.842	22.3563	24.4371	23.3425	24.9943	24.7761	5	3	4	4
39S ribosomal protein L19, mitochondrial OS=Homo sapiens OX=9606 GN=MRPL19 PE=1 SV=2	MRPL19	P49406	9801	Mitochondrion {ECO:0000269|PubMed:10600119, ECO:0000269|PubMed:11543634, ECO:0000269|PubMed:25278503, ECO:0000269|PubMed:25838379, ECO:0000269|PubMed:28892042}.	0	0	Matrix	Mitochondrial central dogma > Translation > Mitochondrial ribosome	125	2.06584	2.38588	4.0192	2.14552	2.65411	2.62389	22.8592	22.8436	20.8692	23.0939	24.9251	25.2295	24.8884	25.2394	22.8592	22.8436	0	23.0939	24.9251	25.2295	24.8884	25.2394	1	1	1	1
NADH dehydrogenase [ubiquinone] 1 beta subcomplex subunit 9 OS=Homo sapiens OX=9606 GN=NDUFB9 PE=1 SV=3	NDUFB9	Q9Y6M9	4715	Mitochondrion inner membrane {ECO:0000305|PubMed:12611891}; Peripheral membrane protein {ECO:0000305}; Matrix side {ECO:0000305}.	0	Accessory subunit of the mitochondrial membrane respiratory chain NADH dehydrogenase (Complex I), that is believed to be not involved in catalysis. Complex I functions in the transfer of electrons from NADH to the respiratory chain. The immediate electron acceptor for the enzyme is believed to be ubiquinone. {ECO:0000269|PubMed:27626371}.	MIM	OXPHOS > Complex I > CI subunits | OXPHOS > OXPHOS subunits	9	1.63643	2.3625	3.32726	3.27809	2.65107	3.05458	24.2525	24.4883	22.9305	23.1883	25.8889	26.8508	26.2577	26.4664	24.2525	24.4883	22.9305	23.1883	25.8889	26.8508	26.2577	26.4664	2	3	2	2
Thiosulfate sulfurtransferase OS=Homo sapiens OX=9606 GN=TST PE=1 SV=4	TST	Q16762	7263	Mitochondrion matrix.	0	Formation of iron-sulfur complexes, cyanide detoxification or modification of sulfur-containing enzymes. Other thiol compounds, besides cyanide, can act as sulfur ion acceptors. Also has weak mercaptopyruvate sulfurtransferase (MST) activity (By similarity). Together with MRPL18, acts as a mitochondrial import factor for the cytosolic 5S rRNA. Only the nascent unfolded cytoplasmic form is able to…	Matrix	Metabolism > Detoxification > Xenobiotic metabolism | Metabolism > Sulfur metabolism	165	4.43044	1.82528	1.61417	2.71704	2.64673	1.97361	19.9686	20.2359	22.0436	21.4692	24.399	22.0612	23.6578	24.1862	0	0	22.0436	21.4692	24.399	0	23.6578	24.1862	1	0	1	1
Pentatricopeptide repeat domain-containing protein 3, mitochondrial OS=Homo sapiens OX=9606 GN=PTCD3 PE=1 SV=3	PTCD3	Q96EY7	55037	Mitochondrion {ECO:0000269|PubMed:19427859, ECO:0000269|PubMed:23908630}.	0	Mitochondrial RNA-binding protein that has a role in mitochondrial translation. {ECO:0000269|PubMed:19427859}.	Matrix	Mitochondrial central dogma > Translation > Mitochondrial ribosome | Mitochondrial central dogma > Translation > Mitochondrial ribosome assembly	144	2.74605	2.31787	2.61502	2.85581	2.63369	3.60081	24.3608	23.4657	24.0326	23.6105	27.1069	25.7836	26.6476	26.4663	24.3608	23.4657	24.0326	23.6105	27.1069	25.7836	26.6476	26.4663	3	2	3	3
2-oxoglutarate dehydrogenase complex component E1 OS=Homo sapiens OX=9606 GN=OGDH PE=1 SV=3	OGDH	Q02218	4967	Mitochondrion matrix {ECO:0000305|PubMed:29211711}. Nucleus {ECO:0000269|PubMed:29211711}. Note=Mainly localizes in the mitochondrion. A small fraction localizes to the nucleus, where the 2-oxoglutarate dehydrogenase complex is required for histone succinylation. {ECO:0000269|PubMed:29211711}.	0	2-oxoglutarate dehydrogenase (E1) component of the 2-oxoglutarate dehydrogenase complex (OGDHC), which mediates the decarboxylation of alpha-ketoglutarate (PubMed:24495017). The 2-oxoglutarate dehydrogenase complex catalyzes the overall conversion of 2-oxoglutarate to succinyl-CoA and CO(2) (PubMed:24495017). The 2-oxoglutarate dehydrogenase complex is mainly active in the mitochondrion (PubMed:2…	Matrix	Metabolism > Carbohydrate metabolism > TCA cycle	93	5.45408	2.57421	1.21086	1.28525	2.6311	1.21393	19.1616	22.6613	23.9517	23.9712	24.6156	25.2355	25.1625	25.2564	0	22.6613	23.9517	23.9712	24.6156	25.2355	25.1625	25.2564	1	1	1	1
tRNA methyltransferase 10 homolog C OS=Homo sapiens OX=9606 GN=TRMT10C PE=1 SV=2	TRMT10C	Q7L0Y3	54931	Mitochondrion matrix, mitochondrion nucleoid {ECO:0000269|PubMed:18984158, ECO:0000269|PubMed:23473034, ECO:0000269|PubMed:24703694}.	0	Mitochondrial tRNA N(1)-methyltransferase involved in mitochondrial tRNA maturation (PubMed:18984158, PubMed:21593607, PubMed:23042678, PubMed:27132592). Component of mitochondrial ribonuclease P, a complex composed of TRMT10C/MRPP1, HSD17B10/MRPP2 and PRORP/MRPP3, which cleaves tRNA molecules in their 5'-ends (PubMed:18984158). Together with HSD17B10/MRPP2, forms a subcomplex of the mitochondria…	Matrix	Mitochondrial central dogma > mtRNA metabolism > mtRNA granules | Mitochondrial central dogma > mtRNA metabolism > Polycistronic mtRNA processing | Mitochondrial central dogma > mtRNA metabolism > mt-tRNA modifications	49,244,341	3.00455	2.67794	2.73265	2.09623	2.62784	5.70321	27.1755	27.2936	27.2788	27.7641	30.18	29.9715	30.0115	29.8603	27.1755	27.2936	27.2788	27.7641	30.18	29.9715	30.0115	29.8603	6	6	7	6
Pyruvate dehydrogenase E1 component subunit alpha, somatic form, mitochondrial OS=Homo sapiens OX=9606 GN=PDHA1 PE=1 SV=3	PDHA1	P08559	5160	Mitochondrion matrix.	0	The pyruvate dehydrogenase complex catalyzes the overall conversion of pyruvate to acetyl-CoA and CO(2), and thereby links the glycolytic pathway to the tricarboxylic cycle. {ECO:0000269|PubMed:19081061, ECO:0000269|PubMed:7782287}.	Matrix	Metabolism > Carbohydrate metabolism > Pyruvate metabolism	227	2.8894	3.17398	2.58326	1.81532	2.61549	3.12288	24.9687	24.7029	25.6001	26.5027	27.8581	27.8768	28.1834	28.318	24.9687	24.7029	25.6001	26.5027	27.8581	27.8768	28.1834	28.318	8	7	7	10
Presequence protease, mitochondrial OS=Homo sapiens OX=9606 GN=PITRM1 PE=1 SV=3	PITRM1	Q5JRX3	10531	Mitochondrion matrix {ECO:0000269|PubMed:16849325, ECO:0000269|PubMed:19196155}.	0	Metalloendopeptidase of the mitochondrial matrix that functions in peptide cleavage and degradation rather than in protein processing (PubMed:10360838, PubMed:16849325, PubMed:19196155, PubMed:24931469). Has an ATP-independent activity (PubMed:16849325). Specifically cleaves peptides in the range of 5 to 65 residues (PubMed:19196155). Shows a preference for cleavage after small polar residues and…	Matrix	Protein import, sorting and homeostasis > Protein homeostasis > Proteases	875,906	2.53274	3.01724	2.52785	2.28348	2.59033	3.32575	24.1121	23.4349	23.6871	24.8877	26.6448	26.4521	26.2149	27.1712	24.1121	23.4349	23.6871	24.8877	26.6448	26.4521	26.2149	27.1712	2	2	1	2
39S ribosomal protein L28, mitochondrial OS=Homo sapiens OX=9606 GN=MRPL28 PE=1 SV=4	MRPL28	Q13084	10573	Mitochondrion {ECO:0000269|PubMed:25278503, ECO:0000269|PubMed:28892042}.	0	0	Matrix	Mitochondrial central dogma > Translation > Mitochondrial ribosome	43,70,230	2.29338	3.34094	2.47286	2.21224	2.57986	3.70507	23.0833	22.6524	22.7974	22.3857	25.3767	25.9933	25.2703	24.5979	23.0833	22.6524	22.7974	22.3857	25.3767	25.9933	25.2703	24.5979	7	5	3	1
28S ribosomal protein S6, mitochondrial OS=Homo sapiens OX=9606 GN=MRPS6 PE=1 SV=3	MRPS6	P82932	64968	Mitochondrion {ECO:0000269|PubMed:25838379}.	0	0	Matrix	Mitochondrial central dogma > Translation > Mitochondrial ribosome	118	2.64108	2.60606	2.4303	2.55998	2.55935	2.75734	21.9624	21.1641	21.3167	22.6101	24.6035	23.7702	23.747	25.1701	21.9624	21.1641	21.3167	22.6101	24.6035	23.7702	23.747	25.1701	2	1	1	2
Isocitrate dehydrogenase [NAD] subunit beta, mitochondrial OS=Homo sapiens OX=9606 GN=IDH3B PE=1 SV=2	IDH3B	O43837	3420	Mitochondrion.	0	Plays a structural role to facilitate the assembly and ensure the full activity of the enzyme catalyzing the decarboxylation of isocitrate (ICT) into alpha-ketoglutarate. The heterodimer composed of the alpha (IDH3A) and beta (IDH3B) subunits and the heterodimer composed of the alpha (IDH3A) and gamma (IDH3G) subunits, have considerable basal activity but the full activity of the heterotetramer (…	Matrix	Metabolism > Carbohydrate metabolism > TCA cycle	121,240,340,366	2.80783	2.45609	2.40435	2.52505	2.54833	5.11993	25.5845	26.3071	26.0034	26.1316	28.3924	28.7632	28.4078	28.6566	25.5845	26.3071	26.0034	26.1316	28.3924	28.7632	28.4078	28.6566	10	9	10	13
SPRY domain-containing protein 4 OS=Homo sapiens OX=9606 GN=SPRYD4 PE=1 SV=2	SPRYD4	Q8WW59	283377	0	0	0	Matrix	0	54	2.70461	2.83462	3.04535	1.58833	2.54323	1.34054	23.0629	23.3768	23.2146	21.0888	25.7675	26.2114	26.2599	22.6771	23.0629	23.3768	23.2146	0	25.7675	26.2114	26.2599	0	2	2	3	1
Oligoribonuclease, mitochondrial OS=Homo sapiens OX=9606 GN=REXO2 PE=1 SV=3	REXO2	Q9Y3B8	25996	[Isoform 1]: Mitochondrion intermembrane space. Mitochondrion matrix.; [Isoform 2]: Nucleus.; [Isoform 3]: Cytoplasm.	0	3'-to-5' exoribonuclease specific for small oligoribonucleotides. Active on small (primarily </=5 nucleotides in length) single-stranded RNA and DNA oligomers. May have a role in cellular nucleotide recycling. {ECO:0000269|PubMed:23741365}.	Matrix	Mitochondrial central dogma > mtRNA metabolism > mtRNA stability and decay	122	2.15713	2.77217	2.44472	2.78837	2.5406	3.97147	23.1503	21.9992	22.681	22.1847	25.3074	24.7714	25.1257	24.9731	23.1503	21.9992	22.681	22.1847	25.3074	24.7714	25.1257	24.9731	4	3	3	3
Glutathione peroxidase 1 OS=Homo sapiens OX=9606 GN=GPX1 PE=1 SV=4	GPX1	P07203	2876	Cytoplasm.	0	Protects the hemoglobin in erythrocytes from oxidative breakdown. In platelets, plays a crucial role of glutathione peroxidase in the arachidonic acid metabolism (PubMed:11115402). {ECO:0000269|PubMed:11115402}.	Matrix	Metabolism > Detoxification > ROS and glutathione metabolism | Metabolism > Detoxification > Selenoproteins	98	3.07324	1.81541	2.4607	2.79249	2.53546	1.41842	22.612	20.287	22.4908	22.1231	25.6853	22.1024	24.9515	24.9156	22.612	0	22.4908	22.1231	25.6853	0	24.9515	24.9156	1	0	1	1
NADH dehydrogenase [ubiquinone] 1 beta subcomplex subunit 4 OS=Homo sapiens OX=9606 GN=NDUFB4 PE=1 SV=3	NDUFB4	O95168	4710	Mitochondrion inner membrane {ECO:0000305|PubMed:12611891}; Single-pass membrane protein {ECO:0000255}; Matrix side {ECO:0000305}.	88..105; /note="Helical"; /evidence="ECO:0000255"	Accessory subunit of the mitochondrial membrane respiratory chain NADH dehydrogenase (Complex I), that is believed not to be involved in catalysis. Complex I functions in the transfer of electrons from NADH to the respiratory chain. The immediate electron acceptor for the enzyme is believed to be ubiquinone. {ECO:0000269|PubMed:27626371}.	MIM	OXPHOS > Complex I > CI subunits | OXPHOS > OXPHOS subunits	6,23	2.34011	2.81338	2.17799	2.76976	2.52531	4.76639	22.7134	22.7872	22.7059	22.9157	25.0535	25.6005	24.8838	25.6854	22.7134	22.7872	22.7059	22.9157	25.0535	25.6005	24.8838	25.6854	2	2	2	1
Trifunctional enzyme subunit alpha, mitochondrial OS=Homo sapiens OX=9606 GN=HADHA PE=1 SV=2	HADHA	P40939	3030	Mitochondrion {ECO:0000269|PubMed:29915090}. Mitochondrion inner membrane {ECO:0000269|PubMed:29915090}. Note=Protein stability and association with mitochondrion inner membrane do not require HADHB. {ECO:0000269|PubMed:29915090}.	0	Mitochondrial trifunctional enzyme catalyzes the last three of the four reactions of the mitochondrial beta-oxidation pathway (PubMed:8135828, PubMed:1550553, PubMed:29915090, PubMed:30850536). The mitochondrial beta-oxidation pathway is the major energy-producing process in tissues and is performed through four consecutive reactions breaking down fatty acids into acetyl-CoA (PubMed:29915090). Am…	MIM	Metabolism > Lipid metabolism > Fatty acid oxidation | Metabolism > Lipid metabolism > Cardiolipin synthesis | Metabolism > Amino acid metabolism > Branched-chain amino acid metabolism	298,724	2.36659	2.07957	2.86654	2.73226	2.51124	4.17931	23.8062	24.6153	24.0119	24.3011	26.1728	26.6949	26.8785	27.0333	23.8062	24.6153	24.0119	24.3011	26.1728	26.6949	26.8785	27.0333	1	2	3	3
Growth arrest and DNA damage-inducible proteins-interacting protein 1 OS=Homo sapiens OX=9606 GN=GADD45GIP1 PE=1 SV=1	GADD45GIP1	Q8TAE8	90480	Mitochondrion {ECO:0000269|PubMed:22453275, ECO:0000269|PubMed:25278503, ECO:0000269|PubMed:25838379, ECO:0000269|PubMed:28892042}. Nucleus {ECO:0000269|PubMed:12482659}. Note=Using N-terminally tagged constructs, has been found in the nucleus (PubMed:12482659). C-terminally tagged constructs are targeted exclusively to mitochondria (PubMed:22453275). This discrepancy may be explained by masking …	0	Acts as a negative regulator of G1 to S cell cycle phase progression by inhibiting cyclin-dependent kinases. Inhibitory effects are additive with GADD45 proteins but occurs also in the absence of GADD45 proteins. Acts as a repressor of the orphan nuclear receptor NR4A1 by inhibiting AB domain-mediated transcriptional activity. May be involved in the hormone-mediated regulation of NR4A1 transcript…	Matrix	Mitochondrial central dogma > Translation > Mitochondrial ribosome	64,93,166	2.13822	2.14278	3.03461	2.67005	2.49642	4.09482	24.0825	24.0553	22.9821	23.5256	26.2207	26.198	26.0167	26.1957	24.0825	24.0553	22.9821	23.5256	26.2207	26.198	26.0167	26.1957	4	5	5	6
Mitochondrial-processing peptidase subunit alpha OS=Homo sapiens OX=9606 GN=PMPCA PE=1 SV=2	PMPCA	Q10713	23203	Mitochondrion matrix {ECO:0000250|UniProtKB:P20069}. Mitochondrion inner membrane {ECO:0000269|PubMed:25808372}.	0	Substrate recognition and binding subunit of the essential mitochondrial processing protease (MPP), which cleaves the mitochondrial sequence off newly imported precursors proteins. {ECO:0000269|PubMed:25808372}.	Matrix	Protein import, sorting and homeostasis > Protein import and sorting > Preprotein cleavage | Protein import, sorting and homeostasis > Protein homeostasis > Proteases	39,364	1.57257	1.72085	3.187	3.45507	2.48387	3.00966	24.6663	24.6405	23.2584	23.2587	26.2388	26.3613	26.4454	26.7138	24.6663	24.6405	23.2584	23.2587	26.2388	26.3613	26.4454	26.7138	2	3	2	2
Calcium-independent phospholipase A2-gamma OS=Homo sapiens OX=9606 GN=PNPLA8 PE=1 SV=1	PNPLA8	Q9NP80	50640	Endoplasmic reticulum membrane {ECO:0000250|UniProtKB:Q5XTS1}; Single-pass membrane protein {ECO:0000305}. Microsome membrane {ECO:0000250|UniProtKB:Q5XTS1}; Single-pass membrane protein {ECO:0000305}. Mitochondrion membrane {ECO:0000305|PubMed:17213206}; Single-pass membrane protein {ECO:0000305}. Peroxisome membrane {ECO:0000305|PubMed:17213206}; Single-pass membrane protein {ECO:0000305}.	475..495; /note="Helical"; /evidence="ECO:0000255"	Calcium-independent phospholipase A2, which promotes cellular membrane hydrolysis and prostaglandin production (PubMed:10744668, PubMed:15695510). Catalyzes the hydrolysis of the sn-2 position of glycerophospholipids, phosphytidylserine and to a lower extent phosphatidylcholine (PubMed:10744668). Cleaves membrane phospholipids (PubMed:15695510). Participates in the generation of lipid second mess…	MIM	Metabolism > Lipid metabolism > Cardiolipin synthesis | Metabolism > Lipid metabolism > Phospholipid metabolism	256,305	2.80679	2.90941	2.66225	1.52966	2.47703	3.24982	21.0672	21.3579	21.2606	22.6498	23.874	24.2673	23.9229	24.1795	21.0672	21.3579	21.2606	22.6498	23.874	24.2673	23.9229	24.1795	2	1	1	1
Serine--tRNA ligase, mitochondrial OS=Homo sapiens OX=9606 GN=SARS2 PE=1 SV=1	SARS2	Q9NP81	54938	Mitochondrion matrix {ECO:0000250|UniProtKB:Q9N0F3}.	0	Catalyzes the attachment of serine to tRNA(Ser). Is also probably able to aminoacylate tRNA(Sec) with serine, to form the misacylated tRNA L-seryl-tRNA(Sec), which will be further converted into selenocysteinyl-tRNA(Sec). {ECO:0000250|UniProtKB:Q9N0F3}.	Matrix	Mitochondrial central dogma > Translation > mt-tRNA synthetases	484	2.84929	2.65458	2.672	1.70431	2.47004	2.88194	22.1155	21.3117	20.9059	22.2333	24.9648	23.9663	23.5779	23.9377	22.1155	21.3117	20.9059	22.2333	24.9648	23.9663	23.5779	23.9377	2	1	1	1
28S ribosomal protein S22, mitochondrial OS=Homo sapiens OX=9606 GN=MRPS22 PE=1 SV=1	MRPS22	P82650	56945	Mitochondrion {ECO:0000269|PubMed:25838379}.	0	0	Matrix	Mitochondrial central dogma > Translation > Mitochondrial ribosome	103	2.10501	3.93643	1.65412	2.14227	2.45946	2.5801	23.3008	22.0803	24.3824	23.3887	25.4058	26.0167	26.0365	25.531	23.3008	22.0803	24.3824	23.3887	25.4058	26.0167	26.0365	25.531	1	2	2	1
39S ribosomal protein L22, mitochondrial OS=Homo sapiens OX=9606 GN=MRPL22 PE=1 SV=1	MRPL22	Q9NWU5	29093	Mitochondrion {ECO:0000269|PubMed:25278503, ECO:0000269|PubMed:28892042}.	0	0	Matrix	Mitochondrial central dogma > Translation > Mitochondrial ribosome	53	2.20264	2.52345	2.32219	2.67385	2.43053	3.07927	22.4939	22.8067	23.562	23.3772	24.6965	25.3302	25.8842	26.0511	22.4939	22.8067	23.562	23.3772	24.6965	25.3302	25.8842	26.0511	1	1	2	2
39S ribosomal protein L13, mitochondrial OS=Homo sapiens OX=9606 GN=MRPL13 PE=1 SV=1	MRPL13	Q9BYD1	28998	Mitochondrion {ECO:0000269|PubMed:25278503, ECO:0000269|PubMed:25838379, ECO:0000269|PubMed:28892042}.	0	0	Matrix	Mitochondrial central dogma > Translation > Mitochondrial ribosome	132	1.46234	2.6351	2.70436	2.91939	2.4303	3.93006	23.8809	23.2054	23.6498	23.3012	25.3432	25.8405	26.3542	26.2206	23.8809	23.2054	23.6498	23.3012	25.3432	25.8405	26.3542	26.2206	2	2	3	3
RCC1-like G exchanging factor-like protein OS=Homo sapiens OX=9606 GN=RCC1L PE=1 SV=3	RCC1L	Q96I51	81554	Mitochondrion membrane {ECO:0000269|PubMed:28608466, ECO:0000269|PubMed:28746876}. Mitochondrion inner membrane {ECO:0000250|UniProtKB:Q9CYF5}.	0	Guanine nucleotide exchange factor (GEF) for mitochondrial dynamin-related GTPase OPA1. Activates OPA1, by exchanging bound GDP for free GTP, and drives OPA1 and MFN1-dependent mitochondrial fusion (PubMed:28746876). Plays an essential role in mitochondrial ribosome biogenesis. As a component of a functional protein-RNA module, consisting of RCC1L, NGRN, RPUSD3, RPUSD4, TRUB2, FASTKD2 and 16S mit…	Matrix	Mitochondrial central dogma > mtRNA metabolism > mt-rRNA modifications	50	3.07324	-0.338451	5.30105	1.66859	2.42611	1.20666	21.7149	21.7602	20.0197	22.8824	24.7881	21.4217	25.3208	24.551	21.7149	0	0	22.8824	24.7881	0	25.3208	24.551	1	0	1	1
Glycine--tRNA ligase OS=Homo sapiens OX=9606 GN=GARS1 PE=1 SV=3	GARS1	P41250	2617	Cytoplasm {ECO:0000269|PubMed:17035524}. Cell projection, axon {ECO:0000269|PubMed:17035524}. Secreted {ECO:0000250|UniProtKB:Q9CZD3}. Secreted, extracellular exosome {ECO:0000250|UniProtKB:Q9CZD3}. Note=In transfected COS7 cells, not detected in mitochondria, nor in Golgi apparatus (PubMed:17035524). Secreted by motor neuron, possibly through the exosome pathway (By similarity). {ECO:0000250|Uni…	0	Catalyzes the ATP-dependent ligation of glycine to the 3'-end of its cognate tRNA, via the formation of an aminoacyl-adenylate intermediate (Gly-AMP) (PubMed:17544401, PubMed:28675565, PubMed:24898252). Also produces diadenosine tetraphosphate (Ap4A), a universal pleiotropic signaling molecule needed for cell regulation pathways, by direct condensation of 2 ATPs. Thereby, may play a special role …	Matrix	Mitochondrial central dogma > Translation > mt-tRNA synthetases	566	1.83109	3.54843	1.91364	2.19087	2.37101	2.8817	22.9794	21.1252	22.7538	22.5424	24.8105	24.6736	24.6674	24.7332	22.9794	21.1252	22.7538	22.5424	24.8105	24.6736	24.6674	24.7332	2	2	1	1
NADPH:adrenodoxin oxidoreductase, mitochondrial OS=Homo sapiens OX=9606 GN=FDXR PE=1 SV=3	FDXR	P22570	2232	Mitochondrion inner membrane {ECO:0000250|UniProtKB:P48360}; Peripheral membrane protein {ECO:0000305}.	0	Serves as the first electron transfer protein in all the mitochondrial P450 systems including cholesterol side chain cleavage in all steroidogenic tissues, steroid 11-beta hydroxylation in the adrenal cortex, 25-OH-vitamin D3-24 hydroxylation in the kidney, and sterol C-27 hydroxylation in the liver. {ECO:0000250|UniProtKB:P08165}.	Matrix	Metabolism > Lipid metabolism > Cholesterol, bile acid, steroid synthesis | Metabolism > Metals and cofactors > Heme synthesis and processing | Metabolism > Metals and cofactors > Fe-S cluster biosynthesis | Metabolism > Vitamin metabolism > Vitamin D metabolism	438	2.52116	2.08512	2.45548	2.28927	2.33776	3.76723	24.7301	25.3121	24.21	24.5953	27.2513	27.3972	26.6655	26.8845	24.7301	25.3121	24.21	24.5953	27.2513	27.3972	26.6655	26.8845	7	7	5	6
Stress-70 protein, mitochondrial OS=Homo sapiens OX=9606 GN=HSPA9 PE=1 SV=2	HSPA9	P38646	3313	Mitochondrion {ECO:0000269|PubMed:22002106, ECO:0000269|PubMed:26702583}. Nucleus, nucleolus {ECO:0000269|PubMed:22002106}.	0	Chaperone protein which plays an important role in mitochondrial iron-sulfur cluster (ISC) biogenesis. Interacts with and stabilizes ISC cluster assembly proteins FXN, NFU1, NFS1 and ISCU (PubMed:26702583). Regulates erythropoiesis via stabilization of ISC assembly (PubMed:21123823, PubMed:26702583). May play a role in the control of cell proliferation and cellular aging (By similarity). {ECO:000…	Matrix	Metabolism > Metals and cofactors > Fe-S cluster biosynthesis	118,128,161,181,196,230,331,568	2.78782	1.80202	2.32274	2.37986	2.32311	5.32764	27.6882	28.0744	27.9057	27.7561	30.476	29.8765	30.2284	30.1359	27.6882	28.0744	27.9057	27.7561	30.476	29.8765	30.2284	30.1359	36	29	32	30
Ubiquinol-cytochrome-c reductase complex assembly factor 1 OS=Homo sapiens OX=9606 GN=UQCC1 PE=1 SV=3	UQCC1	Q9NVA1	55245	Mitochondrion inner membrane {ECO:0000269|PubMed:24385928}. Cytoplasmic vesicle {ECO:0000250}. Note=Cytoplasmic vesicular structures. {ECO:0000250}.	0	Required for the assembly of the ubiquinol-cytochrome c reductase complex (mitochondrial respiratory chain complex III or cytochrome b-c1 complex). Involved in cytochrome b translation and/or stability. {ECO:0000269|PubMed:24385928}.	MIM	OXPHOS > Complex III > CIII assembly factors | OXPHOS > OXPHOS assembly factors	294	2.53571	2.50887	2.17572	2.0475	2.31695	3.10285	25.9799	25.2422	26.4795	26.5708	28.5156	27.7511	28.6552	28.6183	25.9799	25.2422	26.4795	26.5708	28.5156	27.7511	28.6552	28.6183	4	3	4	4
Palmitoyl-protein thioesterase ABHD10, mitochondrial OS=Homo sapiens OX=9606 GN=ABHD10 PE=1 SV=1	ABHD10	Q9NUJ1	55347	Mitochondrion {ECO:0000269|PubMed:31740833}.	0	Acts as an acyl-protein thioesterase that hydrolyzes fatty acids from acylated residues in proteins (PubMed:31740833). Regulates the mitochondrial S-depalmitoylation of the nucleophilic active site residue of peroxiredoxin-5/PRDX5, a key antioxidant protein, therefore modulating mitochondrial antioxidant ability (PubMed:31740833). Also catalyzes the deglucuronidation of mycophenolic acid acyl-glu…	Matrix	Metabolism > Detoxification > Xenobiotic metabolism	292	2.16204	2.06723	2.59567	2.37148	2.2991	3.69395	25.4968	24.6582	25.1357	25.0092	27.6588	26.7255	27.7314	27.3807	25.4968	24.6582	25.1357	25.0092	27.6588	26.7255	27.7314	27.3807	8	7	8	6
NADH dehydrogenase [ubiquinone] iron-sulfur protein 2, mitochondrial OS=Homo sapiens OX=9606 GN=NDUFS2 PE=1 SV=2	NDUFS2	O75306	4720	Mitochondrion inner membrane {ECO:0000305|PubMed:12611891, ECO:0000305|PubMed:9585441}; Peripheral membrane protein {ECO:0000250|UniProtKB:Q641Y2}; Matrix side {ECO:0000250|UniProtKB:Q641Y2}.	0	Core subunit of the mitochondrial membrane respiratory chain NADH dehydrogenase (Complex I) which catalyzes electron transfer from NADH through the respiratory chain, using ubiquinone as an electron acceptor (PubMed:30922174, PubMed:22036843). Essential for the catalytic activity of complex I (PubMed:30922174, PubMed:22036843). Essential for the assembly of complex I (By similarity). Redox-sensit…	MIM	OXPHOS > Complex I > CI subunits | Metabolism > Metals and cofactors > Fe-S-containing proteins | OXPHOS > OXPHOS subunits	245	2.16368	2.30268	2.05947	2.63057	2.2891	3.28183	22.2876	21.609	21.2946	21.1447	24.4513	23.9117	23.3541	23.7753	22.2876	21.609	21.2946	21.1447	24.4513	23.9117	23.3541	23.7753	1	1	1	1
NADH dehydrogenase [ubiquinone] 1 beta subcomplex subunit 6 OS=Homo sapiens OX=9606 GN=NDUFB6 PE=1 SV=3	NDUFB6	O95139	4712	Mitochondrion inner membrane {ECO:0000305|PubMed:12611891}; Single-pass membrane protein {ECO:0000255}; Matrix side {ECO:0000305}.	68..86; /note="Helical"; /evidence="ECO:0000255"	Accessory subunit of the mitochondrial membrane respiratory chain NADH dehydrogenase (Complex I), that is believed not to be involved in catalysis. Complex I functions in the transfer of electrons from NADH to the respiratory chain. The immediate electron acceptor for the enzyme is believed to be ubiquinone. {ECO:0000269|PubMed:27626371}.	MIM	OXPHOS > Complex I > CI subunits | OXPHOS > OXPHOS subunits	4	2.70899	2.20573	2.15008	2.08359	2.2871	4.65889	24.4718	25.2	24.8	25.1425	27.1807	27.4058	26.9501	27.2261	24.4718	25.2	24.8	25.1425	27.1807	27.4058	26.9501	27.2261	2	3	2	3
Aldehyde dehydrogenase, mitochondrial OS=Homo sapiens OX=9606 GN=ALDH2 PE=1 SV=2	ALDH2	P05091	217	Mitochondrion matrix.	0	0	Matrix	Metabolism > Detoxification > Xenobiotic metabolism	396,442	1.99468	1.75767	1.74342	3.56367	2.26486	1.11956	24.3835	24.3125	23.0055	20.5064	26.3782	26.0702	24.7489	24.07	24.3835	24.3125	23.0055	20.5064	26.3782	26.0702	24.7489	24.07	3	2	3	3
ATP-dependent RNA helicase DHX30 OS=Homo sapiens OX=9606 GN=DHX30 PE=1 SV=1	DHX30	Q7L2E3	22907	Cytoplasm {ECO:0000269|PubMed:29100085}. Mitochondrion {ECO:0000269|PubMed:16825194, ECO:0000269|PubMed:29100085}. Mitochondrion matrix, mitochondrion nucleoid {ECO:0000269|PubMed:16825194, ECO:0000269|PubMed:18063578, ECO:0000269|PubMed:25683715}. Note=Localizes to mitochondrial RNA granules found in close proximity to the mitochondrial nucleoids (PubMed:16825194, PubMed:25683715). Relocalizes t…	0	RNA-dependent helicase (PubMed:29100085). Plays an important role in the assembly of the mitochondrial large ribosomal subunit (PubMed:25683715, PubMed:29100085). Required for optimal function of the zinc-finger antiviral protein ZC3HAV1 (By similarity). Associates with mitochondrial DNA (PubMed:18063578). Involved in nervous system development and differentiation through its involvement in the u…	Matrix	Mitochondrial central dogma > mtRNA metabolism > mtRNA granules | Mitochondrial central dogma > Translation > Mitochondrial ribosome assembly	616,866	3.4341	2.53986	1.72931	1.33985	2.26078	2.08939	24.0602	24.9864	25.7234	26.7233	27.4943	27.5263	27.4527	28.0632	24.0602	24.9864	25.7234	26.7233	27.4943	27.5263	27.4527	28.0632	1	2	2	4
Cytochrome b-c1 complex subunit 1, mitochondrial OS=Homo sapiens OX=9606 GN=UQCRC1 PE=1 SV=3	UQCRC1	P31930	7384	Mitochondrion inner membrane {ECO:0000250|UniProtKB:P07256}; Peripheral membrane protein {ECO:0000250|UniProtKB:P07256}; Matrix side {ECO:0000250|UniProtKB:P07256}.	0	Component of the ubiquinol-cytochrome c oxidoreductase, a multisubunit transmembrane complex that is part of the mitochondrial electron transport chain which drives oxidative phosphorylation. The respiratory chain contains 3 multisubunit complexes succinate dehydrogenase (complex II, CII), ubiquinol-cytochrome c oxidoreductase (cytochrome b-c1 complex, complex III, CIII) and cytochrome c oxidase …	MIM	Protein import, sorting and homeostasis > Protein import and sorting > Preprotein cleavage | OXPHOS > Complex III > CIII subunits | OXPHOS > OXPHOS subunits	123,257	1.6622	2.07888	2.26712	2.98621	2.2486	2.16331	25.2605	23.434	23.803	23.0991	26.9227	25.5128	26.0701	26.0853	25.2605	23.434	23.803	23.0991	26.9227	25.5128	26.0701	26.0853	6	3	3	4
Actin, cytoplasmic 2 OS=Homo sapiens OX=9606 GN=ACTG1 PE=1 SV=1	ACTG1	P63261	71	Cytoplasm, cytoskeleton {ECO:0000269|PubMed:28493397}.	0	Actins are highly conserved proteins that are involved in various types of cell motility and are ubiquitously expressed in all eukaryotic cells. {ECO:0000305|PubMed:29581253}.	#N/A	#N/A	198	0.395758	-0.082552	3.81055	4.78024	2.226	0.635707	25.5115	25.2398	20.1003	19.525	25.9072	25.1573	23.9109	24.3052	25.5115	25.2398	0	0	25.9072	25.1573	23.9109	24.3052	4	1	1	1
[3-methyl-2-oxobutanoate dehydrogenase [lipoamide]] kinase, mitochondrial OS=Homo sapiens OX=9606 GN=BCKDK PE=1 SV=2	BCKDK	O14874	10295	Mitochondrion matrix. Mitochondrion {ECO:0000269|PubMed:24449431}.	0	Catalyzes the phosphorylation and inactivation of the branched-chain alpha-ketoacid dehydrogenase complex, the key regulatory enzyme of the valine, leucine and isoleucine catabolic pathways. Key enzyme that regulate the activity state of the BCKD complex. {ECO:0000269|PubMed:24449431}.	Matrix	Metabolism > Amino acid metabolism > Branched-chain amino acid metabolism | Metabolism > Amino acid metabolism > Branched-chain amino acid dehydrogenase complex	54,293	2.65414	0.470045	3.11101	2.59819	2.20835	2.31408	19.9126	21.8702	19.7452	20.4709	22.5668	22.3403	22.8562	23.0691	19.9126	0	19.7452	20.4709	22.5668	0	22.8562	23.0691	1	0	1	3
Acyl-coenzyme A thioesterase 1 OS=Homo sapiens OX=9606 GN=ACOT1 PE=1 SV=1	ACOT1	Q86TX2	641371	Cytoplasm, cytosol {ECO:0000269|PubMed:16940157}.	0	Acyl-CoA thioesterases are a group of enzymes that catalyze the hydrolysis of acyl-CoAs into free fatty acids and coenzyme A (CoASH), regulating intracellular levels of acyl-CoAs, free fatty acids and CoASH. More active towards saturated and unsaturated long chain fatty acyl-CoAs (C12-C20). {ECO:0000269|PubMed:16940157}.	#N/A	#N/A	289	1.91611	1.23664	2.75791	2.76095	2.1679	2.5157	22.9404	22.0417	21.828	21.606	24.8565	23.2783	24.5859	24.3669	22.9404	22.0417	21.828	21.606	24.8565	23.2783	24.5859	24.3669	2	1	1	1
Cytochrome c oxidase subunit 5A, mitochondrial OS=Homo sapiens OX=9606 GN=COX5A PE=1 SV=2	COX5A	P20674	9377	Mitochondrion inner membrane {ECO:0000269|PubMed:30030519}; Peripheral membrane protein {ECO:0000269|PubMed:30030519}; Matrix side {ECO:0000269|PubMed:30030519}.	0	Component of the cytochrome c oxidase, the last enzyme in the mitochondrial electron transport chain which drives oxidative phosphorylation. The respiratory chain contains 3 multisubunit complexes succinate dehydrogenase (complex II, CII), ubiquinol-cytochrome c oxidoreductase (cytochrome b-c1 complex, complex III, CIII) and cytochrome c oxidase (complex IV, CIV), that cooperate to transfer elect…	MIM	OXPHOS > Complex IV > CIV subunits | OXPHOS > OXPHOS subunits	80	1.728	1.76922	2.20608	2.9593	2.16565	3.01088	27.3214	26.6076	26.3153	25.7267	29.0494	28.3769	28.5214	28.686	27.3214	26.6076	26.3153	25.7267	29.0494	28.3769	28.5214	28.686	7	8	7	5
Pyruvate carboxylase, mitochondrial OS=Homo sapiens OX=9606 GN=PC PE=1 SV=2	PC	P11498	5091	Mitochondrion matrix.	0	Pyruvate carboxylase catalyzes a 2-step reaction, involving the ATP-dependent carboxylation of the covalently attached biotin in the first step and the transfer of the carboxyl group to pyruvate in the second. Catalyzes in a tissue specific manner, the initial reactions of glucose (liver, kidney) and lipid (adipose tissue, liver, brain) synthesis from pyruvate.	Matrix	Metabolism > Carbohydrate metabolism > Gluconeogenesis | Metabolism > Carbohydrate metabolism > TCA-associated | Metabolism > Vitamin metabolism > Biotin utilizing proteins	197,221	1.46182	3.37389	1.93181	1.72638	2.12348	1.34936	22.2986	19.4906	22.8338	22.0587	23.7604	22.8645	24.7656	23.7851	22.2986	0	22.8338	22.0587	23.7604	0	24.7656	23.7851	1	0	1	1
Malate dehydrogenase, mitochondrial OS=Homo sapiens OX=9606 GN=MDH2 PE=1 SV=3	MDH2	P40926	4191	Mitochondrion matrix {ECO:0000250|UniProtKB:P04636}.	0	0	Matrix	Metabolism > Carbohydrate metabolism > Gluconeogenesis | Metabolism > Carbohydrate metabolism > Malate-aspartate shuttle | Metabolism > Carbohydrate metabolism > TCA cycle	56,80,161	2.64751	2.59488	1.76641	1.34222	2.08776	2.95486	25.7894	25.5754	26.6224	27.0759	28.4369	28.1703	28.3888	28.4181	25.7894	25.5754	26.6224	27.0759	28.4369	28.1703	28.3888	28.4181	9	9	11	12
39S ribosomal protein L34, mitochondrial OS=Homo sapiens OX=9606 GN=MRPL34 PE=1 SV=1	MRPL34	Q9BQ48	64981	Mitochondrion {ECO:0000269|PubMed:25278503, ECO:0000269|PubMed:25838379, ECO:0000269|PubMed:28892042}.	0	0	Matrix	Mitochondrial central dogma > Translation > Mitochondrial ribosome	53	1.97088	1.56305	2.28585	2.48081	2.07515	4.30761	23.2271	23.4447	22.7392	22.6145	25.198	25.0078	25.025	25.0953	23.2271	23.4447	22.7392	22.6145	25.198	25.0078	25.025	25.0953	1	1	1	1
Aspartate--tRNA ligase, mitochondrial OS=Homo sapiens OX=9606 GN=DARS2 PE=1 SV=1	DARS2	Q6PI48	55157	Mitochondrion matrix {ECO:0000269|PubMed:15779907}.	0	0	Matrix	Mitochondrial central dogma > Translation > mt-tRNA synthetases	516,551	1.92019	2.04355	1.9385	2.31813	2.05509	2.88141	24.8596	23.6387	24.6091	24.0336	26.7798	25.6823	26.5476	26.3517	24.8596	23.6387	24.6091	24.0336	26.7798	25.6823	26.5476	26.3517	6	5	4	4
Ornithine aminotransferase, mitochondrial OS=Homo sapiens OX=9606 GN=OAT PE=1 SV=1	OAT	P04181	4942	Mitochondrion matrix {ECO:0000269|PubMed:23076989}.	0	0	Matrix	Metabolism > Amino acid metabolism > Proline metabolism	48	1.96712	1.0973	2.56346	2.51389	2.03544	2.47375	24.8559	24.1593	24.249	24.4632	26.823	25.2566	26.8125	26.9771	24.8559	24.1593	24.249	24.4632	26.823	25.2566	26.8125	26.9771	2	1	2	2
Delta(3,5)-Delta(2,4)-dienoyl-CoA isomerase, mitochondrial OS=Homo sapiens OX=9606 GN=ECH1 PE=1 SV=2	ECH1	Q13011	1891	Mitochondrion {ECO:0000250|UniProtKB:Q62651}. Peroxisome {ECO:0000250|UniProtKB:Q62651}.	0	Isomerization of 3-trans,5-cis-dienoyl-CoA to 2-trans,4-trans-dienoyl-CoA. {ECO:0000250|UniProtKB:Q62651}.	Matrix	Metabolism > Lipid metabolism	149,293	1.90779	2.16405	2.06493	1.95354	2.02258	4.36614	30.0999	29.4026	29.7421	29.5378	32.0077	31.5667	31.8071	31.4913	30.0999	29.4026	29.7421	29.5378	32.0077	31.5667	31.8071	31.4913	13	11	11	11
Mitochondrial import inner membrane translocase subunit TIM44 OS=Homo sapiens OX=9606 GN=TIMM44 PE=1 SV=2	TIMM44	O43615	10469	Mitochondrion inner membrane {ECO:0000269|PubMed:10339406}; Peripheral membrane protein {ECO:0000269|PubMed:10339406}; Matrix side {ECO:0000269|PubMed:10339406}. Mitochondrion matrix {ECO:0000269|PubMed:10339406}.	0	Essential component of the PAM complex, a complex required for the translocation of transit peptide-containing proteins from the inner membrane into the mitochondrial matrix in an ATP-dependent manner (By similarity). Recruits mitochondrial HSP70 to drive protein translocation into the matrix using ATP as an energy source (By similarity). {ECO:0000250|UniProtKB:O35857, ECO:0000250|UniProtKB:Q0185…	MIM	Protein import, sorting and homeostasis > Protein import and sorting > Import motor	201,265,435	2.51084	1.90733	1.47214	1.95392	1.96106	3.51894	23.9081	23.6593	24.5554	24.2107	26.4189	25.5667	26.0275	26.1646	23.9081	23.6593	24.5554	24.2107	26.4189	25.5667	26.0275	26.1646	4	4	7	6
Glutaryl-CoA dehydrogenase, mitochondrial OS=Homo sapiens OX=9606 GN=GCDH PE=1 SV=1	GCDH	Q92947	2639	Mitochondrion matrix.	0	Catalyzes the oxidative decarboxylation of glutaryl-CoA to crotonyl-CoA and CO(2) in the degradative pathway of L-lysine, L-hydroxylysine, and L-tryptophan metabolism. It uses electron transfer flavoprotein as its electron acceptor. Isoform Short is inactive. {ECO:0000269|PubMed:17176108, ECO:0000269|PubMed:6423663, ECO:0000269|PubMed:8541831}.	Matrix	Metabolism > Amino acid metabolism > Lysine metabolism	197	-0.0986633	2.93622	2.26861	2.72542	1.9579	1.26661	21.7598	21.6228	22.433	22.395	21.6612	24.559	24.7016	25.1204	0	21.6228	22.433	22.395	0	24.559	24.7016	25.1204	1	1	2	2
Methylcrotonoyl-CoA carboxylase beta chain, mitochondrial OS=Homo sapiens OX=9606 GN=MCCC2 PE=1 SV=1	MCCC2	Q9HCC0	64087	Mitochondrion matrix {ECO:0000269|PubMed:11170888, ECO:0000269|PubMed:16023992}.	0	Carboxyltransferase subunit of the 3-methylcrotonyl-CoA carboxylase, an enzyme that catalyzes the conversion of 3-methylcrotonyl-CoA to 3-methylglutaconyl-CoA, a critical step for leucine and isovaleric acid catabolism. {ECO:0000269|PubMed:17360195}.	Matrix	Metabolism > Amino acid metabolism > Branched-chain amino acid metabolism	365,413	2.32937	2.034	1.72916	1.69555	1.94702	1.64822	25.3745	26.5687	27.7111	27.3546	27.7039	28.6027	29.4403	29.0502	25.3745	26.5687	27.7111	27.3546	27.7039	28.6027	29.4403	29.0502	4	4	6	5
#N/A	#N/A	P30042	#N/A	#N/A	#N/A	#N/A	Matrix	0	206,250	3.56039	-1.02324	3.15706	2.00621	1.92511	0.750164	23.2003	27.9917	22.8965	23.4076	26.7607	26.9685	26.0535	25.4138	23.2003	27.9917	22.8965	23.4076	26.7607	26.9685	26.0535	25.4138	10	3	7	8
Aldehyde dehydrogenase X, mitochondrial OS=Homo sapiens OX=9606 GN=ALDH1B1 PE=1 SV=4	ALDH1B1	P30837	219	Mitochondrion matrix.	0	ALDHs play a major role in the detoxification of alcohol-derived acetaldehyde. They are involved in the metabolism of corticosteroids, biogenic amines, neurotransmitters, and lipid peroxidation.	Matrix	Metabolism > Detoxification > Xenobiotic metabolism	442	2.57046	2.5248	1.04923	1.47731	1.90545	2.70196	21.5115	21.1672	22.7048	22.3248	24.0819	23.692	23.754	23.8021	21.5115	21.1672	22.7048	22.3248	24.0819	23.692	23.754	23.8021	1	1	1	1
Farnesyl pyrophosphate synthase OS=Homo sapiens OX=9606 GN=FDPS PE=1 SV=4	FDPS	P14324	2224	Cytoplasm.	0	Key enzyme in isoprenoid biosynthesis which catalyzes the formation of farnesyl diphosphate (FPP), a precursor for several classes of essential metabolites including sterols, dolichols, carotenoids, and ubiquinones. FPP also serves as substrate for protein farnesylation and geranylgeranylation. Catalyzes the sequential condensation of isopentenyl pyrophosphate with the allylic pyrophosphates, dim…	MIM	Metabolism > Lipid metabolism > Cholesterol-associated	349	1.08053	1.20517	2.30135	2.89341	1.87011	2.82629	23.8774	23.9476	23.1712	22.6395	24.9579	25.1528	25.4725	25.5329	23.8774	23.9476	23.1712	22.6395	24.9579	25.1528	25.4725	25.5329	1	1	1	1
28S ribosomal protein S12, mitochondrial OS=Homo sapiens OX=9606 GN=MRPS12 PE=1 SV=1	MRPS12	O15235	6183	Mitochondrion {ECO:0000269|PubMed:25838379}.	0	0	Matrix	Mitochondrial central dogma > Translation > Mitochondrial ribosome	130	2.43475	2.997	0.811203	0.874153	1.77927	1.68144	21.701	20.3929	22.5157	22.8136	24.1357	23.3899	23.3269	23.6877	21.701	20.3929	22.5157	22.8136	24.1357	23.3899	23.3269	23.6877	2	1	1	1
Dihydrolipoyl dehydrogenase, mitochondrial OS=Homo sapiens OX=9606 GN=DLD PE=1 SV=2	DLD	P09622	1738	Mitochondrion matrix {ECO:0000305|PubMed:29211711, ECO:0000305|PubMed:3693355}. Nucleus {ECO:0000269|PubMed:29211711}. Cell projection, cilium, flagellum {ECO:0000250|UniProtKB:Q811C4}. Cytoplasmic vesicle, secretory vesicle, acrosome {ECO:0000269|PubMed:15888450}. Note=Mainly localizes in the mitochondrion. A small fraction localizes to the nucleus, where the 2-oxoglutarate dehydrogenase complex…	0	Lipoamide dehydrogenase is a component of the glycine cleavage system as well as an E3 component of three alpha-ketoacid dehydrogenase complexes (pyruvate-, alpha-ketoglutarate-, and branched-chain amino acid-dehydrogenase complex) (PubMed:15712224, PubMed:16442803, PubMed:16770810, PubMed:17404228, PubMed:20160912, PubMed:20385101). The 2-oxoglutarate dehydrogenase complex is mainly active in th…	Matrix	Metabolism > Carbohydrate metabolism > Pyruvate metabolism | Metabolism > Carbohydrate metabolism > TCA cycle | Metabolism > Amino acid metabolism > Branched-chain amino acid metabolism | Metabolism > Amino acid metabolism > Branched-chain amino acid dehydrogenase complex | Metabolism > Amino acid metabolism > Lysine metabolism | Metabolism > Amino acid metabolism > Glycine metabolism | Metabolis…	351,473	-0.638205	2.74887	2.40096	2.47617	1.74695	1.29467	26.5028	23.516	24.9987	24.7611	25.8646	26.2648	27.3996	27.2372	26.5028	23.516	24.9987	24.7611	25.8646	26.2648	27.3996	27.2372	4	2	4	6
NADH dehydrogenase [ubiquinone] iron-sulfur protein 8, mitochondrial OS=Homo sapiens OX=9606 GN=NDUFS8 PE=1 SV=1	NDUFS8	O00217	4728	Mitochondrion inner membrane {ECO:0000305|PubMed:12611891, ECO:0000305|PubMed:9666055}; Peripheral membrane protein {ECO:0000250|UniProtKB:P42028}; Matrix side {ECO:0000250|UniProtKB:P42028}.	0	Core subunit of the mitochondrial membrane respiratory chain NADH dehydrogenase (Complex I) which catalyzes electron transfer from NADH through the respiratory chain, using ubiquinone as an electron acceptor (PubMed:22499348). Essential for the catalytic activity and assembly of complex I (PubMed:22499348). {ECO:0000269|PubMed:22499348}.	MIM	OXPHOS > Complex I > CI subunits | Metabolism > Metals and cofactors > Fe-S-containing proteins | OXPHOS > OXPHOS subunits	38,84	0.917978	1.82595	1.84362	1.8187	1.60156	1.03027	23.7126	20.9936	23.0637	23.3051	24.6306	22.8195	24.9073	25.1238	23.7126	0	23.0637	23.3051	24.6306	0	24.9073	25.1238	1	0	1	1
Mitochondrial import inner membrane translocase subunit TIM16 OS=Homo sapiens OX=9606 GN=PAM16 PE=1 SV=2	PAM16	Q9Y3D7	51025	Mitochondrion inner membrane {ECO:0000269|PubMed:11750097, ECO:0000269|PubMed:20053669}; Peripheral membrane protein {ECO:0000269|PubMed:11750097, ECO:0000269|PubMed:20053669}; Matrix side {ECO:0000269|PubMed:11750097, ECO:0000269|PubMed:20053669}.	0	Regulates ATP-dependent protein translocation into the mitochondrial matrix. Inhibits DNAJC19 stimulation of HSPA9/Mortalin ATPase activity. {ECO:0000269|PubMed:20053669}.	MIM	Protein import, sorting and homeostasis > Protein import and sorting > Import motor	77,93	2.74116	2.48296	0.726151	0.22253	1.5432	0.790468	22.0984	22.3464	25.1629	25.6204	24.8396	24.8293	25.8891	25.8429	22.0984	22.3464	25.1629	25.6204	24.8396	24.8293	25.8891	25.8429	2	2	2	2
Poly(A) RNA polymerase, mitochondrial OS=Homo sapiens OX=9606 GN=MTPAP PE=1 SV=1	MTPAP	Q9NVV4	55149	Cytoplasm {ECO:0000269|PubMed:18172165}. Mitochondrion {ECO:0000269|PubMed:15547249, ECO:0000269|PubMed:15769737}.	0	Polymerase that creates the 3' poly(A) tail of mitochondrial transcripts. Can use all four nucleotides, but has higher activity with ATP and UTP (in vitro). Plays a role in replication-dependent histone mRNA degradation. May be involved in the terminal uridylation of mature histone mRNAs before their degradation is initiated. Might be responsible for the creation of some UAA stop codons which are…	Matrix	Mitochondrial central dogma > mtRNA metabolism > mtRNA granules | Mitochondrial central dogma > mtRNA metabolism > mt-rRNA modifications | Mitochondrial central dogma > mtRNA metabolism > mt-mRNA modifications | Mitochondrial central dogma > mtRNA metabolism > mtRNA stability and decay	182	3.34327	0.615637	2.86116	-0.758406	1.51542	0.983754	18.9766	21.6201	20.2449	22.0563	22.3198	22.2358	23.1061	21.2979	18.9766	0	20.2449	0	22.3198	0	23.1061	21.2979	2	0	3	1
Complex I intermediate-associated protein 30, mitochondrial OS=Homo sapiens OX=9606 GN=NDUFAF1 PE=1 SV=2	NDUFAF1	Q9Y375	51103	Mitochondrion {ECO:0000269|PubMed:16218961, ECO:0000269|PubMed:17557076}. Mitochondrion matrix {ECO:0000305|PubMed:17557076}. Note=Peripherally associated with the matrix face of the mitochondrial inner membrane. {ECO:0000305|PubMed:17557076}.	0	Chaperone protein involved in early stages of the assembly of mitochondrial NADH:ubiquinone oxidoreductase complex (complex I). {ECO:0000269|PubMed:16218961, ECO:0000269|PubMed:17557076}.	MIM	OXPHOS > Complex I > CI assembly factors | OXPHOS > OXPHOS assembly factors	164	1.57065	1.01099	2.03189	1.40685	1.50509	0.613524	23.9585	23.9688	20.2465	23.5984	25.5292	24.9798	22.2784	25.0052	23.9585	23.9688	0	23.5984	25.5292	24.9798	0	25.0052	1	1	0	1
Ethylmalonyl-CoA decarboxylase OS=Homo sapiens OX=9606 GN=ECHDC1 PE=1 SV=2	ECHDC1	Q9NTX5	55862	Cytoplasm, cytosol {ECO:0000305|PubMed:22016388}.	0	Decarboxylates ethylmalonyl-CoA, a potentially toxic metabolite, to form butyryl-CoA, suggesting it might be involved in metabolite proofreading (PubMed:22016388). Also has methylmalonyl-CoA decarboxylase activity at lower level (By similarity). {ECO:0000250|UniProtKB:Q9D9V3, ECO:0000269|PubMed:22016388}.	unknown	Metabolism > Lipid metabolism	274	1.19692	1.18629	1.78109	1.81304	1.49434	0.655341	22.5566	20.3471	23.4468	23.1418	23.7535	21.5334	25.2278	24.9548	22.5566	0	23.4468	23.1418	23.7535	0	25.2278	24.9548	1	0	2	2
Glutathione reductase, mitochondrial OS=Homo sapiens OX=9606 GN=GSR PE=1 SV=2	GSR	P00390	2936	[Isoform Mitochondrial]: Mitochondrion.; [Isoform Cytoplasmic]: Cytoplasm.	0	Maintains high levels of reduced glutathione in the cytosol.	Matrix	Metabolism > Detoxification > ROS and glutathione metabolism	400	1.43472	1.60277	1.3104	1.41123	1.43978	3.41369	24.4055	24.7783	24.2562	24.5334	25.8403	26.3811	25.5666	25.9446	24.4055	24.7783	24.2562	24.5334	25.8403	26.3811	25.5666	25.9446	2	3	2	3
Transmembrane protein 14C OS=Homo sapiens OX=9606 GN=TMEM14C PE=1 SV=1	TMEM14C	Q9P0S9	51522	Mitochondrion membrane {ECO:0000250}; Multi-pass membrane protein {ECO:0000250}.	7..27; /note="Helical"; /evidence="ECO:0000255"; 32..52; /note="Helical"; /evidence="ECO:0000255"; 62..82; /note="Helical"; /evidence="ECO:0000255"; 88..108; /note="Helical"; /evidence="ECO:0000255"	Required for normal heme biosynthesis. {ECO:0000250}.	MIM	0	53	0.940565	1.49116	2.33412	0.967926	1.43344	1.87816	21.6749	20.4557	19.8851	20.9611	22.6155	21.9468	22.2192	21.929	21.6749	20.4557	0	20.9611	22.6155	21.9468	0	21.929	1	1	0	1
Phosphatidylserine decarboxylase proenzyme, mitochondrial OS=Homo sapiens OX=9606 GN=PISD PE=1 SV=4	PISD	Q9UG56	23761	[Phosphatidylserine decarboxylase beta chain]: Mitochondrion inner membrane {ECO:0000255|HAMAP-Rule:MF_03208, ECO:0000305|PubMed:30858161}; Single-pass membrane protein {ECO:0000255|HAMAP-Rule:MF_03208}; Intermembrane side {ECO:0000255|HAMAP-Rule:MF_03208}.; [Phosphatidylserine decarboxylase alpha chain]: Mitochondrion inner membrane {ECO:0000255|HAMAP-Rule:MF_03208, ECO:0000305|PubMed:30858161};…	64..82; /note="Helical"; /evidence="ECO:0000255|HAMAP-Rule:MF_03208"	Catalyzes the formation of phosphatidylethanolamine (PtdEtn) from phosphatidylserine (PtdSer) (PubMed:30488656, PubMed:30858161). Plays a central role in phospholipid metabolism and in the interorganelle trafficking of phosphatidylserine. {ECO:0000255|HAMAP-Rule:MF_03208, ECO:0000269|PubMed:30488656, ECO:0000269|PubMed:30858161}.	MIM	Metabolism > Lipid metabolism > Phospholipid metabolism	213,349	1.64014	1.46766	1.07199	1.28479	1.36614	3.15204	24.4817	24.0705	24.3988	24.7337	26.1219	25.5382	25.4708	26.0185	24.4817	24.0705	24.3988	24.7337	26.1219	25.5382	25.4708	26.0185	3	2	2	3
Sideroflexin-1 OS=Homo sapiens OX=9606 GN=SFXN1 PE=1 SV=4	SFXN1	Q9H9B4	94081	Mitochondrion inner membrane {ECO:0000269|PubMed:30442778}; Multi-pass membrane protein {ECO:0000255}.	103..120; /note="Helical"; /evidence="ECO:0000255"; 147..167; /note="Helical"; /evidence="ECO:0000255"; 175..195; /note="Helical"; /evidence="ECO:0000255"; 229..249; /note="Helical"; /evidence="ECO:0000255"; 267..287; /note="Helical"; /evidence="ECO:0000255"	Mitochondrial serine transporter that mediates transport of serine into mitochondria, an important step of the one-carbon metabolism pathway (PubMed:30442778). Mitochondrial serine is converted to glycine and formate, which then exits to the cytosol where it is used to generate the charged folates that serve as one-carbon donors (PubMed:30442778). Transports both D-serine and L-serine (PubMed:304…	MIM	Metabolism > Amino acid metabolism > Serine metabolism | Metabolism > Vitamin metabolism > Folate and 1-C metabolism | Small molecule transport > Sideroflexins	151	1.27049	1.24212	0.951427	1.04249	1.12663	3.11026	25.1884	24.8494	24.8622	24.7626	26.4589	26.0915	25.8136	25.8051	25.1884	24.8494	24.8622	24.7626	26.4589	26.0915	25.8136	25.8051	4	4	3	4
Cullin-associated NEDD8-dissociated protein 1 OS=Homo sapiens OX=9606 GN=CAND1 PE=1 SV=2	CAND1	Q86VP6	55832	Cytoplasm {ECO:0000269|PubMed:21249194}. Nucleus {ECO:0000269|PubMed:21249194}. Note=Predominantly cytoplasmic.	0	Key assembly factor of SCF (SKP1-CUL1-F-box protein) E3 ubiquitin ligase complexes that promotes the exchange of the substrate-recognition F-box subunit in SCF complexes, thereby playing a key role in the cellular repertoire of SCF complexes. Acts as a F-box protein exchange factor. The exchange activity of CAND1 is coupled with cycles of neddylation conjugation: in the deneddylated state, cullin…	#N/A	#N/A	6	0.871603	1.23127	2.34064	-0.112524	1.08275	0.43014	24.0346	23.6701	20.0626	23.8466	24.9062	24.9014	22.4032	23.734	24.0346	23.6701	0	23.8466	24.9062	24.9014	0	23.734	2	1	0	1
ATP synthase mitochondrial F1 complex assembly factor 1 OS=Homo sapiens OX=9606 GN=ATPAF1 PE=1 SV=1	ATPAF1	Q5TC12	64756	Mitochondrion {ECO:0000250}.	0	May play an essential role for the assembly of the mitochondrial F1-F0 complex. {ECO:0000250}.	Matrix	OXPHOS > Complex V > CV assembly factors | OXPHOS > OXPHOS assembly factors	176,303	-0.434786	-0.119287	2.38162	2.37331	1.05021	0.692215	23.4516	22.8972	20.577	20.7739	23.0168	22.7779	22.9586	23.1472	23.4516	22.8972	20.577	20.7739	23.0168	22.7779	22.9586	23.1472	2	2	3	1
Mitochondrial import receptor subunit TOM70 OS=Homo sapiens OX=9606 GN=TOMM70 PE=1 SV=1	TOMM70	O94826	9868	Mitochondrion outer membrane {ECO:0000269|PubMed:20628368, ECO:0000269|PubMed:25609812}; Single-pass membrane protein {ECO:0000255}.	39..59; /note="Helical"; /evidence="ECO:0000255"	Acts as receptor of the preprotein translocase complex of the outer mitochondrial membrane (TOM complex). Recognizes and mediates the translocation of mitochondrial preproteins from the cytosol into the mitochondria in a chaperone dependent manner (PubMed:12526792). Mediates TBK1 and IRF3 activation induced by MAVS in response to Sendai virus infection and promotes host antiviral responses during…	MOM	Protein import, sorting and homeostasis > Protein import and sorting > TOM	260	0.663431	2.38921	-0.0923901	1.00767	0.991982	1.21045	22.6477	21.0992	22.7294	21.8295	23.3112	23.4884	22.637	22.8372	22.6477	0	22.7294	21.8295	23.3112	0	22.637	22.8372	1	0	1	1
MICOS complex subunit MIC26 OS=Homo sapiens OX=9606 GN=APOO PE=1 SV=1	APOO	Q9BUR5	79135	Mitochondrion inner membrane {ECO:0000269|PubMed:25764979}; Single-pass membrane protein {ECO:0000255}. Secreted {ECO:0000269|PubMed:16956892, ECO:0000269|PubMed:25764979}. Mitochondrion {ECO:0000269|PubMed:25781180}. Golgi apparatus membrane {ECO:0000269|PubMed:25764979}. Endoplasmic reticulum membrane {ECO:0000269|PubMed:25764979}. Note=Exists in three distinct forms: a glycosylated and secrete…	108..128; /note="Helical"; /evidence="ECO:0000255"	Component of the MICOS complex, a large protein complex of the mitochondrial inner membrane that plays crucial roles in the maintenance of crista junctions, inner membrane architecture, and formation of contact sites to the outer membrane. Plays a crucial role in crista junction formation and mitochondrial function (PubMed:25764979). Can promote cardiac lipotoxicity by enhancing mitochondrial res…	MIM	Mitochondrial dynamics and surveillance > Cristae formation > MICOS complex	167,174	1.5611	0.867613	0.531616	0.6175	0.894457	2.23912	24.1213	24.5477	24.6432	24.2452	25.6824	25.4153	25.1748	24.8627	24.1213	24.5477	24.6432	24.2452	25.6824	25.4153	25.1748	24.8627	5	2	3	3
Cytochrome c1, heme protein, mitochondrial OS=Homo sapiens OX=9606 GN=CYC1 PE=1 SV=3	CYC1	P08574	1537	Mitochondrion inner membrane {ECO:0000250|UniProtKB:P07143}; Single-pass membrane protein {ECO:0000250|UniProtKB:P07143}.	282..315; /note="Helical"; /evidence="ECO:0000269|PubMed:28844695"	Component of the ubiquinol-cytochrome c oxidoreductase, a multisubunit transmembrane complex that is part of the mitochondrial electron transport chain which drives oxidative phosphorylation. The respiratory chain contains 3 multisubunit complexes succinate dehydrogenase (complex II, CII), ubiquinol-cytochrome c oxidoreductase (cytochrome b-c1 complex, complex III, CIII) and cytochrome c oxidase …	MIM	OXPHOS > Complex III > CIII subunits | Metabolism > Metals and cofactors > Heme-containing proteins | Metabolism > Electron carriers > Cytochromes | OXPHOS > OXPHOS subunits	140,179,199,321	0.586542	1.7315	0.624664	0.478456	0.85529	1.41854	27.2591	27.2224	27.0976	27.0587	27.8457	28.9539	27.7222	27.5371	27.2591	27.2224	27.0976	27.0587	27.8457	28.9539	27.7222	27.5371	14	9	13	12
Presenilins-associated rhomboid-like protein, mitochondrial OS=Homo sapiens OX=9606 GN=PARL PE=1 SV=2	PARL	Q9H300	55486	Mitochondrion inner membrane {ECO:0000269|PubMed:17116872, ECO:0000269|PubMed:22354088}; Multi-pass membrane protein {ECO:0000269|PubMed:17116872}.; [P-beta]: Nucleus {ECO:0000269|PubMed:17116872}. Note=Translocated into the nucleus by an unknown mechanism (PubMed:17116872). {ECO:0000269|PubMed:17116872}.	102..121; /note="Helical"; /evidence="ECO:0000255"; 168..187; /note="Helical"; /evidence="ECO:0000255"; 208..230; /note="Helical"; /evidence="ECO:0000255"; 245..262; /note="Helical"; /evidence="ECO:0000255"; 273..289; /note="Helical"; /evidence="ECO:0000255"; 296..318; /note="Helical"; /evidence="ECO:0000255"; 333..354; /note="Helical"; /evidence="ECO:0000255"	Required for the control of apoptosis during postnatal growth. Essential for proteolytic processing of an antiapoptotic form of OPA1 which prevents the release of mitochondrial cytochrome c in response to intrinsic apoptotic signals (By similarity). Required for the maturation of PINK1 into its 52kDa mature form after its cleavage by mitochondrial-processing peptidase (MPP) (PubMed:22354088). Pro…	MIM	Protein import, sorting and homeostasis > Protein homeostasis > Proteases | Mitochondrial dynamics and surveillance > Mitophagy | Mitochondrial dynamics and surveillance > Autophagy	74,131	1.51774	1.36286	0.21126	0.0955677	0.796858	1.36734	25.6851	26.0524	26.8853	26.8068	27.2029	27.4153	27.0965	26.9024	25.6851	26.0524	26.8853	26.8068	27.2029	27.4153	27.0965	26.9024	4	4	4	6
Alpha-actinin-4 OS=Homo sapiens OX=9606 GN=ACTN4 PE=1 SV=2	ACTN4	O43707	81	Nucleus {ECO:0000269|PubMed:22351778, ECO:0000269|PubMed:9508771}. Cytoplasm {ECO:0000269|PubMed:22351778, ECO:0000269|PubMed:9508771}. Cell junction {ECO:0000250|UniProtKB:P57780}. Cytoplasm, cytoskeleton, stress fiber {ECO:0000269|PubMed:9508771}. Note=Localized in cytoplasmic mRNP granules containing untranslated mRNAs. Nuclear translocation can be induced by the PI3 kinase inhibitor wortmanni…	0	F-actin cross-linking protein which is thought to anchor actin to a variety of intracellular structures. This is a bundling protein (Probable). Probably involved in vesicular trafficking via its association with the CART complex. The CART complex is necessary for efficient transferrin receptor recycling but not for EGFR degradation (PubMed:15772161). Involved in tight junction assembly in epithel…	#N/A	#N/A	700	0.623501	3.36231	-0.355156	-0.466087	0.791142	0.264316	23.7996	19.0005	23.6771	23.1259	24.4231	22.3629	23.322	22.6598	23.7996	0	23.6771	23.1259	24.4231	0	23.322	22.6598	1	0	1	1
eIF-2-alpha kinase activator GCN1 OS=Homo sapiens OX=9606 GN=GCN1 PE=1 SV=7	GCN1	Q92616	10985	Cytoplasm {ECO:0000250|UniProtKB:E9PVA8}. Note=Associates with ribosomes in undifferentiated neuroblastoma cells and increases after neuronal differentiation. {ECO:0000250|UniProtKB:E9PVA8}.	0	Acts as a positive activator of the EIF2AK4/GCN2 protein kinase activity in response to amino acid starvation. Forms a complex with EIF2AK4/GCN2 on translating ribosomes; during this process, GCN1 seems to act as a chaperone to facilitate delivery of uncharged tRNAs that enter the A site of ribosomes to the tRNA-binding domain of EIF2AK4/GCN2, and hence stimulating EIF2AK4/GCN2 kinase activity. P…	#N/A	#N/A	1210	0.396914	3.17867	-0.0882416	-0.477451	0.752471	0.306178	23.0348	19.3738	23.5688	23.5616	23.4318	22.5524	23.4805	23.0842	23.0348	0	23.5688	23.5616	23.4318	0	23.4805	23.0842	2	0	1	1
Eukaryotic initiation factor 4A-II OS=Homo sapiens OX=9606 GN=EIF4A2 PE=1 SV=2	EIF4A2	Q14240	1974	0	0	ATP-dependent RNA helicase which is a subunit of the eIF4F complex involved in cap recognition and is required for mRNA binding to ribosome. In the current model of translation initiation, eIF4A unwinds RNA secondary structures in the 5'-UTR of mRNAs which is necessary to allow efficient binding of the small ribosomal subunit, and subsequent scanning for the initiator codon.	#N/A	#N/A	8	0.343021	0.0921631	-0.633604	3.1246	0.731544	0.344945	23.0583	23.3005	22.7836	19.6375	23.4013	23.3927	22.15	22.7621	23.0583	23.3005	22.7836	0	23.4013	23.3927	22.15	0	2	2	1	0
Importin-5 OS=Homo sapiens OX=9606 GN=IPO5 PE=1 SV=4	IPO5	O00410	3843	Cytoplasm. Nucleus. Nucleus, nucleolus. Note=Nucleus; nuclear rim. Found particularly in the nuclear rim and nucleolus.	0	Functions in nuclear protein import as nuclear transport receptor. Serves as receptor for nuclear localization signals (NLS) in cargo substrates. Is thought to mediate docking of the importin/substrate complex to the nuclear pore complex (NPC) through binding to nucleoporin and the complex is subsequently translocated through the pore by an energy requiring, Ran-dependent mechanism. At the nucleo…	#N/A	#N/A	12	2.93888	0.34939	-0.33042	-0.0622368	0.723903	0.63985	20.1361	21.2548	21.4266	21.4217	23.075	21.6042	21.0962	21.3594	0	21.2548	21.4266	21.4217	0	21.6042	21.0962	21.3594	0	1	1	1
Calmodulin-3 OS=Homo sapiens OX=9606 GN=CALM3 PE=1 SV=1	CALM3	P0DP25	801	Cytoplasm, cytoskeleton, spindle {ECO:0000269|PubMed:16760425}. Cytoplasm, cytoskeleton, spindle pole {ECO:0000269|PubMed:16760425}. Cytoplasm, cytoskeleton, microtubule organizing center, centrosome {ECO:0000269|PubMed:14654843}. Note=Distributed throughout the cell during interphase, but during mitosis becomes dramatically localized to the spindle poles and the spindle microtubules.	0	Calmodulin mediates the control of a large number of enzymes, ion channels, aquaporins and other proteins through calcium-binding. Is a regulator of voltage-dependent L-type calcium channels (PubMed:31454269). Among the enzymes to be stimulated by the calmodulin-calcium complex are a number of protein kinases and phosphatases. Together with CCP110 and centrin, is involved in a genetic pathway tha…	#N/A	#N/A	#N/A	-0.157175	0.455679	-0.230379	2.8157	0.720957	0.177742	25.1507	25.6765	24.8502	19.7123	24.9935	26.1322	24.6198	22.528	25.1507	25.6765	24.8502	0	24.9935	26.1322	24.6198	0	1	2	1	0
Serine/threonine-protein phosphatase 2A 55 kDa regulatory subunit B alpha isoform OS=Homo sapiens OX=9606 GN=PPP2R2A PE=1 SV=1	PPP2R2A	P63151	5520	0	0	The B regulatory subunit might modulate substrate selectivity and catalytic activity, and also might direct the localization of the catalytic enzyme to a particular subcellular compartment. Essential for serine/threonine-protein phosphatase 2A-mediated dephosphorylation of WEE1, preventing its ubiquitin-mediated proteolysis, increasing WEE1 protein levels, and promoting the G2/M checkpoint (PubMe…	#N/A	#N/A	143	0.415583	0.257599	-0.260506	2.45128	0.71599	0.176182	25.6458	25.3099	25.1788	19.9623	26.0613	25.5675	24.9183	22.4136	25.6458	25.3099	25.1788	0	26.0613	25.5675	24.9183	0	2	2	1	0
Mitochondrial carrier homolog 2 OS=Homo sapiens OX=9606 GN=MTCH2 PE=1 SV=1	MTCH2	Q9Y6C9	23788	Mitochondrion inner membrane {ECO:0000305}; Multi-pass membrane protein {ECO:0000305}.	8..28; /note="Helical"; /evidence="ECO:0000255"; 175..195; /note="Helical"; /evidence="ECO:0000255"; 224..244; /note="Helical"; /evidence="ECO:0000255"	The substrate transported is not yet known. Induces mitochondrial depolarization.	MOM	Small molecule transport > SLC25A family | Mitochondrial dynamics and surveillance > Fusion	95	0.255018	2.46151	0.101725	-0.156288	0.665492	0.206096	23.8314	19.4241	24.3727	23.7366	24.0864	21.8856	24.4744	23.5803	23.8314	0	24.3727	23.7366	24.0864	0	24.4744	23.5803	1	0	1	1
Cytochrome c oxidase subunit NDUFA4 OS=Homo sapiens OX=9606 GN=NDUFA4 PE=1 SV=1	NDUFA4	O00483	4697	Mitochondrion inner membrane {ECO:0000269|PubMed:23746447, ECO:0000269|PubMed:30030519}; Single-pass membrane protein {ECO:0000269|PubMed:30030519}.	15..37; /note="Helical"; /evidence="ECO:0000269|PubMed:30030519"	Component of the cytochrome c oxidase, the last enzyme in the mitochondrial electron transport chain which drives oxidative phosphorylation. The respiratory chain contains 3 multisubunit complexes succinate dehydrogenase (complex II, CII), ubiquinol-cytochrome c oxidoreductase (cytochrome b-c1 complex, complex III, CIII) and cytochrome c oxidase (complex IV, CIV), that cooperate to transfer elect…	MIM	OXPHOS > Complex IV > CIV subunits | OXPHOS > OXPHOS subunits	62	0.637453	0.483889	0.729422	0.744177	0.648735	0.679797	25.8867	26.7918	27.1087	27.2942	26.5242	27.2757	27.8381	28.0384	25.8867	26.7918	27.1087	27.2942	26.5242	27.2757	27.8381	28.0384	3	4	5	4
Complex I assembly factor TIMMDC1, mitochondrial OS=Homo sapiens OX=9606 GN=TIMMDC1 PE=1 SV=2	TIMMDC1	Q9NPL8	51300	Mitochondrion membrane {ECO:0000269|PubMed:24191001}; Multi-pass membrane protein {ECO:0000269|PubMed:24191001}.	80..100; /note="Helical"; /evidence="ECO:0000255"; 137..159; /note="Helical"; /evidence="ECO:0000255"; 165..185; /note="Helical"; /evidence="ECO:0000255"; 189..209; /note="Helical"; /evidence="ECO:0000255"	Chaperone protein involved in the assembly of the mitochondrial NADH:ubiquinone oxidoreductase complex (complex I). Participates in constructing the membrane arm of complex I. {ECO:0000269|PubMed:24191001}.	MIM	OXPHOS > Complex I > CI assembly factors | OXPHOS > OXPHOS assembly factors	212	0.525339	0.748867	0.610767	0.375956	0.565232	1.9123	26.9524	26.5897	27.1538	26.8973	27.4777	27.3385	27.7646	27.2733	26.9524	26.5897	27.1538	26.8973	27.4777	27.3385	27.7646	27.2733	3	2	3	2
Cytochrome c oxidase assembly protein COX15 homolog OS=Homo sapiens OX=9606 GN=COX15 PE=1 SV=1	COX15	Q7KZN9	1355	Mitochondrion membrane {ECO:0000269|PubMed:9878253}; Multi-pass membrane protein {ECO:0000269|PubMed:9878253}.	68..88; /note="Helical"; /evidence="ECO:0000255"; 154..171; /note="Helical"; /evidence="ECO:0000255"; 184..204; /note="Helical"; /evidence="ECO:0000255"; 227..247; /note="Helical"; /evidence="ECO:0000255"; 269..289; /note="Helical"; /evidence="ECO:0000255"; 324..344; /note="Helical"; /evidence="ECO:0000255"; 357..377; /note="Helical"; /evidence="ECO:0000255"; 382..402; /note="Helical"; /evidence=…	May be involved in the biosynthesis of heme A. {ECO:0000269|PubMed:12474143}.	MIM	OXPHOS > Complex IV > CIV assembly factors | Metabolism > Metals and cofactors > Heme synthesis and processing | OXPHOS > OXPHOS assembly factors	124	0.613924	0.601007	0.428858	0.46357	0.52684	3.3872	28.3633	28.3325	28.5913	28.5889	28.9772	28.9336	29.0202	29.0525	28.3633	28.3325	28.5913	28.5889	28.9772	28.9336	29.0202	29.0525	3	4	3	4
Transmembrane protein 177 OS=Homo sapiens OX=9606 GN=TMEM177 PE=1 SV=1	TMEM177	Q53S58	80775	Mitochondrion inner membrane {ECO:0000269|PubMed:29154948}; Multi-pass membrane protein {ECO:0000255}.	18..38; /note="Helical"; /evidence="ECO:0000255"; 167..187; /note="Helical"; /evidence="ECO:0000255"; 198..218; /note="Helical"; /evidence="ECO:0000255"	Plays a role in the early steps of cytochrome c oxidase subunit II (MT-CO2/COX2) maturation and is required for the stabilization of COX20 and the newly synthesized MT-CO2/COX2 protein. {ECO:0000269|PubMed:29154948}.	MIM	OXPHOS > Complex IV > CIV assembly factors | OXPHOS > OXPHOS assembly factors	160,189,272	0.327492	0.370716	0.857586	0.405567	0.49034	1.06362	34.3954	34.0799	34.5807	34.2583	34.7229	34.4506	35.4383	34.6638	34.3954	34.0799	34.5807	34.2583	34.7229	34.4506	35.4383	34.6638	12	11	10	12
Serine protease HTRA1 OS=Homo sapiens OX=9606 GN=HTRA1 PE=1 SV=1	HTRA1	Q92743	5654	Cell membrane {ECO:0000269|PubMed:21297635}. Secreted {ECO:0000269|PubMed:15208355, ECO:0000269|PubMed:9852107}. Cytoplasm, cytosol {ECO:0000269|PubMed:15208355, ECO:0000269|PubMed:20671064}. Note=Predominantly secreted (PubMed:15208355). Also found associated with the plasma membrane (PubMed:21297635). {ECO:0000269|PubMed:15208355, ECO:0000269|PubMed:21297635}.	0	Serine protease with a variety of targets, including extracellular matrix proteins such as fibronectin. HTRA1-generated fibronectin fragments further induce synovial cells to up-regulate MMP1 and MMP3 production. May also degrade proteoglycans, such as aggrecan, decorin and fibromodulin. Through cleavage of proteoglycans, may release soluble FGF-glycosaminoglycan complexes that promote the range …	#N/A	#N/A	169	0.341995	0.200455	0.470556	0.681187	0.423548	0.293819	24.8708	25.2014	23.8074	23.1572	25.2128	25.4019	24.278	23.8384	24.8708	25.2014	23.8074	23.1572	25.2128	25.4019	24.278	23.8384	2	3	3	1
Filamin-B OS=Homo sapiens OX=9606 GN=FLNB PE=1 SV=2	FLNB	O75369	2317	[Isoform 1]: Cytoplasm, cell cortex. Cytoplasm, cytoskeleton. Cytoplasm, cytoskeleton, stress fiber. Cytoplasm, myofibril, sarcomere, Z line. Note=In differentiating myotubes, isoform 1, isoform 2 and isoform 3 are localized diffusely throughout the cytoplasm with regions of enrichment at the longitudinal actin stress fiber. In differentiated tubes, isoform 1 is also detected within the Z-lines.;…	0	Connects cell membrane constituents to the actin cytoskeleton. May promote orthogonal branching of actin filaments and links actin filaments to membrane glycoproteins. Anchors various transmembrane proteins to the actin cytoskeleton. Interaction with FLNA may allow neuroblast migration from the ventricular zone into the cortical plate. Various interactions and localizations of isoforms affect myo…	#N/A	#N/A	1530	0.342627	0.230825	-0.571815	1.58416	0.396449	0.155563	23.4826	23.3983	22.9338	20.0202	23.8252	23.6291	22.362	21.6044	23.4826	23.3983	22.9338	0	23.8252	23.6291	22.362	0	1	1	1	0
Mitochondrial import inner membrane translocase subunit Tim17-B OS=Homo sapiens OX=9606 GN=TIMM17B PE=1 SV=1	TIMM17B	O60830	10245	Mitochondrion inner membrane; Multi-pass membrane protein.	17..37; /note="Helical"; /evidence="ECO:0000255"; 61..77; /note="Helical"; /evidence="ECO:0000255"; 113..133; /note="Helical"; /evidence="ECO:0000255"	Essential component of the TIM23 complex, a complex that mediates the translocation of transit peptide-containing proteins across the mitochondrial inner membrane.	MIM	Protein import, sorting and homeostasis > Protein import and sorting > TIM23 presequence pathway	136	0.608953	0.296682	0.317379	0.318668	0.385421	0.905604	27.9636	28.4818	28.4319	28.8318	28.5725	28.7784	28.7493	29.1505	27.9636	28.4818	28.4319	28.8318	28.5725	28.7784	28.7493	29.1505	1	2	2	2
dCTP pyrophosphatase 1 OS=Homo sapiens OX=9606 GN=DCTPP1 PE=1 SV=1	DCTPP1	Q9H773	79077	Mitochondrion {ECO:0000269|PubMed:24467396}. Nucleus {ECO:0000269|PubMed:24467396}. Cytoplasm, cytosol {ECO:0000269|PubMed:24467396}.	0	Hydrolyzes deoxynucleoside triphosphates (dNTPs) to the corresponding nucleoside monophosphates. Has a strong preference for dCTP and its analogs including 5-iodo-dCTP and 5-methyl-dCTP for which it may even have a higher efficiency. May protect DNA or RNA against the incorporation of these genotoxic nucleotide analogs through their catabolism. {ECO:0000269|PubMed:24467396}.	#N/A	#N/A	129	0.502291	0.218939	0.0260868	0.739225	0.371635	0.782757	23.1521	23.746	23.7451	23.7415	23.6544	23.9649	23.7712	24.4807	23.1521	23.746	23.7451	23.7415	23.6544	23.9649	23.7712	24.4807	1	1	1	1
Mitochondrial carrier homolog 1 OS=Homo sapiens OX=9606 GN=MTCH1 PE=1 SV=1	MTCH1	Q9NZJ7	23787	Mitochondrion outer membrane {ECO:0000305}; Multi-pass membrane protein {ECO:0000305}.	248..268; /note="Helical"; /evidence="ECO:0000255"; 315..335; /note="Helical"; /evidence="ECO:0000255"	Potential mitochondrial transporter. May play a role in apoptosis. {ECO:0000269|PubMed:12377771}.	MOM	Small molecule transport > SLC25A family	138,362	0.0948162	0.438551	0.351507	0.404896	0.322443	1.68554	27.8601	27.6353	27.4593	27.5218	27.9549	28.0738	27.8108	27.9267	27.8601	27.6353	27.4593	27.5218	27.9549	28.0738	27.8108	27.9267	4	4	5	4
Cytochrome c oxidase subunit 2 OS=Homo sapiens OX=9606 GN=MT-CO2 PE=1 SV=1	MT-CO2	P00403	4513	Mitochondrion inner membrane {ECO:0000269|PubMed:30030519}; Multi-pass membrane protein {ECO:0000269|PubMed:30030519}.	15..45; /note="Helical; Name=I"; /evidence="ECO:0000250|UniProtKB:P68530"; 60..87; /note="Helical; Name=II"; /evidence="ECO:0000250|UniProtKB:P68530"	Component of the cytochrome c oxidase, the last enzyme in the mitochondrial electron transport chain which drives oxidative phosphorylation. The respiratory chain contains 3 multisubunit complexes succinate dehydrogenase (complex II, CII), ubiquinol-cytochrome c oxidoreductase (cytochrome b-c1 complex, complex III, CIII) and cytochrome c oxidase (complex IV, CIV), that cooperate to transfer elect…	MIM	OXPHOS > Complex IV > CIV subunits | OXPHOS > OXPHOS subunits	85	0.477739	-0.642244	0.504501	0.919291	0.314822	0.573032	24.7889	25.2398	24.621	24.2242	25.2666	24.5975	25.1255	25.1435	24.7889	25.2398	24.621	24.2242	25.2666	24.5975	25.1255	25.1435	2	1	2	2
Calcium-binding mitochondrial carrier protein SCaMC-1 OS=Homo sapiens OX=9606 GN=SLC25A24 PE=1 SV=2	SLC25A24	Q6NUK1	29957	Mitochondrion inner membrane {ECO:0000269|PubMed:15054102, ECO:0000269|PubMed:15123600, ECO:0000269|PubMed:22015608}; Multi-pass membrane protein {ECO:0000269|PubMed:15054102, ECO:0000269|PubMed:15123600, ECO:0000269|PubMed:22015608}.	198..215; /note="Helical; Name=1"; /evidence="ECO:0000255"; 253..272; /note="Helical; Name=2"; /evidence="ECO:0000255"; 296..309; /note="Helical; Name=3"; /evidence="ECO:0000255"; 346..365; /note="Helical; Name=4"; /evidence="ECO:0000255"; 389..406; /note="Helical; Name=5"; /evidence="ECO:0000255"; 446..465; /note="Helical; Name=6"; /evidence="ECO:0000255"	Calcium-dependent mitochondrial solute carrier. Mediates the reversible, electroneutral exchange of Mg-ATP or Mg-ADP against phosphate ions, catalyzing the net uptake or efflux of adenine nucleotides across the mitochondrial inner membrane. Nucleotide transport is inactive when cytosolic calcium levels are low, and is activated by an increase in cytosolic calcium levels. May play a role in protec…	MIM	Metabolism > Nucleotide metabolism > Nucleotide import | Signaling > Calcium homeostasis > EF hand proteins | Small molecule transport > SLC25A family	24,150,371	0.43824	0.228617	0.174349	0.269238	0.277611	1.73571	28.162	28.1322	28.2036	27.9862	28.6002	28.3608	28.3779	28.2555	28.162	28.1322	28.2036	27.9862	28.6002	28.3608	28.3779	28.2555	10	12	10	10
L-lactate dehydrogenase B chain OS=Homo sapiens OX=9606 GN=LDHB PE=1 SV=2	LDHB	P07195	3945	Cytoplasm. Mitochondrion inner membrane {ECO:0000269|PubMed:27618187}; Peripheral membrane protein {ECO:0000305}.	0	0	unknown	Metabolism > Amino acid metabolism > Glyoxylate metabolism	84	0.807365	0.299946	-0.0293846	-0.0435276	0.2586	0.477671	23.9822	24.5103	24.7918	25.0942	24.7895	24.8102	24.7624	25.0507	23.9822	24.5103	24.7918	25.0942	24.7895	24.8102	24.7624	25.0507	1	1	1	1
Sideroflexin-2 OS=Homo sapiens OX=9606 GN=SFXN2 PE=1 SV=2	SFXN2	Q96NB2	118980	Mitochondrion membrane {ECO:0000269|PubMed:30442778}; Multi-pass membrane protein {ECO:0000255}.	100..122; /note="Helical"; /evidence="ECO:0000255"; 142..164; /note="Helical"; /evidence="ECO:0000255"; 174..192; /note="Helical"; /evidence="ECO:0000255"; 228..250; /note="Helical"; /evidence="ECO:0000255"; 265..287; /note="Helical"; /evidence="ECO:0000255"	Mitochondrial amino-acid transporter that mediates transport of serine into mitochondria. {ECO:0000269|PubMed:30442778}.	MIM	Small molecule transport > Sideroflexins	69,74,296	0.1194	0.29027	0.530737	0.07967	0.255019	1.17018	28.9688	28.8488	28.8767	29.2313	29.0882	29.139	29.4074	29.311	28.9688	28.8488	28.8767	29.2313	29.0882	29.139	29.4074	29.311	10	14	14	11
Sorting and assembly machinery component 50 homolog OS=Homo sapiens OX=9606 GN=SAMM50 PE=1 SV=3	SAMM50	Q9Y512	25813	Mitochondrion outer membrane {ECO:0000269|PubMed:15644312}; Multi-pass membrane protein. Cytoplasm {ECO:0000250|UniProtKB:Q6AXV4}. Mitochondrion {ECO:0000269|PubMed:25781180}.	0	Plays a crucial role in the maintenance of the structure of mitochondrial cristae and the proper assembly of the mitochondrial respiratory chain complexes (PubMed:22252321, PubMed:25781180). Required for the assembly of TOMM40 into the TOM complex (PubMed:15644312). {ECO:0000269|PubMed:15644312, ECO:0000269|PubMed:22252321, ECO:0000269|PubMed:25781180}.	MOM	Protein import, sorting and homeostasis > Protein import and sorting > SAM | Mitochondrial dynamics and surveillance > Intramitochondrial membrane interactions	132	0.389334	0.0130024	0.0363617	0.575195	0.253473	1.07514	26.2315	26.3077	26.342	26.2692	26.6208	26.3207	26.3784	26.8444	26.2315	26.3077	26.342	26.2692	26.6208	26.3207	26.3784	26.8444	4	4	4	3
MICOS complex subunit MIC27 OS=Homo sapiens OX=9606 GN=APOOL PE=1 SV=1	APOOL	Q6UXV4	139322	Mitochondrion inner membrane {ECO:0000269|PubMed:23704930, ECO:0000269|PubMed:25764979}; Multi-pass membrane protein {ECO:0000269|PubMed:23704930}. Mitochondrion {ECO:0000269|PubMed:25781180, ECO:0000269|PubMed:25997101}.	111..129; /note="Helical"; /evidence="ECO:0000255"; 138..155; /note="Helical"; /evidence="ECO:0000255"	Component of the MICOS complex, a large protein complex of the mitochondrial inner membrane that plays crucial roles in the maintenance of crista junctions, inner membrane architecture, and formation of contact sites to the outer membrane. Specifically binds to cardiolipin (in vitro) but not to the precursor lipid phosphatidylglycerol. Plays a crucial role in crista junction formation and mitocho…	MIM	Mitochondrial dynamics and surveillance > Cristae formation > MICOS complex	53	0.401344	0.163895	0.241117	0.157709	0.241016	0.1519	26.4161	26.5511	24.7237	25.6179	26.8174	26.715	24.9649	25.7756	26.4161	26.5511	24.7237	25.6179	26.8174	26.715	24.9649	25.7756	2	2	1	2
HCLS1-associated protein X-1 OS=Homo sapiens OX=9606 GN=HAX1 PE=1 SV=2	HAX1	O00165	10456	Mitochondrion {ECO:0000269|PubMed:18971376, ECO:0000269|PubMed:9058808}. Endoplasmic reticulum {ECO:0000269|PubMed:18971376, ECO:0000269|PubMed:9058808}. Nucleus membrane {ECO:0000269|PubMed:9058808}. Cytoplasmic vesicle {ECO:0000250|UniProtKB:O35387}. Cytoplasm, cell cortex {ECO:0000269|PubMed:26997484}. Cell membrane {ECO:0000269|PubMed:26997484}; Peripheral membrane protein {ECO:0000269|PubMed…	0	Recruits the Arp2/3 complex to the cell cortex and regulates reorganization of the cortical actin cytoskeleton via its interaction with KCNC3 and the Arp2/3 complex (PubMed:26997484). Slows down the rate of inactivation of KCNC3 channels (PubMed:26997484). Promotes GNA13-mediated cell migration. Involved in the clathrin-mediated endocytosis pathway. May be involved in internalization of ABC trans…	#N/A	#N/A	132	0.278431	-0.146599	0.320776	0.463661	0.229067	0.531031	25.5448	25.8157	25.7182	26.0083	25.8233	25.6691	26.039	26.472	25.5448	25.8157	25.7182	26.0083	25.8233	25.6691	26.039	26.472	4	4	3	3
Mitochondrial import inner membrane translocase subunit TIM50 OS=Homo sapiens OX=9606 GN=TIMM50 PE=1 SV=2	TIMM50	Q3ZCQ8	92609	Mitochondrion inner membrane {ECO:0000269|PubMed:15044455}; Single-pass membrane protein {ECO:0000269|PubMed:15044455}.; [Isoform 2]: Nucleus speckle {ECO:0000269|PubMed:16008839}. Note=Nuclear and enriched in speckles with snRNPs. {ECO:0000269|PubMed:16008839}.	66..86; /note="Helical"; /evidence="ECO:0000255"	Essential component of the TIM23 complex, a complex that mediates the translocation of transit peptide-containing proteins across the mitochondrial inner membrane. Has some phosphatase activity in vitro; however such activity may not be relevant in vivo. {ECO:0000269|PubMed:15044455}.; [Isoform 2]: May participate in the release of snRNPs and SMN from the Cajal body. {ECO:0000269|PubMed:16008839}.	MIM	Protein import, sorting and homeostasis > Protein import and sorting > TIM23 presequence pathway	62,225,259,301	0.012413	0.201159	0.303217	0.344919	0.215427	0.401355	30.7333	30.072	30.7196	30.6603	30.7457	30.2731	31.0228	31.0052	30.7333	30.072	30.7196	30.6603	30.7457	30.2731	31.0228	31.0052	19	23	20	23
Mitochondrial import inner membrane translocase subunit Tim13 OS=Homo sapiens OX=9606 GN=TIMM13 PE=1 SV=1	TIMM13	Q9Y5L4	26517	Mitochondrion inner membrane {ECO:0000269|PubMed:11489896}; Peripheral membrane protein {ECO:0000269|PubMed:11489896}; Intermembrane side {ECO:0000269|PubMed:11489896}.	0	Mitochondrial intermembrane chaperone that participates in the import and insertion of some multi-pass transmembrane proteins into the mitochondrial inner membrane. Also required for the transfer of beta-barrel precursors from the TOM complex to the sorting and assembly machinery (SAM complex) of the outer membrane. Acts as a chaperone-like protein that protects the hydrophobic precursors from ag…	MIM	Protein import, sorting and homeostasis > Protein homeostasis > Chaperones | Protein import, sorting and homeostasis > Protein import and sorting	73	0.275356	-0.108931	0.230692	0.447924	0.21126	0.487544	25.6851	26.0001	25.3745	25.1991	25.9605	25.8912	25.6052	25.647	25.6851	26.0001	25.3745	25.1991	25.9605	25.8912	25.6052	25.647	2	1	1	1
Receptor of activated protein C kinase 1 OS=Homo sapiens OX=9606 GN=RACK1 PE=1 SV=3	RACK1	P63244	10399	Cell membrane {ECO:0000269|PubMed:11312657, ECO:0000269|PubMed:17956333}; Peripheral membrane protein. Cytoplasm {ECO:0000269|PubMed:10849009, ECO:0000269|PubMed:11279199, ECO:0000269|PubMed:12958311, ECO:0000269|PubMed:19785988, ECO:0000269|PubMed:20499158, ECO:0000269|PubMed:20573744}. Cytoplasm, perinuclear region {ECO:0000269|PubMed:11279199, ECO:0000269|PubMed:12958311}. Nucleus {ECO:0000269…	0	Scaffolding protein involved in the recruitment, assembly and/or regulation of a variety of signaling molecules. Interacts with a wide variety of proteins and plays a role in many cellular processes. Component of the 40S ribosomal subunit involved in translational repression (PubMed:23636399). Involved in the initiation of the ribosome quality control (RQC), a pathway that takes place when a ribo…	#N/A	#N/A	246	0.29892	0.160126	-0.151196	0.506098	0.203487	0.109581	25.2337	26.1003	24.4156	23.8541	25.5326	26.2605	24.2644	24.3602	25.2337	26.1003	24.4156	23.8541	25.5326	26.2605	24.2644	24.3602	2	2	1	2
Mitochondrial import inner membrane translocase subunit Tim21 OS=Homo sapiens OX=9606 GN=TIMM21 PE=1 SV=1	TIMM21	Q9BVV7	29090	Mitochondrion membrane {ECO:0000305}; Single-pass membrane protein {ECO:0000305}.	108..128; /note="Helical"; /evidence="ECO:0000255"	Participates in the translocation of transit peptide-containing proteins across the mitochondrial inner membrane. Also required for assembly of mitochondrial respiratory chain complex I and complex IV as component of the MITRAC (mitochondrial translation regulation assembly intermediate of cytochrome c oxidase complex) complex. Probably shuttles between the presequence translocase and respiratory…	MIM	Mitochondrial central dogma > Translation > Translation factors | Protein import, sorting and homeostasis > Protein import and sorting > TIM23 presequence pathway | OXPHOS > Complex IV > CIV assembly factors | OXPHOS > OXPHOS assembly factors	166,183,196,209	0.0212898	0.231586	0.267853	0.249268	0.192499	2.47986	27.3577	27.2398	27.2215	27.2367	27.379	27.4714	27.4893	27.486	27.3577	27.2398	27.2215	27.2367	27.379	27.4714	27.4893	27.486	4	6	8	7
Electrogenic aspartate/glutamate antiporter SLC25A13, mitochondrial OS=Homo sapiens OX=9606 GN=SLC25A13 PE=1 SV=2	SLC25A13	Q9UJS0	10165	Mitochondrion inner membrane {ECO:0000269|PubMed:10642534}; Multi-pass membrane protein {ECO:0000269|PubMed:10642534}.	332..349; /note="Helical; Name=1"; /evidence="ECO:0000250|UniProtKB:O75746"; 393..412; /note="Helical; Name=2"; /evidence="ECO:0000250|UniProtKB:O75746"; 436..449; /note="Helical; Name=3"; /evidence="ECO:0000250|UniProtKB:O75746"; 485..504; /note="Helical; Name=4"; /evidence="ECO:0000250|UniProtKB:O75746"; 524..541; /note="Helical; Name=5"; /evidence="ECO:0000250|UniProtKB:O75746"; 581..600; /not…	Mitochondrial and calcium-binding carrier that catalyzes the calcium-dependent exchange of cytoplasmic glutamate with mitochondrial aspartate across the mitochondrial inner membrane (PubMed:11566871, PubMed:25410934). May have a function in the urea cycle (PubMed:11566871). {ECO:0000269|PubMed:11566871, ECO:0000269|PubMed:25410934}.	MIM	Metabolism > Carbohydrate metabolism > Malate-aspartate shuttle | Metabolism > Amino acid metabolism > Urea cycle | Signaling > Calcium homeostasis > EF hand proteins | Small molecule transport > SLC25A family	279,330,600,608,657	0.0340424	0.193464	0.327803	0.197834	0.188286	1.35949	27.3982	27.4417	27.1982	27.2532	27.4322	27.6351	27.526	27.4511	27.3982	27.4417	27.1982	27.2532	27.4322	27.6351	27.526	27.4511	24	20	24	24
Mitochondrial import receptor subunit TOM40 homolog OS=Homo sapiens OX=9606 GN=TOMM40 PE=1 SV=1	TOMM40	O96008	10452	Mitochondrion outer membrane {ECO:0000269|PubMed:15644312, ECO:0000269|PubMed:31206022}; Multi-pass membrane protein {ECO:0000255}. Note=Associates with the mitochondria-associated ER membrane via interaction with BCAP31. {ECO:0000269|PubMed:31206022}.	0	Channel-forming protein essential for import of protein precursors into mitochondria (PubMed:15644312, PubMed:31206022). Plays a role in the assembly of the mitochondrial membrane respiratory chain NADH dehydrogenase (Complex I) by forming a complex with BCAP31 and mediating the translocation of Complex I components from the cytosol to the mitochondria (PubMed:31206022). {ECO:0000269|PubMed:15644…	MOM	Protein import, sorting and homeostasis > Protein import and sorting > TOM	303	1.08624	0.213533	-0.825506	0.27264	0.186727	0.0744007	21.0393	23.9262	23.9431	24.0968	22.1256	24.1397	23.1176	24.3694	0	23.9262	23.9431	24.0968	0	24.1397	23.1176	24.3694	0	1	1	1
Mitochondrial intermembrane space import and assembly protein 40 OS=Homo sapiens OX=9606 GN=CHCHD4 PE=1 SV=1	CHCHD4	Q8N4Q1	131474	Mitochondrion intermembrane space {ECO:0000269|PubMed:16185709, ECO:0000269|PubMed:23186364, ECO:0000269|PubMed:23676665, ECO:0000269|PubMed:26004228}.	0	Central component of a redox-sensitive mitochondrial intermembrane space import machinery which is required for the biogenesis of respiratory chain complexes (PubMed:26004228). Functions as chaperone and catalyzes the formation of disulfide bonds in substrate proteins, such as COX17, COX19, MICU1 and COA7 (PubMed:16185709, PubMed:26387864, PubMed:19182799, PubMed:21059946, PubMed:23186364, PubMed…	IMS	Protein import, sorting and homeostasis > Protein import and sorting > MIA40	77	0.156425	0.26166	0.153063	0.156195	0.181836	0.504768	29.257	29.1103	29.514	28.9532	29.4135	29.372	29.667	29.1094	29.257	29.1103	29.514	28.9532	29.4135	29.372	29.667	29.1094	12	13	13	12
Prostaglandin E synthase 2 OS=Homo sapiens OX=9606 GN=PTGES2 PE=1 SV=1	PTGES2	Q9H7Z7	80142	Golgi apparatus membrane {ECO:0000269|PubMed:12835322}; Single-pass membrane protein {ECO:0000255}.; [Prostaglandin E synthase 2 truncated form]: Cytoplasm, perinuclear region {ECO:0000269|PubMed:12835322}. Note=Synthesized as a Golgi membrane-bound protein, which is further cleaved into the predominant soluble truncated form. The truncated form is cytoplasmic and is enriched in the perinuclear r…	58..74; /note="Helical"; /evidence="ECO:0000255"	Isomerase that catalyzes the conversion of PGH2 into the more stable prostaglandin E2 (PGE2) (in vitro) (PubMed:12804604, PubMed:18198127, PubMed:17585783). The biological function and the GSH-dependent property of PTGES2 is still under debate (PubMed:18198127, PubMed:17585783). In vivo, PTGES2 could form a complex with GSH and heme and would not participate in PGE2 synthesis but would catalyze t…	MIM	Metabolism > Lipid metabolism > Eicosanoid metabolism	263,308	-0.21722	0.362408	0.158085	0.416233	0.179876	0.473482	28.6751	28.8663	28.7256	28.5849	28.4579	29.2287	28.8836	29.0011	28.6751	28.8663	28.7256	28.5849	28.4579	29.2287	28.8836	29.0011	7	6	7	7
Glycerol kinase 2 OS=Homo sapiens OX=9606 GN=GK2 PE=1 SV=2	GK2	Q14410	2712	Mitochondrion outer membrane {ECO:0000250}; Peripheral membrane protein {ECO:0000250}; Cytoplasmic side {ECO:0000250}. Cytoplasm {ECO:0000250}. Note=In sperm the majority of the enzyme is bound to mitochondria. {ECO:0000250}.	0	Key enzyme in the regulation of glycerol uptake and metabolism. {ECO:0000250}.	#N/A	#N/A	148	-0.377768	0.316622	0.355122	0.385092	0.169767	0.235694	22.507	22.5716	21.6506	22.0669	22.1293	22.8882	22.0057	22.452	22.507	22.5716	21.6506	22.0669	22.1293	22.8882	22.0057	22.452	1	1	1	1
Biorientation of chromosomes in cell division protein 1 OS=Homo sapiens OX=9606 GN=BOD1 PE=1 SV=2	BOD1	Q96IK1	91272	Cytoplasm, cytoskeleton, microtubule organizing center, centrosome {ECO:0000269|PubMed:17938248}. Chromosome, centromere, kinetochore {ECO:0000269|PubMed:17938248}. Note=Localizes at the centrosomes throughout the cell cycle, only dissociating during cytokinesis. Localizes at the kinetochore from prometaphase until anaphase.	0	Required for proper chromosome biorientation through the detection or correction of syntelic attachments in mitotic spindles. {ECO:0000269|PubMed:17938248}.	#N/A	#N/A	82	-0.214237	-0.979227	2.69837	-0.846027	0.164719	0.0332615	25.3662	25.6013	19.2933	25.5045	25.152	24.622	21.9917	24.6584	25.3662	25.6013	0	25.5045	25.152	24.622	0	24.6584	2	1	0	1
Prohibitin-2 OS=Homo sapiens OX=9606 GN=PHB2 PE=1 SV=2	PHB2	Q99623	11331	Mitochondrion inner membrane {ECO:0000269|PubMed:20959514, ECO:0000269|PubMed:28017329}. Cytoplasm {ECO:0000269|PubMed:19496786, ECO:0000269|PubMed:32276428}. Nucleus {ECO:0000269|PubMed:19496786, ECO:0000269|PubMed:20959514}. Cell membrane {ECO:0000269|PubMed:22997079, ECO:0000269|PubMed:24003225}.; [Isoform 1]: Mitochondrion inner membrane {ECO:0000305|PubMed:31522117}.; [Isoform 2]: Mitochondr…	0	Protein with pleiotropic attributes mediated in a cell-compartment- and tissue-specific manner, which include the plasma membrane-associated cell signaling functions, mitochondrial chaperone, and transcriptional co-regulator of transcription factors and sex steroid hormones in the nucleus. {ECO:0000269|PubMed:10359819, ECO:0000269|PubMed:11302691, ECO:0000269|PubMed:20959514, ECO:0000269|PubMed:2…	MIM	Protein import, sorting and homeostasis > Protein homeostasis > Chaperones	121,193,272	0.487946	0.0688133	0.0517426	0.0315533	0.160014	0.807103	31.5771	31.9317	31.8059	31.9686	32.065	32.0005	31.8576	32.0001	31.5771	31.9317	31.8059	31.9686	32.065	32.0005	31.8576	32.0001	19	20	18	21
Heat shock protein HSP 90-alpha OS=Homo sapiens OX=9606 GN=HSP90AA1 PE=1 SV=5	HSP90AA1	P07900	3320	Nucleus {ECO:0000250|UniProtKB:P07901}. Cytoplasm {ECO:0000250|UniProtKB:P07901}. Melanosome {ECO:0000269|PubMed:17081065}. Cell membrane {ECO:0000269|PubMed:11276205}. Mitochondrion {ECO:0000269|PubMed:25609812}. Note=Identified by mass spectrometry in melanosome fractions from stage I to stage IV.	0	Molecular chaperone that promotes the maturation, structural maintenance and proper regulation of specific target proteins involved for instance in cell cycle control and signal transduction. Undergoes a functional cycle that is linked to its ATPase activity which is essential for its chaperone activity. This cycle probably induces conformational changes in the client proteins, thereby causing th…	#N/A	#N/A	284	0.485664	0.418093	-0.0824871	-0.206772	0.153625	0.345914	27.0162	27.0847	26.8832	27.2309	27.5019	27.5028	26.8008	27.0241	27.0162	27.0847	26.8832	27.2309	27.5019	27.5028	26.8008	27.0241	8	7	7	8
UV excision repair protein RAD23 homolog A OS=Homo sapiens OX=9606 GN=RAD23A PE=1 SV=1	RAD23A	P54725	5886	Nucleus.	0	Multiubiquitin chain receptor involved in modulation of proteasomal degradation. Binds to 'Lys-48'-linked polyubiquitin chains in a length-dependent manner and with a lower affinity to 'Lys-63'-linked polyubiquitin chains. Proposed to be capable to bind simultaneously to the 26S proteasome and to polyubiquitinated substrates and to deliver ubiquitinated proteins to the proteasome.; Involved in nu…	#N/A	#N/A	188	0.945847	-0.34178	0.150108	-0.1528	0.150344	0.0707935	21.5736	24.3103	23.7237	24.3675	22.5194	23.9685	23.8738	24.2147	0	24.3103	23.7237	24.3675	0	23.9685	23.8738	24.2147	1	1	1	1
Mitochondrial import inner membrane translocase subunit Tim23 OS=Homo sapiens OX=9606 GN=TIMM23 PE=1 SV=1	TIMM23	O14925	100287932	Mitochondrion inner membrane {ECO:0000269|PubMed:25997101}; Multi-pass membrane protein {ECO:0000255}.	73..93; /note="Helical"; /evidence="ECO:0000255"; 125..145; /note="Helical"; /evidence="ECO:0000255"; 181..197; /note="Helical"; /evidence="ECO:0000255"	Essential component of the TIM23 complex, a complex that mediates the translocation of transit peptide-containing proteins across the mitochondrial inner membrane. {ECO:0000305|PubMed:10339406}.	MIM	Protein import, sorting and homeostasis > Protein import and sorting > TIM23 presequence pathway	52	0.22167	0.189709	0.0391712	0.140028	0.147645	0.572305	30.7193	30.525	30.5171	30.3696	30.941	30.7147	30.5563	30.5097	30.7193	30.525	30.5171	30.3696	30.941	30.7147	30.5563	30.5097	8	8	8	8
SLC35A4 upstream open reading frame protein OS=Homo sapiens OX=9606 GN=SLC35A4 PE=3 SV=1	SLC35A4	L0R6Q1	0	Membrane {ECO:0000255}; Single-pass membrane protein {ECO:0000255}.	62..84; /note="Helical"; /evidence="ECO:0000255"	0	#N/A	#N/A	94	0.13534	0.228878	0.164333	0.0613918	0.147486	1.61473	28.2521	28.2623	28.1887	28.2072	28.3874	28.4911	28.3531	28.2686	28.2521	28.2623	28.1887	28.2072	28.3874	28.4911	28.3531	28.2686	4	4	4	5
Surfeit locus protein 1 OS=Homo sapiens OX=9606 GN=SURF1 PE=1 SV=1	SURF1	Q15526	6834	Mitochondrion inner membrane {ECO:0000250|UniProtKB:P09925}; Multi-pass membrane protein {ECO:0000255}.	61..79; /note="Helical"; /evidence="ECO:0000255"; 274..290; /note="Helical"; /evidence="ECO:0000255"	Component of the MITRAC (mitochondrial translation regulation assembly intermediate of cytochrome c oxidase complex) complex, that regulates cytochrome c oxidase assembly. {ECO:0000269|PubMed:24027061, ECO:0000269|PubMed:9843204, ECO:0000305|PubMed:26321642}.	MIM	OXPHOS > Complex IV > CIV assembly factors | OXPHOS > OXPHOS assembly factors	117	0.604483	0.323709	0.0352249	-0.379541	0.145969	0.365355	25.7401	25.7354	25.7633	25.9664	26.3446	26.0591	25.7985	25.5869	25.7401	25.7354	25.7633	25.9664	26.3446	26.0591	25.7985	25.5869	3	2	3	2
Cytochrome c oxidase assembly factor 1 homolog OS=Homo sapiens OX=9606 GN=COA1 PE=1 SV=1	COA1	Q9GZY4	55744	Mitochondrion inner membrane {ECO:0000269|PubMed:22356826, ECO:0000269|PubMed:23260140}; Single-pass membrane protein {ECO:0000269|PubMed:22356826, ECO:0000269|PubMed:23260140}.	15..37; /note="Helical"; /evidence="ECO:0000255"	Component of the MITRAC (mitochondrial translation regulation assembly intermediate of cytochrome c oxidase complex) complex, that regulates cytochrome c oxidase assembly. MITRAC complexes regulate both translation of mitochondrial encoded components and assembly of nuclear-encoded components imported in mitochondrion. Required for assembly of mitochondrial respiratory chain complex I and complex…	MIM	OXPHOS > Complex I > CI assembly factors | OXPHOS > Complex IV > CIV assembly factors | OXPHOS > OXPHOS assembly factors	72	-0.02565	0.032671	0.336039	0.236315	0.144844	0.149125	27.4016	26.1147	26.7102	26.6309	27.3759	26.1474	27.0463	26.8672	27.4016	26.1147	26.7102	26.6309	27.3759	26.1474	27.0463	26.8672	3	1	1	2
Mitochondrial folate transporter/carrier OS=Homo sapiens OX=9606 GN=SLC25A32 PE=1 SV=2	SLC25A32	Q9H2D1	81034	Mitochondrion inner membrane {ECO:0000305|PubMed:29666258}; Multi-pass membrane protein {ECO:0000255}.	26..43; /note="Helical; Name=1"; /evidence="ECO:0000255"; 89..106; /note="Helical; Name=2"; /evidence="ECO:0000255"; 123..143; /note="Helical; Name=3"; /evidence="ECO:0000255"; 186..203; /note="Helical; Name=4"; /evidence="ECO:0000255"; 227..243; /note="Helical; Name=5"; /evidence="ECO:0000255"; 281..300; /note="Helical; Name=6"; /evidence="ECO:0000255"	Transports folate across the inner membranes of mitochondria (PubMed:15140890, PubMed:29666258). Can also transport FAD across the mitochondrial inner membrane (PubMed:16165386). {ECO:0000269|PubMed:15140890, ECO:0000269|PubMed:16165386, ECO:0000269|PubMed:29666258}.	MIM	Metabolism > Vitamin metabolism > Vitamin B2 metabolism | Metabolism > Vitamin metabolism > Folate and 1-C metabolism | Small molecule transport > SLC25A family	23,227	0.0616131	0.112963	0.225618	0.16707	0.141816	0.456697	27.1309	27.0258	26.6584	26.7274	27.1925	27.1388	26.884	26.8945	27.1309	27.0258	26.6584	26.7274	27.1925	27.1388	26.884	26.8945	6	5	4	4
Calcyclin-binding protein OS=Homo sapiens OX=9606 GN=CACYBP PE=1 SV=2	CACYBP	Q9HB71	27101	Nucleus {ECO:0000269|PubMed:12895292}. Cytoplasm {ECO:0000269|PubMed:12895292}. Note=Cytoplasmic at low calcium concentrations. In neuroblastoma cells, after a retinoic acid (RA) induction and calcium increase, it localizes in both the nucleus and cytoplasm. The nuclear fraction may be phosphorylated.	0	May be involved in calcium-dependent ubiquitination and subsequent proteasomal degradation of target proteins. Probably serves as a molecular bridge in ubiquitin E3 complexes. Participates in the ubiquitin-mediated degradation of beta-catenin (CTNNB1). {ECO:0000269|PubMed:16085652}.	#N/A	#N/A	71,181	0.229132	0.550564	0.221746	-0.450363	0.13777	0.271515	24.0974	24.315	23.9948	24.4991	24.3266	24.8656	24.2165	24.0488	24.0974	24.315	23.9948	24.4991	24.3266	24.8656	24.2165	24.0488	3	1	2	2
Heat shock 70 kDa protein 1B OS=Homo sapiens OX=9606 GN=HSPA1B PE=1 SV=1	HSPA1B	P0DMV9	3303	Cytoplasm {ECO:0000269|PubMed:17289661}. Cytoplasm, cytoskeleton, microtubule organizing center, centrosome {ECO:0000269|PubMed:27137183}. Note=Localized in cytoplasmic mRNP granules containing untranslated mRNAs.	0	Molecular chaperone implicated in a wide variety of cellular processes, including protection of the proteome from stress, folding and transport of newly synthesized polypeptides, activation of proteolysis of misfolded proteins and the formation and dissociation of protein complexes. Plays a pivotal role in the protein quality control system, ensuring the correct folding of proteins, the re-foldin…	#N/A	#N/A	294,611	0.289137	0.187908	-0.276796	0.34347	0.13593	0.24827	29.7465	29.8332	29.509	29.314	30.0356	30.0211	29.2322	29.6574	29.7465	29.8332	29.509	29.314	30.0356	30.0211	29.2322	29.6574	11	7	8	9
L-lactate dehydrogenase A chain OS=Homo sapiens OX=9606 GN=LDHA PE=1 SV=2	LDHA	P00338	3939	Cytoplasm.	0	0	#N/A	#N/A	10	0.399426	0.196957	0.0326672	-0.122795	0.126564	0.388201	27.5965	27.4575	27.4751	27.4665	27.9959	27.6545	27.5078	27.3438	27.5965	27.4575	27.4751	27.4665	27.9959	27.6545	27.5078	27.3438	6	5	6	6
Retinol dehydrogenase 13 OS=Homo sapiens OX=9606 GN=RDH13 PE=1 SV=2	RDH13	Q8NBN7	112724	Mitochondrion inner membrane {ECO:0000269|PubMed:18039331}; Peripheral membrane protein {ECO:0000269|PubMed:18039331}. Note=Localized on the outer side of the inner mitochondrial membrane. {ECO:0000269|PubMed:18039331}.	0	Retinol dehydrogenase with a clear preference for NADP. Oxidizes all-trans-retinol, but seems to reduce all-trans-retinal with much higher efficiency (PubMed:18039331). Has no activity toward steroids (PubMed:18039331). {ECO:0000269|PubMed:18039331}.	MIM	Metabolism > Vitamin metabolism > Vitamin A metabolism	24,273	0.61981	-0.322893	-0.0523281	0.231958	0.119137	0.120886	25.9383	25.3535	25.794	26.0375	26.5581	25.0306	25.7417	26.2694	25.9383	25.3535	25.794	26.0375	26.5581	25.0306	25.7417	26.2694	5	3	3	4
Creatine kinase U-type, mitochondrial OS=Homo sapiens OX=9606 GN=CKMT1B PE=1 SV=1	CKMT1B	P12532	1159	Mitochondrion inner membrane; Peripheral membrane protein; Intermembrane side.	0	Reversibly catalyzes the transfer of phosphate between ATP and various phosphogens (e.g. creatine phosphate). Creatine kinase isoenzymes play a central role in energy transduction in tissues with large, fluctuating energy demands, such as skeletal muscle, heart, brain and spermatozoa.	#N/A	#N/A	153,392	-0.105928	-0.136833	0.168304	0.508982	0.108631	0.259061	29.7216	29.6129	29.4812	28.9715	29.6157	29.4761	29.6495	29.4805	29.7216	29.6129	29.4812	28.9715	29.6157	29.4761	29.6495	29.4805	15	9	11	9
Putative elongation factor 1-alpha-like 3 OS=Homo sapiens OX=9606 GN=EEF1A1P5 PE=5 SV=1	EEF1A1P5	Q5VTE0	0	Cytoplasm {ECO:0000250}.	0	This protein promotes the GTP-dependent binding of aminoacyl-tRNA to the A-site of ribosomes during protein biosynthesis. {ECO:0000250}.	#N/A	#N/A	141,254	0.20027	0.304008	-0.0914383	0.0183907	0.107808	0.231346	26.9043	27.0121	26.6237	26.8281	27.1045	27.3161	26.5323	26.8464	26.9043	27.0121	26.6237	26.8281	27.1045	27.3161	26.5323	26.8464	5	5	4	5
TP53-regulated inhibitor of apoptosis 1 OS=Homo sapiens OX=9606 GN=TRIAP1 PE=1 SV=1	TRIAP1	O43715	51499	Mitochondrion {ECO:0000269|PubMed:15735003, ECO:0000269|PubMed:23931759}. Mitochondrion intermembrane space {ECO:0000269|PubMed:23931759}.	0	Involved in the modulation of the mitochondrial apoptotic pathway by ensuring the accumulation of cardiolipin (CL) in mitochondrial membranes. In vitro, the TRIAP1:PRELID1 complex mediates the transfer of phosphatidic acid (PA) between liposomes and probably functions as a PA transporter across the mitochondrion intermembrane space to provide PA for CL synthesis in the inner membrane (PubMed:2393…	IMS	Metabolism > Lipid metabolism > Cardiolipin synthesis | Metabolism > Lipid metabolism > Phospholipid metabolism	15,44	0.0817394	-0.162321	0.126341	0.351585	0.0993361	0.156904	26.7192	27.3249	26.9333	27.3456	26.801	27.1626	27.0596	27.6972	26.7192	27.3249	26.9333	27.3456	26.801	27.1626	27.0596	27.6972	4	6	6	6
Peroxiredoxin-1 OS=Homo sapiens OX=9606 GN=PRDX1 PE=1 SV=1	PRDX1	Q06830	5052	Cytoplasm {ECO:0000269|PubMed:17081065, ECO:0000269|PubMed:9497357}. Melanosome {ECO:0000269|PubMed:17081065}. Note=Identified by mass spectrometry in melanosome fractions from stage I to stage IV.	0	Thiol-specific peroxidase that catalyzes the reduction of hydrogen peroxide and organic hydroperoxides to water and alcohols, respectively. Plays a role in cell protection against oxidative stress by detoxifying peroxides and as sensor of hydrogen peroxide-mediated signaling events. Might participate in the signaling cascades of growth factors and tumor necrosis factor-alpha by regulating the int…	#N/A	#N/A	194	0.325077	0.546047	-0.269594	-0.221682	0.0949621	0.239328	27.5025	27.3244	27.6407	27.8634	27.8276	27.8705	27.3711	27.6417	27.5025	27.3244	27.6407	27.8634	27.8276	27.8705	27.3711	27.6417	3	3	3	3
6-phosphogluconate dehydrogenase, decarboxylating OS=Homo sapiens OX=9606 GN=PGD PE=1 SV=3	PGD	P52209	5226	Cytoplasm {ECO:0000250}.	0	Catalyzes the oxidative decarboxylation of 6-phosphogluconate to ribulose 5-phosphate and CO(2), with concomitant reduction of NADP to NADPH. {ECO:0000250}.	#N/A	#N/A	137	0.473522	0.255617	0.0178738	-0.377304	0.0924273	0.148587	24.4299	24.6692	24.1746	24.5406	24.9035	24.9249	24.1925	24.1633	24.4299	24.6692	24.1746	24.5406	24.9035	24.9249	24.1925	24.1633	1	1	1	1
Centrosomal protein of 131 kDa OS=Homo sapiens OX=9606 GN=CEP131 PE=1 SV=3	CEP131	Q9UPN4	22994	Cytoplasm, cytoskeleton, microtubule organizing center, centrosome {ECO:0000269|PubMed:14654843, ECO:0000269|PubMed:27224062, ECO:0000269|PubMed:30538148, ECO:0000269|PubMed:30804208}. Cytoplasm, cytoskeleton, microtubule organizing center, centrosome, centriolar satellite {ECO:0000269|PubMed:26297806, ECO:0000269|PubMed:26616734, ECO:0000269|PubMed:30804208, ECO:0000269|PubMed:31789463}. Cytopla…	0	Component of centriolar satellites contributing to the building of a complex and dynamic network required to regulate cilia/flagellum formation (PubMed:17954613, PubMed:24185901). In proliferating cells, MIB1-mediated ubiquitination induces its sequestration within centriolar satellites, precluding untimely cilia formation initiation (PubMed:24121310). In contrast, during normal and ultraviolet o…	#N/A	#N/A	933	-2.08562	-1.82896	0.658733	3.60915	0.0883269	0.028636	25.0116	25.1734	24.5709	21.4268	22.926	23.3444	25.2296	25.0359	25.0116	25.1734	24.5709	0	0	23.3444	25.2296	25.0359	1	1	1	1
Ceramide kinase OS=Homo sapiens OX=9606 GN=CERK PE=1 SV=1	CERK	Q8TCT0	64781	Cytoplasm {ECO:0000269|PubMed:19168031}. Cell membrane {ECO:0000269|PubMed:16269826, ECO:0000269|PubMed:19168031}; Peripheral membrane protein {ECO:0000269|PubMed:19168031}.	0	Catalyzes specifically the phosphorylation of ceramide to form ceramide 1-phosphate (PubMed:11956206, PubMed:16269826, PubMed:19168031). Acts efficiently on natural and analog ceramides (C6, C8, C16 ceramides, and C8-dihydroceramide), to a lesser extent on C2-ceramide and C6-dihydroceramide, but not on other lipids, such as various sphingosines (PubMed:11956206, PubMed:16269826, PubMed:19168031).…	#N/A	#N/A	311	0.0811195	0.165796	-0.018692	0.115175	0.0858498	0.194553	25.1045	25.27	24.8318	24.8369	25.1856	25.4358	24.8131	24.9521	25.1045	25.27	24.8318	24.8369	25.1856	25.4358	24.8131	24.9521	2	1	1	1
60S ribosomal protein L8 OS=Homo sapiens OX=9606 GN=RPL8 PE=1 SV=2	RPL8	P62917	6132	Cytoplasm {ECO:0000303|PubMed:12962325}.	0	Component of the large ribosomal subunit. {ECO:0000305|PubMed:12962325}.	#N/A	#N/A	133	0.338284	-0.223679	0.161478	0.055582	0.0829163	0.250585	24.5742	25.0961	24.5444	24.7887	24.9125	24.8724	24.7059	24.8443	24.5742	25.0961	24.5444	24.7887	24.9125	24.8724	24.7059	24.8443	1	1	1	1
Mitochondrial import inner membrane translocase subunit Tim10 B OS=Homo sapiens OX=9606 GN=TIMM10B PE=1 SV=1	TIMM10B	Q9Y5J6	26515	Mitochondrion inner membrane {ECO:0000269|PubMed:11489896, ECO:0000269|PubMed:14726512}; Peripheral membrane protein {ECO:0000269|PubMed:11489896, ECO:0000269|PubMed:14726512}.	0	Component of the TIM22 complex, a complex that mediates the import and insertion of multi-pass transmembrane proteins into the mitochondrial inner membrane. The TIM22 complex forms a twin-pore translocase that uses the membrane potential as the external driving force. In the TIM22 complex, it may act as a docking point for the soluble 70 kDa complex that guides the target proteins in transit thro…	MIM	Protein import, sorting and homeostasis > Protein homeostasis > Chaperones | Protein import, sorting and homeostasis > Protein import and sorting	82	0.245327	-0.246649	0.0518475	0.276112	0.0816593	0.131259	28.9712	29.2598	28.4374	28.7169	29.2165	29.0132	28.4892	28.993	28.9712	29.2598	28.4374	28.7169	29.2165	29.0132	28.4892	28.993	6	6	6	6
MICOS complex subunit MIC25 OS=Homo sapiens OX=9606 GN=CHCHD6 PE=1 SV=1	CHCHD6	Q9BRQ6	84303	Mitochondrion inner membrane {ECO:0000305|PubMed:22228767}; Lipid-anchor {ECO:0000305|PubMed:22228767}. Mitochondrion {ECO:0000269|PubMed:25781180, ECO:0000269|PubMed:25997101}.	0	Component of the MICOS complex, a large protein complex of the mitochondrial inner membrane that plays crucial roles in the maintenance of crista junctions, inner membrane architecture, and formation of contact sites to the outer membrane. {ECO:0000269|PubMed:22228767}.	MIM	Mitochondrial dynamics and surveillance > Cristae formation > MICOS complex	90	0.231667	-0.0566349	-0.455318	0.59675	0.0791159	0.0576044	26.2468	25.317	26.9685	26.2447	26.4784	25.2603	26.5132	26.8415	26.2468	25.317	26.9685	26.2447	26.4784	25.2603	26.5132	26.8415	2	2	4	3
Synaptosomal-associated protein 29 OS=Homo sapiens OX=9606 GN=SNAP29 PE=1 SV=1	SNAP29	O95721	9342	Cytoplasm {ECO:0000269|PubMed:23217709}. Golgi apparatus membrane {ECO:0000250|UniProtKB:Q9Z2P6}; Peripheral membrane protein {ECO:0000305}. Cytoplasmic vesicle, autophagosome membrane {ECO:0000269|PubMed:25686604}; Peripheral membrane protein {ECO:0000305}. Cell projection, cilium membrane {ECO:0000269|PubMed:25686250}; Peripheral membrane protein {ECO:0000305}. Note=Appears to be mostly membran…	0	SNAREs, soluble N-ethylmaleimide-sensitive factor-attachment protein receptors, are essential proteins for fusion of cellular membranes. SNAREs localized on opposing membranes assemble to form a trans-SNARE complex, an extended, parallel four alpha-helical bundle that drives membrane fusion. SNAP29 is a SNARE involved in autophagy through the direct control of autophagosome membrane fusion with t…	IMS	Mitochondrial dynamics and surveillance > Autophagy	160,189	-0.251493	0.284533	0.131973	0.120546	0.0713897	0.23122	26.2313	26.0622	26.257	26.3519	25.9798	26.3467	26.389	26.4724	26.2313	26.0622	26.257	26.3519	25.9798	26.3467	26.389	26.4724	7	8	9	11
Cytochrome c oxidase assembly factor 5 OS=Homo sapiens OX=9606 GN=COA5 PE=1 SV=1	COA5	Q86WW8	493753	0	0	Involved in an early step of the mitochondrial complex IV assembly process. {ECO:0000269|PubMed:21457908}.	IMS	OXPHOS > Complex IV > CIV assembly factors | OXPHOS > OXPHOS assembly factors	52	0.0485725	0.141159	0.126093	-0.0304928	0.0713329	0.383319	27.1355	27.0449	26.9355	26.939	27.1841	27.1861	27.0616	26.9086	27.1355	27.0449	26.9355	26.939	27.1841	27.1861	27.0616	26.9086	3	3	3	3
MICOS complex subunit MIC60 OS=Homo sapiens OX=9606 GN=IMMT PE=1 SV=1	IMMT	Q16891	10989	Mitochondrion inner membrane {ECO:0000269|PubMed:25764979, ECO:0000269|PubMed:25997101}; Single-pass membrane protein {ECO:0000255}. Mitochondrion {ECO:0000269|PubMed:25781180}.	46..64; /note="Helical"; /evidence="ECO:0000255"	Component of the MICOS complex, a large protein complex of the mitochondrial inner membrane that plays crucial roles in the maintenance of crista junctions, inner membrane architecture, and formation of contact sites to the outer membrane. Plays an important role in the maintenance of the MICOS complex stability and the mitochondrial cristae morphology (PubMed:22114354, PubMed:25781180). {ECO:000…	MIM	Mitochondrial dynamics and surveillance > Cristae formation > MICOS complex	33,64,95,358,543,626,636	0.193012	0.0980587	-0.04669	0.00484276	0.0623059	0.384619	29.1207	29.2789	29.3848	29.4168	29.3137	29.377	29.3381	29.4216	29.1207	29.2789	29.3848	29.4168	29.3137	29.377	29.3381	29.4216	37	36	33	35
Diacylglycerol kinase alpha OS=Homo sapiens OX=9606 GN=DGKA PE=1 SV=3	DGKA	P23743	1606	Cytoplasm, cytosol {ECO:0000269|PubMed:2175712}.	0	Diacylglycerol kinase that converts diacylglycerol/DAG into phosphatidic acid/phosphatidate/PA and regulates the respective levels of these two bioactive lipids (PubMed:2175712, PubMed:15544348). Thereby, acts as a central switch between the signaling pathways activated by these second messengers with different cellular targets and opposite effects in numerous biological processes (PubMed:2175712…	#N/A	#N/A	60	-0.349737	0.112431	0.283037	0.200478	0.061552	0.0394496	26.514	26.0624	27.6201	27.0174	26.1642	26.1748	27.9031	27.2178	26.514	26.0624	27.6201	27.0174	26.1642	26.1748	27.9031	27.2178	2	1	3	2
Tubulin beta chain OS=Homo sapiens OX=9606 GN=TUBB PE=1 SV=2	TUBB	P07437	203068	Cytoplasm, cytoskeleton {ECO:0000269|PubMed:26637975}.	0	Tubulin is the major constituent of microtubules. It binds two moles of GTP, one at an exchangeable site on the beta chain and one at a non-exchangeable site on the alpha chain.	#N/A	#N/A	106	0.485392	-0.334661	0.160376	-0.0708523	0.0600634	0.0586653	23.5231	24.4848	24.8308	24.5947	24.0085	24.1501	24.9912	24.5238	23.5231	24.4848	24.8308	24.5947	24.0085	24.1501	24.9912	24.5238	2	3	3	3
ADP/ATP translocase 3 OS=Homo sapiens OX=9606 GN=SLC25A6 PE=1 SV=4	SLC25A6	P12236	293	Mitochondrion inner membrane {ECO:0000250|UniProtKB:P02722}; Multi-pass membrane protein {ECO:0000255}. Membrane {ECO:0000269|PubMed:27641616}; Multi-pass membrane protein {ECO:0000255}. Note=The complex formed with ARL2BP, ARL2 and SLC25A6/ANT3 is expressed in mitochondria (By similarity). May localize to non-mitochondrial membranes (By similarity). {ECO:0000250|UniProtKB:P12235}.	8..37; /note="Helical; Name=1"; /evidence="ECO:0000250|UniProtKB:P02722"; 75..99; /note="Helical; Name=2"; /evidence="ECO:0000250|UniProtKB:P02722"; 110..130; /note="Helical; Name=3"; /evidence="ECO:0000250|UniProtKB:P02722"; 179..199; /note="Helical; Name=4"; /evidence="ECO:0000250|UniProtKB:P02722"; 211..231; /note="Helical; Name=5"; /evidence="ECO:0000250|UniProtKB:P02722"; 274..291; /note="He…	ADP:ATP antiporter that mediates import of ADP into the mitochondrial matrix for ATP synthesis, and export of ATP out to fuel the cell (By similarity). Cycles between the cytoplasmic-open state (c-state) and the matrix-open state (m-state): operates by the alternating access mechanism with a single substrate-binding site intermittently exposed to either the cytosolic (c-state) or matrix (m-state)…	MIM	Metabolism > Nucleotide metabolism > Nucleotide import | Signaling > Calcium homeostasis > Mitochondrial permeability transition pore | Small molecule transport > SLC25A family	81	-0.0319004	0.23546	-0.0769253	0.105305	0.0579848	0.19184	28.9567	28.6452	28.9535	29.0817	28.9248	28.8806	28.8766	29.187	28.9567	28.6452	28.9535	29.0817	28.9248	28.8806	28.8766	29.187	19	19	16	18
Transgelin-2 OS=Homo sapiens OX=9606 GN=TAGLN2 PE=1 SV=3	TAGLN2	P37802	8407	0	0	0	#N/A	#N/A	8,70	-0.00532913	0.490187	-0.0746326	-0.18894	0.0553212	0.134478	26.3459	26.1749	26.3498	26.7608	26.3406	26.6651	26.2751	26.5719	26.3459	26.1749	26.3498	26.7608	26.3406	26.6651	26.2751	26.5719	3	6	2	5
Mitochondrial ubiquitin ligase activator of NFKB 1 OS=Homo sapiens OX=9606 GN=MUL1 PE=1 SV=1	MUL1	Q969V5	79594	Mitochondrion outer membrane {ECO:0000269|PubMed:18207745, ECO:0000269|PubMed:18213395, ECO:0000269|PubMed:18591963, ECO:0000269|PubMed:21597459}; Multi-pass membrane protein {ECO:0000255}. Peroxisome {ECO:0000269|PubMed:18207745}. Note=Transported in mitochondrion-derived vesicles from the mitochondrion to the peroxisome. {ECO:0000269|PubMed:18207745}.	9..29; /note="Helical"; /evidence="ECO:0000255"; 239..259; /note="Helical"; /evidence="ECO:0000255"	Exhibits weak E3 ubiquitin-protein ligase activity (PubMed:18591963, PubMed:19407830, PubMed:22410793). E3 ubiquitin ligases accept ubiquitin from an E2 ubiquitin-conjugating enzyme in the form of a thioester and then directly transfer the ubiquitin to targeted substrates (PubMed:18591963, PubMed:19407830, PubMed:22410793). Can ubiquitinate AKT1 preferentially at 'Lys-284' involving 'Lys-48'-link…	MOM	Protein import, sorting and homeostasis > Protein homeostasis | Mitochondrial dynamics and surveillance > Fission | Signaling	156	0.248327	-0.0811386	0.254272	-0.241333	0.045032	0.0589651	24.7982	24.8115	24.0524	24.4109	25.0465	24.7304	24.3067	24.1696	24.7982	24.8115	24.0524	24.4109	25.0465	24.7304	24.3067	24.1696	1	1	1	1
NHL repeat-containing protein 2 OS=Homo sapiens OX=9606 GN=NHLRC2 PE=1 SV=1	NHLRC2	Q8NBF2	374354	Cytoplasm, cytosol {ECO:0000269|PubMed:30239752}.	0	Required for normal embryonic development. {ECO:0000250|UniProtKB:Q8BZW8}.	#N/A	#N/A	23	0.327591	0.174772	-0.116032	-0.225285	0.0402617	0.047932	23.9106	23.3881	23.2897	23.3541	24.2382	23.5628	23.1737	23.1288	23.9106	23.3881	23.2897	23.3541	24.2382	23.5628	23.1737	23.1288	2	2	2	2
ATPase family AAA domain-containing protein 3B OS=Homo sapiens OX=9606 GN=ATAD3B PE=1 SV=1	ATAD3B	Q5T9A4	83858	Mitochondrion inner membrane {ECO:0000269|PubMed:16909202, ECO:0000269|PubMed:18063578}; Peripheral membrane protein {ECO:0000269|PubMed:16909202, ECO:0000269|PubMed:18063578}. Note=Has been found to co-purify with nucleoids (PubMed:22453275). Since it does not face the mitochondrial matrix, the association with nucleoids could be mediated by ATAD3A. {ECO:0000269|PubMed:22453275}.	0	May play a role in a mitochondrial network organization typical for stem cells, characterized by reduced mitochondrial metabolism, low mtDNA copies and fragmentated mitochondrial network. may act by suppressing ATAD3A function, interfering with ATAD3A interaction with matrix nucleoid complexes. {ECO:0000269|PubMed:22664726}.	MIM	Mitochondrial central dogma > mtDNA maintenance > mtDNA nucleoid | Mitochondrial dynamics and surveillance > Organelle contact sites | Mitochondrial dynamics and surveillance > Intramitochondrial membrane interactions	96	-0.0359058	-0.0263958	0.167089	0.0452271	0.0375037	0.340298	31.2703	31.2932	31.2462	31.3349	31.2344	31.2668	31.4133	31.3801	31.2703	31.2932	31.2462	31.3349	31.2344	31.2668	31.4133	31.3801	31	30	32	32
Armadillo repeat-containing protein 10 OS=Homo sapiens OX=9606 GN=ARMC10 PE=1 SV=1	ARMC10	Q8N2F6	83787	Endoplasmic reticulum membrane {ECO:0000269|PubMed:12839973}; Single-pass membrane protein {ECO:0000269|PubMed:12839973}.	5..27; /note="Helical"; /evidence="ECO:0000255"	May play a role in cell survival and cell growth. May suppress the transcriptional activity of p53/TP53. {ECO:0000269|PubMed:12839973, ECO:0000269|PubMed:17904127}.	MOM	Mitochondrial dynamics and surveillance > Fission | Mitochondrial dynamics and surveillance > Trafficking	103	-0.119358	0.0503159	0.252083	-0.0351334	0.0369768	0.0310517	23.7617	22.935	22.4461	22.4342	23.6423	22.9853	22.6981	22.3991	23.7617	22.935	22.4461	22.4342	23.6423	22.9853	22.6981	22.3991	2	1	1	1
Electrogenic aspartate/glutamate antiporter SLC25A12, mitochondrial OS=Homo sapiens OX=9606 GN=SLC25A12 PE=1 SV=2	SLC25A12	O75746	8604	Mitochondrion inner membrane {ECO:0000269|PubMed:9722566}; Multi-pass membrane protein {ECO:0000269|PubMed:9722566}.	330..347; /note="Helical; Name=1"; /evidence="ECO:0000305|PubMed:9722566"; 391..410; /note="Helical; Name=2"; /evidence="ECO:0000305|PubMed:9722566"; 434..447; /note="Helical; Name=3"; /evidence="ECO:0000305|PubMed:9722566"; 483..502; /note="Helical; Name=4"; /evidence="ECO:0000305|PubMed:9722566"; 522..539; /note="Helical; Name=5"; /evidence="ECO:0000305|PubMed:9722566"; 579..598; /note="Helical…	Mitochondrial and calcium-binding carrier that catalyzes the calcium-dependent exchange of cytoplasmic glutamate with mitochondrial aspartate across the mitochondrial inner membrane (PubMed:11566871, PubMed:25410934). May have a function in the urea cycle (PubMed:11566871). {ECO:0000269|PubMed:11566871, ECO:0000269|PubMed:25410934}.	MIM	Metabolism > Carbohydrate metabolism > Malate-aspartate shuttle | Metabolism > Amino acid metabolism > Glutamate metabolism | Signaling > Calcium homeostasis > EF hand proteins | Small molecule transport > SLC25A family	33,302,598,606	-0.193901	0.0458145	0.0910606	0.18228	0.0313134	0.0829648	27.0717	26.9788	26.6187	26.6177	26.8778	27.0246	26.7097	26.8	27.0717	26.9788	26.6187	26.6177	26.8778	27.0246	26.7097	26.8	12	11	8	10
Protein SCO2 homolog, mitochondrial OS=Homo sapiens OX=9606 GN=SCO2 PE=1 SV=3	SCO2	O43819	9997	Mitochondrion inner membrane {ECO:0000269|PubMed:15229189}; Single-pass membrane protein {ECO:0000255}.	61..78; /note="Helical"; /evidence="ECO:0000255"	Copper metallochaperone essential for the synthesis and maturation of cytochrome c oxidase subunit II (MT-CO2/COX2). Involved in transporting copper to the Cu(A) site on MT-CO2/COX2 (PubMed:15229189, PubMed:17189203). Also acts as a thiol-disulfide oxidoreductase to regulate the redox state of the cysteines in SCO1 during maturation of MT-CO2/COX2 (PubMed:19336478). {ECO:0000269|PubMed:15229189, …	MIM	OXPHOS > Complex IV > CIV assembly factors | Metabolism > Metals and cofactors > Copper metabolism | OXPHOS > OXPHOS assembly factors	180,208,209	-0.225714	-0.0162582	0.179188	0.175755	0.0282426	0.0456851	28.5529	28.4154	27.796	27.8781	28.3272	28.3991	27.9752	28.0539	28.5529	28.4154	27.796	27.8781	28.3272	28.3991	27.9752	28.0539	6	7	6	5
40S ribosomal protein S13 OS=Homo sapiens OX=9606 GN=RPS13 PE=1 SV=2	RPS13	P62277	6207	0	0	0	#N/A	#N/A	89	0.535591	0.0730209	-0.0495358	-0.469933	0.0222859	0.0496647	22.8512	22.896	23.0007	23.2798	23.3867	22.969	22.9512	22.8099	22.8512	22.896	23.0007	23.2798	23.3867	22.969	22.9512	22.8099	1	1	1	1
Mitochondrial dicarboxylate carrier OS=Homo sapiens OX=9606 GN=SLC25A10 PE=1 SV=2	SLC25A10	Q9UBX3	1468	Mitochondrion inner membrane; Multi-pass membrane protein.	10..30; /note="Helical; Name=1"; /evidence="ECO:0000255"; 63..82; /note="Helical; Name=2"; /evidence="ECO:0000255"; 103..123; /note="Helical; Name=3"; /evidence="ECO:0000255"; 163..182; /note="Helical; Name=4"; /evidence="ECO:0000255"; 203..223; /note="Helical; Name=5"; /evidence="ECO:0000255"; 255..275; /note="Helical; Name=6"; /evidence="ECO:0000255"	Involved in translocation of malonate, malate and succinate in exchange for phosphate, sulfate, sulfite or thiosulfate across mitochondrial inner membrane.	MIM	Metabolism > Carbohydrate metabolism > Gluconeogenesis | Metabolism > Carbohydrate metabolism > Malate-aspartate shuttle | Small molecule transport > SLC25A family	82,182	-0.0295696	0.0795231	-0.00920105	0.0150299	0.0139456	0.0304938	28.64	29.0767	28.7339	28.9455	28.6104	29.1562	28.7247	28.9606	28.64	29.0767	28.7339	28.9455	28.6104	29.1562	28.7247	28.9606	6	7	5	6
Serine protease HTRA2, mitochondrial OS=Homo sapiens OX=9606 GN=HTRA2 PE=1 SV=2	HTRA2	O43464	27429	Mitochondrion intermembrane space. Mitochondrion membrane {ECO:0000305}; Single-pass membrane protein {ECO:0000305}. Note=Predominantly present in the intermembrane space. Released into the cytosol following apoptotic stimuli, such as UV treatment, and stimulation of mitochondria with caspase-8 truncated BID/tBID.	105..125; /note="Helical"; /evidence="ECO:0000255"	Serine protease that shows proteolytic activity against a non-specific substrate beta-casein. Promotes or induces cell death either by direct binding to and inhibition of BIRC proteins (also called inhibitor of apoptosis proteins, IAPs), leading to an increase in caspase activity, or by a BIRC inhibition-independent, caspase-independent and serine protease activity-dependent mechanism. Cleaves TH…	MIM	Protein import, sorting and homeostasis > Protein homeostasis > Proteases | Mitochondrial dynamics and surveillance > Apoptosis	147,163,216,428,451	-0.065134	-0.219687	0.291901	0.0370216	0.0110254	0.0372952	28.9927	28.9872	28.9406	28.867	28.9276	28.7675	29.2325	28.904	28.9927	28.9872	28.9406	28.867	28.9276	28.7675	29.2325	28.904	20	17	18	19
Protein SCO1 homolog, mitochondrial OS=Homo sapiens OX=9606 GN=SCO1 PE=1 SV=1	SCO1	O75880	6341	Mitochondrion {ECO:0000269|PubMed:9878253}. Mitochondrion inner membrane {ECO:0000269|PubMed:15229189}; Single-pass membrane protein {ECO:0000255}.	93..111; /note="Helical"; /evidence="ECO:0000255"	Copper metallochaperone essential for the maturation of cytochrome c oxidase subunit II (MT-CO2/COX2). Not required for the synthesis of MT-CO2/COX2 but plays a crucial role in stabilizing MT-CO2/COX2 during its subsequent maturation. Involved in transporting copper to the Cu(A) site on MT-CO2/COX2 (PubMed:15659396, PubMed:16735468, PubMed:17189203, PubMed:19336478, PubMed:15229189). Plays an imp…	MIM	OXPHOS > Complex IV > CIV assembly factors | Metabolism > Metals and cofactors > Copper metabolism | OXPHOS > OXPHOS assembly factors	216,244,245,297	0.273468	-0.41177	0.437784	-0.258518	0.010241	0.0128502	27.4388	28.119	27.2219	28.2751	27.7122	27.7072	27.6597	28.0166	27.4388	28.119	27.2219	28.2751	27.7122	27.7072	27.6597	28.0166	7	5	4	7
MICOS complex subunit MIC19 OS=Homo sapiens OX=9606 GN=CHCHD3 PE=1 SV=1	CHCHD3	Q9NX63	54927	Mitochondrion inner membrane {ECO:0000250|UniProtKB:Q9CRB9}; Lipid-anchor {ECO:0000305}; Intermembrane side {ECO:0000250|UniProtKB:Q9CRB9}. Cytoplasm {ECO:0000269|PubMed:22567091}. Nucleus {ECO:0000269|PubMed:22567091}. Mitochondrion {ECO:0000269|PubMed:25781180, ECO:0000269|PubMed:25997101}.	0	Component of the MICOS complex, a large protein complex of the mitochondrial inner membrane that plays crucial roles in the maintenance of crista junctions, inner membrane architecture, and formation of contact sites to the outer membrane. Has also been shown to function as a transcription factor which binds to the BAG1 promoter and represses BAG1 transcription. Plays an important role in the mai…	MIM	Mitochondrial dynamics and surveillance > Cristae formation > MICOS complex | Mitochondrial dynamics and surveillance > Intramitochondrial membrane interactions	49,53,163,177	0.0696163	-0.0477848	0.0269642	-0.0203419	0.00711346	0.0261526	30.5696	30.5923	30.7161	30.4264	30.6392	30.5445	30.7431	30.406	30.5696	30.5923	30.7161	30.4264	30.6392	30.5445	30.7431	30.406	34	29	33	28
Serine/threonine-protein phosphatase 2A 65 kDa regulatory subunit A alpha isoform OS=Homo sapiens OX=9606 GN=PPP2R1A PE=1 SV=4	PPP2R1A	P30153	5518	Cytoplasm {ECO:0000250|UniProtKB:Q32PI5}. Nucleus {ECO:0000269|PubMed:30611118}. Chromosome, centromere {ECO:0000269|PubMed:16580887}. Lateral cell membrane {ECO:0000269|PubMed:15525651}. Cell projection, dendrite {ECO:0000269|PubMed:15525651}. Note=Centromeric localization requires the presence of BUB1. {ECO:0000269|PubMed:16580887}.	0	The PR65 subunit of protein phosphatase 2A serves as a scaffolding molecule to coordinate the assembly of the catalytic subunit and a variable regulatory B subunit. Upon interaction with GNA12 promotes dephosphorylation of microtubule associated protein TAU/MAPT (PubMed:15525651). Required for proper chromosome segregation and for centromeric localization of SGO1 in mitosis (PubMed:16580887). {EC…	#N/A	#N/A	11	0.190641	0.0116272	-0.240185	0.0638924	0.00649405	0.00386247	24.9812	24.2517	23.2801	23.9817	25.1718	24.2633	23.0399	24.0456	24.9812	24.2517	23.2801	23.9817	25.1718	24.2633	23.0399	24.0456	3	2	1	2
Malignant T-cell-amplified sequence 1 OS=Homo sapiens OX=9606 GN=MCTS1 PE=1 SV=1	MCTS1	Q9ULC4	28985	Cytoplasm {ECO:0000269|PubMed:11709712, ECO:0000269|PubMed:16982740}. Note=Nuclear relocalization after DNA damage.	0	Anti-oncogene that plays a role in cell cycle regulation; decreases cell doubling time and anchorage-dependent growth; shortens the duration of G1 transit time and G1/S transition. When constitutively expressed, increases CDK4 and CDK6 kinases activity and CCND1/cyclin D1 protein level, as well as G1 cyclin/CDK complex formation. Involved in translation initiation; promotes recruitment of aminoac…	#N/A	#N/A	124	-0.269123	-0.0259056	0.045723	0.269669	0.00509071	0.00842827	21.5631	21.4746	21.0067	21.5257	21.294	21.4487	21.0524	21.7954	21.5631	21.4746	21.0067	21.5257	21.294	21.4487	21.0524	21.7954	1	1	1	1
Acylglycerol kinase, mitochondrial OS=Homo sapiens OX=9606 GN=AGK PE=1 SV=2	AGK	Q53H12	55750	Mitochondrion inner membrane {ECO:0000269|PubMed:15939762, ECO:0000269|PubMed:16269826, ECO:0000269|PubMed:28712724, ECO:0000269|PubMed:28712726}; Peripheral membrane protein {ECO:0000269|PubMed:28712724}. Mitochondrion intermembrane space {ECO:0000269|PubMed:28712724, ECO:0000269|PubMed:28712726}. Note=Localizes in the mitochondrion intermembrane space, where it associates with the inner membran…	0	Lipid kinase that can phosphorylate both monoacylglycerol and diacylglycerol to form lysophosphatidic acid (LPA) and phosphatidic acid (PA), respectively (PubMed:15939762). Does not phosphorylate sphingosine (PubMed:15939762). Phosphorylates ceramide (By similarity). Phosphorylates 1,2-dioleoylglycerol more rapidly than 2,3-dioleoylglycerol (By similarity). Independently of its lipid kinase activ…	MIM	Protein import, sorting and homeostasis > Protein import and sorting > TIM22 carrier pathway | Metabolism > Lipid metabolism > Phospholipid metabolism	102,286	-0.0783749	-0.0314026	0.149609	-0.0322208	0.00190258	0.0067721	28.4009	28.4517	28.1044	28.2229	28.3225	28.4203	28.254	28.1907	28.4009	28.4517	28.1044	28.2229	28.3225	28.4203	28.254	28.1907	10	11	9	10
Holocytochrome c-type synthase OS=Homo sapiens OX=9606 GN=HCCS PE=1 SV=1	HCCS	P53701	3052	Mitochondrion inner membrane {ECO:0000305|PubMed:17033964}. Membrane {ECO:0000269|PubMed:23150584}; Lipid-anchor {ECO:0000305|PubMed:25255805, ECO:0000305|PubMed:25807930}.	0	Lyase that catalyzes the covalent linking of the heme group to the cytochrome C apoprotein to produce the mature functional cytochrome. {ECO:0000269|PubMed:23150584}.	IMS	Metabolism > Metals and cofactors > Heme synthesis and processing | OXPHOS > OXPHOS subunits | OXPHOS > Cytochrome C	51,148,238	-0.191948	-0.145391	0.158131	0.173653	-0.00138903	0.0036059	27.1281	27.059	26.641	26.9632	26.9362	26.9136	26.7991	27.1368	27.1281	27.059	26.641	26.9632	26.9362	26.9136	26.7991	27.1368	17	15	13	14
Hexokinase-1 OS=Homo sapiens OX=9606 GN=HK1 PE=1 SV=3	HK1	P19367	3098	Mitochondrion outer membrane {ECO:0000269|PubMed:1985912, ECO:0000269|PubMed:27374331}; Peripheral membrane protein {ECO:0000305}. Cytoplasm, cytosol {ECO:0000269|PubMed:27374331}. Note=The mitochondrial-binding peptide (MBP) region promotes association with the mitochondrial outer membrane (Probable). Dissociates from the mitochondrial outer membrane following inhibition by N-acetyl-D-glucosamin…	0	Catalyzes the phosphorylation of various hexoses, such as D-glucose, D-glucosamine, D-fructose, D-mannose and 2-deoxy-D-glucose, to hexose 6-phosphate (D-glucose 6-phosphate, D-glucosamine 6-phosphate, D-fructose 6-phosphate, D-mannose 6-phosphate and 2-deoxy-D-glucose 6-phosphate, respectively) (PubMed:1637300, PubMed:25316723, PubMed:27374331). Does not phosphorylate N-acetyl-D-glucosamine (Pub…	#N/A	#N/A	732	0.2344	-0.090847	0.20216	-0.366289	-0.00514412	0.0061341	25.8174	26.2837	26.7252	26.5718	26.0518	26.1928	26.9273	26.2055	25.8174	26.2837	26.7252	26.5718	26.0518	26.1928	26.9273	26.2055	1	2	2	3
Annexin A6 OS=Homo sapiens OX=9606 GN=ANXA6 PE=1 SV=3	ANXA6	P08133	309	Cytoplasm {ECO:0000250}. Melanosome {ECO:0000269|PubMed:17081065}. Note=Identified by mass spectrometry in melanosome fractions from stage I to stage IV.	0	May associate with CD21. May regulate the release of Ca(2+) from intracellular stores.	#N/A	#N/A	76	-3.8147e-05	0.186031	-0.136585	-0.0773735	-0.00699139	0.0142159	22.4529	22.3574	22.1818	22.6929	22.4529	22.5434	22.0452	22.6156	22.4529	22.3574	22.1818	22.6929	22.4529	22.5434	22.0452	22.6156	1	1	1	1
Mitochondrial 2-oxoglutarate/malate carrier protein OS=Homo sapiens OX=9606 GN=SLC25A11 PE=1 SV=3	SLC25A11	Q02978	8402	Mitochondrion inner membrane {ECO:0000250|UniProtKB:P97700}; Multi-pass membrane protein {ECO:0000250|UniProtKB:P97700}.	24..42; /note="Helical; Name=1"; /evidence="ECO:0000255"; 83..101; /note="Helical; Name=2"; /evidence="ECO:0000255"; 119..140; /note="Helical; Name=3"; /evidence="ECO:0000255"; 183..202; /note="Helical; Name=4"; /evidence="ECO:0000255"; 222..240; /note="Helical; Name=5"; /evidence="ECO:0000255"; 281..300; /note="Helical; Name=6"; /evidence="ECO:0000255"	Catalyzes the transport of 2-oxoglutarate across the inner mitochondrial membrane in an electroneutral exchange for malate or other dicarboxylic acids, and plays an important role in several metabolic processes, including the malate-aspartate shuttle, the oxoglutarate/isocitrate shuttle, in gluconeogenesis from lactate, and in nitrogen metabolism. Maintains mitochondrial fusion and fission events…	MIM	Metabolism > Carbohydrate metabolism > Gluconeogenesis | Metabolism > Carbohydrate metabolism > Malate-aspartate shuttle | Metabolism > Carbohydrate metabolism > TCA-associated | Small molecule transport > SLC25A family	102,202,272	0.165621	-0.0238247	-0.193165	0.00897789	-0.0105977	0.0383823	28.6405	28.808	28.7864	28.5229	28.8061	28.7842	28.5932	28.5318	28.6405	28.808	28.7864	28.5229	28.8061	28.7842	28.5932	28.5318	13	11	13	13
ADP-ribosylation factor 5 OS=Homo sapiens OX=9606 GN=ARF5 PE=1 SV=2	ARF5	P84085	381	Golgi apparatus {ECO:0000269|PubMed:17555535}. Cytoplasm, perinuclear region {ECO:0000269|PubMed:17555535}. Membrane {ECO:0000305}; Lipid-anchor {ECO:0000305}. Golgi apparatus, trans-Golgi network membrane {ECO:0000250|UniProtKB:P84084}; Lipid-anchor {ECO:0000250|UniProtKB:P84084}.	0	GTP-binding protein involved in protein trafficking; may modulate vesicle budding and uncoating within the Golgi apparatus. {ECO:0000250|UniProtKB:P84084}.; (Microbial infection) Functions as an allosteric activator of the cholera toxin catalytic subunit, an ADP-ribosyltransferase. {ECO:0000305}.	unknown	0	58	0.451899	-0.142067	-0.429909	0.0458202	-0.0185642	0.0258088	22.9894	23.237	23.0205	22.5767	23.4413	23.095	22.5906	22.6225	22.9894	23.237	23.0205	22.5767	23.4413	23.095	22.5906	22.6225	1	1	1	1
14-3-3 protein epsilon OS=Homo sapiens OX=9606 GN=YWHAE PE=1 SV=1	YWHAE	P62258	7531	Nucleus {ECO:0000269|PubMed:12917326}. Cytoplasm {ECO:0000269|PubMed:12917326}. Melanosome {ECO:0000269|PubMed:12042314, ECO:0000269|PubMed:17081065}. Note=Identified by mass spectrometry in melanosome fractions from stage I to stage IV. {ECO:0000269|PubMed:12042314, ECO:0000269|PubMed:17081065}.	0	Adapter protein implicated in the regulation of a large spectrum of both general and specialized signaling pathways. Binds to a large number of partners, usually by recognition of a phosphoserine or phosphothreonine motif. Binding generally results in the modulation of the activity of the binding partner (By similarity). Positively regulates phosphorylated protein HSF1 nuclear export to the cytop…	#N/A	#N/A	214	0.0780811	0.0389252	-0.187519	-0.0081768	-0.0196724	0.0234095	25.6934	25.3661	26.4474	25.7796	25.7715	25.405	26.2598	25.7715	25.6934	25.3661	26.4474	25.7796	25.7715	25.405	26.2598	25.7715	5	4	4	2
COX assembly mitochondrial protein 2 homolog OS=Homo sapiens OX=9606 GN=CMC2 PE=1 SV=1	CMC2	Q9NRP2	56942	Mitochondrion {ECO:0000269|PubMed:20220131}.	0	May be involved in cytochrome c oxidase biogenesis. {ECO:0000250}.	IMS	OXPHOS > Complex IV > CIV assembly factors | OXPHOS > OXPHOS assembly factors	52	0.105541	-0.134779	0.0523109	-0.105871	-0.0206995	0.0548841	27.5051	27.3847	27.1829	27.2086	27.6107	27.2499	27.2352	27.1028	27.5051	27.3847	27.1829	27.2086	27.6107	27.2499	27.2352	27.1028	4	4	4	4
Alanine--tRNA ligase, cytoplasmic OS=Homo sapiens OX=9606 GN=AARS1 PE=1 SV=2	AARS1	P49588	16	Cytoplasm {ECO:0000255|HAMAP-Rule:MF_03133, ECO:0000269|PubMed:27911835}.	0	Catalyzes the attachment of alanine to tRNA(Ala) in a two-step reaction: alanine is first activated by ATP to form Ala-AMP and then transferred to the acceptor end of tRNA(Ala) (PubMed:27622773, PubMed:27911835, PubMed:28493438). Also edits incorrectly charged tRNA(Ala) via its editing domain (PubMed:27622773, PubMed:27911835, PubMed:28493438). {ECO:0000255|HAMAP-Rule:MF_03133, ECO:0000269|PubMed…	#N/A	#N/A	468	0.267851	-0.0749016	-0.344481	0.0673943	-0.0210342	0.0219225	22.6687	21.7778	22.5648	22.1267	22.9366	21.7029	22.2204	22.1941	22.6687	21.7778	22.5648	22.1267	22.9366	21.7029	22.2204	22.1941	1	1	1	1
Programmed cell death protein 5 OS=Homo sapiens OX=9606 GN=PDCD5 PE=1 SV=3	PDCD5	O14737	9141	0	0	May function in the process of apoptosis.	#N/A	#N/A	73,80	-0.293262	0.285503	0.0244141	-0.105835	-0.022295	0.0303552	25.4169	24.4929	24.4938	24.9241	25.1236	24.7784	24.5182	24.8183	25.4169	24.4929	24.4938	24.9241	25.1236	24.7784	24.5182	24.8183	3	3	2	2
ATP-dependent zinc metalloprotease YME1L1 OS=Homo sapiens OX=9606 GN=YME1L1 PE=1 SV=2	YME1L1	Q96TA2	10730	Mitochondrion inner membrane {ECO:0000269|PubMed:10843804, ECO:0000269|PubMed:22262461}. Mitochondrion {ECO:0000269|PubMed:26923599, ECO:0000269|PubMed:27495975}.	296..316; /note="Helical"; /evidence="ECO:0000255"	ATP-dependent metalloprotease that catalyzes the degradation of folded and unfolded proteins with a suitable degron sequence in the mitochondrial intermembrane region (PubMed:26923599, PubMed:27786171). Plays an important role in regulating mitochondrial morphology and function by cleaving OPA1 at position S2, giving rise to a form of OPA1 that promotes maintenance of normal mitochondrial structu…	MIM	Protein import, sorting and homeostasis > Protein homeostasis > Proteases	753	-0.00830078	-0.0407505	-0.0181046	-0.0295277	-0.0241709	0.10741	28.6172	28.5109	28.4772	28.3417	28.6089	28.4702	28.4591	28.3122	28.6172	28.5109	28.4772	28.3417	28.6089	28.4702	28.4591	28.3122	10	8	10	10
14-3-3 protein zeta/delta OS=Homo sapiens OX=9606 GN=YWHAZ PE=1 SV=1	YWHAZ	P63104	7534	Cytoplasm {ECO:0000269|PubMed:17081065}. Melanosome {ECO:0000269|PubMed:17081065}. Note=Located to stage I to stage IV melanosomes.	0	Adapter protein implicated in the regulation of a large spectrum of both general and specialized signaling pathways. Binds to a large number of partners, usually by recognition of a phosphoserine or phosphothreonine motif. Binding generally results in the modulation of the activity of the binding partner. Induces ARHGEF7 activity on RAC1 as well as lamellipodia and membrane ruffle formation (PubM…	#N/A	#N/A	211	0.0118809	0.0484505	-0.172377	-0.0160484	-0.0320234	0.0119803	23.92	21.6309	24.5905	24.0273	23.9319	21.6793	24.4181	24.0112	23.92	21.6309	24.5905	24.0273	23.9319	21.6793	24.4181	24.0112	2	1	2	2
40S ribosomal protein S9 OS=Homo sapiens OX=9606 GN=RPS9 PE=1 SV=3	RPS9	P46781	6203	Cytoplasm {ECO:0000269|PubMed:17289661}. Note=Localized in cytoplasmic mRNP granules containing untranslated mRNAs.	0	0	#N/A	#N/A	165	0.623981	0.0846481	-0.675306	-0.175819	-0.035624	0.0403437	24.5331	25.3741	25.3808	25.674	25.1571	25.4588	24.7055	25.4981	24.5331	25.3741	25.3808	25.674	25.1571	25.4588	24.7055	25.4981	2	1	1	2
Plastin-3 OS=Homo sapiens OX=9606 GN=PLS3 PE=1 SV=4	PLS3	P13797	5358	Cytoplasm.	0	Actin-bundling protein found in intestinal microvilli, hair cell stereocilia, and fibroblast filopodia. May play a role in the regulation of bone development.	#N/A	#N/A	79	0.0390549	0.203348	-0.69775	0.311192	-0.0360389	0.0229786	22.7982	21.4492	21.6238	21.2001	22.8373	21.6526	20.9261	21.5113	22.7982	21.4492	21.6238	21.2001	22.8373	21.6526	20.9261	21.5113	2	1	1	1
Brain acid soluble protein 1 OS=Homo sapiens OX=9606 GN=BASP1 PE=1 SV=2	BASP1	P80723	10409	Cell membrane; Lipid-anchor. Cell projection, growth cone. Note=Associated with the membranes of growth cones that form the tips of elongating axons.	0	0	#N/A	#N/A	12	0.0429878	-0.00511932	0.0632191	-0.255484	-0.038599	0.0569364	25.7357	25.037	25.2041	25.2149	25.7787	25.0319	25.2674	24.9594	25.7357	25.037	25.2041	25.2149	25.7787	25.0319	25.2674	24.9594	4	2	2	3
Caseinolytic peptidase B protein homolog OS=Homo sapiens OX=9606 GN=CLPB PE=1 SV=1	CLPB	Q9H078	81570	Mitochondrion intermembrane space {ECO:0000269|PubMed:25597510, ECO:0000269|PubMed:31522117}.	0	May function as a regulatory ATPase and be related to secretion/protein trafficking process. Involved in mitochondrial-mediated antiviral innate immunity, activates RIG-I-mediated signal transduction and production of IFNB1 and proinflammatory cytokine IL6 (PubMed:31522117). {ECO:0000269|PubMed:31522117}.	IMS	Protein import, sorting and homeostasis > Protein homeostasis > Proteases	203,430,567,638	-0.157766	-0.001194	-0.0164986	-0.00235367	-0.0444531	0.19197	30.4737	30.4661	30.2319	30.2235	30.3159	30.4649	30.2154	30.2212	30.4737	30.4661	30.2319	30.2235	30.3159	30.4649	30.2154	30.2212	15	17	16	16
Voltage-dependent anion-selective channel protein 2 OS=Homo sapiens OX=9606 GN=VDAC2 PE=1 SV=2	VDAC2	P45880	7417	Mitochondrion outer membrane {ECO:0000269|PubMed:31015432, ECO:0000269|PubMed:7539795}. Membrane {ECO:0000269|PubMed:27641616}. Note=May localize to non-mitochondrial membranes. {ECO:0000269|PubMed:27641616}.	37..46; /note="Beta stranded"; /evidence="ECO:0000250|UniProtKB:P21796"; 50..58; /note="Beta stranded"; /evidence="ECO:0000250|UniProtKB:P21796"; 65..75; /note="Beta stranded"; /evidence="ECO:0000250|UniProtKB:P21796"; 80..87; /note="Beta stranded"; /evidence="ECO:0000250|UniProtKB:P21796"; 91..100; /note="Beta stranded"; /evidence="ECO:0000250|UniProtKB:P21796"; 106..115; /note="Beta stranded"; …	Forms a channel through the mitochondrial outer membrane that allows diffusion of small hydrophilic molecules (By similarity). The channel adopts an open conformation at low or zero membrane potential and a closed conformation at potentials above 30-40 mV (By similarity). The open state has a weak anion selectivity whereas the closed state is cation-selective (By similarity). Binds various lipids…	MOM	Small molecule transport	78,184,236,258	0.0405102	0.0374165	-0.145136	-0.117138	-0.0460868	0.175632	30.3511	30.4877	30.5556	30.7564	30.3917	30.5251	30.4104	30.6392	30.3511	30.4877	30.5556	30.7564	30.3917	30.5251	30.4104	30.6392	16	15	16	19
Small integral membrane protein 4 OS=Homo sapiens OX=9606 GN=SMIM4 PE=1 SV=2	SMIM4	Q8WVI0	440957	Membrane {ECO:0000305}; Single-pass membrane protein {ECO:0000305}.	20..41; /note="Helical"; /evidence="ECO:0000255"	0	#N/A	#N/A	63	2.31456	1.18461	-1.98596	-1.69864	-0.0463567	0.0203758	23.5776	24.6067	25.8159	26.0835	25.8922	25.7913	23.83	24.3848	23.5776	24.6067	25.8159	26.0835	25.8922	25.7913	23.83	24.3848	2	2	2	2
Cytochrome b-c1 complex subunit 8 OS=Homo sapiens OX=9606 GN=UQCRQ PE=1 SV=4	UQCRQ	O14949	27089	Mitochondrion inner membrane {ECO:0000250|UniProtKB:P08525}; Single-pass membrane protein {ECO:0000250|UniProtKB:P08525}.	40..68; /note="Helical"; /evidence="ECO:0000269|PubMed:28844695"	Component of the ubiquinol-cytochrome c oxidoreductase, a multisubunit transmembrane complex that is part of the mitochondrial electron transport chain which drives oxidative phosphorylation. The respiratory chain contains 3 multisubunit complexes succinate dehydrogenase (complex II, CII), ubiquinol-cytochrome c oxidoreductase (cytochrome b-c1 complex, complex III, CIII) and cytochrome c oxidase …	MIM	OXPHOS > Complex III > CIII subunits | OXPHOS > OXPHOS subunits	78	-0.395729	-0.169127	0.259428	0.0983753	-0.0517631	0.12068	29.3468	29.1378	29.3112	29.2766	28.9511	28.9687	29.5706	29.375	29.3468	29.1378	29.3112	29.2766	28.9511	28.9687	29.5706	29.375	16	18	17	17
Ezrin OS=Homo sapiens OX=9606 GN=EZR PE=1 SV=4	EZR	P15311	7430	Apical cell membrane {ECO:0000269|PubMed:18046454}; Peripheral membrane protein {ECO:0000269|PubMed:18046454}; Cytoplasmic side {ECO:0000269|PubMed:18046454}. Cell projection {ECO:0000269|PubMed:18046454}. Cell projection, microvillus membrane {ECO:0000269|PubMed:18046454}; Peripheral membrane protein {ECO:0000269|PubMed:18046454}; Cytoplasmic side {ECO:0000269|PubMed:18046454}. Cell projection, …	0	Probably involved in connections of major cytoskeletal structures to the plasma membrane. In epithelial cells, required for the formation of microvilli and membrane ruffles on the apical pole. Along with PLEKHG6, required for normal macropinocytosis. {ECO:0000269|PubMed:17881735, ECO:0000269|PubMed:18270268, ECO:0000269|PubMed:19111582}.	#N/A	#N/A	85	0.189289	0.302723	-0.265247	-0.43714	-0.0525937	0.0528118	24.1338	23.1456	23.8969	23.4565	24.3231	23.4483	23.6316	23.0193	24.1338	23.1456	23.8969	23.4565	24.3231	23.4483	23.6316	23.0193	3	3	3	2
Mitochondrial thiamine pyrophosphate carrier OS=Homo sapiens OX=9606 GN=SLC25A19 PE=1 SV=1	SLC25A19	Q9HC21	60386	Mitochondrion inner membrane; Multi-pass membrane protein.	19..39; /note="Helical; Name=1"; /evidence="ECO:0000255"; 87..107; /note="Helical; Name=2"; /evidence="ECO:0000255"; 122..142; /note="Helical; Name=3"; /evidence="ECO:0000255"; 173..193; /note="Helical; Name=4"; /evidence="ECO:0000255"; 220..240; /note="Helical; Name=5"; /evidence="ECO:0000255"; 293..313; /note="Helical; Name=6"; /evidence="ECO:0000255"	Mitochondrial transporter mediating uptake of thiamine pyrophosphate (ThPP) into mitochondria. {ECO:0000269|PubMed:18280798}.	MIM	Metabolism > Vitamin metabolism > Vitamin B1 metabolism | Small molecule transport > SLC25A family	4,113	-0.206692	0.175713	-0.377575	0.191916	-0.0541596	0.137291	24.7658	24.8449	25.2139	24.7245	24.5591	25.0206	24.8363	24.9164	24.7658	24.8449	25.2139	24.7245	24.5591	25.0206	24.8363	24.9164	1	1	2	2
Mitochondrial import inner membrane translocase subunit Tim17-A OS=Homo sapiens OX=9606 GN=TIMM17A PE=1 SV=1	TIMM17A	Q99595	10440	Mitochondrion inner membrane; Multi-pass membrane protein.	17..37; /note="Helical"; /evidence="ECO:0000255"; 63..77; /note="Helical"; /evidence="ECO:0000255"; 113..133; /note="Helical"; /evidence="ECO:0000255"	Essential component of the TIM23 complex, a complex that mediates the translocation of transit peptide-containing proteins across the mitochondrial inner membrane.	MIM	Protein import, sorting and homeostasis > Protein import and sorting > TIM23 presequence pathway	167	-0.140327	-0.121443	-0.0100002	0.0293064	-0.060616	0.0840861	29.1437	28.9458	28.316	28.4002	29.0034	28.8243	28.306	28.4295	29.1437	28.9458	28.316	28.4002	29.0034	28.8243	28.306	28.4295	6	6	6	6
Calcium uptake protein 1, mitochondrial OS=Homo sapiens OX=9606 GN=MICU1 PE=1 SV=1	MICU1	Q9BPX6	10367	Mitochondrion inner membrane {ECO:0000269|PubMed:20693986, ECO:0000269|PubMed:24332854, ECO:0000269|PubMed:26387864, ECO:0000269|PubMed:26774479, ECO:0000269|PubMed:27099988, ECO:0000305|PubMed:24231807}; Single-pass membrane protein {ECO:0000255}. Mitochondrion intermembrane space {ECO:0000269|PubMed:23747253, ECO:0000269|PubMed:24560927, ECO:0000269|PubMed:26387864}.	34..52; /note="Helical"; /evidence="ECO:0000255"	Key regulator of mitochondrial calcium uniporter (MCU) that senses calcium level via its EF-hand domains (PubMed:20693986, PubMed:23101630, PubMed:23747253, PubMed:24313810, PubMed:24332854, PubMed:24503055, PubMed:24560927, PubMed:26341627, PubMed:26903221, PubMed:27099988). MICU1 and MICU2 form a disulfide-linked heterodimer that stimulates and inhibits MCU activity, depending on the concentrat…	MIM	Signaling > Calcium homeostasis > Calcium cycle | Signaling > Calcium homeostasis > EF hand proteins | Small molecule transport > Calcium uniporter	121,281,384	-0.43531	-0.0689011	0.0102654	0.239607	-0.0635848	0.166029	28.1731	27.7534	28.0878	27.8356	27.7378	27.6845	28.098	28.0752	28.1731	27.7534	28.0878	27.8356	27.7378	27.6845	28.098	28.0752	7	6	5	7
60S ribosomal protein L26 OS=Homo sapiens OX=9606 GN=RPL26 PE=1 SV=1	RPL26	P61254	6154	0	0	Component of the large ribosomal subunit. {ECO:0000305|PubMed:26100019}.	#N/A	#N/A	135	0.0994835	0.375664	-0.343002	-0.411591	-0.0698614	0.0859809	26.2532	25.3083	26.4151	26.0965	26.3526	25.684	26.0721	25.6849	26.2532	25.3083	26.4151	26.0965	26.3526	25.684	26.0721	25.6849	4	2	4	3
Voltage-dependent anion-selective channel protein 1 OS=Homo sapiens OX=9606 GN=VDAC1 PE=1 SV=2	VDAC1	P21796	7416	Mitochondrion outer membrane {ECO:0000269|PubMed:31015432, ECO:0000269|PubMed:31206022, ECO:0000269|PubMed:7539795}; Multi-pass membrane protein {ECO:0000269|PubMed:18755977, ECO:0000269|PubMed:18832158, ECO:0000269|PubMed:27641616}. Cell membrane {ECO:0000269|PubMed:25168729, ECO:0000269|PubMed:25296756}; Multi-pass membrane protein {ECO:0000269|PubMed:18755977, ECO:0000269|PubMed:18832158}. Mem…	26..35; /note="Beta stranded"; /evidence="ECO:0000269|PubMed:18755977, ECO:0000269|PubMed:18832158"; 39..47; /note="Beta stranded"; /evidence="ECO:0000269|PubMed:18755977, ECO:0000269|PubMed:18832158"; 54..64; /note="Beta stranded"; /evidence="ECO:0000269|PubMed:18755977, ECO:0000269|PubMed:18832158"; 69..76; /note="Beta stranded"; /evidence="ECO:0000269|PubMed:18755977, ECO:0000269|PubMed:188321…	Forms a channel through the mitochondrial outer membrane and also the plasma membrane. The channel at the outer mitochondrial membrane allows diffusion of small hydrophilic molecules; in the plasma membrane it is involved in cell volume regulation and apoptosis. It adopts an open conformation at low or zero membrane potential and a closed conformation at potentials above 30-40 mV. The open state …	MOM	Signaling > Calcium homeostasis > Mitochondrial permeability transition pore | Mitochondrial dynamics and surveillance > Organelle contact sites | Small molecule transport	67,173,225,247	-0.280245	-0.000814438	-0.112457	0.107216	-0.0715752	0.345549	31.9455	31.8035	31.98	31.9424	31.6653	31.8027	31.8676	32.0496	31.9455	31.8035	31.98	31.9424	31.6653	31.8027	31.8676	32.0496	18	19	19	17
Tetratricopeptide repeat protein 19, mitochondrial OS=Homo sapiens OX=9606 GN=TTC19 PE=1 SV=4	TTC19	Q6DKK2	54902	Mitochondrion inner membrane {ECO:0000269|PubMed:21278747}.	0	Required for the preservation of the structural and functional integrity of mitochondrial respiratory complex III by allowing the physiological turnover of the Rieske protein UQCRFS1 (PubMed:21278747, PubMed:28673544). Involved in the clearance of UQCRFS1 N-terminal fragments, which are produced upon incorporation of UQCRFS1 into the complex III and whose presence is detrimental for its catalytic…	MIM	OXPHOS > Complex III > CIII assembly factors | OXPHOS > OXPHOS assembly factors	127,165,189	-0.572563	-0.0266113	0.162603	0.131966	-0.0761514	0.155331	28.8182	28.8926	28.6127	28.928	28.2456	28.866	28.7753	29.06	28.8182	28.8926	28.6127	28.928	28.2456	28.866	28.7753	29.06	14	15	12	14
Diablo IAP-binding mitochondrial protein OS=Homo sapiens OX=9606 GN=DIABLO PE=1 SV=1	DIABLO	Q9NR28	56616	Mitochondrion {ECO:0000269|PubMed:14523016}. Note=Released into the cytosol when cells undergo apoptosis.	0	Promotes apoptosis by activating caspases in the cytochrome c/Apaf-1/caspase-9 pathway. Acts by opposing the inhibitory activity of inhibitor of apoptosis proteins (IAP). Inhibits the activity of BIRC6/bruce by inhibiting its binding to caspases. Isoform 3 attenuates the stability and apoptosis-inhibiting activity of XIAP/BIRC4 by promoting XIAP/BIRC4 ubiquitination and degradation through the ub…	IMS	Mitochondrial dynamics and surveillance > Apoptosis	117,172,235	-0.294586	-0.225519	0.180386	0.0318813	-0.0769596	0.359413	28.5276	28.3719	28.3033	28.2605	28.233	28.1464	28.4837	28.2924	28.5276	28.3719	28.3033	28.2605	28.233	28.1464	28.4837	28.2924	20	17	23	25
Apoptosis-inducing factor 1, mitochondrial OS=Homo sapiens OX=9606 GN=AIFM1 PE=1 SV=1	AIFM1	O95831	9131	Mitochondrion intermembrane space {ECO:0000269|PubMed:15775970, ECO:0000269|PubMed:24914854, ECO:0000269|PubMed:26004228}. Mitochondrion inner membrane. Cytoplasm {ECO:0000269|PubMed:15775970}. Nucleus {ECO:0000269|PubMed:15775970, ECO:0000269|PubMed:17094969}. Cytoplasm, perinuclear region {ECO:0000269|PubMed:17094969}. Note=Proteolytic cleavage during or just after translocation into the mitoch…	0	Functions both as NADH oxidoreductase and as regulator of apoptosis (PubMed:20362274, PubMed:23217327, PubMed:17094969). In response to apoptotic stimuli, it is released from the mitochondrion intermembrane space into the cytosol and to the nucleus, where it functions as a proapoptotic factor in a caspase-independent pathway. The soluble form (AIFsol) found in the nucleus induces 'parthanatos' i.…	MIM	Protein import, sorting and homeostasis > Protein import and sorting > MIA40 | OXPHOS > Complex I > CI assembly factors | OXPHOS > OXPHOS assembly factors | Mitochondrial dynamics and surveillance > Apoptosis	95,347,443	0.193048	-0.721096	0.110739	0.074749	-0.08564	0.182842	27.4808	28.2239	27.5778	27.4964	27.6738	27.5028	27.6886	27.5712	27.4808	28.2239	27.5778	27.4964	27.6738	27.5028	27.6886	27.5712	18	14	18	21
Serine/threonine-protein phosphatase PGAM5, mitochondrial OS=Homo sapiens OX=9606 GN=PGAM5 PE=1 SV=2	PGAM5	Q96HS1	192111	Mitochondrion outer membrane {ECO:0000269|PubMed:18387606}; Single-pass membrane protein {ECO:0000269|PubMed:18387606}. Note=Isoform 2 overexpression results in the formation of disconnected punctuate mitochondria distributed throughout the cytoplasm. Isoform 1 overexpression results in the clustering of mitochondria around the nucleus.	7..29; /note="Helical"; /evidence="ECO:0000255"	Displays phosphatase activity for serine/threonine residues, and, dephosphorylates and activates MAP3K5 kinase. Has apparently no phosphoglycerate mutase activity. May be regulator of mitochondrial dynamics. Substrate for a KEAP1-dependent ubiquitin ligase complex. Contributes to the repression of NFE2L2-dependent gene expression. Acts as a central mediator for programmed necrosis induced by TNF,…	MOM (MIM in this study according to Ref. 45)	Mitochondrial dynamics and surveillance > Mitophagy | Mitochondrial dynamics and surveillance > Autophagy	92,224	-0.555353	-0.609297	0.571245	0.24518	-0.0870562	0.0485319	25.8151	24.3938	25.7221	25.4664	25.2598	23.7845	26.2933	25.7116	25.8151	24.3938	25.7221	25.4664	25.2598	23.7845	26.2933	25.7116	4	1	4	4
Dynamin-like 120 kDa protein, mitochondrial OS=Homo sapiens OX=9606 GN=OPA1 PE=1 SV=3	OPA1	O60313	4976	Mitochondrion inner membrane {ECO:0000269|PubMed:11017079, ECO:0000269|PubMed:16778770, ECO:0000269|PubMed:20974897, ECO:0000269|PubMed:28746876}; Single-pass membrane protein {ECO:0000255}. Mitochondrion intermembrane space {ECO:0000250|UniProtKB:P58281}. Mitochondrion membrane {ECO:0000269|PubMed:24616225}. Note=Detected at contact sites between endoplasmic reticulum and mitochondrion membranes…	97..113; /note="Helical"; /evidence="ECO:0000255"	Dynamin-related GTPase that is essential for normal mitochondrial morphology by regulating the equilibrium between mitochondrial fusion and mitochondrial fission (PubMed:16778770, PubMed:17709429, PubMed:20185555, PubMed:24616225, PubMed:28746876). Coexpression of isoform 1 with shorter alternative products is required for optimal activity in promoting mitochondrial fusion (PubMed:17709429). Bind…	MIM	Mitochondrial dynamics and surveillance > Fusion | Mitochondrial dynamics and surveillance > Cristae formation	498,746,808,841	-0.142784	-0.105865	0.0629349	-0.164579	-0.0875735	0.957217	27.8513	27.7485	27.6771	27.7736	27.7085	27.6426	27.74	27.609	27.8513	27.7485	27.6771	27.7736	27.7085	27.6426	27.74	27.609	16	13	14	12
Cytochrome c oxidase assembly protein COX20, mitochondrial OS=Homo sapiens OX=9606 GN=COX20 PE=1 SV=2	COX20	Q5RI15	116228	Mitochondrion inner membrane {ECO:0000269|PubMed:23125284, ECO:0000269|PubMed:29154948}; Multi-pass membrane protein {ECO:0000255}.	34..51; /note="Helical"; /evidence="ECO:0000255"; 61..77; /note="Helical"; /evidence="ECO:0000255"	Essential for the assembly of the mitochondrial respiratory chain complex IV (CIV), also known as cytochrome c oxidase (PubMed:23125284). Acts as a chaperone in the early steps of cytochrome c oxidase subunit II (MT-CO2/COX2) maturation, stabilizing the newly synthesized protein and presenting it to metallochaperones SCO1/2 which in turn facilitates the incorporation of the mature MT-CO2/COX2 int…	MIM	OXPHOS > Complex IV > CIV assembly factors | OXPHOS > OXPHOS assembly factors	101	-0.127659	-0.229979	0.135714	-0.162226	-0.0960374	0.34321	27.6268	27.5338	27.2844	27.2841	27.4991	27.3038	27.4201	27.1219	27.6268	27.5338	27.2844	27.2841	27.4991	27.3038	27.4201	27.1219	10	9	8	9
Mitochondrial import receptor subunit TOM20 homolog OS=Homo sapiens OX=9606 GN=TOMM20 PE=1 SV=1	TOMM20	Q15388	9804	Mitochondrion outer membrane {ECO:0000269|PubMed:20628368, ECO:0000269|PubMed:25764979, ECO:0000269|PubMed:25997101, ECO:0000269|PubMed:31644573}; Single-pass membrane protein {ECO:0000255}.	7..24; /note="Helical"; /evidence="ECO:0000255"	Central component of the receptor complex responsible for the recognition and translocation of cytosolically synthesized mitochondrial preproteins. Together with TOM22 functions as the transit peptide receptor at the surface of the mitochondrion outer membrane and facilitates the movement of preproteins into the TOM40 translocation pore (By similarity). Required for the translocation across the m…	MOM	Protein import, sorting and homeostasis > Protein import and sorting > TOM | Mitochondrial dynamics and surveillance	86	0.145988	-0.207426	-0.338234	0.00718498	-0.0981216	0.0518384	23.0814	21.9425	24.105	23.6749	23.2274	21.7351	23.7668	23.6821	23.0814	21.9425	24.105	23.6749	23.2274	21.7351	23.7668	23.6821	1	1	2	2
Complex I assembly factor TMEM126B, mitochondrial OS=Homo sapiens OX=9606 GN=TMEM126B PE=1 SV=2	TMEM126B	Q8IUX1	55863	Mitochondrion membrane {ECO:0000269|PubMed:24191001}; Multi-pass membrane protein {ECO:0000269|PubMed:24191001}.	72..92; /note="Helical"; /evidence="ECO:0000255"; 110..130; /note="Helical"; /evidence="ECO:0000255"; 141..161; /note="Helical"; /evidence="ECO:0000255"; 199..219; /note="Helical"; /evidence="ECO:0000255"	Chaperone protein involved in the assembly of the mitochondrial NADH:ubiquinone oxidoreductase complex (complex I). Participates in constructing the membrane arm of complex I. {ECO:0000269|PubMed:24191001, ECO:0000269|PubMed:27374773, ECO:0000269|PubMed:27374774}.	MIM	OXPHOS > Complex I > CI assembly factors | OXPHOS > OXPHOS assembly factors	6,131	-0.194202	-0.140001	0.0696087	-0.156607	-0.1053	0.647256	26.4075	26.5183	26.413	26.6132	26.2133	26.3783	26.4826	26.4566	26.4075	26.5183	26.413	26.6132	26.2133	26.3783	26.4826	26.4566	5	5	6	6
Pyruvate kinase PKM OS=Homo sapiens OX=9606 GN=PKM PE=1 SV=4	PKM	P14618	5315	Cytoplasm {ECO:0000269|PubMed:25263439}. Nucleus {ECO:0000269|PubMed:17308100, ECO:0000269|PubMed:18191611}. Note=Translocates to the nucleus in response to different apoptotic stimuli. Nuclear translocation is sufficient to induce cell death that is caspase independent, isoform-specific and independent of its enzymatic activity. {ECO:0000269|PubMed:17308100}.	0	Glycolytic enzyme that catalyzes the transfer of a phosphoryl group from phosphoenolpyruvate (PEP) to ADP, generating ATP (PubMed:15996096, PubMed:1854723). The ratio between the highly active tetrameric form and nearly inactive dimeric form determines whether glucose carbons are channeled to biosynthetic processes or used for glycolytic ATP production (PubMed:15996096, PubMed:1854723). The trans…	#N/A	#N/A	370	0.240307	0.197533	-0.379303	-0.480356	-0.105455	0.257604	26.4362	26.5798	26.7526	26.5748	26.6765	26.7773	26.3733	26.0945	26.4362	26.5798	26.7526	26.5748	26.6765	26.7773	26.3733	26.0945	2	2	2	2
Cytochrome c oxidase subunit 6B1 OS=Homo sapiens OX=9606 GN=COX6B1 PE=1 SV=2	COX6B1	P14854	1340	Mitochondrion inner membrane {ECO:0000269|PubMed:30030519}; Peripheral membrane protein {ECO:0000269|PubMed:30030519}; Intermembrane side {ECO:0000269|PubMed:30030519}.	0	Component of the cytochrome c oxidase, the last enzyme in the mitochondrial electron transport chain which drives oxidative phosphorylation. The respiratory chain contains 3 multisubunit complexes succinate dehydrogenase (complex II, CII), ubiquinol-cytochrome c oxidoreductase (cytochrome b-c1 complex, complex III, CIII) and cytochrome c oxidase (complex IV, CIV), that cooperate to transfer elect…	MIM	OXPHOS > Complex IV > CIV subunits | OXPHOS > OXPHOS subunits	57,61	-0.0692863	-0.204233	0.00243187	-0.15325	-0.106084	0.412878	29.5029	29.299	29.5236	29.3593	29.4336	29.0947	29.526	29.206	29.5029	29.299	29.5236	29.3593	29.4336	29.0947	29.526	29.206	8	8	8	9
Voltage-dependent anion-selective channel protein 3 OS=Homo sapiens OX=9606 GN=VDAC3 PE=1 SV=1	VDAC3	Q9Y277	7419	Mitochondrion outer membrane {ECO:0000250|UniProtKB:P21796}. Membrane {ECO:0000269|PubMed:27641616}. Note=May localize to non-mitochondrial membranes. {ECO:0000269|PubMed:27641616}.	26..35; /note="Beta stranded"; /evidence="ECO:0000250|UniProtKB:P21796"; 39..47; /note="Beta stranded"; /evidence="ECO:0000250|UniProtKB:P21796"; 54..64; /note="Beta stranded"; /evidence="ECO:0000250|UniProtKB:P21796"; 69..76; /note="Beta stranded"; /evidence="ECO:0000250|UniProtKB:P21796"; 80..89; /note="Beta stranded"; /evidence="ECO:0000250|UniProtKB:P21796"; 95..104; /note="Beta stranded"; /e…	Forms a channel through the mitochondrial outer membrane that allows diffusion of small hydrophilic molecules. {ECO:0000250|UniProtKB:P21796}.	MOM	Signaling > Calcium homeostasis > Mitochondrial permeability transition pore | Small molecule transport	48,67,173,247	-0.0708141	0.139507	-0.213795	-0.289534	-0.108659	0.224177	28.918	29.0609	29.3528	29.65	28.8472	29.2004	29.139	29.3605	28.918	29.0609	29.3528	29.65	28.8472	29.2004	29.139	29.3605	11	13	14	14
Neudesin OS=Homo sapiens OX=9606 GN=NENF PE=1 SV=1	NENF	Q9UMX5	29937	Secreted, extracellular space {ECO:0000269|PubMed:31536960}. Mitochondrion {ECO:0000269|PubMed:31536960}. Endoplasmic reticulum {ECO:0000269|PubMed:31536960}. Note=Localized to mitochondria and endoplasmic reticulum by PINK1 and PARK7. {ECO:0000269|PubMed:31536960}.	0	Acts as a neurotrophic factor in postnatal mature neurons enhancing neuronal survival (PubMed:31536960). Promotes cell proliferation and neurogenesis in undifferentiated neural progenitor cells at the embryonic stage and inhibits differentiation of astrocytes (By similarity). Its neurotrophic activity is exerted via MAPK1/ERK2, MAPK3/ERK1 and AKT1/AKT pathways (By similarity). Neurotrophic activi…	#N/A	#N/A	88	0.125088	-0.272943	-0.0531921	-0.245405	-0.111613	0.183117	25.2619	25.9615	25.9045	26.2119	25.387	25.6885	25.8513	25.9665	25.2619	25.9615	25.9045	26.2119	25.387	25.6885	25.8513	25.9665	2	2	2	2
Adenylyl cyclase-associated protein 1 OS=Homo sapiens OX=9606 GN=CAP1 PE=1 SV=5	CAP1	Q01518	10487	Cell membrane {ECO:0000250}; Peripheral membrane protein {ECO:0000250}.	0	Directly regulates filament dynamics and has been implicated in a number of complex developmental and morphological processes, including mRNA localization and the establishment of cell polarity.	#N/A	#N/A	31	0.268761	0.219187	-0.364491	-0.589081	-0.116406	0.196112	25.0124	25.1426	24.8966	25.5314	25.2811	25.3618	24.5321	24.9423	25.0124	25.1426	24.8966	25.5314	25.2811	25.3618	24.5321	24.9423	1	1	1	1
Cytochrome c oxidase assembly protein COX16 homolog, mitochondrial OS=Homo sapiens OX=9606 GN=COX16 PE=1 SV=1	COX16	Q9P0S2	51241	Mitochondrion inner membrane {ECO:0000269|PubMed:29355485, ECO:0000269|PubMed:29381136}; Single-pass membrane protein {ECO:0000305|PubMed:29381136}.	15..37; /note="Helical"; /evidence="ECO:0000255"	Required for the assembly of the mitochondrial respiratory chain complex IV (CIV), also known as cytochrome c oxidase (PubMed:29355485, PubMed:29381136). Promotes the insertion of copper into the active site of cytochrome c oxidase subunit II (MT-CO2/COX2) (PubMed:29355485, PubMed:29381136). Interacts specifically with newly synthesized MT-CO2/COX and its copper center-forming metallochaperones S…	MIM	OXPHOS > Complex IV > CIV assembly factors | OXPHOS > OXPHOS assembly factors	41,67	0.128178	-0.247862	-0.237223	-0.11838	-0.118822	0.0847081	25.6294	25.7427	24.4387	25.9352	25.7576	25.4949	24.2015	25.8168	25.6294	25.7427	24.4387	25.9352	25.7576	25.4949	24.2015	25.8168	2	3	1	2
Actin, gamma-enteric smooth muscle OS=Homo sapiens OX=9606 GN=ACTG2 PE=1 SV=1	ACTG2	P63267	72	Cytoplasm, cytoskeleton.	0	Actins are highly conserved proteins that are involved in various types of cell motility and are ubiquitously expressed in all eukaryotic cells.	#N/A	#N/A	70	-0.626518	0.951925	-0.360119	-0.451134	-0.121461	0.0390564	25.5094	21.5113	25.1092	24.8325	24.8829	22.4632	24.7491	24.3814	25.5094	0	25.1092	24.8325	24.8829	0	24.7491	24.3814	1	0	2	1
Growth hormone-inducible transmembrane protein OS=Homo sapiens OX=9606 GN=GHITM PE=1 SV=2	GHITM	Q9H3K2	27069	Mitochondrion inner membrane {ECO:0000269|PubMed:18417609}; Multi-pass membrane protein {ECO:0000269|PubMed:18417609}.	83..103; /note="Helical"; /evidence="ECO:0000255"; 126..146; /note="Helical"; /evidence="ECO:0000255"; 160..180; /note="Helical"; /evidence="ECO:0000255"; 191..211; /note="Helical"; /evidence="ECO:0000255"; 214..234; /note="Helical"; /evidence="ECO:0000255"; 245..265; /note="Helical"; /evidence="ECO:0000255"; 272..292; /note="Helical"; /evidence="ECO:0000255"	Required for the mitochondrial tubular network and cristae organization. Involved in apoptotic release of cytochrome c. {ECO:0000269|PubMed:18417609}.	MIM	Mitochondrial dynamics and surveillance > Apoptosis	308	0.0424614	-0.0228386	-0.233454	-0.275475	-0.122326	0.209333	29.8727	30.3796	30.6203	30.7598	29.9151	30.3568	30.3868	30.4843	29.8727	30.3796	30.6203	30.7598	29.9151	30.3568	30.3868	30.4843	12	16	15	16
Eukaryotic initiation factor 4A-I OS=Homo sapiens OX=9606 GN=EIF4A1 PE=1 SV=1	EIF4A1	P60842	1973	0	0	ATP-dependent RNA helicase which is a subunit of the eIF4F complex involved in cap recognition and is required for mRNA binding to ribosome. In the current model of translation initiation, eIF4A unwinds RNA secondary structures in the 5'-UTR of mRNAs which is necessary to allow efficient binding of the small ribosomal subunit, and subsequent scanning for the initiator codon. {ECO:0000269|PubMed:1…	#N/A	#N/A	70	0.138199	0.195747	-0.308788	-0.515543	-0.122596	0.184801	27.3287	26.9802	27.7065	27.0869	27.4669	27.1759	27.3977	26.5714	27.3287	26.9802	27.7065	27.0869	27.4669	27.1759	27.3977	26.5714	5	4	4	3
Profilin-1 OS=Homo sapiens OX=9606 GN=PFN1 PE=1 SV=2	PFN1	P07737	5216	Cytoplasm, cytoskeleton.	0	Binds to actin and affects the structure of the cytoskeleton. At high concentrations, profilin prevents the polymerization of actin, whereas it enhances it at low concentrations. By binding to PIP2, it inhibits the formation of IP3 and DG. Inhibits androgen receptor (AR) and HTT aggregation and binding of G-actin is essential for its inhibition of AR. {ECO:0000269|PubMed:18573880}.	#N/A	#N/A	60	-0.120024	-0.124508	-0.157686	-0.0948601	-0.124269	0.460315	26.6585	26.9228	26.889	27.0612	26.5385	26.7983	26.7313	26.9663	26.6585	26.9228	26.889	27.0612	26.5385	26.7983	26.7313	26.9663	5	4	5	5
PDZ and LIM domain protein 1 OS=Homo sapiens OX=9606 GN=PDLIM1 PE=1 SV=4	PDLIM1	O00151	9124	Cytoplasm {ECO:0000269|PubMed:10861853, ECO:0000269|PubMed:11110697}. Cytoplasm, cytoskeleton {ECO:0000269|PubMed:10861853, ECO:0000269|PubMed:11110697}. Cytoplasm, myofibril, sarcomere, Z line {ECO:0000269|PubMed:10861853}. Note=Associates with actin stress fibers. {ECO:0000269|PubMed:11110697}.	0	Cytoskeletal protein that may act as an adapter that brings other proteins (like kinases) to the cytoskeleton (PubMed:10861853). Involved in assembly, disassembly and directioning of stress fibers in fibroblasts. Required for the localization of ACTN1 and PALLD to stress fibers. Required for cell migration and in maintaining cell polarity of fibroblasts (By similarity). {ECO:0000250|UniProtKB:P52…	#N/A	#N/A	321	0.615051	0.289368	-1.07202	-0.332426	-0.125006	0.0763042	24.58	24.8338	23.8962	24.6986	25.195	25.1232	22.8242	24.3661	24.58	24.8338	23.8962	24.6986	25.195	25.1232	22.8242	24.3661	2	2	1	2
NADH dehydrogenase [ubiquinone] iron-sulfur protein 5 OS=Homo sapiens OX=9606 GN=NDUFS5 PE=1 SV=3	NDUFS5	O43920	4725	Mitochondrion inner membrane {ECO:0000305|PubMed:12611891}; Peripheral membrane protein {ECO:0000305}. Mitochondrion intermembrane space {ECO:0000305}.	0	Accessory subunit of the mitochondrial membrane respiratory chain NADH dehydrogenase (Complex I), that is believed not to be involved in catalysis. Complex I functions in the transfer of electrons from NADH to the respiratory chain. The immediate electron acceptor for the enzyme is believed to be ubiquinone. {ECO:0000269|PubMed:27626371}.	MIM	OXPHOS > Complex I > CI subunits | OXPHOS > OXPHOS subunits	49,60,92	-0.247654	-0.0573063	-0.118761	-0.0835743	-0.126824	0.297226	28.954	28.2745	28.7349	28.5644	28.7063	28.2172	28.6162	28.4809	28.954	28.2745	28.7349	28.5644	28.7063	28.2172	28.6162	28.4809	19	17	19	18
NADH dehydrogenase [ubiquinone] 1 alpha subcomplex subunit 8 OS=Homo sapiens OX=9606 GN=NDUFA8 PE=1 SV=3	NDUFA8	P51970	4702	Mitochondrion inner membrane {ECO:0000269|PubMed:21310150}; Peripheral membrane protein {ECO:0000269|PubMed:21310150}. Mitochondrion intermembrane space {ECO:0000269|PubMed:21310150}. Mitochondrion {ECO:0000269|PubMed:23676665}.	0	Accessory subunit of the mitochondrial membrane respiratory chain NADH dehydrogenase (Complex I), that is believed not to be involved in catalysis. Complex I functions in the transfer of electrons from NADH to the respiratory chain. The immediate electron acceptor for the enzyme is believed to be ubiquinone. {ECO:0000269|PubMed:27626371}.	MIM	OXPHOS > Complex I > CI subunits | OXPHOS > OXPHOS subunits	32,142	-0.397663	-0.318748	0.0609283	0.107653	-0.136958	0.431622	30.3098	30.1479	30.3096	30.184	29.9121	29.8291	30.3705	30.2917	30.3098	30.1479	30.3096	30.184	29.9121	29.8291	30.3705	30.2917	23	21	22	22
Adenylate kinase 2, mitochondrial OS=Homo sapiens OX=9606 GN=AK2 PE=1 SV=2	AK2	P54819	204	Mitochondrion intermembrane space {ECO:0000255|HAMAP-Rule:MF_03168}.	0	Catalyzes the reversible transfer of the terminal phosphate group between ATP and AMP. Plays an important role in cellular energy homeostasis and in adenine nucleotide metabolism. Adenylate kinase activity is critical for regulation of the phosphate utilization and the AMP de novo biosynthesis pathways. Plays a key role in hematopoiesis. {ECO:0000255|HAMAP-Rule:MF_03168, ECO:0000269|PubMed:190434…	IMS	Metabolism > Nucleotide metabolism > Nucleotide synthesis and processing	12	-0.223778	-0.163074	-0.0162182	-0.228104	-0.157794	0.609297	31.2303	31.4191	31.1075	31.5521	31.0065	31.256	31.0913	31.3239	31.2303	31.4191	31.1075	31.5521	31.0065	31.256	31.0913	31.3239	15	17	15	16
Endonuclease G, mitochondrial OS=Homo sapiens OX=9606 GN=ENDOG PE=1 SV=4	ENDOG	Q14249	2021	Mitochondrion.	0	Cleaves DNA at double-stranded (DG)n.(DC)n and at single-stranded (DC)n tracts. In addition to deoxyribonuclease activities, also has ribonuclease (RNase) and RNase H activities. Capable of generating the RNA primers required by DNA polymerase gamma to initiate replication of mitochondrial DNA (By similarity). {ECO:0000250}.	IMS	Mitochondrial central dogma > mtDNA maintenance > mtDNA stability and decay | Mitochondrial central dogma > mtRNA metabolism > mtRNA stability and decay | Mitochondrial dynamics and surveillance > Apoptosis	67	-0.398161	-0.317156	-0.0435333	0.0910378	-0.166953	0.555492	24.6472	24.6601	24.7669	24.7131	24.2491	24.3429	24.7233	24.8041	24.6472	24.6601	24.7669	24.7131	24.2491	24.3429	24.7233	24.8041	1	1	1	1
Emerin OS=Homo sapiens OX=9606 GN=EMD PE=1 SV=1	EMD	P50402	2010	Nucleus inner membrane {ECO:0000269|PubMed:19167377}; Single-pass membrane protein; Nucleoplasmic side {ECO:0000269|PubMed:19167377}. Nucleus outer membrane. Note=Colocalized with BANF1 at the central region of the assembling nuclear rim, near spindle-attachment sites. The accumulation of different intermediates of prelamin-A/C (non-farnesylated or carboxymethylated farnesylated prelamin-A/C) in …	223..243; /note="Helical"; /evidence="ECO:0000255"	Stabilizes and promotes the formation of a nuclear actin cortical network. Stimulates actin polymerization in vitro by binding and stabilizing the pointed end of growing filaments. Inhibits beta-catenin activity by preventing its accumulation in the nucleus. Acts by influencing the nuclear accumulation of beta-catenin through a CRM1-dependent export pathway. Links centrosomes to the nuclear envel…	#N/A	#N/A	105	0.162209	-0.379169	-0.168797	-0.285221	-0.167745	0.566648	24.5664	24.723	24.4606	24.4423	24.7286	24.3438	24.2918	24.1571	24.5664	24.723	24.4606	24.4423	24.7286	24.3438	24.2918	24.1571	1	1	1	1
OCIA domain-containing protein 1 OS=Homo sapiens OX=9606 GN=OCIAD1 PE=1 SV=1	OCIAD1	Q9NX40	54940	Endosome {ECO:0000250|UniProtKB:Q9CRD0}.	0	Maintains stem cell potency (By similarity). Increases STAT3 phosphorylation and controls ERK phosphorylation (By similarity). May act as a scaffold, increasing STAT3 recruitment onto endosomes (By similarity). Involved in integrin-mediated cancer cell adhesion and colony formation in ovarian cancer (PubMed:20515946). {ECO:0000250|UniProtKB:Q9CRD0, ECO:0000269|PubMed:20515946}.	MOM (MIM in this study according to Ref. 46)	0	199,210,239	-0.513227	0.0506039	-0.171614	-0.0391846	-0.168355	0.696227	30.0253	29.5558	29.7967	29.8624	29.5121	29.6065	29.6251	29.8232	30.0253	29.5558	29.7967	29.8624	29.5121	29.6065	29.6251	29.8232	13	11	13	14
Y-box-binding protein 1 OS=Homo sapiens OX=9606 GN=YBX1 PE=1 SV=3	YBX1	P67809	4904	Cytoplasm {ECO:0000269|PubMed:12604611, ECO:0000269|PubMed:14718551, ECO:0000269|PubMed:15806160}. Nucleus {ECO:0000269|PubMed:12604611, ECO:0000269|PubMed:14718551, ECO:0000269|PubMed:15806160}. Cytoplasmic granule {ECO:0000269|PubMed:17289661, ECO:0000269|PubMed:18335541, ECO:0000269|PubMed:19029303, ECO:0000269|PubMed:25229427}. Secreted {ECO:0000269|PubMed:19483673}. Secreted, extracellular e…	0	DNA- and RNA-binding protein involved in various processes, such as translational repression, RNA stabilization, mRNA splicing, DNA repair and transcription regulation (PubMed:8188694, PubMed:10817758, PubMed:11698476, PubMed:14718551, PubMed:18809583, PubMed:31358969). Predominantly acts as a RNA-binding protein: binds preferentially to the 5'-[CU]CUGCG-3' RNA motif and specifically recognizes m…	#N/A	#N/A	208	0.482935	0.33289	-0.463243	-1.058	-0.176354	0.235392	25.7206	25.3723	25.6896	26.0388	26.2035	25.7052	25.2263	24.9808	25.7206	25.3723	25.6896	26.0388	26.2035	25.7052	25.2263	24.9808	1	1	1	1
Calcium uptake protein 2, mitochondrial OS=Homo sapiens OX=9606 GN=MICU2 PE=1 SV=2	MICU2	Q8IYU8	221154	Mitochondrion intermembrane space {ECO:0000269|PubMed:24231807, ECO:0000269|PubMed:24560927, ECO:0000269|PubMed:26774479, ECO:0000269|PubMed:27099988}.	0	Key regulator of mitochondrial calcium uniporter (MCU) required to limit calcium uptake by MCU when cytoplasmic calcium is low (PubMed:24503055, PubMed:24560927, PubMed:26903221). MICU1 and MICU2 form a disulfide-linked heterodimer that stimulate and inhibit MCU activity, depending on the concentration of calcium (PubMed:24560927). MICU2 acts as a gatekeeper of MCU that senses calcium level via i…	MIM	Signaling > Calcium homeostasis > Calcium cycle | Signaling > Calcium homeostasis > EF hand proteins | Small molecule transport > Calcium uniporter	79,220	-0.338938	-0.220043	-0.171865	0.0185833	-0.178066	1.28136	29.2799	29.2761	29.1899	29.2529	28.9409	29.056	29.018	29.2715	29.2799	29.2761	29.1899	29.2529	28.9409	29.056	29.018	29.2715	14	17	14	14
NADH dehydrogenase [ubiquinone] 1 subunit C2 OS=Homo sapiens OX=9606 GN=NDUFC2 PE=1 SV=1	NDUFC2	O95298	4718	Mitochondrion inner membrane {ECO:0000305|PubMed:12611891}; Single-pass membrane protein {ECO:0000255}; Matrix side {ECO:0000305}.	56..75; /note="Helical"; /evidence="ECO:0000255"	Accessory subunit of the mitochondrial membrane respiratory chain NADH dehydrogenase (Complex I), that is believed not to be involved in catalysis. Complex I functions in the transfer of electrons from NADH to the respiratory chain. The immediate electron acceptor for the enzyme is believed to be ubiquinone. {ECO:0000269|PubMed:27626371}.	MIM	OXPHOS > Complex I > CI subunits | OXPHOS > OXPHOS subunits	108	-0.332375	-0.286255	-0.169909	0.04739	-0.185287	0.700466	28.3969	28.2777	28.157	27.8284	28.0645	27.9914	27.9871	27.8758	28.3969	28.2777	28.157	27.8284	28.0645	27.9914	27.9871	27.8758	4	4	4	4
Cytochrome c oxidase assembly protein COX11, mitochondrial OS=Homo sapiens OX=9606 GN=COX11 PE=1 SV=3	COX11	Q9Y6N1	1353	Mitochondrion inner membrane {ECO:0000269|PubMed:15229189, ECO:0000269|PubMed:9878253}; Single-pass membrane protein {ECO:0000269|PubMed:9878253}; Intermembrane side {ECO:0000269|PubMed:9878253}.	96..114; /note="Helical"; /evidence="ECO:0000255"	Exerts its effect at some terminal stage of cytochrome c oxidase synthesis, probably by being involved in the insertion of the copper B into subunit I. {ECO:0000250}.	MIM	OXPHOS > Complex IV > CIV assembly factors | Metabolism > Metals and cofactors > Copper metabolism | OXPHOS > OXPHOS assembly factors	120,238,275	-0.202276	-0.426794	-0.2225	0.0972862	-0.188571	0.812783	28.2618	28.6282	28.269	28.1491	28.0595	28.2014	28.0465	28.2464	28.2618	28.6282	28.269	28.1491	28.0595	28.2014	28.0465	28.2464	9	10	10	9
HIG1 domain family member 1A, mitochondrial OS=Homo sapiens OX=9606 GN=HIGD1A PE=1 SV=1	HIGD1A	Q9Y241	25994	Mitochondrion membrane {ECO:0000255|PROSITE-ProRule:PRU00836, ECO:0000269|PubMed:22342701}; Multi-pass membrane protein {ECO:0000255|PROSITE-ProRule:PRU00836, ECO:0000269|PubMed:22342701}. Mitochondrion inner membrane {ECO:0000305|PubMed:22342701}.	26..46; /note="Helical"; /evidence="ECO:0000255|PROSITE-ProRule:PRU00836"; 60..80; /note="Helical"; /evidence="ECO:0000255|PROSITE-ProRule:PRU00836"	Proposed subunit of cytochrome c oxidase (COX, complex IV), which is the terminal component of the mitochondrial respiratory chain that catalyzes the reduction of oxygen to water. May play a role in the assembly of respiratory supercomplexes. {ECO:0000269|PubMed:22342701}.	MIM	OXPHOS > Complex IV > CIV assembly factors | OXPHOS > OXPHOS assembly factors | OXPHOS > Respirasome assembly	12	-0.315823	-0.334204	-0.0794811	-0.0265083	-0.189004	0.502987	31.2388	31.2524	30.6505	30.8236	30.923	30.9182	30.571	30.7971	31.2388	31.2524	30.6505	30.8236	30.923	30.9182	30.571	30.7971	10	10	11	11
Prohibitin 1 OS=Homo sapiens OX=9606 GN=PHB1 PE=1 SV=1	PHB1	P35232	5245	Mitochondrion inner membrane {ECO:0000269|PubMed:14500729, ECO:0000269|PubMed:20959514}. Nucleus {ECO:0000269|PubMed:14500729, ECO:0000269|PubMed:20959514, ECO:0000269|PubMed:31899195}. Cytoplasm {ECO:0000269|PubMed:14500729, ECO:0000269|PubMed:31899195}. Cell membrane {ECO:0000269|PubMed:22997079, ECO:0000269|PubMed:24003225}.	0	Protein with pleiotropic attributes mediated in a cell-compartment- and tissue-specific manner, which include the plasma membrane-associated cell signaling functions, mitochondrial chaperone, and transcriptional co-regulator of transcription factors in the nucleus (PubMed:11302691, PubMed:20959514, PubMed:28017329, PubMed:31522117). Plays a role in adipose tissue and glucose Homeostasis in a sex-…	MIM	Protein import, sorting and homeostasis > Protein homeostasis > Chaperones	249,259	-0.244331	-0.331072	-0.0801392	-0.174305	-0.207462	0.798559	31.6843	31.3136	31.3275	31.3605	31.44	30.9825	31.2474	31.1862	31.6843	31.3136	31.3275	31.3605	31.44	30.9825	31.2474	31.1862	20	22	21	22
Mitochondrial import inner membrane translocase subunit Tim9 OS=Homo sapiens OX=9606 GN=TIMM9 PE=1 SV=1	TIMM9	Q9Y5J7	26520	Mitochondrion inner membrane {ECO:0000269|PubMed:11489896, ECO:0000269|PubMed:14726512}; Peripheral membrane protein {ECO:0000269|PubMed:11489896, ECO:0000269|PubMed:14726512}; Intermembrane side {ECO:0000269|PubMed:11489896, ECO:0000269|PubMed:14726512}.	0	Mitochondrial intermembrane chaperone that participates in the import and insertion of multi-pass transmembrane proteins into the mitochondrial inner membrane. May also be required for the transfer of beta-barrel precursors from the TOM complex to the sorting and assembly machinery (SAM complex) of the outer membrane. Acts as a chaperone-like protein that protects the hydrophobic precursors from …	MIM	Protein import, sorting and homeostasis > Protein homeostasis > Chaperones | Protein import, sorting and homeostasis > Protein import and sorting	70	-0.108044	-0.333569	-0.120285	-0.280346	-0.210561	1.85165	28.5816	28.5337	28.5122	28.5774	28.4736	28.2001	28.3919	28.2971	28.5816	28.5337	28.5122	28.5774	28.4736	28.2001	28.3919	28.2971	4	4	4	4
Eukaryotic translation initiation factor 5A-1 OS=Homo sapiens OX=9606 GN=EIF5A PE=1 SV=2	EIF5A	P63241	1984	Cytoplasm. Nucleus. Endoplasmic reticulum membrane; Peripheral membrane protein; Cytoplasmic side. Nucleus, nuclear pore complex. Note=Hypusine modification promotes the nuclear export and cytoplasmic localization and there was a dynamic shift in the localization from predominantly cytoplasmic to primarily nuclear under apoptotic inducing conditions.	0	mRNA-binding protein involved in translation elongation. Has an important function at the level of mRNA turnover, probably acting downstream of decapping. Involved in actin dynamics and cell cycle progression, mRNA decay and probably in a pathway involved in stress response and maintenance of cell wall integrity. With syntenin SDCBP, functions as a regulator of p53/TP53 and p53/TP53-dependent apo…	#N/A	#N/A	98	-0.225925	0.0505714	-0.293465	-0.379734	-0.212138	0.302713	27.5011	26.4047	26.8892	26.8972	27.2752	26.4553	26.5958	26.5175	27.5011	26.4047	26.8892	26.8972	27.2752	26.4553	26.5958	26.5175	8	7	6	7
Nucleosome assembly protein 1-like 1 OS=Homo sapiens OX=9606 GN=NAP1L1 PE=1 SV=1	NAP1L1	P55209	4673	Nucleus {ECO:0000269|PubMed:17081065, ECO:0000269|PubMed:20002496, ECO:0000269|PubMed:27599637}. Melanosome {ECO:0000269|PubMed:17081065}. Cytoplasm {ECO:0000269|PubMed:20002496, ECO:0000269|PubMed:28659470}. Note=Identified by mass spectrometry in melanosome fractions from stage I to stage IV.	0	Histone chaperone that plays a role in the nuclear import of H2A-H2B and nucleosome assembly (PubMed:20002496, PubMed:26841755). Participates also in several important DNA repair mechanisms: greatly enhances ERCC6-mediated chromatin remodeling which is essential for transcription-coupled nucleotide excision DNA repair (PubMed:28369616). Stimulates also homologous recombination (HR) by RAD51 and R…	#N/A	#N/A	66	0.236465	0.0267601	-0.631407	-0.483259	-0.21286	0.244197	25.4464	26.2274	25.6462	26.4424	25.6829	26.2542	25.0148	25.9591	25.4464	26.2274	25.6462	26.4424	25.6829	26.2542	25.0148	25.9591	4	3	3	4
Tubulin alpha-1B chain OS=Homo sapiens OX=9606 GN=TUBA1B PE=1 SV=1	TUBA1B	P68363	10376	Cytoplasm, cytoskeleton.	0	Tubulin is the major constituent of microtubules. It binds two moles of GTP, one at an exchangeable site on the beta chain and one at a non-exchangeable site on the alpha chain.	#N/A	#N/A	282	-0.037447	0.105223	-0.334658	-0.600298	-0.216795	0.484846	29.7004	29.727	29.7815	29.5299	29.663	29.8322	29.4468	28.9296	29.7004	29.727	29.7815	29.5299	29.663	29.8322	29.4468	28.9296	13	15	16	13
Regulator of microtubule dynamics protein 1 OS=Homo sapiens OX=9606 GN=RMDN1 PE=1 SV=1	RMDN1	Q96DB5	51115	Cytoplasm {ECO:0000269|PubMed:18070910}. Cytoplasm, cytoskeleton, spindle {ECO:0000269|PubMed:18070910}. Cytoplasm, cytoskeleton, spindle pole {ECO:0000269|PubMed:18070910}. Note=In interphase localizes in the cytoplasm, and during mitosis localizes to the spindle microtubules and spindle poles.	0	0	MOM	0	188,259	-0.157526	-0.43854	-0.316425	0.00736809	-0.226281	0.412522	25.2775	25.884	25.9324	25.9712	25.12	25.4455	25.616	25.9785	25.2775	25.884	25.9324	25.9712	25.12	25.4455	25.616	25.9785	3	3	3	4
Protein CCSMST1 OS=Homo sapiens OX=9606 GN=CCSMST1 PE=2 SV=1	CCSMST1	Q4G0I0	283951	Membrane {ECO:0000305}; Single-pass type I membrane protein {ECO:0000305}.	79..95; /note="Helical"; /evidence="ECO:0000255"	0	IMS	0	128	-0.484741	-0.332512	0.107141	-0.201481	-0.227898	0.743461	28.5526	28.5901	28.6579	28.5223	28.0679	28.2576	28.7651	28.3208	28.5526	28.5901	28.6579	28.5223	28.0679	28.2576	28.7651	28.3208	5	7	8	7
HIG1 domain family member 2A, mitochondrial OS=Homo sapiens OX=9606 GN=HIGD2A PE=1 SV=1	HIGD2A	Q9BW72	192286	Mitochondrion membrane {ECO:0000255|PROSITE-ProRule:PRU00836, ECO:0000269|PubMed:22342701}; Multi-pass membrane protein {ECO:0000255|PROSITE-ProRule:PRU00836, ECO:0000269|PubMed:22342701}. Mitochondrion inner membrane {ECO:0000305|PubMed:22342701}.	47..67; /note="Helical"; /evidence="ECO:0000255|PROSITE-ProRule:PRU00836"; 83..103; /note="Helical"; /evidence="ECO:0000255|PROSITE-ProRule:PRU00836"	Proposed subunit of cytochrome c oxidase (COX, complex IV), which is the terminal component of the mitochondrial respiratory chain that catalyzes the reduction of oxygen to water. May be involved in cytochrome c oxidase activity. May play a role in the assembly of respiratory supercomplexes. {ECO:0000269|PubMed:22342701}.	MIM	OXPHOS > OXPHOS assembly factors | OXPHOS > Respirasome assembly	29	0.528328	0.574652	-1.1073	-1.00071	-0.251256	0.160302	30.8598	30.9851	30.2423	31.1189	31.3882	31.5597	29.135	30.1181	30.8598	30.9851	30.2423	31.1189	31.3882	31.5597	29.135	30.1181	6	6	2	5
Synapse-associated protein 1 OS=Homo sapiens OX=9606 GN=SYAP1 PE=1 SV=1	SYAP1	Q96A49	94056	Cytoplasm, perinuclear region {ECO:0000250|UniProtKB:Q9D5V6}. Golgi apparatus {ECO:0000250|UniProtKB:Q9D5V6}. Perikaryon {ECO:0000250|UniProtKB:Q9D5V6}. Cell projection, axon {ECO:0000250|UniProtKB:Q9D5V6}. Cell projection, dendrite {ECO:0000250|UniProtKB:Q9D5V6}. Cell projection, growth cone {ECO:0000250|UniProtKB:Q9D5V6}. Cell junction, synapse, presynaptic cell membrane {ECO:0000250|UniProtKB:…	0	Plays a role in adipocyte differentiation by promoting mTORC2-mediated phosphorylation of AKT1 at 'Ser-473' after growth factor stimulation (PubMed:23300339). {ECO:0000269|PubMed:23300339}.	#N/A	#N/A	60,327	-0.309124	0.097702	-0.460506	-0.337067	-0.252249	0.923602	24.7505	24.6302	24.5757	24.5856	24.4414	24.7279	24.1152	24.2485	24.7505	24.6302	24.5757	24.5856	24.4414	24.7279	24.1152	24.2485	3	2	3	3
Cytochrome c oxidase subunit 4 isoform 1, mitochondrial OS=Homo sapiens OX=9606 GN=COX4I1 PE=1 SV=1	COX4I1	P13073	1327	Mitochondrion inner membrane {ECO:0000269|PubMed:30030519}; Single-pass membrane protein {ECO:0000269|PubMed:30030519}.	99..124; /note="Helical"; /evidence="ECO:0000250|UniProtKB:P00423"	Component of the cytochrome c oxidase, the last enzyme in the mitochondrial electron transport chain which drives oxidative phosphorylation. The respiratory chain contains 3 multisubunit complexes succinate dehydrogenase (complex II, CII), ubiquinol-cytochrome c oxidoreductase (cytochrome b-c1 complex, complex III, CIII) and cytochrome c oxidase (complex IV, CIV), that cooperate to transfer elect…	MIM	OXPHOS > Complex IV > CIV subunits | OXPHOS > OXPHOS subunits	38,162	-0.205044	-1.70186	0.0241261	0.859856	-0.255731	0.232316	27.0878	28.1593	27.6475	27.2568	26.8828	26.4575	27.6716	28.1167	27.0878	28.1593	27.6475	27.2568	26.8828	26.4575	27.6716	28.1167	11	7	11	10
Elongation factor 2 OS=Homo sapiens OX=9606 GN=EEF2 PE=1 SV=4	EEF2	P13639	1938	Cytoplasm {ECO:0000269|PubMed:25064856}. Nucleus {ECO:0000269|PubMed:24648518}. Note=Phosphorylation by CSK promotes cleavage and SUMOylation-dependent nuclear translocation of the C-terminal cleavage product. {ECO:0000269|PubMed:24648518}.	0	Catalyzes the GTP-dependent ribosomal translocation step during translation elongation. During this step, the ribosome changes from the pre-translocational (PRE) to the post-translocational (POST) state as the newly formed A-site-bound peptidyl-tRNA and P-site-bound deacylated tRNA move to the P and E sites, respectively. Catalyzes the coordinated movement of the two tRNA molecules, the mRNA and …	#N/A	#N/A	457,671,787	0.117188	0.269407	-0.765638	-0.646263	-0.256327	0.393328	25.853	25.762	26.299	25.6171	25.9702	26.0314	25.5333	24.9709	25.853	25.762	26.299	25.6171	25.9702	26.0314	25.5333	24.9709	3	4	3	2
Reactive oxygen species modulator 1 OS=Homo sapiens OX=9606 GN=ROMO1 PE=1 SV=1	ROMO1	P60602	140823	Mitochondrion inner membrane {ECO:0000269|PubMed:16842742, ECO:0000269|PubMed:19535734}; Single-pass membrane protein {ECO:0000269|PubMed:16842742, ECO:0000269|PubMed:19535734}.	22..44; /note="Helical"; /evidence="ECO:0000255"	Induces production of reactive oxygen species (ROS) which are necessary for cell proliferation. May play a role in inducing oxidative DNA damage and replicative senescence. May play a role in the coordination of mitochondrial morphology and cell proliferation.; Has antibacterial activity against a variety of bacteria including S.aureus, P.aeruginosa and M.tuberculosis. Acts by inducing bacterial …	MIM	Protein import, sorting and homeostasis > Protein import and sorting > TIM23 presequence pathway | Small molecule transport	8	-0.468346	-0.356327	-0.171997	-0.0343094	-0.257745	0.986354	31.9549	32.1847	31.7143	31.8596	31.4865	31.8283	31.5423	31.8253	31.9549	32.1847	31.7143	31.8596	31.4865	31.8283	31.5423	31.8253	9	8	9	9
Adenosylhomocysteinase OS=Homo sapiens OX=9606 GN=AHCY PE=1 SV=4	AHCY	P23526	191	Cytoplasm {ECO:0000269|PubMed:17081065}. Melanosome {ECO:0000269|PubMed:17081065}. Note=Identified by mass spectrometry in melanosome fractions from stage I to stage IV.	0	Adenosylhomocysteine is a competitive inhibitor of S-adenosyl-L-methionine-dependent methyl transferase reactions; therefore adenosylhomocysteinase may play a key role in the control of methylations via regulation of the intracellular concentration of adenosylhomocysteine. {ECO:0000269|PubMed:12590576}.	#N/A	#N/A	165	0.00547409	-0.0792961	-0.927431	-0.066721	-0.266994	0.656838	24.658	24.3334	24.8598	24.3657	24.6635	24.2541	23.9324	24.2989	24.658	24.3334	24.8598	24.3657	24.6635	24.2541	23.9324	24.2989	1	1	1	1
NADH dehydrogenase [ubiquinone] 1 beta subcomplex subunit 10 OS=Homo sapiens OX=9606 GN=NDUFB10 PE=1 SV=3	NDUFB10	O96000	4716	Mitochondrion inner membrane {ECO:0000305|PubMed:12611891}; Peripheral membrane protein {ECO:0000305}; Matrix side {ECO:0000305}.	0	Accessory subunit of the mitochondrial membrane respiratory chain NADH dehydrogenase (Complex I), that is believed not to be involved in catalysis. Complex I functions in the transfer of electrons from NADH to the respiratory chain. The immediate electron acceptor for the enzyme is believed to be ubiquinone. {ECO:0000269|PubMed:27626371}.	MIM	OXPHOS > Complex I > CI subunits | OXPHOS > OXPHOS subunits	10,26,90,115	-0.46508	-0.296322	-0.255697	-0.130394	-0.286873	1.27658	28.6594	28.2061	28.3053	28.2722	28.1943	27.9097	28.0496	28.1418	28.6594	28.2061	28.3053	28.2722	28.1943	27.9097	28.0496	28.1418	26	29	23	28
Mitochondrial import inner membrane translocase subunit Tim10 OS=Homo sapiens OX=9606 GN=TIMM10 PE=1 SV=1	TIMM10	P62072	26519	Mitochondrion inner membrane {ECO:0000269|PubMed:11489896, ECO:0000269|PubMed:14726512}; Peripheral membrane protein {ECO:0000269|PubMed:11489896, ECO:0000269|PubMed:14726512}; Intermembrane side {ECO:0000269|PubMed:11489896, ECO:0000269|PubMed:14726512}.	0	Mitochondrial intermembrane chaperone that participates in the import and insertion of multi-pass transmembrane proteins into the mitochondrial inner membrane. May also be required for the transfer of beta-barrel precursors from the TOM complex to the sorting and assembly machinery (SAM complex) of the outer membrane. Acts as a chaperone-like protein that protects the hydrophobic precursors from …	MIM	Protein import, sorting and homeostasis > Protein homeostasis > Chaperones | Protein import, sorting and homeostasis > Protein import and sorting	22	-0.430321	-0.48921	-0.262783	-0.209013	-0.347832	1.42657	28.553	28.2604	28.0867	28.129	28.1226	27.7712	27.8239	27.92	28.553	28.2604	28.0867	28.129	28.1226	27.7712	27.8239	27.92	26	10	14	15
Heat shock cognate 71 kDa protein OS=Homo sapiens OX=9606 GN=HSPA8 PE=1 SV=1	HSPA8	P11142	3312	Cytoplasm. Melanosome. Nucleus, nucleolus. Cell membrane. Note=Localized in cytoplasmic mRNP granules containing untranslated mRNAs. Translocates rapidly from the cytoplasm to the nuclei, and especially to the nucleoli, upon heat shock.	0	Molecular chaperone implicated in a wide variety of cellular processes, including protection of the proteome from stress, folding and transport of newly synthesized polypeptides, activation of proteolysis of misfolded proteins and the formation and dissociation of protein complexes. Plays a pivotal role in the protein quality control system, ensuring the correct folding of proteins, the re-foldin…	#N/A	#N/A	371,611	0.552536	-0.0677357	-1.86356	-0.0749855	-0.363436	0.276414	23.0736	23.5434	23.1718	22.978	23.6261	23.4756	21.3083	22.903	23.0736	23.5434	23.1718	22.978	23.6261	23.4756	21.3083	22.903	2	1	1	1
Phosphate carrier protein, mitochondrial OS=Homo sapiens OX=9606 GN=SLC25A3 PE=1 SV=2	SLC25A3	Q00325	5250	Mitochondrion inner membrane; Multi-pass membrane protein.	64..86; /note="Helical; Name=1"; /evidence="ECO:0000255"; 122..141; /note="Helical; Name=2"; /evidence="ECO:0000255"; 162..183; /note="Helical; Name=3"; /evidence="ECO:0000255"; 219..238; /note="Helical; Name=4"; /evidence="ECO:0000255"; 262..284; /note="Helical; Name=5"; /evidence="ECO:0000255"; 315..333; /note="Helical; Name=6"; /evidence="ECO:0000255"	Transport of phosphate groups from the cytosol to the mitochondrial matrix. Phosphate is cotransported with H(+). May play a role regulation of the mitochondrial permeability transition pore (mPTP).	MIM	Metabolism > Metals and cofactors > Copper metabolism | Signaling > Calcium homeostasis > Calcium cycle | Small molecule transport > SLC25A family	141,165,196,208	-0.420286	0.0417519	-0.457012	-0.641422	-0.369242	0.742479	28.9978	29.0101	28.7167	28.6485	28.5775	29.0519	28.2597	28.0071	28.9978	29.0101	28.7167	28.6485	28.5775	29.0519	28.2597	28.0071	28	23	22	24
AFG3-like protein 2 OS=Homo sapiens OX=9606 GN=AFG3L2 PE=1 SV=2	AFG3L2	Q9Y4W6	10939	Mitochondrion {ECO:0000269|PubMed:10395799, ECO:0000269|PubMed:22354088}. Mitochondrion inner membrane {ECO:0000250|UniProtKB:Q8JZQ2}; Multi-pass membrane protein {ECO:0000255}.	143..163; /note="Helical"; /evidence="ECO:0000255"; 251..271; /note="Helical"; /evidence="ECO:0000255"	ATP-dependent protease which is essential for axonal and neuron development. In neurons, mediates degradation of SMDT1/EMRE before its assembly with the uniporter complex, limiting the availability of SMDT1/EMRE for MCU assembly and promoting efficient assembly of gatekeeper subunits with MCU (PubMed:27642048). Required for paraplegin (SPG7) maturation (PubMed:30252181). After its cleavage by mit…	MIM	Protein import, sorting and homeostasis > Protein homeostasis > Proteases	211	-0.233774	-0.611662	-0.500626	-0.162432	-0.377123	0.315612	23.9726	23.5727	25.199	23.8744	23.7388	22.961	24.6983	23.712	23.9726	23.5727	25.199	23.8744	23.7388	22.961	24.6983	23.712	1	1	3	1
Glycerol-3-phosphate dehydrogenase, mitochondrial OS=Homo sapiens OX=9606 GN=GPD2 PE=1 SV=3	GPD2	P43304	2820	Mitochondrion.	0	Calcium-responsive mitochondrial glycerol-3-phosphate dehydrogenase which seems to be a key component of the pancreatic beta-cell glucose-sensing device. {ECO:0000269|PubMed:9070847}.	MIM	Metabolism > Carbohydrate metabolism > Glycerol phosphate shuttle | Metabolism > Electron carriers > Q-linked reactions, other	193,382,480,586	-0.278492	-0.390879	-0.569279	-0.382414	-0.405266	1.54938	29.3085	29.3963	29.7395	29.7472	29.03	29.0054	29.1702	29.3648	29.3085	29.3963	29.7395	29.7472	29.03	29.0054	29.1702	29.3648	3	4	4	3
Dynein light chain Tctex-type 1 OS=Homo sapiens OX=9606 GN=DYNLT1 PE=1 SV=1	DYNLT1	P63172	6993	Golgi apparatus {ECO:0000250}. Cytoplasm {ECO:0000250}. Cytoplasm, cytoskeleton, spindle {ECO:0000250}. Note=Localizes to mitotic spindles. {ECO:0000250}.	0	Acts as one of several non-catalytic accessory components of the cytoplasmic dynein 1 complex that are thought to be involved in linking dynein to cargos and to adapter proteins that regulate dynein function. Cytoplasmic dynein 1 acts as a motor for the intracellular retrograde motility of vesicles and organelles along microtubules. Binds to transport cargos and is involved in apical cargo transp…	#N/A	#N/A	4	-0.0827827	-0.235847	-0.289722	-1.04036	-0.412178	0.665969	22.277	21.9224	21.7454	21.9038	22.1943	21.6866	21.4557	20.8634	22.277	21.9224	21.7454	21.9038	22.1943	21.6866	21.4557	20.8634	1	1	1	1
Transmembrane protein 43 OS=Homo sapiens OX=9606 GN=TMEM43 PE=1 SV=1	TMEM43	Q9BTV4	79188	Endoplasmic reticulum {ECO:0000250}. Nucleus inner membrane; Multi-pass membrane protein. Note=Retained in the inner nuclear membrane through interaction with EMD and A- and B-lamins. The N- and C-termini are oriented towards the nucleoplasm. The majority of the hydrophilic domain resides in the endoplasmic reticulum lumen (By similarity). {ECO:0000250}.	32..52; /note="Helical"; /evidence="ECO:0000255"; 314..334; /note="Helical"; /evidence="ECO:0000255"; 346..366; /note="Helical"; /evidence="ECO:0000255"; 369..389; /note="Helical"; /evidence="ECO:0000255"	May have an important role in maintaining nuclear envelope structure by organizing protein complexes at the inner nuclear membrane. Required for retaining emerin at the inner nuclear membrane (By similarity). {ECO:0000250}.	#N/A	#N/A	5	-0.0446129	-0.285196	-1.21758	-0.239376	-0.446692	0.524083	23.648	23.7664	23.2326	23.6766	23.6034	23.4812	22.015	23.4372	23.648	23.7664	23.2326	23.6766	23.6034	23.4812	22.015	23.4372	1	1	1	1
Lanosterol 14-alpha demethylase OS=Homo sapiens OX=9606 GN=CYP51A1 PE=1 SV=4	CYP51A1	Q16850	1595	Endoplasmic reticulum membrane {ECO:0000250|UniProtKB:Q64654}; Single-pass membrane protein {ECO:0000255}. Microsome membrane {ECO:0000250|UniProtKB:Q64654}; Single-pass membrane protein {ECO:0000255}.	24..44; /note="Helical"; /evidence="ECO:0000255"	A cytochrome P450 monooxygenase involved in sterol biosynthesis. Catalyzes 14-alpha demethylation of lanosterol and 24,25-dihydrolanosterol likely through sequential oxidative conversion of 14-alpha methyl group to hydroxymethyl, then to carboxylaldehyde, followed by the formation of the delta 14,15 double bond in the sterol core and concomitant release of formic acid (PubMed:20149798, PubMed:861…	#N/A	#N/A	107,131,145	-0.572588	-0.735363	-0.822828	-0.440252	-0.642758	2.19549	31.4477	31.0731	31.4233	31.334	30.8751	30.3377	30.6004	30.8937	31.4477	31.0731	31.4233	31.334	30.8751	30.3377	30.6004	30.8937	17	13	16	17
Testis development-related protein OS=Homo sapiens OX=9606 GN=TDRP PE=1 SV=2	TDRP	Q86YL5	157695	Nucleus {ECO:0000269|PubMed:20170638, ECO:0000269|PubMed:27069551}. Cytoplasm {ECO:0000269|PubMed:20170638, ECO:0000269|PubMed:27069551}. Note=Mainly nuclear. Also detected in cytoplasm near the midpiece of the flagellum. {ECO:0000269|PubMed:27069551}.	0	Contributes to normal sperm motility, but not essential for male fertility. {ECO:0000250|UniProtKB:Q8C5P7}.	#N/A	#N/A	146	-0.565283	-0.45426	-1.01996	-0.702223	-0.685432	2.85448	24.9199	24.9616	24.9887	24.8415	24.3546	24.5073	23.9688	24.1393	24.9199	24.9616	24.9887	24.8415	24.3546	24.5073	23.9688	24.1393	1	1	1	2
NADH dehydrogenase [ubiquinone] 1 alpha subcomplex subunit 3 OS=Homo sapiens OX=9606 GN=NDUFA3 PE=1 SV=1	NDUFA3	O95167	4696	Mitochondrion inner membrane {ECO:0000305|PubMed:12611891}; Single-pass membrane protein {ECO:0000255}.	19..39; /note="Helical"; /evidence="ECO:0000255"	Accessory subunit of the mitochondrial membrane respiratory chain NADH dehydrogenase (Complex I), that is believed not to be involved in catalysis. Complex I functions in the transfer of electrons from NADH to the respiratory chain. The immediate electron acceptor for the enzyme is believed to be ubiquinone. {ECO:0000269|PubMed:27626371}.	MIM	OXPHOS > Complex I > CI subunits | OXPHOS > OXPHOS subunits	41,51,53	-0.759014	-0.422327	-0.909855	-0.651398	-0.685648	1.70058	27.8935	27.5282	27.6102	28.1564	27.1345	27.1059	26.7003	27.505	27.8935	27.5282	27.6102	28.1564	27.1345	27.1059	26.7003	27.505	5	4	4	3
Mitochondrial import inner membrane translocase subunit Tim29 OS=Homo sapiens OX=9606 GN=TIMM29 PE=1 SV=2	TIMM29	Q9BSF4	90580	Mitochondrion inner membrane {ECO:0000269|PubMed:27554484, ECO:0000269|PubMed:27718247}; Single-pass membrane protein {ECO:0000305}; Intermembrane side {ECO:0000269|PubMed:27718247}.	60..77; /note="Helical"; /evidence="ECO:0000255"	Component of the TIM22 complex, a complex that mediates the import and insertion of multi-pass transmembrane proteins into the mitochondrial inner membrane. The TIM22 complex forms a twin-pore translocase that uses the membrane potential as the external driving force. Required for the stability of the TIM22 complex and functions in the assembly of the TIMM22 protein into the TIM22 complex. May fa…	MIM	Protein import, sorting and homeostasis > Protein import and sorting > TIM22 carrier pathway	217	-1.30924	-0.574579	-0.702356	-0.20101	-0.696796	1.59021	27.1653	26.3897	26.4171	26.0576	25.856	25.8151	25.7147	25.8566	27.1653	26.3897	26.4171	26.0576	25.856	25.8151	25.7147	25.8566	5	3	3	2
Putative monooxygenase p33MONOX OS=Homo sapiens OX=9606 GN=KIAA1191 PE=1 SV=1	KIAA1191	Q96A73	57179	Cytoplasm {ECO:0000250}.	0	Potential NADPH-dependent oxidoreductase. May be involved in the regulation of neuronal survival, differentiation and axonal outgrowth.	#N/A	#N/A	64,132	-0.99086	-1.83314	-0.810478	0.0726032	-0.890468	0.490134	24.4045	24.99	24.9777	26.2829	23.4136	23.1568	24.1672	26.3555	24.4045	24.99	24.9777	26.2829	23.4136	23.1568	24.1672	26.3555	2	3	3	4
Vimentin OS=Homo sapiens OX=9606 GN=VIM PE=1 SV=4	VIM	P08670	7431	Cytoplasm {ECO:0000269|PubMed:21465480, ECO:0000269|PubMed:29496907}. Cytoplasm, cytoskeleton {ECO:0000269|PubMed:18408015, ECO:0000269|PubMed:29496907}. Nucleus matrix {ECO:0000250|UniProtKB:P31000}. Cell membrane {ECO:0000250|UniProtKB:P20152}.	0	Vimentins are class-III intermediate filaments found in various non-epithelial cells, especially mesenchymal cells. Vimentin is attached to the nucleus, endoplasmic reticulum, and mitochondria, either laterally or terminally. {ECO:0000269|PubMed:21746880}.; Involved with LARP6 in the stabilization of type I collagen mRNAs for CO1A1 and CO1A2. {ECO:0000269|PubMed:21746880}.	#N/A	#N/A	30,38	-1.02347	-0.656561	-1.07928	-1.27841	-1.00943	2.98854	27.8943	27.9034	27.6233	28.0181	26.8708	27.2469	26.544	26.7397	27.8943	27.9034	27.6233	28.0181	26.8708	27.2469	26.544	26.7397	7	7	4	5
Metalloendopeptidase OMA1, mitochondrial OS=Homo sapiens OX=9606 GN=OMA1 PE=1 SV=1	OMA1	Q96E52	115209	Mitochondrion inner membrane {ECO:0000269|PubMed:32132707, ECO:0000305|PubMed:20038677}; Single-pass membrane protein {ECO:0000250|UniProtKB:Q9D8H7}.	196..216; /note="Helical"; /evidence="ECO:0000255"	Metalloprotease that is part of the quality control system in the inner membrane of mitochondria (PubMed:20038677, PubMed:25605331, PubMed:32132706, PubMed:32132707). Activated in response to various mitochondrial stress, leading to the proteolytic cleavage of target proteins, such as OPA1, UQCC3 and DELE1 (PubMed:20038677, PubMed:25275009, PubMed:32132706, PubMed:32132707). Following stress cond…	MIM	Protein import, sorting and homeostasis > Protein homeostasis > Proteases | Mitochondrial dynamics and surveillance > Fusion | Mitochondrial dynamics and surveillance > Fission	516	-3.92008	-2.49723	0.639738	-3.04768	-2.20631	1.20518	24.8117	24.1331	20.9529	24.9785	20.8916	21.6359	21.5927	21.9308	24.8117	24.1331	0	24.9785	20.8916	0	0	21.9308	2	1	0	3
40S ribosomal protein S21 OS=Homo sapiens OX=9606 GN=RPS21 PE=1 SV=1	RPS21	P63220	6227	Cytoplasm, cytosol {ECO:0000269|PubMed:25957688}. Cytoplasm {ECO:0000305|PubMed:23636399, ECO:0000305|PubMed:25901680}. Rough endoplasmic reticulum {ECO:0000250|UniProtKB:P63221}. Note=Detected on cytosolic polysomes (PubMed:25957688). Detected in ribosomes that are associated with the rough endoplasmic reticulum (By similarity). {ECO:0000250|UniProtKB:P63221, ECO:0000269|PubMed:25957688}.	0	0	#N/A	#N/A	12,53	-2.79129	-3.69656	-1.9666	-2.45212	-2.72664	2.91736	25.364	25.4294	23.9292	23.9771	22.5727	21.7328	21.9626	21.525	25.364	25.4294	23.9292	23.9771	22.5727	21.7328	21.9626	21.525	3	3	2	1
Distal membrane-arm assembly complex protein 1 OS=Homo sapiens OX=9606 GN=DMAC1 PE=1 SV=1	DMAC1	Q96GE9	90871	Mitochondrion inner membrane {ECO:0000269|PubMed:27626371}; Multi-pass membrane protein {ECO:0000305}.	52..69; /note="Helical"; /evidence="ECO:0000255"; 82..104; /note="Helical"; /evidence="ECO:0000255"	Required for the assembly of the mitochondrial NADH:ubiquinone oxidoreductase complex (complex I). Involved in the assembly of the distal region of complex I. {ECO:0000269|PubMed:27626371}.	MIM	OXPHOS > Complex I > CI assembly factors | OXPHOS > OXPHOS assembly factors	12	-3.69136	-3.45842	-3.69506	-3.4114	-3.56406	5.03084	30.8501	30.9034	30.2418	30.8251	27.1587	27.445	26.5467	27.4137	30.8501	30.9034	30.2418	30.8251	27.1587	27.445	26.5467	27.4137	12	9	9	14
