# Supplementary material for: Intracristal space proteome mapping using super-resolution proximity labeling with isotope-coded probes
Source: Nat Commun. 2025 Aug 20;16:7757. doi: 10.1038/s41467-025-62756-0 (PMC12368266; doi:10.1038/s41467-025-62756-0)
Supplement: Supplementary file 13 — Supplementary Data 11 [file 41467_2025_62756_MOESM13_ESM.xlsx]

## Sheet: Sheet1
Name (expected size)	Features	Promotor/Vector	Details
SCO1-V5-APEX2 (unprocessed: 62 kDa, processed: 59 kDa)	HindIII-ScoI-BamHI-V5-APEX2-Stop-XhoI	CMV/pcDNA5	▶ SCO1 (NM_004589) ▶ V5 epitope tag: GKPIPNPLLGLDST
TDRKH-V5-APEX2 (93kDa)	KpnI-TDRKH-NheI-V5-APEX2-AP-Stop-NotI	CMV/pcDNA5	▶ TDRKH (NM_001083963) ▶ AP: GLNDIFEAQKIEWHE (Acceptor peptide) ▶ V5 epitope tag: GKPIPNPLLGLDST
TDRKHss (1-50 aa)-V5-APEX2	HindIII-TDRKH (1-50 aa)-NheI-V5-APEX2-AP-Stop-NotI	CMV/pcDNA5	▶ TDRKH (NM_001083963) ▶ AP: GLNDIFEAQKIEWHE (Acceptor peptide) ▶ V5 epitope tag: GKPIPNPLLGLDST
MTS-V5-APEX2 (unprocessed: 32 kDa, processed: 29 kDa)	KpnI-MTS-BamHI-V5-APEX2-Stop-NotI	CMV/pcDNA5	▶ MTS: ATRVFSLVGKRAISTSVCVRAH (mitochondrial matrix targeting sequence, Fornuskova et al., 2010) ▶ V5 epitope tag: GKPIPNPLLGLDST
TMEM177-V5-APEX2	KpnI-TMEM177-NheI-V5-APEX2-Stop-NotI	CMV/pcDNA5	▶ TMEM177 (NM_001105198) ▶ V5 epitope tag: GKPIPNPLLGLDST
AGK-V5-APEX2	KpnI-AGK-BamHI-NheI-V5-APEX2-AP-Stop-NotI	CMV/pcDNA5	▶ AGK (NM_018238) ▶ AP: GLNDIFEAQKIEWHE (Acceptor peptide) ▶ V5 epitope tag: GKPIPNPLLGLDST
TMEM177-pHluorin2	KpnI-TMEM177-NheI-pHluorin2-Stop-NotI	CMV/pcDNA5	▶ TMEM177 (NM_001105198) ▶ pHluorin2 template is from addgene (Plasmid #73794)
AGK-pHluorin2	KpnI-AGK-BamHI-NheI-pHluorin2-Stop-NotI	CMV/pcDNA5	▶ AGK (NM_018238) ▶ pHluorin2 is from addgene (Plasmid #73794)
MTS-pHluorin2	KpnI-MTS-BamHI- pHluorin2-Stop-NotI	CMV/pcDNA5	▶ MTS: MLATRVFSLVGKRAISTSVCVRAH (mitochondrial matrix targeting sequence, Fornuskova et al., 2010) ▶ pHluorin2 is from addgene (Plasmid #73794)
TOM20-pHluorin2	KpnI-Tom20-Linker-NheI-pHluorin2-Stop-NotI	CMV/pcDNA5	▶ TOM20 (NM_014765) ▶ Linker: GGSGDPPVAT ▶ pHluorin2 is from addgene (Plasmid #73794)
TMEM177-roGFP	KpnI-TMEM177-NheI-roGFP2-Stop-NotI	CMV/pcDNA5	▶ TMEM177 (NM_001105198) ▶ roGFP2 template is from addgene (Plasmid #49437)
AGK- HyPer7	KpnI-AGK-BamHI-NheI- HyPer7-Stop-NotI	CMV/pcDNA5	▶ AGK (NM_018238) ▶ HyPer7 template is from addgene (Plasmid #136467)
TMEM177-HyPer7	KpnI-TMEM177- HyPer7-Stop-XhoI	CMV/pcDNA5	▶ TMEM177 (NM_001105198) ▶ HyPer7 template is from addgene (Plasmid #136467)
TOM20- HyPer7	AgeI- HyPer7-Stop-NotI	CMV/pcDNA5	▶ TOM20 (NM_014765) ▶ HyPer7 template is from addgene (Plasmid #136467)
TMEM177-gTEMP	KpnI-TMEM177-ClaI-sirius-GSG-T2A- TMEM177-mt-sapphire-Stop-NotI	CMV/pcDNA5	▶ TMEM177 (NM_001105198) ▶ gTEMP template is from addgene (Plasmid #109117)
MTS-myc-dsRed	KpnI-MTS-BamHI-myc-dsRed-Stop-NotI	CMV/pcDNA5	▶ MTS: MLATRVFSLVGKRAISTSVCVRAH (mitochondrial matrix targeting sequence, Fornuskova et al., 2010) ▶ Myc epitope tag: EQKLISEEDL
psPAX2	Chimeric intron-HIV-1 gag-HIV-1 pol	psPAX2	▶ psPAX2 was used for lentivirus packaging vector
pMD2.G	VSV-G	pMD2.G	▶ pMD2.G was used for lentivirus envelop vector
TMEM177 shRNA #1	TurboGFP-NotI-IRES-Puromycin-shRNA-WPRE	CMV/pGIPZ	▶ shRNA sequence: TCTCATAGAACTCCACTCC
TMEM177 shRNA #2	TurboGFP-NotI-IRES-Puromycin-shRNA-WPRE	CMV/pGIPZ	▶ shRNA sequence: AAATGTTTGATTCGGAACA
MIC60 shRNA	TurboGFP-NotI-IRES-Puromycin-shRNA-WPRE	CMV/pGIPZ	▶ shRNA sequence: AAAGTTGTCAACTTGCTCT
