# Supplementary material for: Intracristal space proteome mapping using super-resolution proximity labeling with isotope-coded probes
Source: Nat Commun. 2025 Aug 20;16:7757. doi: 10.1038/s41467-025-62756-0 (PMC12368266; doi:10.1038/s41467-025-62756-0)
Supplement: Supplementary file 16 — Source Data [file 41467_2025_62756_MOESM16_ESM.xlsx]

## Sheet: Figure 3b
Line scan analysis raw data (right panel in Figure 3b)							Uncropped WB images (left panel in Figure 3b)
Protein ladder (kDa)	AGK+LDBP intensity (arb. units)	AGK+HDBP intensity (arb. units)	TMEM177+LDBP intensity (arb. units)	TMEM177+HDBP intensity (arb. units)
	7	7	7	6
	7	7	7	6
	7	7	7	6
	7	7	7	6
	7	7	7	6
	7	7	7	6
	8	6	8	6
	8	6	8	6
	8	6	8	6
	9	7	8	6
	9	7	8	6
	9	7	8	6
	10	7	9	6
	10	7	9	6
	11	7	10	6
	12	8	10	6
	12	8	10	6
	13	8	10	6
	13	8	10	7
	13	8	10	7
	13	8	10	8
	13	9	10	8
	13	9	10	8
	13	10	10	8
	13	10	10	8
	13	10	10	8
	13	10	9	8
	14	10	9	8
	14	10	9	8
	15	10	9	8
	15	10	9	8
	15	10	9	8
	15	11	9	8
	15	11	9	8
	15	11	9	8
	15	11	10	9
	15	11	10	9
	16	11	10	9
	16	11	10	9
	17	11	10	9
	17	11	10	9
	18	12	10	9
	18	12	10	9
	18	12	10	9
	18	13	9	9
	18	13	9	9
	18	13	9	9
	18	13	10	9
	18	13	10	9
	18	13	10	9
	19	14	10	10
	19	14	10	10
	19	14	10	10
	19	15	10	10
	19	15	10	10
	19	16	10	10
	20	16	10	10
	20	16	10	10
	20	16	10	9
	21	16	11	9
	21	16	11	9
	22	17	11	9
	22	17	11	10
	22	17	11	10
	22	17	11	10
	21	17	11	10
	21	17	11	10
	20	18	11	10
	20	18	11	10
	20	18	11	10
	21	18	12	11
	21	18	12	11
	21	18	12	11
	21	19	12	11
	21	19	12	11
	21	19	12	11
	20	20	12	12
	20	20	12	12
	20	19	12	12
	19	19	11	11
	19	18	11	11
245	19	18	11	11
	20	18	11	11
	20	18	11	11
	19	18	11	11
	19	18	11	11
	18	18	11	11
	18	18	11	11
	19	18	11	11
	19	18	11	11
	19	18	11	11
	18	18	11	11
	18	18	11	11
	18	18	11	11
	18	18	11	11
	18	18	11	11
	19	18	11	10
	19	19	10	10
	19	19	10	10
	19	19	10	10
	18	19	10	11
	18	19	10	11
	18	19	10	11
	19	20	10	10
	19	20	10	10
	19	20	10	10
	19	20	10	10
	19	20	10	10
	19	20	9	10
	20	20	9	10
	20	20	9	10
	21	20	9	10
	21	21	9	10
	21	21	9	10
	21	22	10	11
	21	22	10	11
	22	22	10	11
	22	22	9	10
	23	22	9	10
	23	22	9	10
	23	23	10	10
	23	23	10	10
	23	23	10	10
	24	24	10	11
	24	24	10	11
	25	25	10	11
180	25	25	10	11
	26	26	10	11
	27	27	10	11
	27	27	9	11
	28	28	9	11
	28	29	9	11
	29	30	10	12
	29	31	10	12
	30	32	10	12
	31	32	11	12
	32	32	11	12
	33	32	11	12
	33	33	11	13
	33	33	11	13
	34	34	11	13
	34	35	11	13
	34	35	11	13
	34	35	11	13
	34	35	11	14
	34	35	11	14
	34	35	11	15
	34	35	11	15
	34	35	11	15
	33	35	12	16
	33	35	12	16
	33	35	12	16
	33	35	12	16
	33	35	11	16
	33	35	11	16
	33	35	11	16
	33	35	11	16
	33	35	11	16
	33	36	11	16
	33	36	11	16
	33	36	11	16
	33	37	12	16
	33	37	12	16
	34	37	12	16
	34	37	11	16
	35	37	11	16
	35	37	11	16
	34	37	11	16
	34	37	11	16
	34	37	11	16
	35	37	12	16
	35	37	12	16
	36	37	12	16
	36	38	12	16
	36	38	12	16
140	36	38	12	16
	35	39	12	17
	35	39	12	17
	35	39	12	17
	36	39	12	17
	36	39	12	17
	37	39	12	17
	38	39	12	17
	39	39	12	17
	40	38	12	17
	40	38	13	17
	40	38	13	17
	40	38	13	17
	41	39	13	17
	41	39	13	17
	42	39	14	17
	42	39	14	17
	42	39	14	17
	43	39	14	17
	43	40	14	17
	43	40	14	17
	43	40	14	17
	44	41	15	18
	45	41	15	18
	46	42	16	19
	47	43	16	19
	48	44	16	20
	49	44	17	20
	50	45	17	21
	51	46	17	21
	51	46	18	21
	52	47	18	21
	53	47	19	21
	54	48	19	22
	55	48	20	22
	56	49	21	23
	57	49	21	23
	58	50	22	24
	59	51	23	25
	60	52	23	26
	61	53	24	27
	61	53	25	28
	62	52	26	29
	62	52	26	30
	63	53	26	31
	64	53	26	32
	64	54	26	32
	64	54	26	32
	64	54	26	32
	64	54	26	32
	64	54	26	32
	64	55	26	31
	64	55	26	31
	65	55	26	31
	66	56	25	31
	66	56	25	31
	67	57	25	31
	67	58	25	32
	67	58	25	32
	68	59	25	33
	68	59	25	34
	68	60	25	34
	68	61	25	34
	68	61	25	33
	68	60	25	33
	67	59	25	33
	67	58	25	32
	67	57	25	31
	68	57	24	30
	68	57	24	28
	68	57	24	27
	68	56	23	26
	67	56	23	25
	66	56	22	25
	66	55	22	24
	65	55	21	24
	65	55	20	24
	65	55	20	23
	65	55	19	23
	65	55	19	23
	65	55	19	24
	65	55	19	24
	64	54	20	24
	64	54	20	24
	63	53	20	24
	62	52	19	24
	62	52	19	23
	62	52	18	23
	62	52	18	23
	62	52	18	23
	62	52	18	23
100	62	52	18	23
	63	53	18	23
	63	53	18	23
	63	53	18	23
	63	53	18	23
	63	53	18	23
	62	53	18	22
	62	54	18	22
	62	54	18	22
	63	55	18	22
	64	56	19	22
	66	57	19	22
	67	58	20	22
	68	59	20	22
	69	59	20	22
	70	60	21	23
	72	61	21	23
	73	62	21	23
	75	63	21	23
	77	64	21	23
	78	65	21	23
	79	67	22	23
	81	69	22	23
	83	70	22	23
	85	71	23	23
	88	72	23	23
	90	73	23	23
	92	75	24	24
	93	76	24	24
	95	77	24	24
	96	78	25	25
	97	79	25	25
	98	80	25	25
	98	81	25	26
	98	81	25	26
	98	82	25	26
	97	82	26	26
	96	82	26	26
	95	82	27	26
	94	82	27	27
	92	80	27	27
	90	79	27	28
	88	77	26	28
	87	76	26	28
	85	75	26	28
	84	74	27	27
	84	74	27	27
	83	74	27	27
	82	74	28	27
	82	74	28	27
	82	75	29	28
75	82	76	29	28
	82	76	29	28
	83	77	30	28
	84	79	30	28
	85	80	30	28
	86	82	30	29
	87	84	31	30
	89	87	31	30
	90	89	32	31
	93	91	33	32
	96	94	34	33
	99	97	35	34
	103	100	36	35
	107	104	37	36
	111	108	38	38
	116	112	40	40
	120	116	42	41
	124	121	44	43
	128	125	46	44
	132	129	47	45
	135	132	48	46
	138	135	49	47
	141	138	50	48
	143	141	50	49
	145	145	50	49
	148	148	49	49
	151	152	49	49
	155	157	48	49
	160	161	48	48
	166	166	47	47
	172	171	47	46
	178	176	46	45
	184	182	46	44
	189	188	45	43
	195	194	44	42
	200	199	43	41
	205	204	42	41
	209	208	41	40
	213	210	41	40
	215	211	40	40
	217	211	40	40
	217	209	39	40
	215	207	39	40
	212	203	40	39
	206	198	41	39
	198	192	41	39
	189	185	41	40
	178	177	41	41
	168	168	41	42
	158	159	42	42
	149	150	44	44
	140	142	45	45
	132	136	47	47
	126	131	50	49
	121	127	52	51
	118	123	55	54
	116	122	58	58
	115	122	60	61
	116	122	63	65
	117	124	67	69
	118	127	71	73
	120	129	76	77
	122	132	80	81
	125	134	84	84
	127	135	88	85
	128	135	90	86
	129	134	92	86
	128	132	93	85
	127	130	93	83
	125	127	92	81
	123	125	89	79
	120	122	86	76
	118	120	83	74
	116	118	80	72
	114	117	77	70
	112	116	75	69
	111	117	73	68
	111	117	72	67
	110	118	71	66
	110	119	70	66
	110	119	70	66
	111	119	69	65
	111	120	68	64
	113	120	68	64
	114	121	67	63
	115	122	66	61
	115	124	65	60
	116	125	64	59
	117	126	63	58
	118	128	62	58
	118	130	62	58
	120	131	61	58
	121	134	61	58
	122	136	61	58
	125	139	61	59
	128	144	61	60
	131	148	62	61
	135	152	63	63
	139	156	64	64
	142	158	65	65
	146	161	67	67
	149	164	69	68
	153	167	71	70
	156	170	73	72
	160	172	75	74
	163	174	78	76
	167	176	80	78
	171	178	82	81
	175	180	84	83
	180	182	87	85
	184	184	89	87
	188	186	91	88
	192	187	92	89
	196	187	92	90
	199	188	91	89
	201	188	90	88
	203	190	90	87
	205	192	90	86
	207	195	90	86
60	211	198	90	87
	217	202	90	89
	223	207	92	92
	230	212	94	94
	237	218	98	97
	244	225	102	101
	250	232	107	105
	254	239	114	110
	255	245	121	115
	255	251	129	121
	255	254	138	127
	255	255	147	134
	255	255	156	140
	255	255	164	145
	255	255	171	150
	255	255	176	152
	255	255	177	152
	252	250	175	150
	246	240	171	146
	233	226	164	140
	217	211	155	133
	198	196	146	125
	178	180	136	117
	160	166	127	109
	146	154	118	101
	135	143	110	94
	126	134	103	88
	119	127	97	82
	115	122	93	78
	110	117	91	74
	107	115	89	72
	106	113	88	71
	105	111	87	70
	105	110	85	69
	105	110	83	69
	105	109	80	68
	106	109	78	67
	107	109	77	66
	109	110	75	65
	110	111	74	64
	113	112	74	64
	115	114	74	63
	118	116	74	63
	121	119	76	63
	125	122	77	63
	129	124	78	64
	134	127	79	65
	139	130	80	66
	144	133	81	67
	149	137	81	68
	154	140	82	69
	159	143	82	70
	164	146	82	70
	168	150	81	70
	173	153	80	70
	177	156	78	70
	180	159	77	69
	183	161	75	68
	186	162	74	67
	187	163	73	66
	188	164	71	65
	189	165	70	64
	189	165	68	63
	187	165	66	61
	184	165	64	59
	179	163	61	57
	171	160	58	54
	163	156	55	53
	155	149	53	51
	145	142	50	50
	136	134	47	48
	127	126	44	47
	118	117	42	45
	110	109	39	43
	102	101	37	41
	95	94	36	40
	88	87	35	38
	82	82	34	36
	77	77	33	35
	72	73	32	33
	68	70	31	32
	65	67	31	32
	62	65	30	32
	60	62	29	32
	58	60	28	32
	57	58	27	31
	55	56	26	30
	53	54	26	30
	51	52	25	29
	49	51	24	28
	47	49	24	28
	46	48	23	27
	44	47	23	27
	43	46	23	27
	42	46	22	27
	41	45	22	26
	40	45	22	26
	40	45	21	25
	39	45	21	24
	39	44	21	24
	39	44	21	23
	39	43	21	23
	39	43	21	23
	39	44	22	23
	39	44	22	23
	39	43	22	23
	39	43	22	24
	39	42	22	24
	39	42	22	24
	39	42	21	24
	39	42	21	24
	39	42	21	24
	39	43	21	24
	39	43	21	24
	39	43	21	24
	40	44	21	24
	40	44	21	24
	40	44	21	25
	40	44	22	25
	40	44	22	26
	40	44	22	27
	40	45	23	27
	40	45	23	27
	40	45	24	27
	41	45	24	27
	41	45	24	27
	42	45	24	27
	42	46	24	27
	42	46	24	27
	42	46	24	27
	42	46	24	28
	42	46	24	28
	42	46	23	29
	43	47	23	29
	43	47	23	29
	43	48	24	29
	43	49	25	29
	43	49	25	29
	43	50	25	29
	44	51	25	29
	44	51	25	29
	45	51	24	29
45	46	51	24	29
	46	51	24	29
	47	51	24	29
	47	51	24	29
	47	50	24	29
	47	49	24	29
	47	48	23	29
	46	47	22	29
	45	46	22	29
	44	45	21	28
	43	44	21	27
	42	43	21	27
	41	42	21	26
	40	41	21	26
	39	40	21	27
	39	40	21	27
	39	40	21	27
	38	39	21	27
	38	39	21	27
	37	39	21	27
	37	38	21	26
	36	38	21	26
	35	38	21	26
	35	37	21	26
	35	37	21	26
	35	37	21	26
	35	37	21	26
	35	37	21	26
	35	37	21	26
	35	38	21	26
	35	38	21	26
	35	38	21	26
	35	38	20	26
	35	38	20	26
	36	39	20	26
	37	40	20	26
	37	40	20	26
	38	41	20	26
	38	42	20	26
	38	42	20	26
	38	43	20	26
	39	44	20	27
	39	44	20	27
	40	45	20	28
	42	45	21	28
	44	45	21	28
	46	46	22	28
	47	47	23	28
	48	48	24	29
	49	49	24	30
	49	51	25	31
	50	52	25	32
	51	53	26	33
	52	54	26	34
	53	55	27	35
	55	55	27	35
	56	56	28	36
	57	57	29	37
	58	58	29	38
	59	59	30	39
	60	60	30	40
	60	61	31	41
	61	61	31	41
	63	62	32	41
	64	63	33	42
	65	63	34	42
	66	63	34	43
	67	64	34	43
	67	64	34	44
	68	65	35	45
	69	66	36	46
	69	67	36	46
	70	68	37	47
	70	68	37	48
	70	68	37	48
	69	68	37	49
	68	68	38	50
	68	68	38	50
	69	68	39	51
	70	69	40	52
	70	69	41	52
	71	70	42	53
	71	71	44	54
	72	71	45	55
	72	71	45	56
	73	71	46	58
	73	71	46	59
	73	71	46	60
	73	70	46	61
	73	69	46	61
	72	68	46	62
	71	67	46	62
	70	66	46	62
	69	65	46	62
	67	64	46	62
	66	63	46	61
	64	62	45	60
	63	61	44	58
	62	59	43	57
	61	57	41	55
	60	56	40	54
	58	55	39	53
	57	54	38	51
	56	54	37	50
	55	53	35	48
	54	52	34	47
	54	51	33	46
	54	50	32	45
	53	50	31	44
	53	50	30	43
	52	50	29	42
	51	50	29	42
	51	50	29	42
	50	50	29	42
	50	50	29	41
	50	50	29	41
	49	50	29	40
	49	49	28	40
	49	49	28	40
	49	49	28	40
	50	49	28	40
	50	49	28	40
	50	49	28	40
	50	49	27	40
	50	49	27	40
	50	49	26	40
	49	48	26	39
	49	48	26	39
	48	47	25	38
	48	47	25	38
	48	47	25	37
	47	46	24	37
	47	46	24	36
	47	46	24	36
	46	45	24	36
	46	45	24	36
	45	45	24	36
	45	45	24	35
	44	45	24	35
35	44	45	24	35
	43	44	23	34
	43	44	23	34
	42	44	23	34
	42	43	23	34
	41	43	23	34
	41	43	23	34
	41	42	22	33
	41	42	22	33
	41	42	22	33
	40	42	21	32
	40	42	21	32
	40	42	21	31
	39	42	21	31
	39	42	21	31
	38	41	21	31
	38	41	21	31
	38	41	21	31
	38	41	21	31
	38	42	20	31
	38	42	20	31
	38	42	20	32
	38	42	20	32
	38	42	20	32
	39	42	21	32
	39	42	21	32
	39	42	21	32
	39	41	20	32
	38	40	20	31
	38	40	20	30
	38	40	21	30
	38	40	21	29
	38	40	21	29
	37	39	21	29
	37	39	20	29
	37	39	20	29
	37	39	19	29
	37	39	19	29
	37	39	19	29
	36	38	19	28
	36	38	19	28
	36	38	19	28
	36	38	19	28
	36	38	19	28
	36	38	19	28
	36	38	19	28
	36	38	19	28
	36	39	19	29
	36	39	20	29
	36	40	20	30
	35	40	20	30
	35	39	20	29
	35	39	20	29
	36	39	20	29
	36	38	19	30
	37	38	19	30
	38	38	19	30
	38	38	20	30
	38	38	20	30
	38	38	20	30
	37	37	20	30
	37	37	20	30
	37	37	20	30
	37	37	19	30
	37	37	19	30
	37	36	18	29
	37	36	18	29
	37	36	18	29
	36	36	18	29
	36	36	18	29
	36	36	18	29
	36	35	19	29
	37	35	19	29
	37	35	19	29
	37	35	18	28
	37	35	18	28
	37	35	18	28
	36	35	18	28
	36	35	18	28
	36	35	18	28
	36	34	18	28
	36	34	18	28
	36	34	18	29
	36	34	19	29
	36	34	19	30
	36	34	19	30
	36	35	18	30
	36	35	18	30
	36	35	18	30
	36	35	19	30
	36	35	19	30
	36	35	19	30
	35	36	19	31
	35	36	19	31
	35	36	19	31
	35	36	20	31
	35	36	20	31
	35	36	20	31
	35	35	20	32
	35	35	20	32
	35	35	20	32
	35	35	21	33
	35	35	21	33
	35	35	21	33
	35	35	21	34
	35	35	21	34
	35	34	20	35
	35	34	20	35
	35	34	20	35
	35	34	20	35
	35	34	20	35
	35	34	20	35
	35	34	21	36
	34	34	21	36
	34	34	21	36
	33	33	20	36
	33	33	20	36
	33	33	20	36
	32	33	21	36
	32	33	21	36
	32	32	20	35
	31	32	20	35
	31	31	19	34
	31	31	19	34
	30	30	19	34
	30	30	20	34
	30	30	20	34
	30	29	20	34
	30	29	20	34
	30	29	20	34
	30	29	19	34
	30	29	19	34
	30	28	19	34
	29	28	19	33
	29	27	19	33
	28	27	19	33
	28	27	18	33
	27	27	18	33
	27	26	18	32
	26	26	19	32
	26	25	19	31
	25	25	18	31
	24	24	18	30
	24	24	17	30
	23	23	17	29
	22	22	17	28
	22	22	17	28
	22	21	17	27
	21	21	16	26
	21	21	16	26
	20	21	15	25
	19	20	15	24
	19	19	15	24
	18	18	15	23
	17	17	15	22
	17	17	15	22
	17	17	15	21
	17	18	14	21
	17	18	14	20
	16	18	13	20
	16	17	13	19
	16	17	13	19
	16	16	13	19
	16	16	13	19
	16	16	13	19
	16	16	12	19
	16	16	12	18
	16	16	12	17
	15	16	12	17
	15	16	12	16
	15	16	12	16
	14	17	11	16
	14	17	11	16
	14	17	11	16
	15	16	11	16
	15	16	11	16
	15	16	11	16
	14	17	11	16
	14	17	11	16
	14	17	11	16
25	14	16	11	15
	14	16	11	15
	14	16	11	15
	14	16	10	15
	14	16	10	15
	14	16	10	15
	14	16	10	15
	14	16	10	15
	14	16	10	15
	14	16	10	16
	14	16	10	16
	14	16	10	16
	14	16	10	16
	14	16	10	16
	14	16	10	15
	14	16	10	15
	14	16	10	15
	13	16	10	15
	13	16	10	15
	13	16	10	15
	13	15	10	15
	13	15	10	15
	13	15	10	15
	14	15	10	15
	14	15	10	15
	14	15	10	15
	14	15	10	16
	14	15	10	16
	14	15	10	16
	13	15	11	16
	13	15	11	16
	13	15	11	16
	14	16	11	16
	14	16	11	16
	14	16	11	16
	14	15	11	16
	14	15	11	16
	14	15	11	16
	14	15	11	16
	14	15	11	16
	14	15	11	16
	14	16	11	16
	14	16	11	16
	14	16	11	16
	14	15	11	17
	14	15	11	17
	14	15	11	17
	14	15	11	17
	14	15	11	17
	14	15	11	17
	14	14	11	17
	14	14	11	17
	14	14	11	17
	14	14	11	17
	14	14	11	17
	14	13	11	16
	14	13	11	16
	14	13	11	16
	13	13	11	16
	13	13	11	16
	13	13	11	16
	13	13	10	17
	13	13	10	17
	13	13	10	17
	12	12	10	16
20	12	12	10	15
	12	12	10	15
	12	12	10	14
	12	12	10	14
	12	12	10	14
	12	12	10	14
	12	12	10	14
	12	12	10	14
	12	12	10	14
	12	12	10	14
	12	12	10	14
	11	12	10	14
	11	12	10	14
	11	12	10	14
	12	12	9	14
	12	12	9	14
	12	12	9	14
	12	12	10	14
	12	12	10	14
	12	12	10	14
	12	13	10	15
	12	13	10	15
	12	13	10	15
	12	13	10	15
	12	13	10	15
	12	13	10	15
	13	13	10	15
	13	13	10	15
	13	13	10	15
	13	13	10	15
	13	13	10	15
	14	13	10	15
	14	14	10	15
	14	14	10	15
	14	15	10	16
	14	15	11	16
	14	15	11	16
	14	16	12	16
	14	16	12	16
	14	16	12	16
	15	16	12	16
	15	16	12	16
	15	16	12	16
	15	17	12	17
	15	17	12	17
	15	17	12	17
	16	17	13	18
	16	17	13	18
	16	17	13	18
	16	17	13	19
	16	17	13	19
	16	17	13	19
	17	18	14	19
	17	18	14	19
	17	18	14	19
	18	19	15	20
	18	19	15	20
	18	19	15	20
	19	19	15	21
	19	19	15	21
	19	19	15	21
	19	20	16	22
	19	20	16	22
	19	20	17	22
	19	20	17	23
	19	20	17	23
	20	20	17	23
	21	21	17	24
	21	21	17	24
	21	21	18	25
	20	21	19	26
	20	21	19	26
	20	21	20	27
	21	21	20	27
	21	21	20	27
	21	22	21	28
	21	22	21	28
	21	22	21	28
	22	22	22	29
	22	22	22	29
	22	22	22	29
	22	22	23	30
	22	23	23	30
	22	23	23	30
	23	24	24	31
	23	24	24	31
	23	24	25	31
	23	25	25	32
	23	25	26	32
	23	25	26	32
	24	25	26	32
	24	25	26	32
	24	25	26	32
	25	26	26	33
	25	26	26	33
	25	26	26	33
	26	26	27	33
	26	26	27	33
	27	26	27	33
	27	27	26	33
	27	27	26	33
	27	28	26	33
	26	28	27	33
	26	28	27	33
	27	28	27	33
	27	27	27	34
	28	27	27	34
	28	27	27	34
	28	28	28	34
15	28	28	28	34
	28	29	28	34
	28	29	28	33
	28	29	28	33
	29	29	28	33
	30	29	28	33
	30	29	28	33
	31	29	28	34
	31	29	28	34
	31	29	28	34
	32	29	29	34
	32	29	30	34
	32	29	30	34
	32	29	30	35
	32	29	29	35
	32	29	29	35
	33	29	30	35
	33	29	30	35
	33	29	30	35
	33	28	30	35
	33	28	30	35
	33	28	30	35
	33	28	30	35
	33	28	30	35
	33	28	30	35
	33	27	29	35
	33	27	29	35
	33	27	29	35
	32	26	29	35
	32	26	29	35
	32	25	29	35
	32	25	29	35
	32	24	29	35
	32	24	28	35
	31	24	28	34
	31	24	27	34
	31	24	27	34
	30	23	26	33
	30	23	26	33
	29	22	25	33
	28	21	25	32
	28	21	24	32
	28	21	23	32
	27	20	22	31
	27	20	22	31
	26	19	21	30
	25	18	20	29
	25	18	19	28
	25	17	19	27
	24	17	17	26
	24	17	17	26
	23	16	16	25
	22	16	15	24
	22	16	15	23
	21	15	14	22
	21	15	14	21
	21	15	14	20
	20	14	13	20
	19	14	13	19
	19	14	13	18
	18	13	12	18
	18	13	12	17
	17	12	12	16
	17	12	11	16
	16	11	11	15
	16	11	11	15
	15	11	10	14
	15	11	10	14
	14	11	10	13
	14	10	9	13
	13	10	9	12
	13	10	9	12
	12	9	8	11
	12	9	8	11
	12	9	8	11
	11	9	8	10
	11	9	8	10
	10	9	8	10
	9	9	7	9
	9	9	7	9
	9	9	7	9
	9	8	7	9
	9	8	7	9
	9	8	7	9
	9	8	7	8
	9	8	7	8
	9	8	7	8
	8	8	7	8
	8	8	7	8
	8	8	6	8
	8	8	6	8
	8	8	6	8
	7	8	6	8
	7	8	7	8
	7	8	7	8
	7	7	7	7
	7	7	7	7
	7	7	7	7
	7	7	6	7
	7	7	6	7
	7	7	6	7
	7	7	6	7
	7	7	6	7
	7	7	6	7
	7	7	6	7
	7	7	6	7
	7	7	6	7
	7	7	6	7
	7	7	6	7
10	7	7	6	7
	7	7	6	7
	7	7	6	7
	7	7	6	7
	7	6	6	7
	7	6	6	7
	7	6	6	7
	7	6	6	6
	7	6	6	6
	7	6	6	6
	6	6	6	6
	6	6	6	6
	6	6	6	6
	6	6	6	6
	6	6	6	6
	6	6	6	6
	6	6	6	6
	6	6	6	6
	6	6	6	6
	6	6	6	6
	6	6	6	6
	6	6	6	6
	6	6	6	6
	6	6	6	6
	6	6	6	6
	6	6	6	6
	6	6	6	6
	6	6	6	5
	6	6	6	5
	6	6	6	5
	6	6	6	5
	6	6	6	6
	6	6	6	6
	6	6	6	6
	6	6	6	6
	6	6	6	6
	5	6	6	5
	5	6	6	5
	5	6	6	5
	5	6	6	5
	5	6	6	5
	5	6	6	5
	5	6	6	5
	5	6	6	5
	5	6	6	5

## Sheet: Figure 4b
Distance_(pixels)	shControl Intensity (arb. units)	shMIC60 Intensity (arb. units)
0	8	0
1	7.3333	0
2	8.6667	0
3	12.3333	0
4	14	0
5	14.3333	0
6	17	0
7	20	0
8	24.6667	0
9	25.6667	0
10	34.6667	0
11	36	0
12	43	0
13	55.6667	0
14	55.3333	0
15	51	0
16	46.3333	0
17	48	0
18	49.3333	0
19	44.6667	0
20	35.3333	0
21	29	0
22	22.3333	0
23	15	0
24	14.3333	0
25	13.6667	0
26	15.3333	0
27	16	0
28	17	0
29	18.6667	0
30	20.6667	0
31	21.3333	0
32	18	0
33	18.6667	0
34	21	0
35	20.6667	0
36	24	0.3333
37	24.6667	0
38	26.6667	0
39	26.3333	0
40	28	0
41	30	0
42	28.3333	0
43	26.3333	0
44	28.3333	0
45	26	0
46	23.6667	0
47	21	0
48	21.6667	0
49	23	0
50	21.3333	0
51	19.3333	0
52	19.3333	0
53	16.3333	0
54	17	0
55	17.3333	0
56	17.3333	0.3333
57	16	0
58	16	0
59	14.3333	0
60	15	0.3333
61	14	0
62	18	0.3333
63	14.6667	0
64	14.3333	0
65	13.3333	0
66	14.6667	0
67	15.6667	0
68	15.3333	0
69	16	0
70	15.3333	0
71	14.6667	0
72	13.6667	0
73	13	0
74	11.6667	0.3333
75	12.6667	0
76	13	0
77	13.6667	0.3333
78	14.3333	0
79	14.3333	0.3333
80	11.3333	0
81	10.6667	0
82	12.3333	0
83	12.6667	0.3333
84	13	0.3333
85	12.3333	0.3333
86	12	0.3333
87	11	0.6667
88	14	0.3333
89	12.3333	0
90	11.6667	0
91	13.6667	0
92	11.3333	0
93	12.3333	0
94	11.6667	0.3333
95	13.3333	0
96	13.6667	0.3333
97	11	0
98	10.6667	0.3333
99	13	0
100	12	0
101	13	0.3333
102	11	0
103	12.6667	0
104	12.6667	0.3333
105	14	0.3333
106	14	0
107	11.6667	0
108	12	0
109	12.6667	0.6667
110	11.6667	0
111	11.3333	0.3333
112	11	0.3333
113	10.3333	0.3333
114	10	0
115	14	0
116	12.6667	0.6667
117	12.3333	0.6667
118	12.6667	0.3333
119	11	0.3333
120	12.6667	1
121	13.6667	1
122	12.3333	1
123	11.3333	1
124	11.3333	1.3333
125	14.6667	1.3333
126	13	1.3333
127	11.3333	1
128	12	0.6667
129	13	0.6667
130	11.3333	0.3333
131	12	0.6667
132	14.3333	0.3333
133	13.6667	0.6667
134	11	0.3333
135	13.3333	0
136	12.3333	0
137	13	0
138	15.3333	0.3333
139	14.6667	0
140	13.3333	0.3333
141	12.6667	0
142	15	0.6667
143	13.3333	0.6667
144	13	0.3333
145	13	0
146	14	0
147	13	0
148	12.6667	0
149	14.3333	0.3333
150	15.6667	0
151	11.6667	0
152	11.3333	0.3333
153	12	0
154	12.3333	0
155	12.3333	0
156	12.3333	0
157	12.3333	0
158	12.3333	0.6667
159	13.3333	1
160	12.3333	0.3333
161	12	0.6667
162	12	0.3333
163	10	0.3333
164	12.3333	0.3333
165	12.6667	0.3333
166	11.3333	0.3333
167	11	0.3333
168	13	0.3333
169	13.6667	0.3333
170	12	0.3333
171	11	0.6667
172	11	0.3333
173	11	0.3333
174	10.3333	0.3333
175	11.6667	0.3333
176	13	0
177	13	0.3333
178	11	0.6667
179	11	0.3333
180	13.3333	0.3333
181	15	0.6667
182	12.3333	1
183	12	0.6667
184	13.6667	1.3333
185	13	0.6667
186	12.6667	0.3333
187	14	1
188	12	1
189	16	0
190	16.6667	0
191	15.6667	0
192	15	0
193	15.3333	0.3333
194	14.6667	0.3333
195	12.6667	0.3333
196	14	0
197	13	0
198	13.3333	0.6667
199	15	0.6667
200	14.3333	0.3333
201	13.3333	0.3333
202	14.6667	0.3333
203	12.3333	1
204	11.6667	0.3333
205	12.6667	0.3333
206	14	0.6667
207	16.6667	0.3333
208	17.3333	0.3333
209	18.3333	0.6667
210	16.3333	0.3333
211	15.6667	0.6667
212	18	0.6667
213	19	0.6667
214	15.6667	0.6667
215	16.3333	0.3333
216	15	0
217	14.3333	0
218	16	0.3333
219	16.6667	0.3333
220	15.3333	0
221	15.3333	0.6667
222	15	1
223	17	0.6667
224	20.6667	0.3333
225	18	0.3333
226	18.3333	1
227	17.6667	0.3333
228	18.3333	0.6667
229	17.6667	0.3333
230	17	0.6667
231	15	1
232	15.6667	0.6667
233	17	0.6667
234	19.3333	1.3333
235	22	1.6667
236	18.3333	2
237	17.3333	1.6667
238	20	1.6667
239	16.6667	1
240	15	1.3333
241	19.6667	1.6667
242	21	1
243	19.3333	1.6667
244	20.6667	2
245	20.6667	1.3333
246	20	1.6667
247	19.3333	2
248	22	2.3333
249	17.6667	1.6667
250	21.6667	2.3333
251	19.6667	2.3333
252	22	3.3333
253	23.6667	4.3333
254	22	3.6667
255	20.3333	4
256	22	4.6667
257	19.6667	5.6667
258	18.6667	6
259	20.6667	7
260	18.6667	8.6667
261	20.3333	8.6667
262	18.6667	10
263	17.6667	13
264	18.3333	16
265	18.3333	19
266	19.6667	23
267	18	24.6667
268	17.3333	23.6667
269	19	20
270	19	15.3333
271	18.3333	10.6667
272	18	8.6667
273	16	8
274	17	9
275	19	11.3333
276	19	17
277	18	25
278	15.3333	33.3333
279	15.6667	40.3333
280	18	40.3333
281	16	38
282	18	35.3333
283	18	38.3333
284	17.3333	43.6667
285	16	50
286	13	54
287	13	51
288	16	47.3333
289	15	45.3333
290	13.6667	42
291	13.3333	36.3333
292	14.3333	33.3333
293	13.6667	31
294	14.3333	30.6667
295	16.6667	32.3333
296	17.6667	32.3333
297	19	31
298	18.6667	29.6667
299	14.6667	30
300	16	32.6667
301	15.3333	42
302	15	58
303	16.3333	74
304	14.6667	80
305	15.3333	79.6667
306	17.3333	76.3333
307	15	71.6667
308	12.6667	68.3333
309	14	69
310	13.3333	66.6667
311	15.3333	65
312	14.3333	64.3333
313	17.6667	62.6667
314	21.6667	56
315	18.3333	53.6667
316	17.6667	55
317	18.3333	57
318	14	55.6667
319	16.6667	52
320	15.3333	44.3333
321	16.6667	36
322	18.3333	32.3333
323	16.6667	32
324	17.6667	36.6667
325	17.6667	45
326	20.3333	59.6667
327	21.6667	74
328	24.6667	84.3333
329	27.3333	85
330	28	84.3333
331	28.3333	78.6667
332	29.3333	69.6667
333	29.3333	64.3333
334	28	58.6667
335	28.6667	53.3333
336	28	50.6667
337	23.6667	47.6667
338	22.3333	43.6667
339	21	45
340	21	44
341	19.6667	39.6667
342	22	35.3333
343	21	32.3333
344	19	31.6667
345	19.3333	32
346	20	35
347	19.6667	35
348	22.6667	34
349	22.6667	32.6667
350	22.3333	28.6667
351	23.3333	23.3333
352	28.3333	20.6667
353	37.3333	17.6667
354	45	16.6667
355	43.6667	17.3333
356	43.3333	19
357	39.6667	21
358	32	26
359	30.3333	31.6667
360	31.6667	36.3333
361	32	41
362	31	44.6667
363	29	46
364	27.6667	40.6667
365	30	32.3333
366	29.6667	22.6667
367	32.3333	15
368	28	10
369	28.6667	7.3333
370	28	4.3333
371	32	2.6667
372	32.6667	2
373	32.6667	1.3333
374	35	1
375	33.6667	0.6667
376	28	0.3333
377	22.6667	0.3333
378	28	0.3333
379	30.3333	0.3333
380	32	0
381	35.6667	0
382	39	0.3333
383	49.3333	0.3333
384	62.3333	0
385	65	0
386	57	0
387	49.6667	0
388	38	0
389	26.6667	0
390	21.3333	0
391	20.3333	0
392	16.3333	0
393	12	0
394	12	0

## Sheet: Figure 5d
Category	Term	Count	p-Value	-Log10 p-Value	Genes
GOTERM_BP_DIRECT	GO:0032543~mitochondrial translation	26	6.50328e-35	34.1869	P52815, Q9H2W6, Q9BYC8, Q9NWU5, Q9BZE1, Q92552, Q13084, O15235, Q9NSE4, Q9NYK5, Q96EY7, Q9BQ48, Q9Y676, Q9NP92, Q969S9, Q9NQ50, Q9BYD6, Q9Y2R9, Q9BYN8, Q8TAE8, Q9BYD1, P82650, Q92665, P82932, P49406, P82933
GOTERM_BP_DIRECT	GO:0006099~tricarboxylic acid cycle	9	1.44379e-11	10.8405	P07954, Q02218, Q99798, P53597, O75390, P08559, P40926, P82909, O43837
GOTERM_BP_DIRECT	GO:0006412~translation	15	5.83416e-11	10.234	Q9Y676, Q9BQ48, Q9NP92, P52815, Q9BYD6, Q9Y2R9, Q9BYC8, Q9NWU5, Q9BYD1, Q9BZE1, O15235, Q13084, P82932, P49406, P82933
GOTERM_BP_DIRECT	GO:0033539~fatty acid beta-oxidation using acyl-CoA dehydrogenase	5	3.72381e-07	6.42901	P26440, Q92947, P13804, P38117, P11310
GOTERM_BP_DIRECT	GO:0006550~isoleucine catabolic process	4	2.00358e-06	5.69819	O14874, P45954, P24752, Q99714
GOTERM_BP_DIRECT	GO:0009083~branched-chain amino acid catabolic process	5	2.00729e-06	5.69739	P26440, P11182, O14874, Q9HCC0, P09622
GOTERM_BP_DIRECT	GO:0006418~tRNA aminoacylation for protein translation	5	1.33895e-05	4.87324	Q6PI48, P41250, Q5ST30, Q9HA77, Q9NSE4
GOTERM_BP_DIRECT	GO:0006734~NADH metabolic process	4	4.27634e-05	4.36893	Q02218, P40926, O43837, P11498
GOTERM_BP_DIRECT	GO:0006457~protein folding	8	5.91837e-05	4.2278	P30405, Q12931, Q96EY1, P61604, P10809, Q9HAV7, P38646, O76031
GOTERM_BP_DIRECT	GO:0000962~positive regulation of mitochondrial RNA catabolic process	3	0.000103826	3.98369	Q12849, Q8IYB8, Q8TCS8
GOTERM_BP_DIRECT	GO:0070131~positive regulation of mitochondrial translation	4	0.000129353	3.88823	Q07021, Q96I51, Q7L0Y3, Q92552

## Sheet: Supplementary Figure 1b
	Uncropped WB images (left panel in Supplementary Figure 1b)							Uncropped WB images (right panel in Supplementary Figure 1b)

## Sheet: Supplementary Figure 2d
	MTS-APEX2 labeled with LDBP					MTS-APEX2 labeled with HDBP
	Rep-1	Rep-2	Rep-3			Rep-1	Rep-2	Rep-3
LDBP-modified peptides	1258	1394	1266		LDBP-modified peptides	3	9	5
HDBP-modified peptides	9	8	7		HDBP-modified peptides	1079	1076	1181
	Comparison	p-value	Symbol			Comparison	p-value	Symbol
	LDBP-modified peptides vs. HDBP-modified peptides (MTS-APEX2 labeled with LDBP)	0.00114831	**			LDBP-modified peptides vs. HDBP-modified peptides (MTS-APEX2 labeled with HDBP)	0.000945963	***

## Sheet: Supplementary Figure 5a
TDRKH Uniprot Accession: Q9Y2W6
The number of sequence	Amino acid	inside	Transmembrane	outside
1	M	0.76326	0	0.23674
2	S	0.76326	0	0.23674
3	T	0.76326	0	0.23674
4	E	0.76326	0	0.23673
5	R	0.76313	0.00013	0.23673
6	T	0.76313	0.00014	0.23672
7	S	0.73972	0.02355	0.23672
8	W	0.73972	0.02356	0.23672
9	T	0.73495	0.02834	0.23671
10	S	0.73491	0.02954	0.23555
11	L	0.72547	0.04089	0.23364
12	S	0.4795	0.28853	0.23197
13	T	0.35183	0.41908	0.22909
14	I	0.35179	0.41911	0.22909
15	Q	0.35179	0.42482	0.22339
16	K	0.33921	0.4374	0.22339
17	I	0.013	0.76543	0.22156
18	A	0.01172	0.76689	0.22139
19	L	0.0057	0.77292	0.22138
20	G	0.00143	0.77734	0.22122
21	L	0.00073	0.77804	0.22122
22	G	0.00073	0.77805	0.22122
23	I	0.00073	0.77805	0.22123
24	P	0.00073	0.77803	0.22124
25	A	0.00073	0.77788	0.22139
26	S	0.00073	0.77761	0.22166
27	A	0.00073	0.77679	0.22248
28	T	0.00073	0.77619	0.22308
29	V	0.00074	0.77498	0.22428
30	A	0.00075	0.75659	0.24266
31	Y	0.00077	0.75405	0.24517
32	I	0.00084	0.74046	0.2587
33	L	0.00199	0.71526	0.28274
34	Y	0.00424	0.68823	0.30753
35	R	0.01353	0.1448	0.84167
36	R	0.01554	0.03027	0.95419
37	Y	0.01559	0.0219	0.96251
38	R	0.01623	0.00568	0.97809
39	E	0.01624	0.0018	0.98196
40	S	0.01624	1e-05	0.98375
41	R	0.01624	0	0.98376
42	E	0.01624	0	0.98376
43	E	0.01624	0	0.98376
44	R	0.01624	0	0.98376
45	L	0.01624	0	0.98376
46	T	0.01624	0	0.98376
47	F	0.01624	0	0.98376
48	V	0.01624	0	0.98376
49	G	0.01624	0	0.98376
50	E	0.01624	0	0.98376
51	D	0.01624	0	0.98376
52	D	0.01624	0	0.98376
53	I	0.01624	0	0.98376
54	E	0.01624	0	0.98376
55	I	0.01624	0	0.98376
56	E	0.01624	0	0.98376
57	M	0.01624	0	0.98376
58	R	0.01624	0	0.98376
59	V	0.01624	0	0.98376
60	P	0.01624	0	0.98376
61	Q	0.01624	0	0.98376
62	E	0.01624	0	0.98376
63	A	0.01624	0	0.98376
64	V	0.01624	0	0.98376
65	K	0.01624	0	0.98376
66	L	0.01624	0	0.98376
67	I	0.01624	0	0.98376
68	I	0.01624	0	0.98376
69	G	0.01624	0	0.98376
70	R	0.01624	0	0.98376
71	Q	0.01624	0	0.98376
72	G	0.01624	0	0.98376
73	A	0.01624	0	0.98376
74	N	0.01624	0	0.98376
75	I	0.01624	0	0.98376
76	K	0.01624	0	0.98376
77	Q	0.01624	0	0.98376
78	L	0.01624	0	0.98376
79	R	0.01624	0	0.98376
80	K	0.01624	0	0.98376
81	Q	0.01624	0	0.98376
82	T	0.01624	0	0.98376
83	G	0.01624	0	0.98376
84	A	0.01624	0	0.98376
85	R	0.01624	0	0.98376
86	I	0.01624	0	0.98376
87	D	0.01624	0	0.98376
88	V	0.01624	0	0.98376
89	D	0.01624	0	0.98376
90	T	0.01624	0	0.98376
91	E	0.01624	0	0.98376
92	D	0.01624	0	0.98376
93	V	0.01624	0	0.98376
94	G	0.01624	0	0.98376
95	D	0.01624	0	0.98376
96	E	0.01624	0	0.98376
97	R	0.01623	1e-05	0.98376
98	V	0.01614	0.0001	0.98376
99	L	0.01614	0.00011	0.98376
100	L	0.01613	0.00011	0.98376
101	I	0.01613	0.00011	0.98376
102	S	0.01613	0.00011	0.98376
103	G	0.01613	0.00011	0.98376
104	F	0.01613	0.00011	0.98376
105	P	0.01613	0.00011	0.98376
106	V	0.01613	0.00011	0.98376
107	Q	0.01613	0.00011	0.98376
108	V	0.01613	0.00011	0.98376
109	C	0.01613	0.00011	0.98376
110	K	0.01613	0.00011	0.98376
111	A	0.01613	0.00011	0.98376
112	K	0.01613	0.00011	0.98376
113	A	0.01613	0.00011	0.98376
114	A	0.01613	0.00011	0.98376
115	I	0.01613	0.00011	0.98376
116	H	0.01613	0.0001	0.98377
117	Q	0.01613	0.0001	0.98377
118	I	0.01613	9e-05	0.98377
119	L	0.01613	9e-05	0.98378
120	T	0.01613	8e-05	0.98379
121	E	0.01613	0	0.98387
122	N	0.01613	0	0.98387
123	T	0.01613	0	0.98387
124	P	0.01613	0	0.98387
125	V	0.01613	0	0.98387
126	S	0.01613	0	0.98387
127	E	0.01613	0	0.98387
128	Q	0.01613	0	0.98387
129	L	0.01613	0	0.98387
130	S	0.01613	0	0.98387
131	V	0.01613	0	0.98387
132	P	0.01613	0	0.98387
133	Q	0.01613	0	0.98387
134	R	0.01613	0	0.98387
135	S	0.01613	0	0.98387
136	V	0.01613	0	0.98387
137	G	0.01613	0	0.98387
138	R	0.01613	0	0.98387
139	I	0.01613	0	0.98387
140	I	0.01613	0	0.98387
141	G	0.01613	0	0.98387
142	R	0.01613	0	0.98387
143	G	0.01613	0	0.98387
144	G	0.01613	0	0.98387
145	E	0.01613	0	0.98387
146	T	0.01613	0	0.98387
147	I	0.01613	0	0.98387
148	R	0.01613	0	0.98387
149	S	0.01613	0	0.98387
150	I	0.01613	0	0.98387
151	C	0.01613	0	0.98387
152	K	0.01613	0	0.98387
153	A	0.01613	0	0.98387
154	S	0.01613	0	0.98387
155	G	0.01613	0	0.98387
156	A	0.01613	0	0.98387
157	K	0.01613	0	0.98387
158	I	0.01613	0	0.98387
159	T	0.01613	0	0.98387
160	C	0.01613	0	0.98387
161	D	0.01613	0	0.98387
162	K	0.01613	0	0.98387
163	E	0.01613	0	0.98387
164	S	0.01613	0	0.98387
165	E	0.01613	0	0.98387
166	G	0.01613	0	0.98387
167	T	0.01613	0	0.98387
168	L	0.01613	0	0.98387
169	L	0.01613	0	0.98387
170	L	0.01613	0	0.98387
171	S	0.01613	0	0.98387
172	R	0.01613	0	0.98387
173	L	0.01613	0	0.98387
174	I	0.01613	0	0.98387
175	K	0.01613	0	0.98387
176	I	0.01613	0	0.98387
177	S	0.01613	0	0.98387
178	G	0.01613	0	0.98387
179	T	0.01613	0	0.98387
180	Q	0.01613	0	0.98387
181	K	0.01613	0	0.98387
182	E	0.01613	0	0.98387
183	V	0.01613	0	0.98387
184	A	0.01613	0	0.98387
185	A	0.01613	0	0.98387
186	A	0.01613	0	0.98387
187	K	0.01613	0	0.98387
188	H	0.01613	0	0.98387
189	L	0.01613	0	0.98387
190	I	0.01613	0	0.98387
191	L	0.01613	0	0.98387
192	E	0.01613	0	0.98387
193	K	0.01613	0	0.98387
194	V	0.01613	0	0.98387
195	S	0.01613	0	0.98387
196	E	0.01613	0	0.98387
197	D	0.01613	0	0.98387
198	E	0.01613	0	0.98387
199	E	0.01613	0	0.98387
200	L	0.01613	0	0.98387
201	R	0.01613	0	0.98387
202	K	0.01613	0	0.98387
203	R	0.01613	0	0.98387
204	I	0.01613	0	0.98387
205	A	0.01613	0	0.98387
206	H	0.01613	0	0.98387
207	S	0.01613	0	0.98387
208	A	0.01613	0	0.98387
209	E	0.01613	0	0.98387
210	T	0.01613	0	0.98387
211	R	0.01613	0	0.98387
212	V	0.01613	0	0.98387
213	P	0.01613	0	0.98387
214	R	0.01613	0	0.98387
215	K	0.01613	0	0.98387
216	Q	0.01613	0	0.98387
217	P	0.01613	0	0.98387
218	I	0.01613	0	0.98387
219	S	0.01613	0	0.98387
220	V	0.01613	0	0.98387
221	R	0.01613	0	0.98387
222	R	0.01613	0	0.98387
223	E	0.01613	0	0.98387
224	D	0.01613	0	0.98387
225	M	0.01613	0	0.98387
226	T	0.01613	0	0.98387
227	E	0.01613	0	0.98387
228	P	0.01613	0	0.98387
229	G	0.01613	0	0.98387
230	G	0.01613	0	0.98387
231	A	0.01613	0	0.98387
232	G	0.01613	0	0.98387
233	E	0.01613	0	0.98387
234	P	0.01613	0	0.98387
235	A	0.01613	0	0.98387
236	L	0.01613	0	0.98387
237	W	0.01613	0	0.98387
238	K	0.01613	0	0.98387
239	N	0.01613	0	0.98387
240	T	0.01613	0	0.98387
241	S	0.01613	0	0.98387
242	S	0.01613	0	0.98387
243	S	0.01613	0	0.98387
244	M	0.01613	0	0.98387
245	E	0.01613	0	0.98387
246	P	0.01613	0	0.98387
247	T	0.01613	0	0.98387
248	A	0.01613	0	0.98387
249	P	0.01613	0	0.98387
250	L	0.01613	0	0.98387
251	V	0.01613	0	0.98387
252	T	0.01613	0	0.98387
253	P	0.01613	0	0.98387
254	P	0.01613	0	0.98387
255	P	0.01613	0	0.98387
256	K	0.01613	0	0.98387
257	G	0.01613	0	0.98387
258	G	0.01613	0	0.98387
259	G	0.01613	0	0.98387
260	D	0.01613	0	0.98387
261	M	0.01613	0	0.98387
262	A	0.01613	0	0.98387
263	V	0.01613	0	0.98387
264	V	0.01613	0	0.98387
265	V	0.01613	0	0.98387
266	S	0.01613	0	0.98387
267	K	0.01613	0	0.98387
268	E	0.01613	0	0.98387
269	G	0.01613	0	0.98387
270	S	0.01613	0	0.98387
271	W	0.01613	0	0.98387
272	E	0.01613	0	0.98387
273	K	0.01613	0	0.98387
274	P	0.01613	0	0.98387
275	S	0.01613	0	0.98387
276	D	0.01613	0	0.98387
277	D	0.01613	0	0.98387
278	S	0.01613	0	0.98387
279	F	0.01613	0	0.98387
280	Q	0.01613	0	0.98387
281	K	0.01613	0	0.98387
282	S	0.01613	0	0.98387
283	E	0.01613	0	0.98387
284	A	0.01613	0	0.98387
285	Q	0.01613	0	0.98387
286	A	0.01613	0	0.98387
287	I	0.01613	0	0.98387
288	P	0.01613	0	0.98387
289	E	0.01613	0	0.98387
290	M	0.01613	0	0.98387
291	P	0.01613	0	0.98387
292	M	0.01613	0	0.98387
293	F	0.01613	0	0.98387
294	E	0.01613	0	0.98387
295	I	0.01613	0	0.98387
296	P	0.01613	0	0.98387
297	S	0.01613	0	0.98387
298	P	0.01613	0	0.98387
299	D	0.01613	0	0.98387
300	F	0.01613	0	0.98387
301	S	0.01613	0	0.98387
302	F	0.01613	0	0.98387
303	H	0.01613	0	0.98387
304	A	0.01613	0	0.98387
305	D	0.01613	0	0.98387
306	E	0.01613	0	0.98387
307	Y	0.01613	0	0.98387
308	L	0.01613	0	0.98387
309	E	0.01613	0	0.98387
310	V	0.01613	0	0.98387
311	Y	0.01613	0	0.98387
312	V	0.01613	0	0.98387
313	S	0.01613	0	0.98387
314	A	0.01613	0	0.98387
315	S	0.01613	0	0.98387
316	E	0.01613	0	0.98387
317	H	0.01613	0	0.98387
318	P	0.01613	0	0.98387
319	N	0.01613	0	0.98387
320	H	0.01613	0	0.98387
321	F	0.01613	0	0.98387
322	W	0.01613	0	0.98387
323	I	0.01613	0	0.98387
324	Q	0.01613	0	0.98387
325	I	0.01613	0	0.98387
326	V	0.01613	0	0.98387
327	G	0.01613	0	0.98387
328	S	0.01613	0	0.98387
329	R	0.01613	0	0.98387
330	S	0.01613	0	0.98387
331	L	0.01613	0	0.98387
332	Q	0.01613	0	0.98387
333	L	0.01613	0	0.98387
334	D	0.01613	0	0.98387
335	K	0.01613	0	0.98387
336	L	0.01613	0	0.98387
337	V	0.01613	0	0.98387
338	N	0.01613	0	0.98387
339	E	0.01613	0	0.98387
340	M	0.01613	0	0.98387
341	T	0.01613	0	0.98387
342	Q	0.01613	0	0.98387
343	H	0.01613	0	0.98387
344	Y	0.01613	0	0.98387
345	E	0.01613	0	0.98387
346	N	0.01613	0	0.98387
347	S	0.01613	0	0.98387
348	V	0.01613	0	0.98387
349	P	0.01613	0	0.98387
350	E	0.01613	0	0.98387
351	D	0.01613	0	0.98387
352	L	0.01613	0	0.98387
353	T	0.01613	0	0.98387
354	V	0.01613	0	0.98387
355	H	0.01613	1e-05	0.98387
356	V	0.01613	1e-05	0.98387
357	G	0.01613	1e-05	0.98387
358	D	0.01613	1e-05	0.98387
359	I	0.01613	1e-05	0.98387
360	V	0.01613	1e-05	0.98387
361	A	0.01613	1e-05	0.98387
362	A	0.01613	1e-05	0.98387
363	P	0.01613	1e-05	0.98387
364	L	0.01613	1e-05	0.98387
365	P	0.01613	1e-05	0.98387
366	T	0.01613	1e-05	0.98387
367	N	0.01613	1e-05	0.98387
368	G	0.01613	1e-05	0.98387
369	S	0.01613	1e-05	0.98387
370	W	0.01613	1e-05	0.98387
371	Y	0.01613	0	0.98387
372	R	0.01613	0	0.98387
373	A	0.01613	0	0.98387
374	R	0.01613	0	0.98387
375	V	0.01613	0	0.98387
376	L	0.01613	0	0.98387
377	G	0.01613	0	0.98387
378	T	0.01613	0	0.98387
379	L	0.01613	0	0.98387
380	E	0.01613	0	0.98387
381	N	0.01613	0	0.98387
382	G	0.01613	0	0.98387
383	N	0.01613	0	0.98387
384	L	0.01613	0	0.98387
385	D	0.01613	0	0.98387
386	L	0.01613	0	0.98387
387	Y	0.01613	0	0.98387
388	F	0.01613	0	0.98387
389	V	0.01613	0	0.98387
390	D	0.01613	0	0.98387
391	F	0.01613	0	0.98387
392	G	0.01613	0	0.98387
393	D	0.01613	0	0.98387
394	N	0.01613	0	0.98387
395	G	0.01613	0	0.98387
396	D	0.01613	0	0.98387
397	C	0.01613	0	0.98387
398	P	0.01613	0	0.98387
399	L	0.01613	0	0.98387
400	K	0.01613	0	0.98387
401	D	0.01613	0	0.98387
402	L	0.01613	0	0.98387
403	R	0.01613	0	0.98387
404	A	0.01613	0	0.98387
405	L	0.01613	0	0.98387
406	R	0.01613	0	0.98387
407	S	0.01613	0	0.98387
408	D	0.01613	0	0.98387
409	F	0.01613	0	0.98387
410	L	0.01613	0	0.98387
411	S	0.01613	0	0.98387
412	L	0.01613	0	0.98387
413	P	0.01613	0	0.98387
414	F	0.01613	0	0.98387
415	Q	0.01613	0	0.98387
416	A	0.01613	0	0.98387
417	I	0.01613	0	0.98387
418	E	0.01613	0	0.98387
419	C	0.01613	0	0.98387
420	S	0.01613	0	0.98387
421	L	0.01613	0	0.98387
422	A	0.01613	0	0.98387
423	R	0.01613	0	0.98387
424	I	0.01613	0	0.98387
425	A	0.01613	0	0.98387
426	P	0.01613	0	0.98387
427	S	0.01613	0	0.98387
428	G	0.01613	0	0.98387
429	D	0.01613	0	0.98387
430	Q	0.01613	0	0.98387
431	W	0.01613	0	0.98387
432	E	0.01613	0	0.98387
433	E	0.01613	0	0.98387
434	E	0.01613	0	0.98387
435	A	0.01613	0	0.98387
436	L	0.01613	0	0.98387
437	D	0.01613	0	0.98387
438	E	0.01613	0	0.98387
439	F	0.01613	0	0.98387
440	D	0.01613	0	0.98387
441	R	0.01613	0	0.98387
442	L	0.01613	0	0.98387
443	T	0.01613	0	0.98387
444	H	0.01613	0	0.98387
445	C	0.01613	0	0.98387
446	A	0.01613	0	0.98387
447	D	0.01613	0	0.98387
448	W	0.01613	0	0.98387
449	K	0.01613	0	0.98387
450	P	0.01613	1e-05	0.98387
451	L	0.01612	1e-05	0.98386
452	V	0.01612	1e-05	0.98386
453	A	0.01612	1e-05	0.98386
454	K	0.01612	1e-05	0.98386
455	I	0.01612	2e-05	0.98386
456	S	0.01612	2e-05	0.98386
457	S	0.01612	2e-05	0.98386
458	Y	0.01612	2e-05	0.98386
459	V	0.01612	2e-05	0.98386
460	Q	0.01612	2e-05	0.98386
461	T	0.01612	2e-05	0.98386
462	G	0.01612	2e-05	0.98386
463	I	0.01612	2e-05	0.98386
464	S	0.01612	2e-05	0.98386
465	T	0.01612	2e-05	0.98386
466	W	0.01612	2e-05	0.98386
467	P	0.01612	2e-05	0.98386
468	K	0.01612	2e-05	0.98386
469	I	0.01612	2e-05	0.98386
470	Y	0.01612	2e-05	0.98386
471	L	0.01612	1e-05	0.98386
472	Y	0.01612	1e-05	0.98386
473	D	0.01613	0	0.98386
474	T	0.01613	0	0.98386
475	S	0.01613	0	0.98386
476	N	0.01613	0	0.98386
477	G	0.01613	0	0.98386
478	K	0.01613	0	0.98386
479	K	0.01613	0	0.98386
480	L	0.01613	0	0.98386
481	D	0.01613	0	0.98386
482	I	0.01613	0	0.98386
483	G	0.01613	0	0.98386
484	L	0.01613	0	0.98386
485	E	0.01613	0	0.98386
486	L	0.01613	0	0.98386
487	V	0.01613	0	0.98386
488	H	0.01613	0	0.98386
489	K	0.01613	0	0.98386
490	G	0.01613	0	0.98386
491	Y	0.01613	0	0.98386
492	A	0.01613	0	0.98386
493	I	0.01613	0	0.98386
494	E	0.01613	0	0.98386
495	L	0.01613	0	0.98386
496	P	0.01613	0	0.98386
497	E	0.01613	0	0.98386
498	D	0.01613	0	0.98386
499	I	0.01613	0	0.98386
500	E	0.01613	0	0.98386
501	E	0.01613	0	0.98386
502	N	0.01613	0	0.98386
503	R	0.01613	0	0.98386
504	A	0.01613	0	0.98386
505	V	0.01613	0	0.98386
506	P	0.01613	0	0.98386
507	D	0.01613	0	0.98386
508	M	0.01613	0	0.98386
509	L	0.01613	0	0.98386
510	K	0.01613	0	0.98386
511	D	0.01613	0	0.98386
512	M	0.01613	0	0.98386
513	A	0.01613	0	0.98386
514	T	0.01613	0	0.98386
515	E	0.01613	0	0.98386
516	T	0.01613	0	0.98386
517	D	0.01613	0	0.98386
518	A	0.01613	0	0.98386
519	S	0.01613	0	0.98386
520	L	0.01613	0	0.98386
521	S	0.01613	0	0.98386
522	T	0.01613	0	0.98386
523	L	0.01613	0	0.98386
524	L	0.01613	0	0.98386
525	T	0.01613	0	0.98386
526	E	0.01613	0	0.98386
527	T	0.01613	0	0.98386
528	K	0.01613	0	0.98386
529	K	0.01613	0	0.98386
530	S	0.01613	0	0.98386
531	S	0.01613	0	0.98386
532	G	0.01613	0	0.98386
533	E	0.01613	0	0.98386
534	I	0.01613	0	0.98386
535	T	0.01613	0	0.98386
536	H	0.01613	0	0.98386
537	T	0.01613	0	0.98386
538	L	0.01613	0	0.98386
539	S	0.01613	0	0.98386
540	C	0.01613	0	0.98386
541	L	0.01613	0	0.98386
542	S	0.01613	0	0.98386
543	L	0.01613	0	0.98386
544	S	0.01613	0	0.98386
545	E	0.01613	0	0.98386
546	A	0.01613	0	0.98386
547	A	0.01613	0	0.98386
548	S	0.01613	0	0.98386
549	M	0.01613	0	0.98386
550	S	0.01613	0	0.98386
551	G	0.01613	0	0.98386
552	D	0.01613	0	0.98387
553	D	0.01613	0	0.98387
554	N	0.01613	0	0.98387
555	L	0.01613	0	0.98387
556	E	0.01613	0	0.98387
557	D	0.01613	0	0.98387
558	D	0.01613	0	0.98387
559	Y	0.01613	0	0.98387
560	L	0.01613	0	0.98387
561	L	0.01613	0	0.98387

## Sheet: Supplementary Figure 7c
	shControl OCR (pmol/min)							shTMEM177 #1 OCR (pmol/min)							shTMEM177 #2 OCR (pmol/min)
Time	Rep-1	Rep-2	Rep-3	Rep-4	Rep-5	Rep-6	Time	Rep-1	Rep-2	Rep-3	Rep-4	Rep-5	Rep-6	Time	Rep-1	Rep-2	Rep-3	Rep-4	Rep-5	Rep-6
1.40534	276.492	263.694	259.201	241.129	233.444	202.604	1.40534	166.744	169.539	166.311	193.875	173.71	150.302	1.40534	212.068	188.195	123.469	163.652	164.262	144.195
7.91898	266.41	251.058	245.722	230.665	222.072	192.432	7.91898	157.459	160.069	156.38	183.494	164.087	142.329	7.91898	202.374	178.64	119.877	155.518	156.706	136.167
14.4294	263.84	248.556	241.456	228.655	218.935	191.015	14.4294	154.696	157.464	153.636	180.803	162.314	140.2	14.4294	200.387	177.116	117.878	152.996	154.672	134.733
21.0259	127.703	116.416	124.221	120.473	121.92	99.7429	21.0259	86.9634	90.7419	86.78	96.3369	89.4369	80.7196	21.0259	106.42	105.864	73.3205	87.2361	87.5191	80.0733
27.5375	102.644	95.2803	96.4402	92.3311	84.3068	76.2538	27.5375	62.6164	65.2238	63.1781	73.1002	65.7854	56.7854	27.5375	82.7831	69.7222	48.5907	62.5957	62.6109	55.173
34.048	110.825	102.842	103.753	101.707	94.3865	85.7554	34.048	68.9306	70.8975	68.7063	80.9572	72.7856	65.0578	34.048	90.8269	76.7709	54.5111	69.3459	69.7174	61.4174
40.6297	402.621	358.68	384.696	377.727	374.635	294.365	40.6297	234.678	213.716	233.044	285.912	248.817	205.663	40.6297	308.63	274.471	145.836	205.697	232.972	189.586
47.1417	324.818	291.99	316.342	322.451	315.417	232.88	47.1417	173.451	159.217	171.082	211.505	185.88	151.94	47.1417	250.094	211.495	97.6868	149.694	171.62	135.804
53.6537	292.195	266.765	290.199	308.245	298.252	219.688	53.6537	155.6	143.666	150.301	203.285	165.243	137.652	53.6537	235.048	195.089	87.9643	134.573	155.017	125.433
60.2324	83.0234	84.8013	78.7431	84.593	69.8677	68.6258	60.2324	60.1021	64.7382	61.1666	72.0241	63.1981	58.9797	60.2324	81.2402	69.3319	53.2903	63.2122	60.9671	58.8089
66.7619	69.1454	70.2869	64.0379	67.9324	56.5579	55.0553	66.7619	47.5932	49.0469	48.2536	58.4446	50.0821	43.8339	66.7619	67.3366	52.6349	39.8014	48.9749	47.7095	44.4801
73.2767	60.2827	61.2326	56.3496	58.8467	49.259	46.3884	73.2767	39.4983	41.3848	40.3595	49.2519	41.9929	35.1416	73.2767	58.9094	44.4425	31.6308	41.714	40.9651	36.8158
	shControl OCR (pmol/min)							shTMEM177 #1 OCR (pmol/min)							shTMEM177 #2 OCR (pmol/min)
Time	Rep-1	Rep-2	Rep-3	Rep-4	Rep-5	Rep-6	Time	Rep-1	Rep-2	Rep-3	Rep-4	Rep-5	Rep-6	Time	Rep-1	Rep-2	Rep-3	Rep-4	Rep-5	Rep-6
Basal	203.558	187.323	185.107	169.808	169.676	144.627	Basal	115.198	116.079	113.276	131.551	120.321	105.058	Basal	141.478	132.673	86.2476	111.282	113.707	97.9171
Proton Leak	42.361	34.0477	40.0905	33.4843	35.0477	29.8654	Proton Leak	23.1181	23.839	22.8187	23.8482	23.7924	21.6438	Proton Leak	23.8737	25.2797	16.9599	20.8817	21.6458	18.3571
Maximal Respiration	342.338	297.447	328.347	318.88	325.376	247.977	Maximal Respiration	195.18	172.331	192.684	236.66	206.824	170.521	Maximal Respiration	249.721	230.029	114.206	163.983	192.007	152.77
ATP Production	161.197	153.276	145.016	136.324	134.629	114.761	ATP Production	92.0796	92.2404	90.4576	107.703	96.529	83.4142	ATP Production	117.604	107.393	69.2878	90.4006	92.061	79.56
Comparison	p-value	Symbol
shControl basal vs. shTMEM177#1 basal	5.61448e-05	****
shControl basal vs. shTMEM177#2 basal	0.000334709	***
shControl maximal respiration vs. shTMEM177#1 maximal respiration	5.24473e-05	****
shControl maximal respiration vs. shTMEM177#2 maximal respiration	0.000469649	***
shControl ATP production vs. shTMEM177#1 ATP production	8.31286e-05	****
shControl ATP production vs. shTMEM177#2 ATP production	0.000616403	***

## Sheet: Supplementary Figure 12b
		AGK-pHluorin2 without digitonin treatment							AGK-pHluorin2 with digitonin treatment
Buffer pH	Fluorescent intensity (background signal substracted)	Rep-1	Rep-2	Rep-3	Rep-4	Rep-5	Rep-6	Average ratio	Rep-1	Rep-2	Rep-3	Rep-4	Rep-5	Rep-6	Average ratio
6	Fluorescent intensity (Ex: 380 ± 10 nm, Em: 520 nm)	659	621	670	677	732	853		474	483	549	584	520	433
	Fluorescent intensity (Ex: 460 ± 10 nm, Em: 520 nm)	912	890	934	919	982	1096		694	714	724	797	743	615
	Ratio (380 nm/460 nm)	0.722588	0.697753	0.717345	0.73667	0.745418	0.778285	0.73301	0.682997	0.676471	0.758287	0.732748	0.699865	0.704065	0.709072
6.5	Fluorescent intensity (Ex: 380 ± 10 nm, Em: 520 nm)	823	709	911	1127	904	1131		625	720	709	722	827	665
	Fluorescent intensity (Ex: 460 ± 10 nm, Em: 520 nm)	967	861	1105	1428	1064	1408		683	748	692	737	981	749
	Ratio (380 nm/460 nm)	0.851086	0.823461	0.824434	0.789216	0.849624	0.803267	0.823515	0.915081	0.962567	1.02457	0.979647	0.843017	0.88785	0.935455
7	Fluorescent intensity (Ex: 380 ± 10 nm, Em: 520 nm)	2329	1712	1714	1680	1347	1557		744	844	765	849	738	606
	Fluorescent intensity (Ex: 460 ± 10 nm, Em: 520 nm)	3035	2228	2047	2045	1618	1805		607	763	632	696	632	520
	Ratio (380 nm/460 nm)	0.767381	0.768402	0.837323	0.821516	0.832509	0.862604	0.814956	1.2257	1.10616	1.21044	1.21983	1.16772	1.16538	1.18254
7.5	Fluorescent intensity (Ex: 380 ± 10 nm, Em: 520 nm)	1035	861	1204	1309	1419	1580		711	794	690	918	662	697
	Fluorescent intensity (Ex: 460 ± 10 nm, Em: 520 nm)	1086	895	1322	1455	1698	1730		486	563	486	615	475	504
	Ratio (380 nm/460 nm)	0.953039	0.962011	0.910741	0.899656	0.835689	0.913295	0.912405	1.46296	1.4103	1.41975	1.49268	1.39368	1.38294	1.42705
8	Fluorescent intensity (Ex: 380 ± 10 nm, Em: 520 nm)	924	732	972	1128	1468	1939		740	739	704	729	668	851
	Fluorescent intensity (Ex: 460 ± 10 nm, Em: 520 nm)	900	669	836	1129	1565	2207		453	489	420	399	427	452
	Ratio (380 nm/460 nm)	1.02667	1.09417	1.16268	0.999114	0.938019	0.878568	1.01654	1.63355	1.51125	1.67619	1.82707	1.5644	1.88274	1.68253
		TMEM177-pHluorin2 without digitonin treatment							TMEM177-pHluorin2 with digitonin treatment
Buffer pH	Fluorescent intensity (background signal substracted)	Rep-1	Rep-2	Rep-3	Rep-4	Rep-5	Rep-6	Average ratio	Rep-1	Rep-2	Rep-3	Rep-4	Rep-5	Rep-6	Average ratio
6	Fluorescent intensity (Ex: 380 ± 10 nm, Em: 520 nm)	599	521	621	580	668	739		570	425	285	239	277	308
	Fluorescent intensity (Ex: 460 ± 10 nm, Em: 520 nm)	738	621	718	705	793	935		558	415	360	284	269	340
	Ratio (380 nm/460 nm)	0.811653	0.838969	0.864903	0.822695	0.842371	0.790374	0.828494	1.02151	1.0241	0.791667	0.841549	1.02974	0.905882	0.93574
6.5	Fluorescent intensity (Ex: 380 ± 10 nm, Em: 520 nm)	625	691	838	703	803	828		590	478	466	256	366	387
	Fluorescent intensity (Ex: 460 ± 10 nm, Em: 520 nm)	828	780	1042	793	981	1052		485	424	427	277	349	359
	Ratio (380 nm/460 nm)	0.754831	0.885897	0.804223	0.886507	0.818552	0.787072	0.822847	1.21649	1.12736	1.09133	0.924188	1.04871	1.07799	1.08101
7	Fluorescent intensity (Ex: 380 ± 10 nm, Em: 520 nm)	1091	715	801	842	861	1058		533	497	440	277	391	444
	Fluorescent intensity (Ex: 460 ± 10 nm, Em: 520 nm)	1340	728	849	915	992	1209		440	395	349	262	294	285
	Ratio (380 nm/460 nm)	0.814179	0.982143	0.943463	0.920219	0.867944	0.875103	0.900508	1.21136	1.25823	1.26074	1.05725	1.32993	1.55789	1.27924
7.5	Fluorescent intensity (Ex: 380 ± 10 nm, Em: 520 nm)	773	723	879	959	894	960		502	534	543	376	415	347
	Fluorescent intensity (Ex: 460 ± 10 nm, Em: 520 nm)	825	834	1004	1074	1056	1011		365	367	390	288	284	289
	Ratio (380 nm/460 nm)	0.93697	0.866906	0.875498	0.892924	0.846591	0.949555	0.894741	1.37534	1.45504	1.39231	1.30556	1.46127	1.20069	1.36503
8	Fluorescent intensity (Ex: 380 ± 10 nm, Em: 520 nm)	1028	945	1103	1081	1491	1280		579	540	591	362	430	437
	Fluorescent intensity (Ex: 460 ± 10 nm, Em: 520 nm)	1160	1123	1252	1307	1629	1531		347	329	385	275	246	231
	Ratio (380 nm/460 nm)	0.886207	0.841496	0.88099	0.827085	0.915285	0.836055	0.86452	1.66859	1.64134	1.53506	1.31636	1.74797	1.89177	1.63352
		MTS-pHluorin2 without digitonin treatment							MTS-pHluorin2 with digitonin treatment
Buffer pH	Fluorescent intensity (background signal substracted)	Rep-1	Rep-2	Rep-3	Rep-4	Rep-5	Rep-6	Average ratio	Rep-1	Rep-2	Rep-3	Rep-4	Rep-5	Rep-6	Average ratio
6	Fluorescent intensity (Ex: 380 ± 10 nm, Em: 520 nm)	6172	3926	7935	7689	8642	6713		3990	3806	4459	5466	3397	3606
	Fluorescent intensity (Ex: 460 ± 10 nm, Em: 520 nm)	6888	4334	8512	8524	9392	7374		4566	4380	5041	6124	3656	4150
	Ratio (380 nm/460 nm)	0.896051	0.905861	0.932213	0.902041	0.920145	0.910361	0.911112	0.87385	0.86895	0.884547	0.892554	0.929158	0.868916	0.886329
6.5	Fluorescent intensity (Ex: 380 ± 10 nm, Em: 520 nm)	8453	8449	5698	6521	7083	4839		6657	4566	3857	3595	5141	3295
	Fluorescent intensity (Ex: 460 ± 10 nm, Em: 520 nm)	7535	7782	5181	5810	6224	4407		5847	4149	3443	3264	4520	3135
	Ratio (380 nm/460 nm)	1.12183	1.08571	1.09979	1.12238	1.13801	1.09803	1.11096	1.13853	1.10051	1.12024	1.10141	1.13739	1.05104	1.10819
7	Fluorescent intensity (Ex: 380 ± 10 nm, Em: 520 nm)	5922	3168	7740	6243	4472	3544		8077	6504	5759	4227	3248	2049
	Fluorescent intensity (Ex: 460 ± 10 nm, Em: 520 nm)	4806	2680	5850	4927	3342	2981		5984	4606	4161	2969	2257	1416
	Ratio (380 nm/460 nm)	1.23221	1.18209	1.32308	1.2671	1.33812	1.18886	1.25524	1.34977	1.41207	1.38404	1.42371	1.43908	1.44703	1.40928
7.5	Fluorescent intensity (Ex: 380 ± 10 nm, Em: 520 nm)	6915	4459	8747	9660	9676	8583		6979	5984	4167	8759	2889	2334
	Fluorescent intensity (Ex: 460 ± 10 nm, Em: 520 nm)	4518	2838	5429	6016	6049	5318		3967	3399	2429	5022	1735	1382
	Ratio (380 nm/460 nm)	1.53054	1.57118	1.61116	1.60572	1.5996	1.61395	1.58869	1.75926	1.76052	1.71552	1.74413	1.66513	1.68886	1.72224
8	Fluorescent intensity (Ex: 380 ± 10 nm, Em: 520 nm)	8900	2608	6076	6726	7963	5846		5565	5901	4689	3841	3257	2971
	Fluorescent intensity (Ex: 460 ± 10 nm, Em: 520 nm)	4575	1646	3248	3456	4248	3280		2631	2646	2212	1846	1526	1436
	Ratio (380 nm/460 nm)	1.94536	1.58445	1.87069	1.94618	1.87453	1.78232	1.83392	2.11517	2.23016	2.1198	2.08072	2.13434	2.06894	2.12485
		TOM20-pHluorin2 without digitonin treatment							TOM20-pHluorin2 with digitonin treatment
Buffer pH	Fluorescent intensity (background signal substracted)	Rep-1	Rep-2	Rep-3	Rep-4	Rep-5	Rep-6	Average ratio	Rep-1	Rep-2	Rep-3	Rep-4	Rep-5	Rep-6	Average ratio
6	Fluorescent intensity (Ex: 380 ± 10 nm, Em: 520 nm)	4268	3634	5512	3821	6394	8191		361	546	487	568	396	493
	Fluorescent intensity (Ex: 460 ± 10 nm, Em: 520 nm)	5639	5130	7282	4921	8377	10670		539	819	697	853	597	719
	Ratio (380 nm/460 nm)	0.756872	0.708382	0.756935	0.776468	0.76328	0.767666	0.754934	0.669759	0.666667	0.698709	0.665885	0.663317	0.685675	0.675002
6.5	Fluorescent intensity (Ex: 380 ± 10 nm, Em: 520 nm)	3224	6337	6334	6679	4856	5352		619	808	661	660	530	545
	Fluorescent intensity (Ex: 460 ± 10 nm, Em: 520 nm)	3160	6165	5598	5945	4909	4908		664	914	720	715	555	577
	Ratio (380 nm/460 nm)	1.02025	1.0279	1.13148	1.12347	0.989204	1.09046	1.06379	0.932229	0.884026	0.918056	0.923077	0.954955	0.944541	0.926147
7	Fluorescent intensity (Ex: 380 ± 10 nm, Em: 520 nm)	5165	5422	4097	4210	5372	7221		645	631	631	533	412	548
	Fluorescent intensity (Ex: 460 ± 10 nm, Em: 520 nm)	4201	4286	3744	4004	4709	7331		590	561	544	497	339	446
	Ratio (380 nm/460 nm)	1.22947	1.26505	1.09428	1.05145	1.14079	0.984995	1.12767	1.09322	1.12478	1.15993	1.07243	1.21534	1.2287	1.14907
7.5	Fluorescent intensity (Ex: 380 ± 10 nm, Em: 520 nm)	3834	3915	3681	3835	3288	3627		669	604	651	588	543	688
	Fluorescent intensity (Ex: 460 ± 10 nm, Em: 520 nm)	2694	2745	2513	2729	2425	2661		507	457	488	458	413	502
	Ratio (380 nm/460 nm)	1.42316	1.42623	1.46478	1.40528	1.35588	1.36302	1.40639	1.31953	1.32166	1.33402	1.28384	1.31477	1.37052	1.32406
8	Fluorescent intensity (Ex: 380 ± 10 nm, Em: 520 nm)	4581	4508	4721	4400	4291	4474		585	642	662	1044	575	699
	Fluorescent intensity (Ex: 460 ± 10 nm, Em: 520 nm)	2865	3032	3053	3489	3434	3931		385	405	436	476	350	423
	Ratio (380 nm/460 nm)	1.59895	1.48681	1.54635	1.26111	1.24956	1.13813	1.38015	1.51948	1.58519	1.51835	2.19328	1.64286	1.65248	1.68527

## Sheet: Supplementary Figure 12c
Construct	Fluorescent intensity (averaged background signal substracted)	Rep-1	Rep-2	Rep-3	Rep-4	Rep-5	Rep-6	Rep-7	Rep-8	Rep-9	Rep-10	Rep-11	Rep-12	Rep-13	Rep-14	Rep-15	Rep-16	Rep-17	Rep-18	Rep-19	Rep-20	Rep-21	Rep-22	Rep-23	Rep-24	Average
AGK-pHluorin2	Fluorescent intensity (Ex: 380 ± 10 nm, Em: 520 nm)	1618.25	1544	1380.5	995.25	1227.75	916.25	1096	715.25	1219.75	807	705.25	1210	917	675.75	1452	874.5	780.25	573.75	1496	1354	1123.75	1389	1348	979
	Fluorescent intensity (Ex: 460 ± 10 nm, Em: 520 nm)	1242.25	1221.5	1274.25	854.25	1063.25	774.25	919.5	585.5	884.25	589.25	497.25	925.25	689.25	520.25	1110.25	775.25	682.25	524.25	1087.25	971.25	785.5	1019	940	722.25
	Ratio (380 nm/460 nm)	1.30268	1.26402	1.08338	1.16506	1.15471	1.1834	1.19195	1.22161	1.37942	1.36954	1.4183	1.30775	1.33043	1.29889	1.30781	1.12802	1.14364	1.09442	1.37595	1.39408	1.43062	1.3631	1.43404	1.35549	1.2791
	pH	7.23657	7.15731	6.78692	6.95439	6.93318	6.99201	7.00954	7.07034	7.39393	7.37367	7.47365	7.24699	7.29348	7.22882	7.24711	6.87846	6.91048	6.80956	7.38681	7.42399	7.49891	7.36047	7.50593	7.34486	7.18822
TMEM177-pHluorin2	Fluorescent intensity (Ex: 380 ± 10 nm, Em: 520 nm)	1342	1473	1827	845	1133	940.25	1781	919.25	896.25	880	901.5	938	1107	1225.75	813	725.75	1238	850	712.75	1509	1065	809	860	1572
	Fluorescent intensity (Ex: 460 ± 10 nm, Em: 520 nm)	950.5	1098.5	1701.5	728.5	938.75	707.5	1600	774	708	689	778.5	748.5	873	954.5	643	550	1105.5	622.5	601.5	1299.5	739.5	670	697	1427.75
	Ratio (380 nm/460 nm)	1.41189	1.34092	1.07376	1.15992	1.20692	1.32898	1.11312	1.18766	1.26589	1.27721	1.158	1.25317	1.26804	1.28418	1.26439	1.31955	1.11986	1.36546	1.18495	1.16122	1.44016	1.20746	1.23386	1.10103	1.23865
	pH	7.45576	7.24448	6.44912	6.70562	6.84556	7.20892	6.56631	6.78822	7.02111	7.05482	6.6999	6.98325	7.02751	7.07556	7.01663	7.18084	6.58635	7.31754	6.78016	6.70948	7.53993	6.84716	6.92575	6.53032	6.94001
MTS-pHluorin2	Fluorescent intensity (Ex: 380 ± 10 nm, Em: 520 nm)	12734.8	12014.8	10941.5	12279.8	20074.8	25558.8	12309.8	18254.8	16315.8	25622.8	15429.8	11809.8	27208.8	10229.8	22287.8	14852.8	5052.5	12277.8	13415.8	54166.8	8961.75	11476.8	9893.75	10402.8
	Fluorescent intensity (Ex: 460 ± 10 nm, Em: 520 nm)	5598	5443.5	5279	5525.5	8546.5	11027.5	5318	7917	7717	12262	7073	5191.5	13125.5	5041	10344.5	6725.5	2231	5693	6150.5	25847.5	3868.25	5195	4455.25	4563
	Ratio (380 nm/460 nm)	2.27487	2.20717	2.07265	2.22238	2.34889	2.31773	2.31473	2.30577	2.11426	2.08961	2.1815	2.27482	2.07297	2.02931	2.15455	2.20842	2.26468	2.15664	2.18125	2.09563	2.31675	2.20919	2.22069	2.2798	2.20476
	pH	8.33432	8.2248	8.00719	8.2494	8.45404	8.40364	8.39879	8.38429	8.07451	8.03463	8.18327	8.33424	8.00771	7.93709	8.13968	8.22682	8.31783	8.14306	8.18286	8.04437	8.40205	8.22807	8.24668	8.34229	8.2209
TOM20-pHluorin2	Fluorescent intensity (Ex: 380 ± 10 nm, Em: 520 nm)	1273.75	1148.75	1118.5	1080.75	998.5	1100.75	951.75	1205.75	1025.75	1195.75	807.5	1344.25	1278.25	985.75	1176.5	1114.75	1130.5	1104.75	1169.75	1343.75	1229.25	1396.75	1205.5	1332.25
	Fluorescent intensity (Ex: 460 ± 10 nm, Em: 520 nm)	1021.5	801.5	721.5	658	948.75	891.5	749.75	750.75	793.5	725.5	768.5	1135.25	1133.5	818.75	835.5	777.5	1017.25	864	803.5	775.5	1046.75	987.75	962.25	901.75
	Ratio (380 nm/460 nm)	1.24694	1.43325	1.55024	1.64248	1.05244	1.23472	1.26942	1.60606	1.29269	1.64817	1.05075	1.1841	1.1277	1.20397	1.40814	1.43376	1.11133	1.27865	1.45582	1.73275	1.17435	1.41407	1.25279	1.47741	1.33325
	pH	7.19628	7.58146	7.82333	8.01401	6.79416	7.17101	7.24276	7.93872	7.29086	8.02579	6.79067	7.06636	6.94977	7.10744	7.52954	7.58251	6.91592	7.26183	7.62811	8.20065	7.0462	7.54181	7.20838	7.67274	7.39918
Comparison	p-value	Symbol
AGK-pHluorin2 pH vs. TMEM177-pHluorin2 pH	0.00204232	**
TMEM177-pHluorin2 pH vs. MTS-pHluorin2 pH	6.99683e-20	****
TMEM177-pHluorin2 pH vs. TOM20-pHluorin2 pH	5.33185e-05	****

## Sheet: Supplementary Figure 12d
Construct	AGK-HyPer7			TMEM177-HyPer7			TOM20-HyPer7
Replicates	Fluorescence intensity (Ex: 420 nm, Em: 520 nm)	Fluorescence intensity (Ex: 490 nm, Em: 520 nm)	Ratio (490 nm/420 nm)	Fluorescence intensity (Ex: 420 nm, Em: 520 nm)	Fluorescence intensity (Ex: 490 nm, Em: 520 nm)	Ratio (490 nm/420 nm)	Fluorescence intensity (Ex: 420 nm, Em: 520 nm)	Fluorescence intensity (Ex: 490 nm, Em: 520 nm)	Ratio (490 nm/420 nm)
Rep-1	438	864	1.9726	535	990	1.85047	873	1370	1.5693
Rep-2	488	983	2.01434	722	1163	1.6108	891	1289	1.44669
Rep-3	512	951	1.85742	548	998	1.82117	769	1255	1.63199
Rep-4	373	844	2.26273	729	1139	1.56241	884	1297	1.46719
Rep-5	531	941	1.77213	868	1288	1.48387	764	1309	1.71335
Rep-6	488	943	1.93238	886	1261	1.42325	854	1264	1.48009
Rep-7	466	991	2.12661	834	1305	1.56475	1485	2023	1.36229
Rep-8	506	952	1.88142	709	1130	1.59379	1509	1996	1.32273
Rep-9	481	879	1.82744	641	1109	1.73011	719	1141	1.58693
Rep-10	283	780	2.75618	678	1173	1.73009	1024	1343	1.31152
Comparison	p-value	Symbol
AGK-HyPer7 vs. TMEM177-HyPer7	0.00168198	**
TMEM177-HyPer7 vs. TOM20-HyPer7	0.0278539	*

[truncated: 9 more sheets: Supplementary Figure 12e, Supplementary Figure 14a, Supplementary Figure 14c, Supplementary Figure 15a, Supplementary Figure 15b, Supplementary Figure 15c, Supplementary Figure 16b, Supplementary Figure 16c, Supplementary Figure 17b]
